# Supplementary material for: Assessing arthropod diversity metrics derived from stream environmental DNA: spatiotemporal variation and paired comparisons with manual sampling
Source: PeerJ. 2023 Mar 31;11:e15163. doi: 10.7717/peerj.15163 (PMC10069422; doi:10.7717/peerj.15163)
Supplement: Supplemental Information 1 [file peerj-11-15163-s001.ods]

## Sheet: Sheet1
Supplemental File S1. Site information for paired sampling
Site code	NPS park code	Waterway	Latitude	Longitude	Stream order (Strahler index)	Physiographic region (for BIBI protocol)	Closest NPS site code	Site-matched BIBI (average)	Year 1	Year 2	Year 3	Sources
NACE	NACE	Oxon Run	38.810858 N	77.009346 W	1	Coastal	OXON-301-N-2006, OXON-301-N-2013	2.715	2.14	3.29		Natural Resource Report NPS/NACE/NRR—2016/1197
ANTI	ANTI	Sharpsburg Creek	39.454971 N	77.737793 W	1	Highlands	NCRW-120-N-2004, ANTI-101-N-2006, ANTI-101-N-2013	2.167	2.25	2.25	2.00	Natural Resource Report NPS/NCRN/NRR—2011/413; Nortrup M. 2015. National Capital Region Network Resource Brief: Macroinvertebrates, Antietam National Battlefield. National Capital Region Network, Inventory & Monitoring, https://irma.nps.gov/DataStore/Reference/Profile/2219493
CHOHB	CHOH	Potomac River	39.30627 N	77.614312 W	6	Piedmont	NCRW-107-N-2004 (approx. 4 miles upstream)	3.250	3.25			Natural Resource Report NPS/CHOH/NRR—2014/760
CHOHW	CHOH	Potomac River	39.598832 N	77.829211 W	8	Piedmont	COCA-119-N-2004 (approx. 2 miles upstream)	1.500	1.50			Natural Resource Report NPS/CHOH/NRR—2014/760
MONOB	MONO	Bush Creek	39.369119 N	77.3855 W	3	Piedmont	NCRW-316-N-2004, MONO-316-N-2010	2.290	2.25	2.33		Natural Resource Report NPS/NCRN/NRR—2011/415; Nortrup M. 2012. National Capital Region Network Resource Brief: Macroinvertebrates, Monocacy National Battlefield. National Capital Region Network, Inventory & Monitoring, https://irma.nps.gov/DataStore/DownloadFile/453984
MONOV	MONO	Visitor Center Creek (Gambrill Mill Creek)	39.367842 N	77.388236 W	2	Piedmont	NCRW-217-N-2004, MONO-217-N-2010	1.585	1.50	1.67		Natural Resource Report NPS/NCRN/NRR—2011/415; Nortrup M. 2012. National Capital Region Network Resource Brief: Macroinvertebrates, Monocacy National Battlefield. National Capital Region Network, Inventory & Monitoring, https://irma.nps.gov/DataStore/DownloadFile/453984
HAFE	HAFE	Flowering Springs Run	39.29577 N	77.792231 W	2	Highlands	SHEN-110-N-2004, SHEN-110-N-2013	1.875	1.50	2.25		Natural Resource Report NPS/HAFE/NRR—2013/746
WOTRC	WOTR	Courthouse Creek	38.936701 N	77.262437 W	1	Coastal	DIFF-202-N-2004, DIFF-202-N-2012	1.835	1.00	2.67		Natural Resource Report NPS/WOTR/NRR—2015/1030
WOTRW	WOTR	Wolf Trap Creek	38.941038 N	77.269033 W	2	Coastal	DIFF-201-N-2004, DIFF-201-N-2006, DIFF-201-N-2012	1.553	1.33	1.33	2.00	Natural Resource Report NPS/WOTR/NRR—2015/1030
PRWIO	PRWI	Orenda Run	38.562813 N	77.357536 W	1	Piedmont	QUAN-102-N-2011	3.330	3.33			Natural Resource Report NPS/PRWI/NRR—2015/1051
PRWIT	PRWI	Taylor Run	38.575744 N	77.375646 W	1	Piedmont	QUAN-103-N-2011	4.330	4.33			Natural Resource Report NPS/PRWI/NRR—2015/1051
GWMP	GWMP	Turkey Run	38.963623 N	77.157501 W	2	Piedmont	POTO-112-N-2004, POTO-112-N-2012	1.670	1.67	1.67		Natural Resource Report NPS/GWMP/NRR—2016/1121
MANA	MANA	Youngs Branch	38.817849 N	77.510242 W	3	Piedmont	NCRW-018-N-2004, NCRW-018-N-2010	2.125	3.00	1.25		Natural Resource Report NPS/NCRN/NRR—2011/414; Nortrup M. 2012. National Capital Region Network Resource Brief: Macroinvertebrates, Manassas National Battlefield Park. National Capital Region Network, Inventory & Monitoring, https://irma.nps.gov/DataStore/DownloadFile/453983
