# Supplementary material for: Assessing arthropod diversity metrics derived from stream environmental DNA: spatiotemporal variation and paired comparisons with manual sampling
Source: PeerJ. 2023 Mar 31;11:e15163. doi: 10.7717/peerj.15163 (PMC10069422; doi:10.7717/peerj.15163)
Supplement: Supplemental Information 2 [file peerj-11-15163-s002.ods]

## Sheet: Site metadata
Supplemental File 2. Site metadata for repeated sampling stage.
Park	Waterway	Latitude	Longitude	Site code
Catoctin Mountain Park	Big Hunting Creek	39.633449 N	77.476605 W	CATO1
Catoctin Mountain Park	Big Hunting Creek	39.633172 N	77.449751 W	CATO2
Catoctin Mountain Park	Big Hunting Creek	39.626202 N	77.440548 W	CATO3
Catoctin Mountain Park	Owens Creek	39.652304 N	77.488139 W	OWEN1
Catoctin Mountain Park	Owens Creek	39.667815 N	77.479191 W	OWEN2
Prince William Forest Park	South Fork Quantico Creek	38.587176 N	77.428422 W	PRWI1
Prince William Forest Park	South Fork Quantico Creek	38.575577 N	77.375497 W	PRWI2
Prince William Forest Park	South Fork Quantico Creek	38.572778 N	77.347525 W	PRWI3
Prince William Forest Park	Quantico Creek	38.573025 N	77.346983 W	PRWI4
Prince William Forest Park	Quantico Creek	38.602637 N	77.368367 W	PRWI5
Prince William Forest Park	Pinehurst Branch	38.976159 N	77.051903 W	PINE1
Prince William Forest Park	Pinehurst Branch	38.973160 N	77.047239 W	PINE2
Prince William Forest Park	Pinehurst Branch	38.971579 N	77.043770 W	PINE3
Prince William Forest Park	Rock Creek	38.971742 N	77.040477 W	ROCR1
Prince William Forest Park	Rock Creek	38.964860 N	77.047421 W	ROCR2
Prince William Forest Park	Rock Creek	38.941061 N	77.051121 W	ROCR3

## Sheet: Filtration metadata
Metadata associated with eDNA acquisition.
Collection date	Park code	Reach code	Replicate ID	Filter pore size (microns)	Filter material	Filtrate volume (mL)	Laboratory tracking label	Unique ID	Estimated DNA concentration of extraction (ng/uL)	Processing notes
7/15/2019	PRWI	PRWI1	rep1	0.45	CN	250	NCR19; Coll:071519; PRWI1; Comb_1; Ext:031620	2	5.38
7/15/2019	PRWI	PRWI1	rep3	0.45	CN	250	NCR19; Coll:071519; PRWI1; Comb_2; Ext:031620	3	2.8
7/15/2019	PRWI	PRWI2	rep1	0.45	CN	250	NCR19; Coll:071519; PRWI2; Comb_1; Ext:030920	4	3.3
7/15/2019	PRWI	PRWI2	rep3	0.45	CN	250	NCR19; Coll:071519; PRWI2; Comb_2; Ext:030920	5	2.74
7/15/2019	PRWI	PRWI3	rep1	0.45	CN	250	NCR19; Coll:071519; PRWI3; Comb_1; Ext:030920	6	4.03
7/15/2019	PRWI	PRWI3	rep3	0.45	CN	250	NCR19; Coll:071519; PRWI3; Comb_2; Ext:030920	7	3.71
7/15/2019	PRWI	PRWI4	rep1	0.45	CN	250	NCR19; Coll:071519; PRWI4; Comb_1; Ext:030920	9	2.33
7/15/2019	PRWI	PRWI4	rep3	0.45	CN	250	NCR19; Coll:071519; PRWI4; Comb_2; Ext:030920	10	1.49
7/15/2019	PRWI	PRWI5	rep1	0.45	CN	250	NCR19;Coll:071519;PRWI5;Comb_1;Ext:031620	11	1.19
7/15/2019	PRWI	PRWI5	rep3	0.45	CN	250	NCR19;Coll:071519;PRWI5;Comb_2;Ext:031620	12	1.41
7/17/2019	ROCR	PINE1	rep1	0.45	CN	1000	NCR19; Coll:071719; PINE_1; Rep_1; Ext:012920	14	0.09	Up to 1 week at ambient temp, freezer failed
7/17/2019	ROCR	PINE1	rep2	0.45	CN	1000	NCR19; Coll:071719; PINE_1; Rep_2; Ext:012920	15	2.92	Up to 1 week at ambient temp, freezer failed
7/17/2019	ROCR	PINE2	rep1	0.45	CN	1000	NCR19; Coll:071719; PINE_2; Rep_1; Ext:012920	16	3.99	Up to 1 week at ambient temp, freezer failed
7/17/2019	ROCR	PINE2	rep2	0.45	CN	1000	NCR19; Coll:071719; PINE_2; Rep_2;Ext:012920	17	2.99	Up to 1 week at ambient temp, freezer failed
7/17/2019	ROCR	PINE3	rep1	0.45	CN	1000	NCR19; Coll:071719; PINE_3; Rep_1; Ext:012220	18	2.51	Up to 1 week at ambient temp, freezer failed
7/17/2019	ROCR	PINE3	rep2	0.45	CN	1000	NCR19; Coll:071719; PINE_3; Rep_2; Ext:012220	19	2.58	Up to 1 week at ambient temp, freezer failed
7/17/2019	ROCR	ROCR1	rep1	0.45	CN	1000	NCR19; Coll:071719; ROCR_1; Rep_1; Ext:012920	21	5.38	Up to 1 week at ambient temp, freezer failed
7/17/2019	ROCR	ROCR1	rep2	0.45	CN	1000	NCR19; Coll:071719; ROCR_1; Rep_2; Ext:012220	22	6.05	Up to 1 week at ambient temp, freezer failed
7/17/2019	ROCR	ROCR2	rep1	0.45	CN	1000	NCR19; Coll:071719; ROCR_2; Rep_1; Ext:012220	23	4.86	Up to 1 week at ambient temp, freezer failed
7/17/2019	ROCR	ROCR2	rep2	0.45	CN	1000	NCR19; Coll:071719; ROCR_2; Rep_2; Ext:012920	24	6.44	Up to 1 week at ambient temp, freezer failed
7/17/2019	ROCR	ROCR3	rep1	0.45	CN	1000	NCR19; Coll:071719; ROCR_3; Rep_1; Ext:012920	25	3.65	Up to 1 week at ambient temp, freezer failed
7/17/2019	ROCR	ROCR3	rep2	0.45	CN	1000	NCR19; Coll:071719; ROCR_3; Rep_2; Ext:012920	26	5.09	Up to 1 week at ambient temp, freezer failed
7/19/2019	CATO	CATO1	rep1	0.45	CN	1000	NCR19;Coll:071919;CATOBHC1;Rep_1;Ext:031120	28	3.3
7/19/2019	CATO	CATO1	rep2	0.45	CN	1000	NCR19;Coll:071919;CATOBHC1;Rep_2;Ext:031120	29	3.75
7/19/2019	CATO	CATO2	rep1	0.45	CN	1000	NCR19;Coll:071919;CATOBHC2;Rep_1;Ext:031120	30	5.32
7/19/2019	CATO	CATO2	rep2	0.45	CN	1000	NCR19;Coll:071919;CATOBHC2;Rep_2;Ext:031120	31	4.87
7/19/2019	CATO	CATO3	rep1	0.45	CN	1000	NCR19;Coll:071919;CATOBHC3;Rep_1;Ext:031120	32	4.95
7/19/2019	CATO	CATO3	rep2	0.45	CN	1000	NCR19;Coll:071919;CATOBHC3;Rep_2;Ext:031120	33	6.04
7/19/2019	CATO	OWEN1	rep1	0.45	CN	1000	NCR19;Coll:071919;Owens1;Rep_1;Ext:031120	35	4.09
7/19/2019	CATO	OWEN1	rep2	0.45	CN	1000	NCR19;Coll:071919;Owens1;Rep_2;Ext:031120	36	4.64
7/19/2019	CATO	OWEN2	rep1	0.45	CN	1000	NCR19;Coll:071919;Owens2;Rep_1;Ext:031120	37	1.89
7/19/2019	CATO	OWEN2	rep2	0.45	CN	1000	NCR19;Coll:071919;Owens2;Rep_2;Ext:031120	38	2.82
8/12/2019	PRWI	PRWI1	rep1	0.45	CN	250	NCR19; Coll:081219; PRWI1; Comb_1;Ext:031820	40	2.65
8/12/2019	PRWI	PRWI1	rep3	0.45	CN	250	NCR19; Coll:081219; PRWI1; Comb_2;Ext:031820	41	2.06
8/12/2019	PRWI	PRWI2	rep1	0.45	CN	250	NCR19;Coll:081219;PRWI2;Comb_1;Ext:031220	42	4.22
8/12/2019	PRWI	PRWI2	rep3	0.45	CN	250	NCR19;Coll:081219;PRWI2;Comb_2;Ext:031220	43	3.33
8/12/2019	PRWI	PRWI3	rep1	0.45	CN	250	NCR19;Coll:081219;PRWI3;Comb_1;Ext:031220	44	2.07
8/12/2019	PRWI	PRWI3	rep3	0.45	CN	250	NCR19;Coll:081219;PRWI3;Comb_2;Ext:031220	45	1.96
8/12/2019	PRWI	PRWI4	rep1	0.45	CN	250	NCR19; Coll:081219; PRWI4; Comb_1;Ext:031820	47	0.569
8/12/2019	PRWI	PRWI4	rep3	0.45	CN	250	NCR19; Coll:081219; PRWI4; Comb_2;Ext:031820	48	1.38
8/12/2019	PRWI	PRWI5	rep1	0.45	CN	250	NCR19;Coll:081219;PRWI5;Comb_1;Ext:031220	49	2.75
8/12/2019	PRWI	PRWI5	rep3	0.45	CN	250	NCR19;Coll:081219;PRWI5;Comb_2;Ext:031220	50	3.61
8/14/2019	ROCR	PINE1	rep1	0.45	CN	1000	NCR19; Coll:081419; PINE_1; Rep_1; Ext:020420	52	1.32
8/14/2019	ROCR	PINE1	rep2	0.45	CN	1000	NCR19; Coll:081419; PINE_1; Rep_2; Ext:020420	53	3
8/14/2019	ROCR	PINE2	rep1	0.45	CN	1000	NCR19; Coll:081419; PINE_2; Rep_1; Ext:031120	54	2.43
8/14/2019	ROCR	PINE2	rep2	0.45	CN	1000	NCR19; Coll:081419; PINE_2; Rep_2; Ext:031120	55	3.39
8/14/2019	ROCR	PINE3	rep1	0.45	CN	1000	NCR19; Coll:081419; PINE_3; Rep_1; Ext:031020	56	3.15
8/14/2019	ROCR	PINE3	rep2	0.45	CN	1000	NCR19; Coll:081419; PINE_3; Rep_1; Ext:031020	57	3.44
8/14/2019	ROCR	ROCR1	rep1	0.45	CN	1000	NCR19;Coll:081419;ROCR_1;Rep_1;Ext:031120	59	5.54
8/14/2019	ROCR	ROCR1	rep2	0.45	CN	1000	NCR19;Coll:081419;ROCR_1;Rep_2;Ext:031120	60	5.44
8/14/2019	ROCR	ROCR2	rep1	0.45	CN	700	NCR19; Coll:081419; ROCR_2; Rep_1; Ext:031120	61	7
8/14/2019	ROCR	ROCR2	rep2	0.45	CN	800	NCR19; Coll:081419; ROCR_2; Rep_2; Ext:031120	62	6.16
8/14/2019	ROCR	ROCR3	rep1	0.45	CN	1000	NCR19; Coll:081419; ROCR_3; Rep_1; Ext:020420	63	3.61
8/14/2019	ROCR	ROCR3	rep2	0.45	CN	1000	NCR19; Coll:081419; ROCR_3; Rep_2; Ext:020420	64	4.69
8/16/2019	CATO	CATO1	rep1	0.45	CN	1000	NCR19;Coll:081619:CATOBHC1;Rep_1; Ext:031020	66	5.08
8/16/2019	CATO	CATO1	rep2	0.45	CN	1000	NCR19;Coll:081619:CATOBHC1;Rep_2; Ext:031020	67	7.74
8/16/2019	CATO	CATO2	rep1	0.45	CN	900	NCR19; Coll:081619; CATOBHC2; Rep_1; Ext:020420	68	2.82
8/16/2019	CATO	CATO2	rep2	0.45	CN	900	NCR19; Coll:081619; CATOBHC2; Rep_2; Ext:020420	69	1.94
8/16/2019	CATO	CATO3	rep1	0.45	CN	1000	NCR19; Coll:081619; CATOBHC3; Rep_1; Ext:020420	70	1.83
8/16/2019	CATO	CATO3	rep2	0.45	CN	1000	NCR19; Coll:081619; CATOBHC3; Rep_2; Ext:020420	71	1.88
8/16/2019	CATO	OWEN1	rep1	0.45	CN	1000	NCR19; Coll:081619; Owens1; Rep_1; Ext:020420	73	3.87
8/16/2019	CATO	OWEN1	rep2	0.45	CN	1000	NCR19; Coll:081619; Owens1; Rep_2; Ext:020420	74	4.01
8/16/2019	CATO	OWEN2	rep1	0.45	CN	1000	NCR19;Coll:081619;Owens2;Rep_1;Ext:031120	75	1.96
8/16/2019	CATO	OWEN2	rep2	0.45	CN	1000	NCR19;Coll:081619;Owens2;Rep_2;Ext:031120	76	3.16
9/16/2019	PRWI	PRWI1	rep1	0.45	CN	250	NCR19;Coll:091619;PRWI1;Comb_1:Ext:031320	78	7.25
9/16/2019	PRWI	PRWI1	rep3	0.45	CN	250	NCR19;Coll:091619;PRWI1;Comb_2:Ext:031320	79	6.02
9/16/2019	PRWI	PRWI2	rep1	0.45	CN	250	NCR19;Coll:091619;PRWI2;Comb_1;Ext:031220	80	5.65
9/16/2019	PRWI	PRWI2	rep3	0.45	CN	250	NCR19;Coll:091619;PRWI2;Comb_2;Ext:031220	81	4.1
9/16/2019	PRWI	PRWI3	rep1	0.45	CN	250	NCR19;Coll:091619;PRWI3;Comb_1;Ext:031220	82	5.01
9/16/2019	PRWI	PRWI3	rep3	0.45	CN	250	NCR19;Coll:091619;PRWI3;Comb_2;Ext:031220	83	5.57
9/16/2019	PRWI	PRWI4	rep1	0.45	CN	250	NCR19;Coll:091619;PRWI4;Comb_1;Ext:031320	85	1.07
9/16/2019	PRWI	PRWI4	rep3	0.45	CN	250	NCR19;Coll:091619;PRWI4;Comb_2;Ext:031320	86	1.92
9/16/2019	PRWI	PRWI5	rep1	0.45	CN	250	NCR19;Coll:091619;PRWI5;Comb_1;Ext:031220	87	3.19
9/16/2019	PRWI	PRWI5	rep3	0.45	CN	250	NCR19;Coll:091619;PRWI5;Comb_2;Ext:031220	88	1.94
9/18/2019	ROCR	PINE1	rep1	0.2	CN	1000	NCR19; Coll:091819; PINE_1; Rep_1-0.2; Ext:030920	90	9.88
9/18/2019	ROCR	PINE1	rep2	0.2	CN	1000	NCR19; Coll:091819; PINE_1; Rep_2-0.2; Ext:030920	91	12.6
9/18/2019	ROCR	PINE1	rep1	0.45	CN	1000	NCR19; Coll:091819; PINE_1; Rep_1-0.45; Ext:030920	92	11.3
9/18/2019	ROCR	PINE1	rep2	0.45	CN	1000	NCR19; Coll:091819; PINE_1; Rep_2-0.45; Ext:030920	93	9.28
9/18/2019	ROCR	PINE1	rep1	0.8	MCE	1000	NCR19; Coll:091819; PINE_1; Rep_1-0.8; Ext:030920	94	7.59
9/18/2019	ROCR	PINE1	rep2	0.8	MCE	1000	NCR19; Coll:091819; PINE_1; Rep_2-0.8; Ext:030920	95	7.67
9/18/2019	ROCR	PINE2	rep1	0.2	CN	1000	NCR19; Coll:091819; PINE_2; Rep_1-0.2; Ext:021220	96	8.18
9/18/2019	ROCR	PINE2	rep2	0.2	CN	1000	NCR19; Coll:091819; PINE_2; Rep_2-0.2; Ext:021220	97	8.67
9/18/2019	ROCR	PINE2	rep1	0.45	CN	1000	NCR19; Coll:091819; PINE_2; Rep_1-0.45; Ext:021220	98	5.42
9/18/2019	ROCR	PINE2	rep2	0.45	CN	1000	NCR19; Coll:091819; PINE_2; Rep_2-0.45; Ext:021220	99	7.19
9/18/2019	ROCR	PINE2	rep1	0.8	MCE	1000	NCR19; Coll:091819; PINE_2; Rep_1-0.8; Ext:021220	100	5.97
9/18/2019	ROCR	PINE2	rep2	0.8	MCE	1000	NCR19; Coll:091819; PINE_2; Rep_2-0.8; Ext:021220	101	5.95
9/18/2019	ROCR	PINE3	rep1	0.2	CN	1000	NCR19; Coll:091819; PINE_3; Rep_1-0.2; Ext:021220	102	10.2
9/18/2019	ROCR	PINE3	rep2	0.2	CN	1000	NCR19; Coll:091819; PINE_3; Rep_2-0.2; Ext:021220	103	7
9/18/2019	ROCR	PINE3	rep1	0.45	CN	1000	NCR19; Coll:091819; PINE_3; Rep_1-0.45; Ext:021220	104	9.82
9/18/2019	ROCR	PINE3	rep2	0.45	CN	1000	NCR19; Coll:091819; PINE_3; Rep_2-0.45; Ext:021220	105	6.19
9/18/2019	ROCR	PINE3	rep1	0.8	MCE	1000	NCR19; Coll:091819; PINE_3; Rep_1-0.8; Ext:021220	106	5.23
9/18/2019	ROCR	PINE3	rep2	0.8	MCE	1000	NCR19; Coll:091819; PINE_3; Rep_2-0.8; Ext:021220	107	7.42
9/18/2019	ROCR	ROCR1	rep1	0.2	CN	600	NCR19; Coll:091819; ROCR_1;Rep_1-0.2; Ext:022420	109	7.15
9/18/2019	ROCR	ROCR1	rep2	0.2	CN	600	NCR19; Coll:091819; ROCR_1;Rep_2-0.2; Ext:022420	110	9.5
9/18/2019	ROCR	ROCR1	rep1	0.45	CN	1000	NCR19; Coll:091819; ROCR_1;Rep_1-0.45; Ext:022420	111	10.2
9/18/2019	ROCR	ROCR1	rep2	0.45	CN	1000	NCR19; Coll:091819; ROCR_1;Rep_2-0.45; Ext:022420	112	8.06
9/18/2019	ROCR	ROCR1	rep1	0.8	MCE	1000	NCR19; Coll:091819; ROCR_1;Rep_1-0.8; Ext:022420	113	15
9/18/2019	ROCR	ROCR1	rep2	0.8	MCE	1000	NCR19; Coll:091819; ROCR_1;Rep_2-0.8; Ext:022420	114	7.82
9/18/2019	ROCR	ROCR2	rep1	0.45	CN	1000	NCR19; Coll:091819; ROCR_2;Rep_1-0.45;Ext:030920	115	9.31
9/18/2019	ROCR	ROCR2	rep2	0.45	CN	1000	NCR19; Coll:091819; ROCR_2;Rep_2-0.45;Ext:030920	116	10.3
9/18/2019	ROCR	ROCR2	rep1	0.8	MCE	1000	NCR19; Coll:091819; ROCR_2;Rep_1-0.8;Ext:030920	117	11.6
9/18/2019	ROCR	ROCR2	rep2	0.8	MCE	1000	NCR19; Coll:091819; ROCR_2;Rep_2-0.8;Ext:030920	118	9.07
9/18/2019	ROCR	ROCR3	rep1	0.45	CN	1000	NCR19; Coll:091819; ROCR_3;Rep_1-0.45; Ext:022420	119	9.12
9/18/2019	ROCR	ROCR3	rep2	0.45	CN	1000	NCR19; Coll:091819; ROCR_3;Rep_2-0.45; Ext:022420	120	10.2
9/18/2019	ROCR	ROCR3	rep1	0.8	MCE	1000	NCR19; Coll:091819; ROCR_3;Rep_1-0.8; Ext:022420	121	8.66
9/18/2019	ROCR	ROCR3	rep2	0.8	MCE	1000	NCR19; Coll:091819; ROCR_3;Rep_2-0.8; Ext:022420	122	8.45
9/20/2019	CATO	CATO1	rep1	0.2	CN	1000	NCR19; Coll:092019;CATOBHC1;Rep_1-0.2;Ext:031020	124	1.28
9/20/2019	CATO	CATO1	rep2	0.2	CN	1000	NCR19; Coll:092019;CATOBHC1;Rep_2-0.2;Ext:031020	125	2.84
9/20/2019	CATO	CATO1	rep1	0.45	CN	1000	NCR19; Coll:092019;CATOBHC1;Rep_1-0.45;Ext:031020	126	2.58
9/20/2019	CATO	CATO1	rep2	0.45	CN	1000	NCR19; Coll:092019;CATOBHC1;Rep_2-0.45;Ext:031020	127	2.61
9/20/2019	CATO	CATO1	rep1	0.8	MCE	1000	NCR19; Coll:092019;CATOBHC1;Rep_1-0.8;Ext:031020	128	2.02
9/20/2019	CATO	CATO1	rep2	0.8	MCE	1000	NCR19; Coll:092019;CATOBHC1;Rep_2-0.8;Ext:031020	129	2.21
9/20/2019	CATO	CATO2	rep1	0.45	CN	1000	NCR19; Coll:091819;CATOBHC2;Rep_1-0.45;Ext:022720	130	2.09
9/20/2019	CATO	CATO2	rep2	0.45	CN	1000	NCR19; Coll:091819;CATOBHC2;Rep_2-0.45;Ext:022720	131	1.6
9/20/2019	CATO	CATO2	rep1	0.8	MCE	1000	NCR19; Coll:091819;CATOBHC2;Rep_1-0.8;Ext:022720	132	1.88
9/20/2019	CATO	CATO2	rep2	0.8	MCE	1000	NCR19; Coll:091819;CATOBHC2;Rep_2-0.8;Ext:022720	133	2.35
9/20/2019	CATO	CATO3	rep1	0.45	CN	1000	NCR19; Coll:092019;CATOBHC3;Rep_1-0.45;Ext:031020	134	5.22
9/20/2019	CATO	CATO3	rep2	0.45	CN	1000	NCR19; Coll:092019;CATOBHC3;Rep_2-0.45;Ext:031020	135	5.09
9/20/2019	CATO	CATO3	rep1	0.8	MCE	1000	NCR19; Coll:092019;CATOBHC3;Rep_1-0.8;Ext:031020	136	2.6
9/20/2019	CATO	CATO3	rep2	0.8	MCE	1000	NCR19; Coll:092019;CATOBHC3;Rep_2-0.8;Ext:031020	137	4.83
9/20/2019	CATO	OWEN1	rep1	0.2	CN	1000	NCR19; Coll:091819;Owens1;Rep_1-0.2;Ext:022720	139	3.12
9/20/2019	CATO	OWEN1	rep2	0.2	CN	1000	NCR19; Coll:091819;Owens1;Rep_2-0.2;Ext:022720	140	3.17
9/20/2019	CATO	OWEN1	rep1	0.45	CN	1000	NCR19; Coll:091819;Owens1;Rep_1-0.45;Ext:022720	141	2.34
9/20/2019	CATO	OWEN1	rep2	0.45	CN	1000	NCR19; Coll:091819;Owens1;Rep_2-0.45;Ext:022720	142	2.88
9/20/2019	CATO	OWEN1	rep1	0.8	MCE	1000	NCR19; Coll:091819;Owens1;Rep_1-0.8;Ext:022720	143	2.22
9/20/2019	CATO	OWEN1	rep2	0.8	MCE	1000	NCR19; Coll:091819;Owens1;Rep_2-0.8;Ext:022720	144	2.84
9/20/2019	CATO	OWEN2	rep1	0.2	CN	1000	NCR19; Coll:092019;Owens2;Rep_1-0.2;Ext:031020	145	1.85
9/20/2019	CATO	OWEN2	rep2	0.2	CN	1000	NCR19; Coll:092019;Owens2;Rep_2-0.2;Ext:031020	146	2.18
9/20/2019	CATO	OWEN2	rep1	0.45	CN	1000	NCR19; Coll:092019;Owens2;Rep_1-0.45;Ext:031020	147	1.59
9/20/2019	CATO	OWEN2	rep2	0.45	CN	1000	NCR19; Coll:092019;Owens2;Rep_2-0.45;Ext:031020	148	1.67
9/20/2019	CATO	OWEN2	rep1	0.8	MCE	1000	NCR19; Coll:092019;Owens2;Rep_1-0.8;Ext:031020	149	0.902
9/20/2019	CATO	OWEN2	rep2	0.8	MCE	1000	NCR19; Coll:092019;Owens2;Rep_2-0.8;Ext:031020	150	3.55
4/20/2020	PRWI	PRWI1	rep1	0.45	CN	250	NCR20;Coll:042020;PRWI_1;Comb_1;Ext:042920	154	2.96
4/20/2020	PRWI	PRWI1	rep3	0.45	CN	250	NCR20;Coll:042020;PRWI_1;Comb_2;Ext:042920	155	2.93
4/20/2020	PRWI	PRWI2	rep1	0.45	CN	250	NCR20;Coll:042020;PRWI_2;Comb_1;Ext:042920	156	2.32
4/20/2020	PRWI	PRWI2	rep3	0.45	CN	250	NCR20;Coll:042020;PRWI_2;Comb_2;Ext:042920	157	2.25
4/20/2020	PRWI	PRWI3	rep1	0.45	CN	250	NCR20;Coll:042020;PRWI_3;Comb_1;Ext:042920	158	1.64
4/20/2020	PRWI	PRWI3	rep3	0.45	CN	250	NCR20;Coll:042020;PRWI_3;Comb_2;Ext:042920	159	1.51
4/20/2020	PRWI	PRWI4	rep1	0.45	CN	250	NCR20;Coll:042020;PRWI_4;Comb_1;Ext:042920	161	1.06
4/20/2020	PRWI	PRWI4	rep3	0.45	CN	250	NCR20;Coll:042020;PRWI_4;Comb_2;Ext:042920	162	0.949
4/20/2020	PRWI	PRWI5	rep1	0.45	CN	250	NCR20;Coll:042020;PRWI_5;Comb_1;Ext:042820	163	1.82
4/20/2020	PRWI	PRWI5	rep3	0.45	CN	250	NCR20;Coll:042020;PRWI_5;Comb_2;Ext:042920	164	1.53
4/22/2020	ROCR	PINE1	rep1	0.45	CN	1000	NCR20;Coll:042220;PINE_1;Rep_1;Ext:042820	166	4.12
4/22/2020	ROCR	PINE1	rep2	0.45	CN	1000	NCR20;Coll:042220;PINE_1;Rep_2;Ext:042820	167	4.75
4/22/2020	ROCR	PINE2	rep1	0.45	CN	1000	NCR20;Coll:042220;PINE_2;Rep_1;Ext:042820	168	5.41
4/22/2020	ROCR	PINE2	rep2	0.45	CN	1000	NCR20;Coll:042220;PINE_2;Rep_2;Ext:042820	169	3.76
4/22/2020	ROCR	PINE3	rep1	0.45	CN	1000	NCR20;Coll:042220;PINE_3;Rep_1;Ext:042820	170	5.08
4/22/2020	ROCR	PINE3	rep2	0.45	CN	1000	NCR20;Coll:042220;PINE_3;Rep_2;Ext:042820	171	5.03
4/22/2020	ROCR	ROCR1	rep1	0.45	CN	300	NCR20;Coll:042220;ROCR_1;Comb_1;Ext:042820	172	4.48	DNA concentration of original extract was below detection, extraction repeated with remaining filter material
4/22/2020	ROCR	ROCR1	rep3	0.45	CN	300	NCR20;Coll:042220;ROCR_1;Comb_2;Ext:042820	173	5.12
4/22/2020	ROCR	ROCR2	rep1	0.45	CN	300	NCR20;Coll:042220;ROCR_2;Comb_1;Ext:042820	174	2.45
4/22/2020	ROCR	ROCR2	rep3	0.45	CN	300	NCR20;Coll:042220;ROCR_2;Comb_2;Ext:042820	175	2.82
4/22/2020	ROCR	ROCR3	rep1	0.45	CN	300	NCR20;Coll:042220;ROCR_3;Comb_1;Ext:042820	176	5.73
4/22/2020	ROCR	ROCR3	rep3	0.45	CN	300	NCR20;Coll:042220;ROCR_3;Comb_2;Ext:042820	177	5.93
4/24/2020	CATO	CATO1	rep1	0.45	CN	500	NCR20;Coll:042420;CATOBHC1;Comb_1;Ext:051320	179	6.4
4/24/2020	CATO	CATO1	rep3	0.45	CN	500	NCR20;Coll:042420;CATOBHC1;Comb_2;Ext:051320	180	5.69
4/24/2020	CATO	CATO2	rep1	0.45	CN	500	NCR20;Coll:042420;CATOBHC2;Comb_1;Ext:051220	181	7.84
4/24/2020	CATO	CATO2	rep3	0.45	CN	500	NCR20;Coll:042420;CATOBHC2;Comb_2;Ext:051220	182	7.12
4/24/2020	CATO	CATO3	rep1	0.45	CN	500	NCR20;Coll:042420;CATOBHC3;Comb_1;Ext:051220	183	5.48
4/24/2020	CATO	CATO3	rep3	0.45	CN	500	NCR20;Coll:042420;CATOBHC3;Comb_2;Ext:051220	184	6.4
4/24/2020	CATO	OWEN1	rep1	0.45	CN	500	NCR20;Coll:042420;Owens1;Comb_1;Ext:042920	186	6.42
4/24/2020	CATO	OWEN1	rep3	0.45	CN	500	NCR20;Coll:042420;Owens1;Comb_2;Ext:042920	187	6.23
4/24/2020	CATO	OWEN2	rep1	0.45	CN	500	NCR20;Coll:042420;Owens2;Comb_1;Ext:051320	188	11.6
4/24/2020	CATO	OWEN2	rep3	0.45	CN	500	NCR20;Coll:042420;Owens2;Comb_2;Ext:051320	189	5.15
5/27/20	PRWI	PRWI1	rep1	0.45	CN	250	NCR20;Coll:052720;PRWI_1;Comb_1;Ext:061020	191	2.69
5/27/20	PRWI	PRWI1	rep3	0.45	CN	250	NCR20;Coll:052720;PRWI_1;Comb_2;Ext:061020	192	3.49
5/27/20	PRWI	PRWI2	rep1	0.45	CN	250	NCR20;Coll:052720;PRWI_2;Comb_1;Ext:061020	193	2.9
5/27/20	PRWI	PRWI2	rep3	0.45	CN	250	NCR20;Coll:052720;PRWI_2;Comb_2;Ext:061020	194	2.28
5/27/20	PRWI	PRWI3	rep1	0.45	CN	250	NCR20;Coll:052720;PRWI_3;Comb_1;Ext:061820	195	2.66
5/27/20	PRWI	PRWI3	rep3	0.45	CN	250	NCR20;Coll:052720;PRWI_3;Comb_2;Ext:061820	196	2.56
5/27/20	PRWI	PRWI4	rep1	0.45	CN	250	NCR20;Coll:052720;PRWI_4;Comb_1;Ext:061820	198	2.37
5/27/20	PRWI	PRWI4	rep3	0.45	CN	250	NCR20;Coll:052720;PRWI_4;Comb_2;Ext:061820	199	3.09
5/27/20	PRWI	PRWI5	rep1	0.45	CN	250	NCR20;Coll:052720;PRWI_5;Comb_1;Ext:061820	200	3.65
5/27/20	PRWI	PRWI5	rep3	0.45	CN	250	NCR20;Coll:052720;PRWI_5;Comb_2;Ext:061820	201	1.42
6/2/2020	CATO	CATO1	rep1	0.45	CN	1000	NCR20;Coll:060220;CATOBHC1;Rep_1;Ext:061020	203	6.49
6/2/2020	CATO	CATO1	rep2	0.45	CN	1000	NCR20;Coll:060220;CATOBHC1;Rep_2;Ext:061020	204	6.33
6/2/2020	CATO	CATO2	rep1	0.45	CN	1000	NCR20;Coll:060220;CATOBHC2;Rep_1;Ext:061020	205	6.99
6/2/2020	CATO	CATO2	rep2	0.45	CN	1000	NCR20;Coll:060220;CATOBHC2;Rep_2;Ext:061020	206	6.84
6/2/2020	CATO	CATO3	rep1	0.45	CN	1000	NCR20;Coll:060220;CATOBHC3;Rep_1;Ext:061020	207	5.39
6/2/2020	CATO	CATO3	rep2	0.45	CN	1000	NCR20;Coll:060220;CATOBHC3;Rep_2;Ext:061020	208	5.34
6/2/2020	CATO	OWEN1	rep1	0.45	CN	1000	NCR20;Coll:060220;Owens1;Rep_1;Ext:061020	210	8.02
6/2/2020	CATO	OWEN1	rep2	0.45	CN	1000	NCR20;Coll:060220;Owens1;Rep_2;Ext:061020	211	7.17
6/2/2020	CATO	OWEN2	rep1	0.45	CN	1000	NCR20;Coll:060220;Owens2;Rep_1;Ext:061020	212	2.89
6/2/2020	CATO	OWEN2	rep2	0.45	CN	1000	NCR20;Coll:060220;Owens2;Rep_2;Ext:061020	213	5.25	corrected typo from 5025 to 5.25
6/4/2020	ROCR	PINE1	rep1	0.45	CN	1000	NCR20;Coll:060420;PINE_1;Rep_1;Ext:060920	215	7.06
6/4/2020	ROCR	PINE1	rep2	0.45	CN	1000	NCR20;Coll:060420;PINE_1;Rep_2;Ext:060920	216	8.31
6/4/2020	ROCR	PINE2	rep1	0.45	CN	1000	NCR20;Coll:060420;PINE_2;Rep_1;Ext:060920	217	8.7
6/4/2020	ROCR	PINE2	rep2	0.45	CN	1000	NCR20;Coll:060420;PINE_2;Rep_2;Ext:060920	218	7.68
6/4/2020	ROCR	PINE3	rep1	0.45	CN	1000	NCR20;Coll:060420;PINE_3;Rep_1;Ext:060920	219	6.33
6/4/2020	ROCR	PINE3	rep2	0.45	CN	1000	NCR20;Coll:060420;PINE_3;Rep_2;Ext:060920	220	6.28
6/4/2020	ROCR	ROCR1	rep1	0.45	CN	650	NCR20;Coll:060420;ROCR_1;Rep_1;Ext:060920	222	12.8
6/4/2020	ROCR	ROCR1	rep2	0.45	CN	650	NCR20;Coll:060420;ROCR_1;Rep_2;Ext:060920	223	12.6
6/4/2020	ROCR	ROCR2	rep1	0.45	CN	650	NCR20;Coll:060420;ROCR_2;Rep_1;Ext:060920	224	16.5
6/4/2020	ROCR	ROCR2	rep2	0.45	CN	650	NCR20;Coll:060420;ROCR_2;Rep_2;Ext:060920	225	15.5
6/4/2020	ROCR	ROCR3	rep1	0.45	CN	650	NCR20;Coll:060420;ROCR_3;Rep_1;Ext:061020	226	17.5
6/4/2020	ROCR	ROCR3	rep2	0.45	CN	650	NCR20;Coll:060420;ROCR_3;Rep_2;Ext:061020	227	16
07/15/19	PRWI	PRWI1	NA	0.45	CN	1000	NCR19; Coll:071519; PRWI1; Neg_ctl; Ext:031620	1	below detection
07/15/19	PRWI	PRWI4	NA	0.45	CN	1000	NCR19; Coll:071519; PRWI4; Neg_ctl; Ext:031620	8	below detection
07/17/19	PINE	PINE1	NA	0.45	CN	1000	NCR19; Coll:071719; PINE_1; Neg_ctl; Ext:012220	13	below detection
07/17/19	ROCR	ROCR1	NA	0.45	CN	1000	NCR19; Coll:071719; ROCR_1; Neg_ctl; Ext:012220	20	below detection
07/19/19	CATO	CATO1	NA	0.45	CN	1000	NCR19;Coll:071919;CATOBHC1;Neg_ctl;Ext:031120	27	below detection
07/19/19	OWEN	OWEN1	NA	0.45	CN	1000	NCR19;Coll:071919;Owens1;Neg_ctl;Ext:031120	34	below detection
08/12/19	PRWI	PRWI1	NA	0.45	CN	1000	NCR19; Coll:081219; PRWI1; Neg_ctl;Ext:031820	39	below detection
08/12/19	PRWI	PRWI4	NA	0.45	CN	1000	NCR19; Coll:081219; PRWI4; Neg_ctl;Ext:031820	46	below detection
08/14/19	PINE	PINE1	NA	0.45	CN	1000	NCR19; Coll:081419; PINE_1; Neg_ctl; Ext020420	51	below detection
08/14/19	ROCR	ROCR1	NA	0.45	CN	1000	NCR19;Coll:081419;ROCR_1;Neg_ctl;Ext:031120	58	below detection
08/16/19	CATO	CATO1	NA	0.45	CN	1000	NCR19;Coll:081619:CATOBHC1;Neg_ctl; Ext:031020	65	below detection
08/16/19	OWEN	OWEN1	NA	0.45	CN	1000	NCR19; Coll:081619; Owens1; Neg_ctl; Ext:020420	72	below detection
09/16/19	PRWI	PRWI1	NA	0.45	CN	1000	NCR19;Coll:091619;PRWI1;Neg_ctl:Ext:031320	77	below detection
09/16/19	PRWI	PRWI4	NA	0.45	CN	1000	NCR19;Coll:091619;PRWI4;Neg_ctl;Ext:031320	84	below detection
09/18/19	PINE	PINE1	NA	0.45	CN	1000	NCR19; Coll:091819; PINE_1; Neg_ctl; Ext:031020	89	below detection
09/18/19	ROCR	ROCR1	NA	0.45	CN	1000	NCR19; Coll:091819; ROCR_1; Neg_ctl; Ext:022420	108	below detection
09/20/19	CATO	CATO1	NA	0.45	CN	1000	NCR19; Coll:092019;CATOBHC1;Neg_ctl;Ext:031020	123	below detection
09/18/19	OWEN	OWEN1	NA	0.45	CN	1000	NCR19; Coll:091819;Owens1;Neg_ctl;Ext:022720	138	below detection
04/20/20	PRWI	PRWI1	NA	0.45	CN	1000	NCR20;Coll:042020;PRWI_1;Neg_ctl;Ext:042920	153	below detection
04/20/20	PRWI	PRWI4	NA	0.45	CN	1000	NCR20;Coll:042020;PRWI_4;Neg_ctl;Ext:042920	160	below detection
04/22/20	PINE	PINE1	NA	0.45	CN	1000	NCR20;Coll:042220;PINE_1;Neg_ctl;Ext:042820	165	below detection
04/24/20	CATO	CATO1	NA	0.45	CN	1000	NCR20;Coll:042420;CATOBHC1;Neg_ctl;Ext:051320	178	below detection
04/24/20	OWEN	OWEN1	NA	0.45	CN	1000	NCR20;Coll:042420;Owens1;Neg_ctl;Ext:051220	185	below detection
05/27/20	PRWI	PRWI1	NA	0.45	CN	1000	NCR20;Coll:052720;PRWI_1;Neg_ctl;Ext:061020	190	below detection
05/27/20	PRWI	PRWI4	NA	0.45	CN	1000	NCR20;Coll:052720;PRWI_4;Neg_ctl;Ext:061820	197	below detection
06/02/20	CATO	CATO1	NA	0.45	CN	1000	NCR20;Coll:060220;CATOBHC1;Neg_ctl;Ext:061020	202	below detection
06/02/20	OWEN	OWEN1	NA	0.45	CN	1000	NCR20;Coll:060220;Owens1;Neg_ctl;Ext:061020	209	below detection
06/04/20	PINE	PINE1	NA	0.45	CN	1000	NCR20;Coll:060420;PINE_1;Neg_ctl;Ext:060920	214	below detection
06/04/20	ROCR	ROCR1	NA	0.45	CN	1000	NCR20;Coll:060420;ROCR_1;Neg_ctl;Ext:060920	221	below detection
NA	NA	NA	NA	NA	NA	NA	Ext_ctl_1;Ext:031320	151	below detection
NA	NA	NA	NA	NA	NA	NA	Ext_ctl_2;Ext:031320	152	below detection

## Sheet: Library metadata
Metadata associated with library preparation.
Site	Biological sample long name	Filter pore size	Pooled filters (biological replicates taken back-to-back, or control filters of a given type)	Sample short name	Miseq sample ID (unique within each run, derived from index combination)	Run	Inhibitor Removal Kit	Library DNA concentration (ng/µL)	Volume added to final loading pool (µL)	Replicate class
PINE1	NCR19_PINE1_2	0.2	90 and 91	90	12	first	Zymo	42.1	2.9
PINE1	NCR19_PINE1_45	0.45	92 and 93	92	13	first	Zymo	51.0	2.4
PINE1	NCR19_PINE1_45	0.45	92 and 93	92_Q_rep	1	first	Qiagen	48.6	2.5	Inhibition kit
PINE1	NCR19_PINE1_45	0.45	92 and 93	92_T_rep	48	first	Zymo	45.8	2.6	technical replicate
PINE1	NCR19_PINE1_8	0.8	94 and 95	94	14	first	Zymo	40.2	3.0
PINE2	NCR19_PINE2_2	0.2	96 and 97	96	15	first	Zymo	38.5	3.1
PINE2	NCR19_PINE2_45	0.45	98 and 99	98	16	first	Zymo	47.1	2.5
PINE2	NCR19_PINE2_45	0.45	98 and 99	98_Q_rep	2	first	Qiagen	53.0	2.3	Inhibition kit
PINE2	NCR19_PINE2_8	0.8	100 and 101	100	17	first	Zymo	43.1	2.8
PINE3	NCR19_PINE3_2	0.2	102 and 103	102	18	first	Zymo	41.5	2.9
PINE3	NCR19_PINE3_45	0.45	104 and 105	104	19	first	Zymo	41.8	2.9
PINE3	NCR19_PINE3_45	0.45	104 and 105	104_Q_rep	3	first	Qiagen	49.3	2.4	Inhibition kit
PINE3	NCR19_PINE3_45	0.45	104 and 105	104_T_rep	41	first	Zymo	41.5	2.9	technical replicate
PINE3	NCR19_PINE3_8	0.8	106 and 107	106	20	first	Zymo	44.5	2.7
ROCR1	NCR19_ROCR1_2	0.2	109 and 110	109	21	first	Zymo	46.6	2.6
ROCR1	NCR19_ROCR1_45	0.45	111 and 112	111	22	first	Zymo	55.0	2.2
ROCR1	NCR19_ROCR1_45	0.45	111 and 112	111_Q_rep	4	first	Qiagen	52.0	2.3	Inhibition kit
ROCR1	NCR19_ROCR1_45	0.45	111 and 112	111_T_rep	42	first	Zymo	52.0	2.3	technical replicate
ROCR1	NCR19_ROCR1_8	0.8	113 and 114	113	23	first	Zymo	40.3	3.0
ROCR2	NCR19_ROCR2_45	0.45	115 and 116	115	24	first	Zymo	55.0	2.2
ROCR2	NCR19_ROCR2_45	0.45	115 and 116	115_Q_rep	5	first	Qiagen	48.2	2.5	Inhibition kit
ROCR2	NCR19_ROCR2_45	0.45	115 and 116	115_T_rep	43	first	Zymo	53.0	2.3	technical replicate
ROCR2	NCR19_ROCR2_8	0.8	117 and 118	117	25	first	Zymo	49.7	2.4
ROCR3	NCR19_ROCR3_45	0.45	119 and 120	119	26	first	Zymo	17.4	6.9
ROCR3	NCR19_ROCR3_45	0.45	119 and 120	119_Q_rep	6	first	Qiagen	52.0	2.3	Inhibition kit
ROCR3	NCR19_ROCR3_45	0.45	119 and 120	119_T_rep	44	first	Zymo	50.0	2.4	technical replicate
ROCR3	NCR19_ROCR3_8	0.8	121 and 122	121	27	first	Zymo	14.2	8.5
CATO1	NCR19_CATO1_2	0.2	124 and 125	124	28	first	Zymo	39.8	3.0
CATO1	NCR19_CATO1_45	0.45	126 and 127	126	29	first	Zymo	40.4	3.0
CATO1	NCR19_CATO1_45	0.45	126 and 127	126_Q_rep	7	first	Qiagen	42.2	2.8	Inhibition kit
CATO1	NCR19_CATO1_45	0.45	126 and 127	126_T_rep	45	first	Zymo	43.2	2.8	technical replicate
CATO1	NCR19_CATO1_8	0.8	128 and 129	128	30	first	Zymo	41.2	2.9
CATO2	NCR19_CATO2_45	0.45	130 and 131	130	31	first	Zymo	48.7	2.5
CATO2	NCR19_CATO2_45	0.45	130 and 131	130_Q_rep	8	first	Qiagen	54.0	2.2	Inhibition kit
CATO2	NCR19_CATO2_45	0.45	130 and 131	130_T_rep	46	first	Zymo	51.0	2.4	technical replicate
CATO2	NCR19_CATO2_8	0.8	132 and 133	132	32	first	Zymo	60.0	2.0
CATO3	NCR19_CATO3_45	0.45	134 and 135	134	33	first	Zymo	49.6	2.4
CATO3	NCR19_CATO3_45	0.45	134 and 135	134_Q_rep	9	first	Qiagen	47.1	2.5	Inhibition kit
CATO3	NCR19_CATO3_45	0.45	134 and 135	134_T_rep	47	first	Zymo	53.0	2.3	technical replicate
CATO3	NCR19_CATO3_8	0.8	136 and 137	136	34	first	Zymo	52.0	2.3
OWEN1	NCR19_OWEN1_2	0.2	139 and 140	139	35	first	Zymo	1.6	10.0
OWEN1	NCR19_OWEN1_45	0.45	141 and 142	141	36	first	Zymo	1.9	10.0
OWEN1	NCR19_OWEN1_45	0.45	141 and 142	141_Q_rep	10	first	Qiagen	41.6	2.9	Inhibition kit
OWEN1	NCR19_OWEN1_8	0.8	143 and 144	143	37	first	Zymo	1.7	10.0
OWEN2	NCR19_OWEN2_2	0.2	145 and 146	145	38	first	Zymo	34.6	3.5
OWEN2	NCR19_OWEN2_45	0.45	147 and 148	147	39	first	Zymo	35.0	3.4
OWEN2	NCR19_OWEN2_45	0.45	147 and 148	147_Q_rep	11	first	Qiagen	44.0	2.7	Inhibition kit
OWEN2	NCR19_OWEN2_8	0.8	149 and 150	149	40	first	Zymo	58.0	2.1
NA	ExtNegPool	0.45	151 and 152	ExtNeg	50	first	Zymo	43.0	2.8
NA	FieldNegPool	0.45	8,13,20,27,34,39,46,51,58,65,72,77,84,89,108,123,138,153,160,165,178,185,190,197,202,209,214,221	FieldNeg	49	first	Zymo	38.9	3.1
PRWI1	NCR19_PRWI1_45	0.45	2 and 3	2	33	second	Zymo	58.0	2.1
PRWI2	NCR19_PRWI2_45	0.45	4 and 5	4	34	second	Zymo	51.0	2.4
PRWI3	NCR19_PRWI3_45	0.45	6 and 7	6	35	second	Zymo	46.9	2.6
PRWI4	NCR19_PRWI4_45	0.45	9 and 10	9	36	second	Zymo	out of range (>60)	1.5
PRWI5	NCR19_PRWI5_45	0.45	11 and 12	11	37	second	Zymo	51.0	2.4
PINE1	NCR19_PINE1_45	0.45	14 and 15	14	21	second	Zymo	47.3	2.5
PINE2	NCR19_PINE2_45	0.45	16 and 17	16	22	second	Zymo	42.3	2.8
PINE3	NCR19_PINE3_45	0.45	18 and 19	18	23	second	Zymo	38.4	3.1
ROCR1	NCR19_ROCR1_45	0.45	21 and 22	21	58	second	Zymo	out of range (>60)	1.5
ROCR2	NCR19_ROCR2_45	0.45	23 and 24	23	59	second	Zymo	out of range (>60)	1.5
ROCR3	NCR19_ROCR3_45	0.45	25 and 26	25	60	second	Zymo	33.6	3.6
PRWI1	NCR19_PRWI1_45	0.45	40 and 41	40	38	second	Zymo	50.0	2.4
PRWI2	NCR19_PRWI2_45	0.45	42 and 43	42	39	second	Zymo	42.8	2.8
PRWI3	NCR19_PRWI3_45	0.45	44 and 45	44	40	second	Zymo	46.3	2.6
PRWI4	NCR19_PRWI4_45	0.45	47 and 48	47	41	second	Zymo	out of range (<0.05)	10.0
PRWI5	NCR19_PRWI5_45	0.45	49 and 50	49	42	second	Zymo	48.2	2.5
PINE1	NCR19_PINE1_45	0.45	52 and 53	52	24	second	Zymo	45.9	2.6
PINE2	NCR19_PINE2_45	0.45	54 and 55	54	25	second	Zymo	46.7	2.6
PINE3	NCR19_PINE3_45	0.45	56 and 57	56	26	second	Zymo	56.0	2.1
ROCR1	NCR19_ROCR1_45	0.45	59 and 60	59	61	second	Zymo	out of range (>60)	1.5
ROCR2	NCR19_ROCR2_45	0.45	61 and 62	61	62	second	Zymo	58.0	2.1
ROCR3	NCR19_ROCR3_45	0.45	63 and 64	63	63	second	Zymo	41.2	2.9
PRWI1	NCR19_PRWI1_45	0.45	78 and 79	78	43	second	Zymo	42.3	2.8
PRWI2	NCR19_PRWI2_45	0.45	80 and 81	80	44	second	Zymo	51.0	2.4
PRWI3	NCR19_PRWI3_45	0.45	82 and 83	82	45	second	Zymo	48.3	2.5
PRWI4	NCR19_PRWI4_45	0.45	85 and 86	85	46	second	Zymo	51.0	2.4
PRWI5	NCR19_PRWI5_45	0.45	87 and 88	87	47	second	Zymo	36.8	3.3
PRWI1	NCR20_PRWI1_45	0.45	154 and 155	154	48	second	Zymo	41.0	2.9
PRWI2	NCR20_PRWI2_45	0.45	156 and 157	156	49	second	Zymo	55.0	2.2
PRWI3	NCR20_PRWI3_45	0.45	158 and 159	158	50	second	Zymo	54.0	2.2
PRWI4	NCR20_PRWI4_45	0.45	161 and 162	161	51	second	Zymo	44.8	2.7
PRWI5	NCR20_PRWI5_45	0.45	163 and 164	163	52	second	Zymo	out of range (>60)	1.5
PINE1	NCR20_PINE1_45	0.45	166 and 167	166	27	second	Zymo	43.9	2.7
PINE2	NCR20_PINE2_45	0.45	168 and 169	168	28	second	Zymo	out of range (>60)	1.5
PINE3	NCR20_PINE3_45	0.45	170 and 171	170	29	second	Zymo	56.0	2.1
ROCR1	NCR20_ROCR1_45	0.45	172 and 173	172	69	second	Zymo	out of range (>60)	1.5
ROCR2	NCR20_ROCR2_45	0.45	174 and 175	174	64	second	Zymo	57.0	2.1
ROCR3	NCR20_ROCR3_45	0.45	176 and 177	176	65	second	Zymo	55.0	2.2
PRWI1	NCR20_PRWI1_45	0.45	191 and 192	191	53	second	Zymo	59.0	2.0
PRWI2	NCR20_PRWI2_45	0.45	193 and 194	193	54	second	Zymo	41.8	2.9
PRWI3	NCR20_PRWI3_45	0.45	195 and 196	195	55	second	Zymo	53.0	2.3
PRWI4	NCR20_PRWI4_45	0.45	198 and 199	198	56	second	Zymo	out of range (>60)	1.5
PRWI5	NCR20_PRWI5_45	0.45	200 and 201	200	57	second	Zymo	out of range (<0.05)	10.0
PINE1	NCR20_PINE1_45	0.45	215 and 216	215	30	second	Zymo	44.3	2.7
PINE2	NCR20_PINE2_45	0.45	217 and 218	217	31	second	Zymo	42.0	2.9
PINE3	NCR20_PINE3_45	0.45	219 and 220	219	32	second	Zymo	46.5	2.6
ROCR1	NCR20_ROCR1_45	0.45	222 and 223	222	66	second	Zymo	out of range (>60)	1.5
ROCR2	NCR20_ROCR2_45	0.45	224 and 225	224	67	second	Zymo	58.0	2.1
ROCR3	NCR20_ROCR3_45	0.45	226 and 227	226	68	second	Zymo	out of range (>60)	1.5
CATO1	NCR20_CATO1_45	0.45	179 and 180	179Q	7	second	Qiagen	54.0	2.2
CATO2	NCR20_CATO2_45	0.45	181 and 182	181Q	8	second	Qiagen	22.3	5.4
CATO3	NCR20_CATO3_45	0.45	183 and 184	183Q	9	second	Qiagen	31.7	3.8
OWEN1	NCR20_OWEN1_45	0.45	186 and 187	186Q	17	second	Qiagen	52.0	2.3
OWEN2	NCR20_OWEN2_45	0.45	188 and 189	188Q	18	second	Qiagen	48.2	2.5
CATO1	NCR20_CATO1_45	0.45	203 and 204	203Q	10	second	Qiagen	42.6	2.8
CATO2	NCR20_CATO2_45	0.45	205 and 206	205Q	11	second	Qiagen	51.0	2.4
CATO3	NCR20_CATO3_45	0.45	207 and 208	207Q	12	second	Qiagen	45.0	2.7
OWEN1	NCR20_OWEN1_45	0.45	210 and 211	210Q	19	second	Qiagen	49.3	2.4
OWEN2	NCR20_OWEN2_45	0.45	212 and 213	212Q	20	second	Qiagen	42.3	2.8
CATO1	NCR19_CATO1_45	0.45	28 and 29	28Q	1	second	Qiagen	52.0	2.3
CATO2	NCR19_CATO2_45	0.45	30 and 31	30Q	2	second	Qiagen	55.0	2.2
CATO3	NCR19_CATO3_45	0.45	32 and 33	32Q	3	second	Qiagen	56.0	2.1
OWEN1	NCR19_OWEN1_45	0.45	35 and 36	35Q	13	second	Qiagen	51.0	2.4
OWEN2	NCR19_OWEN2_45	0.45	37 and 38	37Q	14	second	Qiagen	44.1	2.7
CATO1	NCR19_CATO1_45	0.45	66 and 67	66Q	4	second	Qiagen	45.8	2.6
CATO2	NCR19_CATO2_45	0.45	68 and 69	68Q	5	second	Qiagen	55.0	2.2
CATO3	NCR19_CATO3_45	0.45	70 and 71	70Q	6	second	Qiagen	46.6	2.6
OWEN1	NCR19_OWEN1_45	0.45	73 and 74	73Q	15	second	Qiagen	39.4	3.0
OWEN2	NCR19_OWEN2_45	0.45	75 and 76	75Q	16	second	Qiagen	50.0	2.4
