# Supplementary material for: Assessing arthropod diversity metrics derived from stream environmental DNA: spatiotemporal variation and paired comparisons with manual sampling
Source: PeerJ. 2023 Mar 31;11:e15163. doi: 10.7717/peerj.15163 (PMC10069422; doi:10.7717/peerj.15163)
Supplement: Supplemental Information 3 [file peerj-11-15163-s003.ods]

## Sheet: Mueller taxon list
Supplemental File S3. Lists of arthropod taxa extracted from two large sets of observations that informed the filtering of our regional reference-sequence databases for taxonomic assignment of environmental DNA reads. The first page lists taxa extracted from: Mueller SJ. 2016. Methodologies in Assessing Benthic Macroinvertebrate Communities (Thesis). The Pennsylvania State University. Available a…
Taxon from Mueller (2016)	Phylum	Attributed synonym (if applicable)	Genus	Genus taxid	Family	Family taxid	Order	Order taxid	Class	Class taxid
Acentrella	Arthropoda		Acentrella	248176	Baetidae	172515	Ephemeroptera	30073	Insecta	50557
Acroneuria	Arthropoda		Acroneuria	219316	Perlidae	51551	Plecoptera	50622	Insecta	50557
Agnetina	Arthropoda		Agnetina	178278	Perlidae	51551	Plecoptera	50622	Insecta	50557
Amphiagrion	Arthropoda		Amphiagrion	476692	Coenagrionidae	70895	Odonata	6961	Insecta	50557
Ancyronyx	Arthropoda		Ancyronyx	356873	Elmidae	186980	Coleoptera	7041	Insecta	50557
Anthopotamus	Arthropoda		Anthopotamus	197115	Potamanthidae	197114	Ephemeroptera	30073	Insecta	50557
Antocha	Arthropoda		Antocha	454619	Limoniidae	43823	Diptera	7147	Insecta	50557
Argia	Arthropoda		Argia	79452	Coenagrionidae	70895	Odonata	6961	Insecta	50557
Baetis	Arthropoda		Baetis	189838	Baetidae	172515	Ephemeroptera	30073	Insecta	50557
Baetisca	Arthropoda		Baetisca	219340	Baetiscidae	185813	Ephemeroptera	30073	Insecta	50557
Boyeria	Arthropoda		Boyeria	126226	Aeshnidae	50509	Odonata	6961	Insecta	50557
Brachycentrus	Arthropoda		Brachycentrus	41035	Brachycentridae	41034	Trichoptera	30263	Insecta	50557
Caecidotea	Arthropoda		Caecidotea	142547	Asellidae	63227	Isopoda	29979	Malacostraca	6681
Caenis	Arthropoda		Caenis	197147	Caenidae	197146	Ephemeroptera	30073	Insecta	50557
Calopteryx	Arthropoda		Calopteryx	52611	Calopterygidae	50489	Odonata	6961	Insecta	50557
Cambarus	Arthropoda		Cambarus	60964	Cambaridae	6725	Decapoda	6683	Malacostraca	6681
Cheumatopsyche	Arthropoda		Cheumatopsyche	177865	Hydropsychidae	41030	Trichoptera	30263	Insecta	50557
Chimarra	Arthropoda		Chimarra	177910	Philopotamidae	93876	Trichoptera	30263	Insecta	50557
Chironomidae	Arthropoda		ND	7149	Chironomidae	7149	Diptera	7147	Insecta	50557
Chrysops	Arthropoda		Chrysops	27458	Tabanidae	7205	Diptera	7147	Insecta	50557
Cordulegaster	Arthropoda		Cordulegaster	126172	Cordulegastridae	107811	Odonata	6961	Insecta	50557
Corydalus	Arthropoda		Corydalus	50555	Corydalidae	50554	Megaloptera	50553	Insecta	50557
Crangonyx	Arthropoda		Crangonyx	111556	Crangonyctidae	111552	Amphipoda	6821	Malacostraca	6681
Diamesa	Arthropoda		Diamesa	338156	Chironomidae	7149	Diptera	7147	Insecta	50557
Diplectrona	Arthropoda		Diplectrona	177860	Hydropsychidae	41030	Trichoptera	30263	Insecta	50557
Dolophilodes	Arthropoda		Dolophilodes	177900	Philopotamidae	93876	Trichoptera	30263	Insecta	50557
Dubiraphia	Arthropoda		Dubiraphia	356877	Elmidae	186980	Coleoptera	7041	Insecta	50557
Eccoptura	Arthropoda		Eccoptura	466688	Perlidae	51551	Plecoptera	50622	Insecta	50557
Ectopria	Arthropoda		Ectopria	979752	Psephenidae	186983	Coleoptera	7041	Insecta	50557
Enallagma	Arthropoda		Enallagma	78523	Coenagrionidae	70895	Odonata	6961	Insecta	50557
Erythemis	Arthropoda		Erythemis	70378	Libellulidae	6964	Odonata	6961	Insecta	50557
Gammarus	Arthropoda		Gammarus	45625	Gammaridae	36939	Amphipoda	6821	Malacostraca	6681
Gerris	Arthropoda		Gerris	56096	Gerridae	36161	Hemiptera	7524	Insecta	50557
Glossosoma	Arthropoda		Glossosoma	177619	Glossosomatidae	177617	Trichoptera	30263	Insecta	50557
Goera	Arthropoda		Goera	177683	Goeridae	177681	Trichoptera	30263	Insecta	50557
Gomphus	Arthropoda		Gomphus	107809	Gomphidae	107808	Odonata	6961	Insecta	50557
Helichus	Arthropoda		Helichus	440298	Dryopidae	186976	Coleoptera	7041	Insecta	50557
Hemerodromia	Arthropoda		Hemerodromia	626769	Empididae	92557	Diptera	7147	Insecta	50557
Heptagenia	Arthropoda		Heptagenia	226220	Heptageniidae	178295	Ephemeroptera	30073	Insecta	50557
Heterocloeon	Arthropoda		Heterocloeon	603890	Baetidae	172515	Ephemeroptera	30073	Insecta	50557
Hexatoma	Arthropoda		Hexatoma	454617	Limoniidae	43823	Diptera	7147	Insecta	50557
Hydrobius	Arthropoda		Hydrobius	290644	Hydrophilidae	41102	Coleoptera	7041	Insecta	50557
Hydropsyche	Arthropoda		Hydropsyche	50443	Hydropsychidae	41030	Trichoptera	30263	Insecta	50557
Hydroptila	Arthropoda		Hydroptila	599788	Hydroptilidae	57995	Trichoptera	30263	Insecta	50557
Isonychia	Arthropoda		Isonychia	219470	Isonychiidae	219466	Ephemeroptera	30073	Insecta	50557
Lepidostoma	Arthropoda		Lepidostoma	158438	Lepidostomatidae	158437	Trichoptera	30263	Insecta	50557
Leucotrichia	Arthropoda		Leucotrichia	761638	Hydroptilidae	57995	Trichoptera	30263	Insecta	50557
Leuctra	Arthropoda		Leuctra	143734	Leuctridae	143733	Plecoptera	50622	Insecta	50557
Limnophila	Arthropoda		Limnophila	700822	Limoniidae	43823	Diptera	7147	Insecta	50557
Lirceus	Arthropoda		Lirceus	155702	Asellidae	63227	Isopoda	29979	Malacostraca	6681
Lype	Arthropoda		Lype	177922	Psychomyiidae	177913	Trichoptera	30263	Insecta	50557
Maccaffertium	Arthropoda		Maccaffertium	603960	Heptageniidae	178295	Ephemeroptera	30073	Insecta	50557
Macronychus	Arthropoda		Macronychus	195221	Elmidae	186980	Coleoptera	7041	Insecta	50557
Mesovelia	Arthropoda		Mesovelia	95687	Mesoveliidae	95686	Hemiptera	7524	Insecta	50557
Metrobates	Arthropoda		Metrobates	236895	Gerridae	36161	Hemiptera	7524	Insecta	50557
Micrasema	Arthropoda		Micrasema	177647	Brachycentridae	41034	Trichoptera	30263	Insecta	50557
Microvelia	Arthropoda		Microvelia	95679	Veliidae	95677	Hemiptera	7524	Insecta	50557
Mystacides	Arthropoda		Mystacides	446512	Leptoceridae	50642	Trichoptera	30263	Insecta	50557
Neoplea	Arthropoda		Neoplea	280220	Pleidae	236409	Hemiptera	7524	Insecta	50557
Nigronia	Arthropoda		Nigronia	307477	Corydalidae	50554	Megaloptera	50553	Insecta	50557
Oecetis	Arthropoda		Oecetis	50643	Leptoceridae	50642	Trichoptera	30263	Insecta	50557
Optioservus	Arthropoda		Optioservus	440317	Elmidae	186980	Coleoptera	7041	Insecta	50557
Orconectes	Arthropoda		Orconectes	28378	Cambaridae	6725	Decapoda	6683	Malacostraca	6681
Polycentropus	Arthropoda		Polycentropus	177940	Polycentropodidae	161768	Trichoptera	30263	Insecta	50557
Procloeon	Arthropoda		Procloeon	248186	Baetidae	172515	Ephemeroptera	30073	Insecta	50557
Promoresia	Arthropoda		Promoresia	1712800	Elmidae	186980	Coleoptera	7041	Insecta	50557
Prosimulium	Arthropoda		Prosimulium	13645	Simuliidae	7190	Diptera	7147	Insecta	50557
Psephenus	Arthropoda		Psephenus	219454	Psephenidae	186983	Coleoptera	7041	Insecta	50557
Pseudocloeon	Arthropoda		Pseudocloeon	248188	Baetidae	172515	Ephemeroptera	30073	Insecta	50557
Pseudolimnophila	Arthropoda		Pseudolimnophila	1720814	Limoniidae	43823	Diptera	7147	Insecta	50557
Rhagovelia	Arthropoda		Rhagovelia	95678	Veliidae	95677	Hemiptera	7524	Insecta	50557
Setodes	Arthropoda		Setodes	699999	Leptoceridae	50642	Trichoptera	30263	Insecta	50557
Sialis	Arthropoda		Sialis	50607	Sialidae	50606	Megaloptera	50553	Insecta	50557
Simulium	Arthropoda		Simulium	7191	Simuliidae	7190	Diptera	7147	Insecta	50557
Stenacron	Arthropoda		Stenacron	248190	Heptageniidae	178295	Ephemeroptera	30073	Insecta	50557
Stenelmis	Arthropoda		Stenelmis	195300	Elmidae	186980	Coleoptera	7041	Insecta	50557
Stenonema	Arthropoda		Stenonema	178296	Heptageniidae	178295	Ephemeroptera	30073	Insecta	50557
Stylogomphus	Arthropoda		Stylogomphus	507866	Gomphidae	107808	Odonata	6961	Insecta	50557
Tanypodinae	Arthropoda	Chironomidae	ND		Chironomidae	7149	Diptera	7147	Insecta	50557
Tanytarsini	Arthropoda	Chironomidae	ND		Chironomidae	7149	Diptera	7147	Insecta	50557
Tipula	Arthropoda		Tipula	41043	Tipulidae	41042	Diptera	7147	Insecta	50557
Trepobates	Arthropoda		Trepobates	295132	Gerridae	36161	Hemiptera	7524	Insecta	50557
Tricorythodes	Arthropoda		Tricorythodes	248192	Leptohyphidae	219474	Ephemeroptera	30073	Insecta	50557
Utaperla	Arthropoda		Utaperla	466832	Chloroperlidae	143748	Plecoptera	50622	Insecta	50557
Dicronata	Arthropoda	Dicranota	Dicranota	700836	Pediciidae	702679	Diptera	7147	Insecta	50557
Hagenis	Arthropoda	Hagenius	Hagenius	126206	Gomphidae	107808	Odonata	6961	Insecta	50557
Hataerina	Arthropoda	Hetaerina	Hetaerina	62017	Calopterygidae	50489	Odonata	6961	Insecta	50557
Ishnura	Arthropoda	Ischnura	Ischnura	79456	Coenagrionidae	70895	Odonata	6961	Insecta	50557
Limoporus	Arthropoda	Limnoporus	Limnoporus	56087	Gerridae	36161	Hemiptera	7524	Insecta	50557
Orcanectes	Arthropoda	Orconectes	Orconectes	28378	Cambaridae	6725	Decapoda	6683	Malacostraca	6681
Limonia	Arthropoda		Limonia	52743	Limoniidae	43823	Diptera	7147	Insecta	50557

## Sheet: MBSS taxon list
MBSS taxon	Phylum	Attributed synonym (if applicable)	Genus	Genus taxid	Family	Family taxid	Order	Order taxid	Class	Class taxid
ABLABESMYIA	Arthropoda		Ablabesmyia	46216	Chironomidae	7149	Diptera	7147	Insecta	50557
ACENTRELLA	Arthropoda		Acentrella	248176	Baetidae	172515	Ephemeroptera	30073	Insecta	50557
ACERPENNA	Arthropoda		Acerpenna	603840	Baetidae	172515	Ephemeroptera	30073	Insecta	50557
ACILIUS	Arthropoda		Acilius	107767	Dytiscidae	50515	Coleoptera	7041	Insecta	50557
ACRICOTOPUS	Arthropoda		Acricotopus	59807	Chironomidae	7149	Diptera	7147	Insecta	50557
ACRONEURIA	Arthropoda		Acroneuria	219316	Perlidae	51551	Plecoptera	50622	Insecta	50557
AEDES	Arthropoda		Aedes	7158	Culicidae	7157	Diptera	7147	Insecta	50557
AESHNA	Arthropoda		Aeshna	12920	Aeshnidae	50509	Odonata	6961	Insecta	50557
AESHNIDAE	Arthropoda		ND	ND	Aeshnidae	50509	Odonata	6961	Insecta	50557
AGABETES	Arthropoda		Agabetes	159777	Dytiscidae	50515	Coleoptera	7041	Insecta	50557
AGABUS	Arthropoda		Agabus	107769	Dytiscidae	50515	Coleoptera	7041	Insecta	50557
AGAPETUS	Arthropoda		Agapetus	177627	Glossosomatidae	177617	Trichoptera	30263	Insecta	50557
AGARODES	Arthropoda		Agarodes	177782	Sericostomatidae	177781	Trichoptera	30263	Insecta	50557
AGNETINA	Arthropoda		Agnetina	178278	Perlidae	51551	Plecoptera	50622	Insecta	50557
ALLOCAPNIA	Arthropoda		Allocapnia	143702	Capniidae	143699	Plecoptera	50622	Insecta	50557
ALLOPERLA	Arthropoda		Alloperla	466625	Chloroperlidae	143748	Plecoptera	50622	Insecta	50557
ALLUAUDOMYIA	Arthropoda		Alluaudomyia	1874299	Ceratopogonidae	41819	Diptera	7147	Insecta	50557
ALOTANYPUS	Arthropoda		Alotanypus	903439	Chironomidae	7149	Diptera	7147	Insecta	50557
AMELETIDAE	Arthropoda		ND	ND	Ameletidae	185817	Ephemeroptera	30073	Insecta	50557
AMELETUS	Arthropoda		Ameletus	185818	Ameletidae	185817	Ephemeroptera	30073	Insecta	50557
AMPHINEMURA	Arthropoda		Amphinemura	143723	Nemouridae	62802	Plecoptera	50622	Insecta	50557
AMPHIPODA	Arthropoda		ND	ND	ND	ND	Amphipoda	6821	Malacostraca	6681
ANAX	Arthropoda		Anax	39259	Aeshnidae	50509	Odonata	6961	Insecta	50557
ANCHYTARSUS	Arthropoda		Anchytarsus	1818539	Ptilodactylidae	186984	Coleoptera	7041	Insecta	50557
ANCYRONYX	Arthropoda		Ancyronyx	356873	Elmidae	186980	Coleoptera	7041	Insecta	50557
ANISOCENTROPUS	Arthropoda		Anisocentropus	177839	Calamoceratidae	177837	Trichoptera	30263	Insecta	50557
ANOPHELES	Arthropoda		Anopheles	7164	Culicidae	7157	Diptera	7147	Insecta	50557
ANTHOPOTAMUS	Arthropoda		Anthopotamus	197115	Potamanthidae	197114	Ephemeroptera	30073	Insecta	50557
ANTOCHA	Arthropoda		Antocha	454619	Limoniidae	43823	Diptera	7147	Insecta	50557
APOCOROPHIUM	Arthropoda		Apocorophium	1857757	Corophiidae	371451	Amphipoda	6821	Malacostraca	6681
APSECTROTANYPUS	Arthropoda		Apsectrotanypus	891879	Chironomidae	7149	Diptera	7147	Insecta	50557
AQUARIUS	Arthropoda		Aquarius	36162	Gerridae	36161	Hemiptera	7524	Insecta	50557
ARGIA	Arthropoda		Argia	79452	Coenagrionidae	70895	Odonata	6961	Insecta	50557
ARIGOMPHUS	Arthropoda		Arigomphus	126242	Gomphidae	107808	Odonata	6961	Insecta	50557
ASELLIDAE	Arthropoda		ND	ND	Asellidae	63227	Isopoda	29979	Malacostraca	6681
ATHERIX	Arthropoda		Atherix	124299	Athericidae	92611	Diptera	7147	Insecta	50557
ATRICHOPOGON	Arthropoda		Atrichopogon	209702	Ceratopogonidae	41819	Diptera	7147	Insecta	50557
ATTENELLA	Arthropoda		Attenella	248178	Ephemerellidae	50633	Ephemeroptera	30073	Insecta	50557
BAETIDAE	Arthropoda		ND	ND	Baetidae	172515	Ephemeroptera	30073	Insecta	50557
BAETIS	Arthropoda		Baetis	189838	Baetidae	172515	Ephemeroptera	30073	Insecta	50557
BAETISCA	Arthropoda		Baetisca	219340	Baetiscidae	185813	Ephemeroptera	30073	Insecta	50557
BARBAETIS	Arthropoda		Barbaetis	603871	Baetidae	172515	Ephemeroptera	30073	Insecta	50557
BASIAESCHNA	Arthropoda		Basiaeschna	1081944	Aeshnidae	50509	Odonata	6961	Insecta	50557
BELOSTOMA	Arthropoda		Belostoma	236415	Belostomatidae	38099	Hemiptera	7524	Insecta	50557
BEROSUS	Arthropoda		Berosus	290646	Hydrophilidae	41102	Coleoptera	7041	Insecta	50557
BEZZIA	Arthropoda		Bezzia	381082	Ceratopogonidae	41819	Diptera	7147	Insecta	50557
BITTACOMORPHA	Arthropoda		Bittacomorpha	79307	Ptychopteridae	79304	Diptera	7147	Insecta	50557
BLEPHARICERA	Arthropoda		Blepharicera	547808	Blephariceridae	174624	Diptera	7147	Insecta	50557
BOLOTOPERLA	Arthropoda		Bolotoperla	466645	Taeniopterygidae	143727	Plecoptera	50622	Insecta	50557
BOYERIA	Arthropoda		Boyeria	126226	Aeshnidae	50509	Odonata	6961	Insecta	50557
BRACHYCENTRIDAE	Arthropoda		ND	ND	Brachycentridae	41034	Trichoptera	30263	Insecta	50557
BRACHYCENTRUS	Arthropoda		Brachycentrus	41035	Brachycentridae	41034	Trichoptera	30263	Insecta	50557
BRACONIDAE	Arthropoda		ND	ND	Braconidae	7402	Hymenoptera	7399	Insecta	50557
BRILLIA	Arthropoda		Brillia	611338	Chironomidae	7149	Diptera	7147	Insecta	50557
BRUNDINIELLA	Arthropoda		Brundiniella	1974156	Chironomidae	7149	Diptera	7147	Insecta	50557
BRYOPHAENOCLADIUS	Arthropoda		Bryophaenocladius	611339	Chironomidae	7149	Diptera	7147	Insecta	50557
BUENOA	Arthropoda		Buenoa	50617	Notonectidae	50616	Hemiptera	7524	Insecta	50557
CAECIDOTEA	Arthropoda		Caecidotea	142547	Asellidae	63227	Isopoda	29979	Malacostraca	6681
CAENIS	Arthropoda		Caenis	197147	Caenidae	197146	Ephemeroptera	30073	Insecta	50557
CALAMOCERATIDAE	Arthropoda		ND	ND	Calamoceratidae	177837	Trichoptera	30263	Insecta	50557
CALLIBAETIS	Arthropoda		Callibaetis	172518	Baetidae	172515	Ephemeroptera	30073	Insecta	50557
CALOPTERYGIDAE	Arthropoda		ND	ND	Calopterygidae	50489	Odonata	6961	Insecta	50557
CALOPTERYX	Arthropoda		Calopteryx	52611	Calopterygidae	50489	Odonata	6961	Insecta	50557
CAMBARIDAE	Arthropoda		ND	ND	Cambaridae	6725	Decapoda	6683	Malacostraca	6681
CAMBARUS	Arthropoda		Cambarus	60964	Cambaridae	6725	Decapoda	6683	Malacostraca	6681
CAPNIA	Arthropoda		Capnia	173782	Capniidae	143699	Plecoptera	50622	Insecta	50557
CAPNIIDAE	Arthropoda		ND	ND	Capniidae	143699	Plecoptera	50622	Insecta	50557
CARDIOCLADIUS	Arthropoda		Cardiocladius	61019	Chironomidae	7149	Diptera	7147	Insecta	50557
CELINA	Arthropoda		Celina	159797	Dytiscidae	50515	Coleoptera	7041	Insecta	50557
CENTROPTILUM	Arthropoda		Centroptilum	197149	Baetidae	172515	Ephemeroptera	30073	Insecta	50557
CERACLEA	Arthropoda		Ceraclea	177832	Leptoceridae	50642	Trichoptera	30263	Insecta	50557
CERATOPOGON	Arthropoda		Ceratopogon	209707	Ceratopogonidae	41819	Diptera	7147	Insecta	50557
CERATOPOGONIDAE	Arthropoda		ND	ND	Ceratopogonidae	41819	Diptera	7147	Insecta	50557
CERATOPSYCHE	Arthropoda		Ceratopsyche	177867	Hydropsychidae	41030	Trichoptera	30263	Insecta	50557
CHAETOCLADIUS	Arthropoda		Chaetocladius	611341	Chironomidae	7149	Diptera	7147	Insecta	50557
CHAOBORIDAE	Arthropoda		ND	ND	Chaoboridae	41811	Diptera	7147	Insecta	50557
CHAOBORUS	Arthropoda		Chaoborus	41812	Chaoboridae	41811	Diptera	7147	Insecta	50557
CHAULIODES	Arthropoda		Chauliodes	336003	Corydalidae	50554	Megaloptera	50553	Insecta	50557
CHELIFERA	Arthropoda		Chelifera	369889	Empididae	92557	Diptera	7147	Insecta	50557
CHEUMATOPSYCHE	Arthropoda		Cheumatopsyche	177865	Hydropsychidae	41030	Trichoptera	30263	Insecta	50557
CHIMARRA	Arthropoda		Chimarra	177910	Philopotamidae	93876	Trichoptera	30263	Insecta	50557
CHIRONOMIDAE	Arthropoda		ND	ND	Chironomidae	7149	Diptera	7147	Insecta	50557
CHIRONOMINAE	Arthropoda		ND	ND	Chironomidae	7149	Diptera	7147	Insecta	50557
CHIRONOMINI	Arthropoda		ND	ND	Chironomidae	7149	Diptera	7147	Insecta	50557
CHIRONOMUS	Arthropoda		Chironomus	7150	Chironomidae	7149	Diptera	7147	Insecta	50557
CHLAENIUS	Arthropoda		Chlaenius	41305	Carabidae	41073	Coleoptera	7041	Insecta	50557
CHLOROPERLIDAE	Arthropoda		ND	ND	Chloroperlidae	143748	Plecoptera	50622	Insecta	50557
CHRYSOGASTER	Arthropoda		Chrysogaster	224248	Syrphidae	34680	Diptera	7147	Insecta	50557
CHRYSOMELIDAE	Arthropoda		ND	ND	Chrysomelidae	27439	Coleoptera	7041	Insecta	50557
CHRYSOPS	Arthropoda		Chrysops	27458	Tabanidae	7205	Diptera	7147	Insecta	50557
CINYGMULA	Arthropoda		Cinygmula	243065	Heptageniidae	178295	Ephemeroptera	30073	Insecta	50557
CLADOCERA	Arthropoda		ND	ND	ND	ND	Diplostraca	84337	Branchiopoda	6658
CLADOPELMA	Arthropoda		Cladopelma	1278999	Chironomidae	7149	Diptera	7147	Insecta	50557
CLADOTANYTARSUS	Arthropoda		Cladotanytarsus	288858	Chironomidae	7149	Diptera	7147	Insecta	50557
CLIMACIA	Arthropoda		Climacia	560895	Sisyridae	279438	Neuroptera	7516	Insecta	50557
CLINOCERA	Arthropoda		Clinocera	192484	Empididae	92557	Diptera	7147	Insecta	50557
CLINOTANYPUS	Arthropoda		Clinotanypus	1351859	Chironomidae	7149	Diptera	7147	Insecta	50557
CLIOPERLA	Arthropoda		Clioperla	466665	Perlodidae	50623	Plecoptera	50622	Insecta	50557
CLOEON	Arthropoda		Cloeon	197151	Baetidae	172515	Ephemeroptera	30073	Insecta	50557
CNEPHIA	Arthropoda		Cnephia	13438	Simuliidae	7190	Diptera	7147	Insecta	50557
COENAGRIONIDAE	Arthropoda		ND	ND	Coenagrionidae	70895	Odonata	6961	Insecta	50557
COLLEMBOLA	Arthropoda		ND	ND	ND	ND	ND	ND	Collembola	30001
CONCHAPELOPIA	Arthropoda		Conchapelopia	891881	Chironomidae	7149	Diptera	7147	Insecta	50557
CONSTEMPELLINA	Arthropoda		Constempellina	2578666	Chironomidae	7149	Diptera	7147	Insecta	50557
COPELATUS	Arthropoda		Copelatus	63903	Dytiscidae	50515	Coleoptera	7041	Insecta	50557
COPEPODA	Arthropoda		ND	ND	ND	ND	ND	ND	Hexanauplia	72037
COPTOTOMUS	Arthropoda		Coptotomus	159804	Dytiscidae	50515	Coleoptera	7041	Insecta	50557
CORDULEGASTER	Arthropoda		Cordulegaster	126172	Cordulegastridae	107811	Odonata	6961	Insecta	50557
CORDULIIDAE	Arthropoda		ND	ND	Corduliidae	70381	Odonata	6961	Insecta	50557
CORIXIDAE	Arthropoda		ND	ND	Corixidae	236405	Hemiptera	7524	Insecta	50557
CORYDALIDAE	Arthropoda		ND	ND	Corydalidae	50554	Megaloptera	50553	Insecta	50557
CORYDALUS	Arthropoda		Corydalus	50555	Corydalidae	50554	Megaloptera	50553	Insecta	50557
CORYNONEURA	Arthropoda		Corynoneura	611344	Chironomidae	7149	Diptera	7147	Insecta	50557
CRAMBIDAE	Arthropoda		ND	ND	Crambidae	268499	Lepidoptera	7088	Insecta	50557
CRAMBUS	Arthropoda		Crambus	687066	Crambidae	268499	Lepidoptera	7088	Insecta	50557
CRANGONYCTIDAE	Arthropoda		ND	ND	Crangonyctidae	111552	Amphipoda	6821	Malacostraca	6681
CRANGONYX	Arthropoda		Crangonyx	111556	Crangonyctidae	111552	Amphipoda	6821	Malacostraca	6681
CRICOTOPUS	Arthropoda		Cricotopus	153373	Chironomidae	7149	Diptera	7147	Insecta	50557
CRYPTOCHIRONOMUS	Arthropoda		Cryptochironomus	391808	Chironomidae	7149	Diptera	7147	Insecta	50557
CRYPTOTENDIPES	Arthropoda		Cryptotendipes	891885	Chironomidae	7149	Diptera	7147	Insecta	50557
CULEX	Arthropoda		Culex	7174	Culicidae	7157	Diptera	7147	Insecta	50557
CULICIDAE	Arthropoda		ND	ND	Culicidae	7157	Diptera	7147	Insecta	50557
CULICOIDES	Arthropoda		Culicoides	41820	Ceratopogonidae	41819	Diptera	7147	Insecta	50557
CULTUS	Arthropoda		Cultus	50624	Perlodidae	50623	Plecoptera	50622	Insecta	50557
CURCULIONIDAE	Arthropoda		ND	ND	Curculionidae	7042	Coleoptera	7041	Insecta	50557
CYATHURA	Arthropoda		Cyathura	96831	Anthuridae	96830	Isopoda	29979	Malacostraca	6681
CYBISTER	Arthropoda		Cybister	50516	Dytiscidae	50515	Coleoptera	7041	Insecta	50557
CYMBIODYTA	Arthropoda		Cymbiodyta	347318	Hydrophilidae	41102	Coleoptera	7041	Insecta	50557
CYRNELLUS	Arthropoda		Cyrnellus	177946	Polycentropodidae	161768	Trichoptera	30263	Insecta	50557
DANNELLA	Arthropoda		Dannella	248180	Ephemerellidae	50633	Ephemeroptera	30073	Insecta	50557
DASYHELEA	Arthropoda		Dasyhelea	41822	Ceratopogonidae	41819	Diptera	7147	Insecta	50557
DEMICRYPTOCHIRONOMUS	Arthropoda		Demicryptochironomus	1891129	Chironomidae	7149	Diptera	7147	Insecta	50557
DERONECTES	Arthropoda		Deronectes	156913	Dytiscidae	50515	Coleoptera	7041	Insecta	50557
DEROVATELLUS	Arthropoda		Derovatellus	309211	Dytiscidae	50515	Coleoptera	7041	Insecta	50557
DIAMESA	Arthropoda		Diamesa	338156	Chironomidae	7149	Diptera	7147	Insecta	50557
DIAMESINAE	Arthropoda		ND	ND	Chironomidae	7149	Diptera	7147	Insecta	50557
DIBUSA	Arthropoda		Dibusa	763376	Hydroptilidae	57995	Trichoptera	30263	Insecta	50557
DICRANOTA	Arthropoda		Dicranota	700836	Pediciidae	702679	Diptera	7147	Insecta	50557
DICROTENDIPES	Arthropoda		Dicrotendipes	302185	Chironomidae	7149	Diptera	7147	Insecta	50557
DINEUTUS	Arthropoda		Dineutus	357802	Gyrinidae	107778	Coleoptera	7041	Insecta	50557
DIPHETOR	Arthropoda		Diphetor	248182	Baetidae	172515	Ephemeroptera	30073	Insecta	50557
DIPLECTRONA	Arthropoda		Diplectrona	177860	Hydropsychidae	41030	Trichoptera	30263	Insecta	50557
DIPLOCLADIUS	Arthropoda		Diplocladius	288841	Chironomidae	7149	Diptera	7147	Insecta	50557
DIPLOPERLA	Arthropoda		Diploperla	911187	Perlodidae	50623	Plecoptera	50622	Insecta	50557
DIPTERA	Arthropoda		ND	ND	ND	ND	Diptera	7147	Insecta	50557
DIXA	Arthropoda		Dixa	79309	Dixidae	41824	Diptera	7147	Insecta	50557
DIXELLA	Arthropoda		Dixella	46213	Dixidae	41824	Diptera	7147	Insecta	50557
DIXIDAE	Arthropoda		ND	ND	Dixidae	41824	Diptera	7147	Insecta	50557
DOLICHOPODIDAE	Arthropoda		ND	ND	Dolichopodidae	92558	Diptera	7147	Insecta	50557
DOLOPHILODES	Arthropoda		Dolophilodes	177900	Philopotamidae	93876	Trichoptera	30263	Insecta	50557
DROMOGOMPHUS	Arthropoda		Dromogomphus	126168	Gomphidae	107808	Odonata	6961	Insecta	50557
DRUNELLA	Arthropoda		Drunella	240913	Ephemerellidae	50633	Ephemeroptera	30073	Insecta	50557
DUBIRAPHIA	Arthropoda		Dubiraphia	356877	Elmidae	186980	Coleoptera	7041	Insecta	50557
DYTISCIDAE	Arthropoda		ND	ND	Dytiscidae	50515	Coleoptera	7041	Insecta	50557
DYTISCUS	Arthropoda		Dytiscus	107799	Dytiscidae	50515	Coleoptera	7041	Insecta	50557
ECCOPTURA	Arthropoda		Eccoptura	466688	Perlidae	51551	Plecoptera	50622	Insecta	50557
ECTOPRIA	Arthropoda		Ectopria	979752	Psephenidae	186983	Coleoptera	7041	Insecta	50557
EDOTIA	Arthropoda		Edotia	587166	Idoteidae	82764	Isopoda	29979	Malacostraca	6681
ELMIDAE	Arthropoda		ND	ND	Elmidae	186980	Coleoptera	7041	Insecta	50557
EMPIDIDAE	Arthropoda		ND	ND	Empididae	92557	Diptera	7147	Insecta	50557
ENALLAGMA	Arthropoda		Enallagma	78523	Coenagrionidae	70895	Odonata	6961	Insecta	50557
ENDOCHIRONOMUS	Arthropoda		Endochironomus	891889	Chironomidae	7149	Diptera	7147	Insecta	50557
ENDOTRIBELOS	Arthropoda		Endotribelos	611349	Chironomidae	7149	Diptera	7147	Insecta	50557
ENOCHRUS	Arthropoda		Enochrus	290642	Hydrophilidae	41102	Coleoptera	7041	Insecta	50557
EPEORUS	Arthropoda		Epeorus	185820	Heptageniidae	178295	Ephemeroptera	30073	Insecta	50557
EPHEMERA	Arthropoda		Ephemera	50582	Ephemeridae	50581	Ephemeroptera	30073	Insecta	50557
EPHEMERELLIDAE	Arthropoda		ND	ND	Ephemerellidae	50633	Ephemeroptera	30073	Insecta	50557
EPHEMERIDAE	Arthropoda		ND	ND	Ephemeridae	50581	Ephemeroptera	30073	Insecta	50557
EPHEMEROPTERA	Arthropoda		ND	ND	ND	ND	Ephemeroptera	30073	Insecta	50557
EPHYDRIDAE	Arthropoda		ND	ND	Ephydridae	48991	Diptera	7147	Insecta	50557
EPIAESCHNA	Arthropoda		Epiaeschna	2610212	Aeshnidae	50509	Odonata	6961	Insecta	50557
EPITHECA	Arthropoda		Epitheca	447977	Corduliidae	70381	Odonata	6961	Insecta	50557
EPOICOCLADIUS	Arthropoda		Epoicocladius	611350	Chironomidae	7149	Diptera	7147	Insecta	50557
ERIOPTERA	Arthropoda		Erioptera	700840	Limoniidae	43823	Diptera	7147	Insecta	50557
ERPETOGOMPHUS	Arthropoda		Erpetogomphus	1904564	Gomphidae	107808	Odonata	6961	Insecta	50557
ERYTHEMIS	Arthropoda		Erythemis	70378	Libellulidae	6964	Odonata	6961	Insecta	50557
EUKIEFFERIELLA	Arthropoda		Eukiefferiella	288843	Chironomidae	7149	Diptera	7147	Insecta	50557
EURYLOPHELLA	Arthropoda		Eurylophella	219546	Ephemerellidae	50633	Ephemeroptera	30073	Insecta	50557
FALLCEON	Arthropoda		Fallceon	603883	Baetidae	172515	Ephemeroptera	30073	Insecta	50557
FAXONIUS	Arthropoda		Faxonius	306272	Cambaridae	6725	Decapoda	6683	Malacostraca	6681
GAMMARIDAE	Arthropoda		ND	ND	Gammaridae	36939	Amphipoda	6821	Malacostraca	6681
GAMMARUS	Arthropoda		Gammarus	45625	Gammaridae	36939	Amphipoda	6821	Malacostraca	6681
GEORTHOCLADIUS	Arthropoda		Georthocladius	611352	Chironomidae	7149	Diptera	7147	Insecta	50557
GERRIDAE	Arthropoda		ND	ND	Gerridae	36161	Hemiptera	7524	Insecta	50557
GERRIS	Arthropoda		Gerris	56096	Gerridae	36161	Hemiptera	7524	Insecta	50557
GLOSSOSOMA	Arthropoda		Glossosoma	177619	Glossosomatidae	177617	Trichoptera	30263	Insecta	50557
GLOSSOSOMATIDAE	Arthropoda		ND	ND	Glossosomatidae	177617	Trichoptera	30263	Insecta	50557
GLYPTOTENDIPES	Arthropoda		Glyptotendipes	33398	Chironomidae	7149	Diptera	7147	Insecta	50557
GOERA	Arthropoda		Goera	177683	Goeridae	177681	Trichoptera	30263	Insecta	50557
GOMPHIDAE	Arthropoda		ND	ND	Gomphidae	107808	Odonata	6961	Insecta	50557
GOMPHUS	Arthropoda		Gomphus	107809	Gomphidae	107808	Odonata	6961	Insecta	50557
GRENIERA	Arthropoda		Greniera	61039	Simuliidae	7190	Diptera	7147	Insecta	50557
GUTTIPELOPIA	Arthropoda		Guttipelopia	2872847	Chironomidae	7149	Diptera	7147	Insecta	50557
GYMNOMETRIOCNEMUS	Arthropoda		Gymnometriocnemus	611353	Chironomidae	7149	Diptera	7147	Insecta	50557
GYRINIDAE	Arthropoda		ND	ND	Gyrinidae	107778	Coleoptera	7041	Insecta	50557
GYRINUS	Arthropoda		Gyrinus	110031	Gyrinidae	107778	Coleoptera	7041	Insecta	50557
HABROPHLEBIA	Arthropoda		Habrophlebia	551877	Leptophlebiidae	89829	Ephemeroptera	30073	Insecta	50557
HABROPHLEBIODES	Arthropoda		Habrophlebiodes	289471	Leptophlebiidae	89829	Ephemeroptera	30073	Insecta	50557
HAGENIUS	Arthropoda		Hagenius	126206	Gomphidae	107808	Odonata	6961	Insecta	50557
HALIPLUS	Arthropoda		Haliplus	107852	Haliplidae	107851	Coleoptera	7041	Insecta	50557
HAPLOPERLA	Arthropoda		Haploperla	466702	Chloroperlidae	143748	Plecoptera	50622	Insecta	50557
HELENIELLA	Arthropoda		Heleniella	611355	Chironomidae	7149	Diptera	7147	Insecta	50557
HELICHUS	Arthropoda		Helichus	440298	Dryopidae	186976	Coleoptera	7041	Insecta	50557
HELICOPSYCHE	Arthropoda		Helicopsyche	177802	Helicopsychidae	177799	Trichoptera	30263	Insecta	50557
HELIUS	Arthropoda		Helius	700865	Limoniidae	43823	Diptera	7147	Insecta	50557
HELOCHARES	Arthropoda		Helochares	110019	Hydrophilidae	41102	Coleoptera	7041	Insecta	50557
HELOCOMBUS	Arthropoda		Helocombus	1397832	Hydrophilidae	41102	Coleoptera	7041	Insecta	50557
HELOCORDULIA	Arthropoda		Helocordulia	447981	Corduliidae	70381	Odonata	6961	Insecta	50557
HELOPHORUS	Arthropoda		Helophorus	154135	Helophoridae	154134	Coleoptera	7041	Insecta	50557
HELOPICUS	Arthropoda		Helopicus	466704	Perlodidae	50623	Plecoptera	50622	Insecta	50557
HEMERODROMIA	Arthropoda		Hemerodromia	626769	Empididae	92557	Diptera	7147	Insecta	50557
HEPTAGENIA	Arthropoda		Heptagenia	226220	Heptageniidae	178295	Ephemeroptera	30073	Insecta	50557
HEPTAGENIIDAE	Arthropoda		ND	ND	Heptageniidae	178295	Ephemeroptera	30073	Insecta	50557
HESPEROCORIXA	Arthropoda		Hesperocorixa	337904	Corixidae	236405	Hemiptera	7524	Insecta	50557
HETEROCLOEON	Arthropoda		Heterocloeon	603890	Baetidae	172515	Ephemeroptera	30073	Insecta	50557
HETEROPLECTRON	Arthropoda		Heteroplectron	763381	Calamoceratidae	177837	Trichoptera	30263	Insecta	50557
HETEROTRISSOCLADIUS	Arthropoda		Heterotrissocladius	611357	Chironomidae	7149	Diptera	7147	Insecta	50557
HEXAGENIA	Arthropoda		Hexagenia	197159	Ephemeridae	50581	Ephemeroptera	30073	Insecta	50557
HEXATOMA	Arthropoda		Hexatoma	454617	Limoniidae	43823	Diptera	7147	Insecta	50557
HOMOPLECTRA	Arthropoda		Homoplectra	177862	Hydropsychidae	41030	Trichoptera	30263	Insecta	50557
HYALELLA	Arthropoda		Hyalella	199487	Hyalellidae	199477	Amphipoda	6821	Malacostraca	6681
HYDATICUS	Arthropoda		Hydaticus	107861	Dytiscidae	50515	Coleoptera	7041	Insecta	50557
HYDATOPHYLAX	Arthropoda		Hydatophylax	115145	Limnephilidae	50645	Trichoptera	30263	Insecta	50557
HYDROBAENUS	Arthropoda		Hydrobaenus	611358	Chironomidae	7149	Diptera	7147	Insecta	50557
HYDROBIUS	Arthropoda		Hydrobius	290644	Hydrophilidae	41102	Coleoptera	7041	Insecta	50557
HYDROCANTHUS	Arthropoda		Hydrocanthus	107866	Noteridae	63901	Coleoptera	7041	Insecta	50557
HYDROCHARA	Arthropoda		Hydrochara	1055510	Hydrophilidae	41102	Coleoptera	7041	Insecta	50557
HYDROCHUS	Arthropoda		Hydrochus	154138	Hydrochidae	154137	Coleoptera	7041	Insecta	50557
HYDROPHILIDAE	Arthropoda		ND	ND	Hydrophilidae	41102	Coleoptera	7041	Insecta	50557
HYDROPHILUS	Arthropoda		Hydrophilus	415099	Hydrophilidae	41102	Coleoptera	7041	Insecta	50557
HYDROPORUS	Arthropoda		Hydroporus	107870	Dytiscidae	50515	Coleoptera	7041	Insecta	50557
HYDROPSYCHE	Arthropoda		Hydropsyche	50443	Hydropsychidae	41030	Trichoptera	30263	Insecta	50557
HYDROPSYCHIDAE	Arthropoda		ND	ND	Hydropsychidae	41030	Trichoptera	30263	Insecta	50557
HYDROPTILA	Arthropoda		Hydroptila	599788	Hydroptilidae	57995	Trichoptera	30263	Insecta	50557
HYDROPTILIDAE	Arthropoda		ND	ND	Hydroptilidae	57995	Trichoptera	30263	Insecta	50557
IRONOQUIA	Arthropoda		Ironoquia	461721	Limnephilidae	50645	Trichoptera	30263	Insecta	50557
ISCHNURA	Arthropoda		Ischnura	79456	Coenagrionidae	70895	Odonata	6961	Insecta	50557
ISONYCHIA	Arthropoda		Isonychia	219470	Isonychiidae	219466	Ephemeroptera	30073	Insecta	50557
ISOPERLA	Arthropoda		Isoperla	143767	Perlodidae	50623	Plecoptera	50622	Insecta	50557
ISOPODA	Arthropoda		ND	ND	ND	ND	Isopoda	29979	Malacostraca	6681
ISOTOMIDAE	Arthropoda		ND	ND	Isotomidae	36141	Entomobryomorpha	730330	Collembola	30001
ISOTOMURUS	Arthropoda		Isotomurus	36142	Isotomidae	36141	Entomobryomorpha	730330	Collembola	30001
KIEFFERULUS	Arthropoda		Kiefferulus	36167	Chironomidae	7149	Diptera	7147	Insecta	50557
KRENOPELOPIA	Arthropoda		Krenopelopia	879796	Chironomidae	7149	Diptera	7147	Insecta	50557
KRENOSMITTIA	Arthropoda		Krenosmittia	611359	Chironomidae	7149	Diptera	7147	Insecta	50557
LABIOBAETIS	Arthropoda		Labiobaetis	328901	Baetidae	172515	Ephemeroptera	30073	Insecta	50557
LABRUNDINIA	Arthropoda		Labrundinia	1247422	Chironomidae	7149	Diptera	7147	Insecta	50557
LACCOPHILUS	Arthropoda		Laccophilus	107891	Dytiscidae	50515	Coleoptera	7041	Insecta	50557
LACCORNIS	Arthropoda		Laccornis	107895	Dytiscidae	50515	Coleoptera	7041	Insecta	50557
LANTHUS	Arthropoda		Lanthus	126170	Gomphidae	107808	Odonata	6961	Insecta	50557
LARSIA	Arthropoda		Larsia	891940	Chironomidae	7149	Diptera	7147	Insecta	50557
LEPIDOPTERA	Arthropoda		ND	ND	ND	ND	Lepidoptera	7088	Insecta	50557
LEPIDOSTOMA	Arthropoda		Lepidostoma	158438	Lepidostomatidae	158437	Trichoptera	30263	Insecta	50557
LEPIDOSTOMATIDAE	Arthropoda		ND	ND	Lepidostomatidae	158437	Trichoptera	30263	Insecta	50557
LEPTOCERIDAE	Arthropoda		ND	ND	Leptoceridae	50642	Trichoptera	30263	Insecta	50557
LEPTOPHLEBIA	Arthropoda		Leptophlebia	219461	Leptophlebiidae	89829	Ephemeroptera	30073	Insecta	50557
LEPTOPHLEBIIDAE	Arthropoda		ND	ND	Leptophlebiidae	89829	Ephemeroptera	30073	Insecta	50557
LESTES	Arthropoda		Lestes	181491	Lestidae	126180	Odonata	6961	Insecta	50557
LESTIDAE	Arthropoda		ND	ND	Lestidae	126180	Odonata	6961	Insecta	50557
LEUCORRHINIA	Arthropoda		Leucorrhinia	197165	Libellulidae	6964	Odonata	6961	Insecta	50557
LEUCOTRICHIA	Arthropoda		Leucotrichia	761638	Hydroptilidae	57995	Trichoptera	30263	Insecta	50557
LEUCROCUTA	Arthropoda		Leucrocuta	197167	Heptageniidae	178295	Ephemeroptera	30073	Insecta	50557
LEUCTRA	Arthropoda		Leuctra	143734	Leuctridae	143733	Plecoptera	50622	Insecta	50557
LEUCTRIDAE	Arthropoda		ND	ND	Leuctridae	143733	Plecoptera	50622	Insecta	50557
LIBELLULA	Arthropoda		Libellula	6965	Libellulidae	6964	Odonata	6961	Insecta	50557
LIBELLULIDAE	Arthropoda		ND	ND	Libellulidae	6964	Odonata	6961	Insecta	50557
LIMNEPHILIDAE	Arthropoda		ND	ND	Limnephilidae	50645	Trichoptera	30263	Insecta	50557
LIMNEPHILUS	Arthropoda		Limnephilus	177674	Limnephilidae	50645	Trichoptera	30263	Insecta	50557
LIMNOPHILA	Arthropoda		Limnophila	700822	Limoniidae	43823	Diptera	7147	Insecta	50557
LIMNOPHORA	Arthropoda		Limnophora	307207	Muscidae	7366	Diptera	7147	Insecta	50557
LIMNOPHYES	Arthropoda		Limnophyes	190098	Chironomidae	7149	Diptera	7147	Insecta	50557
LIMNOPORUS	Arthropoda		Limnoporus	56087	Gerridae	36161	Hemiptera	7524	Insecta	50557
LIOGMA	Arthropoda		Liogma	560731	Cylindrotomidae	702680	Diptera	7147	Insecta	50557
LIRCEUS	Arthropoda		Lirceus	155702	Asellidae	63227	Isopoda	29979	Malacostraca	6681
LITOBRANCHA	Arthropoda		Litobrancha	604023	Ephemeridae	50581	Ephemeroptera	30073	Insecta	50557
LOPESCLADIUS	Arthropoda		Lopescladius	611361	Chironomidae	7149	Diptera	7147	Insecta	50557
LYPE	Arthropoda		Lype	177922	Psychomyiidae	177913	Trichoptera	30263	Insecta	50557
MACCAFFERTIUM	Arthropoda		Maccaffertium	603960	Heptageniidae	178295	Ephemeroptera	30073	Insecta	50557
MACROMIA	Arthropoda		Macromia	126163	Macromiidae	107812	Odonata	6961	Insecta	50557
MACRONYCHUS	Arthropoda		Macronychus	195221	Elmidae	186980	Coleoptera	7041	Insecta	50557
MACROPELOPIA	Arthropoda		Macropelopia	879789	Chironomidae	7149	Diptera	7147	Insecta	50557
MACROSTEMUM	Arthropoda		Macrostemum	147300	Hydropsychidae	41030	Trichoptera	30263	Insecta	50557
MALIREKUS	Arthropoda		Malirekus	466730	Perlodidae	50623	Plecoptera	50622	Insecta	50557
MALLOCHOHELEA	Arthropoda		Mallochohelea	1874305	Ceratopogonidae	41819	Diptera	7147	Insecta	50557
MATUS	Arthropoda		Matus	183392	Dytiscidae	50515	Coleoptera	7041	Insecta	50557
MESOCRICOTOPUS	Arthropoda		Mesocricotopus	611362	Chironomidae	7149	Diptera	7147	Insecta	50557
MESOSMITTIA	Arthropoda		Mesosmittia	611363	Chironomidae	7149	Diptera	7147	Insecta	50557
METRIOCNEMUS	Arthropoda		Metriocnemus	137497	Chironomidae	7149	Diptera	7147	Insecta	50557
MICRASEMA	Arthropoda		Micrasema	177647	Brachycentridae	41034	Trichoptera	30263	Insecta	50557
MICROCYLLOEPUS	Arthropoda		Microcylloepus	1768394	Elmidae	186980	Coleoptera	7041	Insecta	50557
MICROPSECTRA	Arthropoda		Micropsectra	288800	Chironomidae	7149	Diptera	7147	Insecta	50557
MICROTENDIPES	Arthropoda		Microtendipes	891903	Chironomidae	7149	Diptera	7147	Insecta	50557
MICROVELIA	Arthropoda		Microvelia	95679	Veliidae	95677	Hemiptera	7524	Insecta	50557
MOCHLONYX	Arthropoda		Mochlonyx	1577622	Chaoboridae	41811	Diptera	7147	Insecta	50557
MOLANNA	Arthropoda		Molanna	177835	Molannidae	177834	Trichoptera	30263	Insecta	50557
MOLANNIDAE	Arthropoda		ND	ND	Molannidae	177834	Trichoptera	30263	Insecta	50557
MOLANNODES	Arthropoda		Molannodes	699973	Molannidae	177834	Trichoptera	30263	Insecta	50557
MOLOPHILUS	Arthropoda		Molophilus	700853	Limoniidae	43823	Diptera	7147	Insecta	50557
MONODIAMESA	Arthropoda		Monodiamesa	891905	Chironomidae	7149	Diptera	7147	Insecta	50557
MUSCIDAE	Arthropoda		ND	ND	Muscidae	7366	Diptera	7147	Insecta	50557
MYSTACIDES	Arthropoda		Mystacides	446512	Leptoceridae	50642	Trichoptera	30263	Insecta	50557
NANOCLADIUS	Arthropoda		Nanocladius	611365	Chironomidae	7149	Diptera	7147	Insecta	50557
NASIAESCHNA	Arthropoda		Nasiaeschna	2610259	Aeshnidae	50509	Odonata	6961	Insecta	50557
NATARSIA	Arthropoda		Natarsia	1887147	Chironomidae	7149	Diptera	7147	Insecta	50557
NECTOPSYCHE	Arthropoda		Nectopsyche	699975	Leptoceridae	50642	Trichoptera	30263	Insecta	50557
NEHALENNIA	Arthropoda		Nehalennia	161233	Coenagrionidae	70895	Odonata	6961	Insecta	50557
NEMOURA	Arthropoda		Nemoura	62803	Nemouridae	62802	Plecoptera	50622	Insecta	50557
NEMOURIDAE	Arthropoda		ND	ND	Nemouridae	62802	Plecoptera	50622	Insecta	50557
NEOLEPTOPHLEBIA	Arthropoda		Neoleptophlebia	2086631	Leptophlebiidae	89829	Ephemeroptera	30073	Insecta	50557
NEOPERLA	Arthropoda		Neoperla	466749	Perlidae	51551	Plecoptera	50622	Insecta	50557
NEOPHYLAX	Arthropoda		Neophylax	177662	Uenoidae	177660	Trichoptera	30263	Insecta	50557
NEOPLASTA	Arthropoda		Neoplasta	192640	Empididae	92557	Diptera	7147	Insecta	50557
NEOPORUS	Arthropoda		Neoporus	107912	Dytiscidae	50515	Coleoptera	7041	Insecta	50557
NEOZAVRELIA	Arthropoda		Neozavrelia	364945	Chironomidae	7149	Diptera	7147	Insecta	50557
NEPIDAE	Arthropoda		ND	ND	Nepidae	236403	Hemiptera	7524	Insecta	50557
NEURECLIPSIS	Arthropoda		Neureclipsis	623222	Polycentropodidae	161768	Trichoptera	30263	Insecta	50557
NEUROCORDULIA	Arthropoda		Neurocordulia	447995	Corduliidae	70381	Odonata	6961	Insecta	50557
NIGRONIA	Arthropoda		Nigronia	307477	Corydalidae	50554	Megaloptera	50553	Insecta	50557
NILOTANYPUS	Arthropoda		Nilotanypus	891912	Chironomidae	7149	Diptera	7147	Insecta	50557
NILOTHAUMA	Arthropoda		Nilothauma	891914	Chironomidae	7149	Diptera	7147	Insecta	50557
NIXE	Arthropoda		Nixe	603978	Heptageniidae	178295	Ephemeroptera	30073	Insecta	50557
NOCTUIDAE	Arthropoda		ND	ND	Noctuidae	7100	Lepidoptera	7088	Insecta	50557
NOTONECTA	Arthropoda		Notonecta	236412	Notonectidae	50616	Hemiptera	7524	Insecta	50557
NYCTIOPHYLAX	Arthropoda		Nyctiophylax	177942	Polycentropodidae	161768	Trichoptera	30263	Insecta	50557
OCHROTRICHIA	Arthropoda		Ochrotrichia	764576	Hydroptilidae	57995	Trichoptera	30263	Insecta	50557
ODONATA	Arthropoda		ND	ND	ND	ND	Odonata	6961	Insecta	50557
ODONTOCERIDAE	Arthropoda		ND	ND	Odontoceridae	177786	Trichoptera	30263	Insecta	50557
ODONTOMESA	Arthropoda		Odontomesa	880190	Chironomidae	7149	Diptera	7147	Insecta	50557
ODONTOMYIA	Arthropoda		Odontomyia	343652	Stratiomyidae	34687	Diptera	7147	Insecta	50557
OECETIS	Arthropoda		Oecetis	50643	Leptoceridae	50642	Trichoptera	30263	Insecta	50557
OEMOPTERYX	Arthropoda		Oemopteryx	270820	Taeniopterygidae	143727	Plecoptera	50622	Insecta	50557
OLIGOSTOMIS	Arthropoda		Oligostomis	1192291	Phryganeidae	177685	Trichoptera	30263	Insecta	50557
OMISUS	Arthropoda		Omisus	2886676	Chironomidae	7149	Diptera	7147	Insecta	50557
OPHIOGOMPHUS	Arthropoda		Ophiogomphus	126204	Gomphidae	107808	Odonata	6961	Insecta	50557
OPTIOSERVUS	Arthropoda		Optioservus	440317	Elmidae	186980	Coleoptera	7041	Insecta	50557
ORCONECTES	Arthropoda		Orconectes	28378	Cambaridae	6725	Decapoda	6683	Malacostraca	6681
ORMOSIA	Arthropoda		Ormosia	1720826	Limoniidae	43823	Diptera	7147	Insecta	50557
ORTHOCLADIINAE	Arthropoda		ND	ND	Chironomidae	7149	Diptera	7147	Insecta	50557
ORTHOCLADIUS	Arthropoda		Orthocladius	288845	Chironomidae	7149	Diptera	7147	Insecta	50557
ORTHOTRICHIA	Arthropoda		Orthotrichia	58009	Hydroptilidae	57995	Trichoptera	30263	Insecta	50557
OSTRACODA	Arthropoda		ND	ND	ND	ND	ND	ND	Ostracoda	6670
OSTROCERCA	Arthropoda		Ostrocerca	143719	Nemouridae	62802	Plecoptera	50622	Insecta	50557
OULIMNIUS	Arthropoda		Oulimnius	195269	Elmidae	186980	Coleoptera	7041	Insecta	50557
OXYETHIRA	Arthropoda		Oxyethira	173796	Hydroptilidae	57995	Trichoptera	30263	Insecta	50557
PACHYDIPLAX	Arthropoda		Pachydiplax	70379	Libellulidae	6964	Odonata	6961	Insecta	50557
PADUNIA	Arthropoda		Padunia	1876333	Glossosomatidae	177617	Trichoptera	30263	Insecta	50557
PAGASTIA	Arthropoda		Pagastia	994279	Chironomidae	7149	Diptera	7147	Insecta	50557
PAGASTIELLA	Arthropoda		Pagastiella	288852	Chironomidae	7149	Diptera	7147	Insecta	50557
PALAEAGAPETUS	Arthropoda		Palaeagapetus	177611	Hydroptilidae	57995	Trichoptera	30263	Insecta	50557
PALMACORIXA	Arthropoda		Palmacorixa	1657250	Corixidae	236405	Hemiptera	7524	Insecta	50557
PARACAPNIA	Arthropoda		Paracapnia	143700	Capniidae	143699	Plecoptera	50622	Insecta	50557
PARACHAETOCLADIUS	Arthropoda		Parachaetocladius	611368	Chironomidae	7149	Diptera	7147	Insecta	50557
PARACHIRONOMUS	Arthropoda		Parachironomus	315554	Chironomidae	7149	Diptera	7147	Insecta	50557
PARACLADOPELMA	Arthropoda		Paracladopelma	891918	Chironomidae	7149	Diptera	7147	Insecta	50557
PARAGNETINA	Arthropoda		Paragnetina	178292	Perlidae	51551	Plecoptera	50622	Insecta	50557
PARAKIEFFERIELLA	Arthropoda		Parakiefferiella	611371	Chironomidae	7149	Diptera	7147	Insecta	50557
PARALAUTERBORNIELLA	Arthropoda		Paralauterborniella	891920	Chironomidae	7149	Diptera	7147	Insecta	50557
PARALEPTOPHLEBIA	Arthropoda		Paraleptophlebia	202397	Leptophlebiidae	89829	Ephemeroptera	30073	Insecta	50557
PARALEUCTRA	Arthropoda		Paraleuctra	270850	Leuctridae	143733	Plecoptera	50622	Insecta	50557
PARAMERINA	Arthropoda		Zavrelimyia	646295	Chironomidae	7149	Diptera	7147	Insecta	50557
PARAMETRIOCNEMUS	Arthropoda		Parametriocnemus	611373	Chironomidae	7149	Diptera	7147	Insecta	50557
PARANEMOURA	Arthropoda		Paranemoura	466765	Nemouridae	62802	Plecoptera	50622	Insecta	50557
PARAPHAENOCLADIUS	Arthropoda		Paraphaenocladius	611374	Chironomidae	7149	Diptera	7147	Insecta	50557
PARAPSYCHE	Arthropoda		Parapsyche	177889	Hydropsychidae	41030	Trichoptera	30263	Insecta	50557
PARASMITTIA	Arthropoda		Parasmittia	611375	Chironomidae	7149	Diptera	7147	Insecta	50557
PARATANYTARSUS	Arthropoda		Paratanytarsus	82133	Chironomidae	7149	Diptera	7147	Insecta	50557
PARATENDIPES	Arthropoda		Paratendipes	1279001	Chironomidae	7149	Diptera	7147	Insecta	50557
PARATRICHOCLADIUS	Arthropoda		Paratrichocladius	315558	Chironomidae	7149	Diptera	7147	Insecta	50557
PEDICIA	Arthropoda		Pedicia	472374	Pediciidae	702679	Diptera	7147	Insecta	50557
PELOCORIS	Arthropoda		Pelocoris	280206	Naucoridae	236406	Hemiptera	7524	Insecta	50557
PELTODYTES	Arthropoda		Peltodytes	107922	Haliplidae	107851	Coleoptera	7041	Insecta	50557
PELTOPERLA	Arthropoda		Peltoperla	173967	Peltoperlidae	143756	Plecoptera	50622	Insecta	50557
PELTOPERLIDAE	Arthropoda		ND	ND	Peltoperlidae	143756	Plecoptera	50622	Insecta	50557
PENELOMAX	Arthropoda		Penelomax	604009	Ephemerellidae	50633	Ephemeroptera	30073	Insecta	50557
PENTAGENIA	Arthropoda		Pentagenia	604042	Palingeniidae	241026	Ephemeroptera	30073	Insecta	50557
PENTANEURA	Arthropoda		Pentaneura	891922	Chironomidae	7149	Diptera	7147	Insecta	50557
PERICOMA	Arthropoda		Pericoma	1148481	Psychodidae	7197	Diptera	7147	Insecta	50557
PERLESTA	Arthropoda		Perlesta	466773	Perlidae	51551	Plecoptera	50622	Insecta	50557
PERLIDAE	Arthropoda		ND	ND	Perlidae	51551	Plecoptera	50622	Insecta	50557
PERLINELLA	Arthropoda		Perlinella	466775	Perlidae	51551	Plecoptera	50622	Insecta	50557
PERLODIDAE	Arthropoda		ND	ND	Perlodidae	50623	Plecoptera	50622	Insecta	50557
PHAENOPSECTRA	Arthropoda		Phaenopsectra	1279003	Chironomidae	7149	Diptera	7147	Insecta	50557
PHILOPOTAMIDAE	Arthropoda		ND	ND	Philopotamidae	93876	Trichoptera	30263	Insecta	50557
PHRYGANEIDAE	Arthropoda		ND	ND	Phryganeidae	177685	Trichoptera	30263	Insecta	50557
PHYLOCENTROPUS	Arthropoda		Phylocentropus	177953	Dipseudopsidae	177948	Trichoptera	30263	Insecta	50557
PILARIA	Arthropoda		Pilaria	700855	Limoniidae	43823	Diptera	7147	Insecta	50557
PLATHEMIS	Arthropoda		Plathemis	70380	Libellulidae	6964	Odonata	6961	Insecta	50557
PLATYCENTROPUS	Arthropoda		Platycentropus	763387	Limnephilidae	50645	Trichoptera	30263	Insecta	50557
PLAUDITUS	Arthropoda		Plauditus	603909	Baetidae	172515	Ephemeroptera	30073	Insecta	50557
PLECOPTERA	Arthropoda		Plecoptera	1266065	Erebidae	695564	Lepidoptera	7088	Insecta	50557
PODONOMINAE	Arthropoda		ND	ND	Chironomidae	7149	Diptera	7147	Insecta	50557
POLYCENTROPODIDAE	Arthropoda		ND	ND	Polycentropodidae	161768	Trichoptera	30263	Insecta	50557
POLYCENTROPUS	Arthropoda		Polycentropus	177940	Polycentropodidae	161768	Trichoptera	30263	Insecta	50557
POLYPEDILUM	Arthropoda		Polypedilum	54968	Chironomidae	7149	Diptera	7147	Insecta	50557
POTAMYIA	Arthropoda		Potamyia	437150	Hydropsychidae	41030	Trichoptera	30263	Insecta	50557
POTTHASTIA	Arthropoda		Potthastia	994303	Chironomidae	7149	Diptera	7147	Insecta	50557
PROBEZZIA	Arthropoda		Probezzia	209718	Ceratopogonidae	41819	Diptera	7147	Insecta	50557
PROCAMBARUS	Arthropoda		Procambarus	6726	Cambaridae	6725	Decapoda	6683	Malacostraca	6681
PROCLADIUS	Arthropoda		Procladius	191633	Chironomidae	7149	Diptera	7147	Insecta	50557
PROCLOEON	Arthropoda		Procloeon	248186	Baetidae	172515	Ephemeroptera	30073	Insecta	50557
PRODIAMESA	Arthropoda		Prodiamesa	288839	Chironomidae	7149	Diptera	7147	Insecta	50557
PROGOMPHUS	Arthropoda		Progomphus	126210	Gomphidae	107808	Odonata	6961	Insecta	50557
PROMORESIA	Arthropoda		Promoresia	1712800	Elmidae	186980	Coleoptera	7041	Insecta	50557
PROSIMULIUM	Arthropoda		Prosimulium	13645	Simuliidae	7190	Diptera	7147	Insecta	50557
PROSTOIA	Arthropoda		Prostoia	466789	Nemouridae	62802	Plecoptera	50622	Insecta	50557
PROTOPLASA	Arthropoda		Protoplasa	560776	Tanyderidae	79303	Diptera	7147	Insecta	50557
PROTOPTILA	Arthropoda		Protoptila	177622	Glossosomatidae	177617	Trichoptera	30263	Insecta	50557
PSECTROCLADIUS	Arthropoda		Psectrocladius	288848	Chironomidae	7149	Diptera	7147	Insecta	50557
PSECTROTANYPUS	Arthropoda		Psectrotanypus	903467	Chironomidae	7149	Diptera	7147	Insecta	50557
PSEPHENUS	Arthropoda		Psephenus	219454	Psephenidae	186983	Coleoptera	7041	Insecta	50557
PSEUDOCHIRONOMUS	Arthropoda		Pseudochironomus	391814	Chironomidae	7149	Diptera	7147	Insecta	50557
PSEUDOCLOEON	Arthropoda		Pseudocloeon	248188	Baetidae	172515	Ephemeroptera	30073	Insecta	50557
PSEUDOLIMNOPHILA	Arthropoda		Pseudolimnophila	1720814	Limoniidae	43823	Diptera	7147	Insecta	50557
PSEUDORTHOCLADIUS	Arthropoda		Pseudorthocladius	611381	Chironomidae	7149	Diptera	7147	Insecta	50557
PSEUDOSMITTIA	Arthropoda		Pseudosmittia	611382	Chironomidae	7149	Diptera	7147	Insecta	50557
PSILOMETRIOCNEMUS	Arthropoda		Psilometriocnemus	611383	Chironomidae	7149	Diptera	7147	Insecta	50557
PSILOTRETA	Arthropoda		Psilotreta	177845	Odontoceridae	177786	Trichoptera	30263	Insecta	50557
PSYCHODA	Arthropoda		Psychoda	7201	Psychodidae	7197	Diptera	7147	Insecta	50557
PSYCHODIDAE	Arthropoda		ND	ND	Psychodidae	7197	Diptera	7147	Insecta	50557
PSYCHOMYIA	Arthropoda		Psychomyia	177920	Psychomyiidae	177913	Trichoptera	30263	Insecta	50557
PSYCHOMYIIDAE	Arthropoda		ND	ND	Psychomyiidae	177913	Trichoptera	30263	Insecta	50557
PTERONARCYIDAE	Arthropoda		ND	ND	Pteronarcyidae	143751	Plecoptera	50622	Insecta	50557
PTERONARCYS	Arthropoda		Pteronarcys	143752	Pteronarcyidae	143751	Plecoptera	50622	Insecta	50557
PTILOSTOMIS	Arthropoda		Ptilostomis	177691	Phryganeidae	177685	Trichoptera	30263	Insecta	50557
PTYCHOPTERA	Arthropoda		Ptychoptera	209691	Ptychopteridae	79304	Diptera	7147	Insecta	50557
PTYCHOPTERIDAE	Arthropoda		ND	ND	Ptychopteridae	79304	Diptera	7147	Insecta	50557
PYCNOPSYCHE	Arthropoda		Pycnopsyche	50646	Limnephilidae	50645	Trichoptera	30263	Insecta	50557
PYRALIDAE	Arthropoda		ND	ND	Pyralidae	7135	Lepidoptera	7088	Insecta	50557
RANATRA	Arthropoda		Ranatra	236715	Nepidae	236403	Hemiptera	7524	Insecta	50557
RHABDOMASTIX	Arthropoda		Rhabdomastix	1822583	Limoniidae	43823	Diptera	7147	Insecta	50557
RHANTUS	Arthropoda		Rhantus	107928	Dytiscidae	50515	Coleoptera	7041	Insecta	50557
RHEOCRICOTOPUS	Arthropoda		Rheocricotopus	611384	Chironomidae	7149	Diptera	7147	Insecta	50557
RHEOPELOPIA	Arthropoda		Rheopelopia	1692482	Chironomidae	7149	Diptera	7147	Insecta	50557
RHEOSMITTIA	Arthropoda		Rheosmittia	611385	Chironomidae	7149	Diptera	7147	Insecta	50557
RHEOTANYTARSUS	Arthropoda		Rheotanytarsus	288875	Chironomidae	7149	Diptera	7147	Insecta	50557
RHITHROGENA	Arthropoda		Rhithrogena	307890	Heptageniidae	178295	Ephemeroptera	30073	Insecta	50557
RHYACOPHILA	Arthropoda		Rhyacophila	177632	Rhyacophilidae	177631	Trichoptera	30263	Insecta	50557
SAETHERIA	Arthropoda		Saetheria	1891021	Chironomidae	7149	Diptera	7147	Insecta	50557
SALDIDAE	Arthropoda		ND	ND	Saldidae	50654	Hemiptera	7524	Insecta	50557
SCIOMYZIDAE	Arthropoda		ND	ND	Sciomyzidae	169447	Diptera	7147	Insecta	50557
SCIRTIDAE	Arthropoda		ND	ND	Scirtidae	110010	Coleoptera	7041	Insecta	50557
SERRATELLA	Arthropoda		Serratella	604011	Ephemerellidae	50633	Ephemeroptera	30073	Insecta	50557
SHIPSA	Arthropoda		Shipsa	466805	Nemouridae	62802	Plecoptera	50622	Insecta	50557
SIALIS	Arthropoda		Sialis	50607	Sialidae	50606	Megaloptera	50553	Insecta	50557
SIMULIIDAE	Arthropoda		ND	ND	Simuliidae	7190	Diptera	7147	Insecta	50557
SIMULIUM	Arthropoda		Simulium	7191	Simuliidae	7190	Diptera	7147	Insecta	50557
SIPHLONURIDAE	Arthropoda		ND	ND	Siphlonuridae	219335	Ephemeroptera	30073	Insecta	50557
SIPHLONURUS	Arthropoda		Siphlonurus	219336	Siphlonuridae	219335	Ephemeroptera	30073	Insecta	50557
SIPHLOPLECTON	Arthropoda		Siphloplecton	309630	Metropodidae	309629	Ephemeroptera	30073	Insecta	50557
SMINTHURIDAE	Arthropoda		ND	ND	Sminthuridae	39131	Symphypleona	79705	Collembola	30001
SMITTIA	Arthropoda		Smittia	315559	Chironomidae	7149	Diptera	7147	Insecta	50557
SOMATOCHLORA	Arthropoda		Somatochlora	126259	Corduliidae	70381	Odonata	6961	Insecta	50557
SOYEDINA	Arthropoda		Soyedina	466811	Nemouridae	62802	Plecoptera	50622	Insecta	50557
SPERCHOPSIS	Arthropoda		Sperchopsis	1383212	Hydrophilidae	41102	Coleoptera	7041	Insecta	50557
SPHAEROMIAS	Arthropoda		Sphaeromias	1874311	Ceratopogonidae	41819	Diptera	7147	Insecta	50557
STACTOBIELLA	Arthropoda		Stactobiella	761640	Hydroptilidae	57995	Trichoptera	30263	Insecta	50557
STEGOPTERNA	Arthropoda		Stegopterna	13693	Simuliidae	7190	Diptera	7147	Insecta	50557
STEMPELLINA	Arthropoda		Stempellina	879791	Chironomidae	7149	Diptera	7147	Insecta	50557
STEMPELLINELLA	Arthropoda		Stempellinella	288878	Chironomidae	7149	Diptera	7147	Insecta	50557
STENACRON	Arthropoda		Stenacron	248190	Heptageniidae	178295	Ephemeroptera	30073	Insecta	50557
STENELMIS	Arthropoda		Stenelmis	195300	Elmidae	186980	Coleoptera	7041	Insecta	50557
STENOCHIRONOMUS	Arthropoda		Stenochironomus	209694	Chironomidae	7149	Diptera	7147	Insecta	50557
STENONEMA	Arthropoda		Stenonema	178296	Heptageniidae	178295	Ephemeroptera	30073	Insecta	50557
STICTOCHIRONOMUS	Arthropoda		Stictochironomus	288856	Chironomidae	7149	Diptera	7147	Insecta	50557
STILOBEZZIA	Arthropoda		Stilobezzia	209712	Ceratopogonidae	41819	Diptera	7147	Insecta	50557
STILOCLADIUS	Arthropoda		Stilocladius	611387	Chironomidae	7149	Diptera	7147	Insecta	50557
STRATIOMYIDAE	Arthropoda		ND	ND	Stratiomyidae	34687	Diptera	7147	Insecta	50557
STRATIOMYS	Arthropoda		Stratiomys	219520	Stratiomyidae	34687	Diptera	7147	Insecta	50557
STROPHOPTERYX	Arthropoda		Strophopteryx	466816	Taeniopterygidae	143727	Plecoptera	50622	Insecta	50557
STYGOBROMUS	Arthropoda		Stygobromus	371416	Crangonyctidae	111552	Amphipoda	6821	Malacostraca	6681
STYLOGOMPHUS	Arthropoda		Stylogomphus	507866	Gomphidae	107808	Odonata	6961	Insecta	50557
SUBLETTEA	Arthropoda		Sublettea	891931	Chironomidae	7149	Diptera	7147	Insecta	50557
SWELTSA	Arthropoda		Sweltsa	219370	Chloroperlidae	143748	Plecoptera	50622	Insecta	50557
SYMPOTTHASTIA	Arthropoda		Sympotthastia	994281	Chironomidae	7149	Diptera	7147	Insecta	50557
SYNORTHOCLADIUS	Arthropoda		Synorthocladius	611392	Chironomidae	7149	Diptera	7147	Insecta	50557
SYNURELLA	Arthropoda		Synurella	190440	Crangonyctidae	111552	Amphipoda	6821	Malacostraca	6681
SYRPHIDAE	Arthropoda		ND	ND	Syrphidae	34680	Diptera	7147	Insecta	50557
TABANIDAE	Arthropoda		ND	ND	Tabanidae	7205	Diptera	7147	Insecta	50557
TABANUS	Arthropoda		Tabanus	7206	Tabanidae	7205	Diptera	7147	Insecta	50557
TAENIONEMA	Arthropoda		Taenionema	173834	Taeniopterygidae	143727	Plecoptera	50622	Insecta	50557
TAENIOPTERYGIDAE	Arthropoda		ND	ND	Taeniopterygidae	143727	Plecoptera	50622	Insecta	50557
TAENIOPTERYX	Arthropoda		Taeniopteryx	143728	Taeniopterygidae	143727	Plecoptera	50622	Insecta	50557
TALLAPERLA	Arthropoda		Tallaperla	143759	Peltoperlidae	143756	Plecoptera	50622	Insecta	50557
TANYPODINAE	Arthropoda		ND	ND	Chironomidae	7149	Diptera	7147	Insecta	50557
TANYPUS	Arthropoda		Tanypus	646288	Chironomidae	7149	Diptera	7147	Insecta	50557
TANYTARSINI	Arthropoda		ND	ND	Chironomidae	7149	Diptera	7147	Insecta	50557
TANYTARSUS	Arthropoda		Tanytarsus	288802	Chironomidae	7149	Diptera	7147	Insecta	50557
TELOGANOPSIS	Arthropoda		Teloganopsis	604017	Ephemerellidae	50633	Ephemeroptera	30073	Insecta	50557
THIENEMANNIELLA	Arthropoda		Thienemanniella	611396	Chironomidae	7149	Diptera	7147	Insecta	50557
THIENEMANNIMYIA	Arthropoda		Thienemannimyia	994282	Chironomidae	7149	Diptera	7147	Insecta	50557
TIMPANOGA	Arthropoda		Timpanoga	604019	Ephemerellidae	50633	Ephemeroptera	30073	Insecta	50557
TIPULA	Arthropoda		Tipula	41043	Tipulidae	41042	Diptera	7147	Insecta	50557
TIPULIDAE	Arthropoda		ND	ND	Tipulidae	41042	Diptera	7147	Insecta	50557
TORTRICIDAE	Arthropoda		ND	ND	Tortricidae	7139	Lepidoptera	7088	Insecta	50557
TREPOBATES	Arthropoda		Trepobates	295132	Gerridae	36161	Hemiptera	7524	Insecta	50557
TRIAENODES	Arthropoda		Triaenodes	516534	Leptoceridae	50642	Trichoptera	30263	Insecta	50557
TRIBELOS	Arthropoda		Tribelos	994287	Chironomidae	7149	Diptera	7147	Insecta	50557
TRICHOCORIXA	Arthropoda		Trichocorixa	881783	Corixidae	236405	Hemiptera	7524	Insecta	50557
TRICHOPTERA	Arthropoda		ND	ND	ND	ND	Trichoptera	30263	Insecta	50557
TRICORYTHODES	Arthropoda		Tricorythodes	248192	Leptohyphidae	219474	Ephemeroptera	30073	Insecta	50557
TRISSOPELOPIA	Arthropoda		Trissopelopia	879793	Chironomidae	7149	Diptera	7147	Insecta	50557
TROPISTERNUS	Arthropoda		Tropisternus	538626	Hydrophilidae	41102	Coleoptera	7041	Insecta	50557
TVETENIA	Arthropoda		Tvetenia	611398	Chironomidae	7149	Diptera	7147	Insecta	50557
UENOIDAE	Arthropoda		ND	ND	Uenoidae	177660	Trichoptera	30263	Insecta	50557
WORMALDIA	Arthropoda		Wormaldia	93877	Philopotamidae	93876	Trichoptera	30263	Insecta	50557
XENOCHIRONOMUS	Arthropoda		Xenochironomus	391816	Chironomidae	7149	Diptera	7147	Insecta	50557
XYLOTOPUS	Arthropoda		Xylotopus	611400	Chironomidae	7149	Diptera	7147	Insecta	50557
YUGUS	Arthropoda		Yugus	466840	Perlodidae	50623	Plecoptera	50622	Insecta	50557
ZALUTSCHIA	Arthropoda		Zalutschia	611401	Chironomidae	7149	Diptera	7147	Insecta	50557
ZAVRELIA	Arthropoda		Zavrelia	2886787	Chironomidae	7149	Diptera	7147	Insecta	50557
ZAVRELIMYIA	Arthropoda		Zavrelimyia	646295	Chironomidae	7149	Diptera	7147	Insecta	50557
HABROPHLEBOIDES	Arthropoda		Habrophleboides	2585535	Leptophlebiidae	89829	Ephemeroptera	30073	Insecta	50557
PALAEMONETES	Arthropoda	Palaemon	Palaemon	117982	Palaemonidae	6695	Decapoda	6683	Malacostraca	6681
EPHEMERELLA	Arthropoda		Ephemerella	50634	Ephemerellidae	50633	Ephemeroptera	30073	Insecta	50557
LIMONIA	Arthropoda		Limonia	52743	Limoniidae	43823	Diptera	7147	Insecta	50557
NEOPOROUS	Arthropoda		Neoporus	107912	Dytiscidae	50515	Coleoptera	7041	Insecta	50557
PETROPHILA	Arthropoda		Petrophila	655076	Crambidae	268499	Lepidoptera	7088	Insecta	50557
CANTOPELOPIA	Arthropoda	Chironomidae	ND	ND	Chironomidae	7149	Diptera	7147	Insecta	50557
CRICOTOPUS/ORTHOCLADIUS	Arthropoda	Chironomidae	ND	ND	Chironomidae	7149	Diptera	7147	Insecta	50557
MEROPELOPIA	Arthropoda	Chironomidae	ND	ND	Chironomidae	7149	Diptera	7147	Insecta	50557
ORTHOCLADIINAE A	Arthropoda	Chironomidae	ND	ND	Chironomidae	7149	Diptera	7147	Insecta	50557
ORTHOCLADIINAE B	Arthropoda	Chironomidae	ND	ND	Chironomidae	7149	Diptera	7147	Insecta	50557
PLATYSMITTIA	Arthropoda	Chironomidae	ND	ND	Chironomidae	7149	Diptera	7147	Insecta	50557
ROBACKIA	Arthropoda	Chironomidae	ND	ND	Chironomidae	7149	Diptera	7147	Insecta	50557
SYMPOSIOCLADIUS	Arthropoda	Chironomidae	ND	ND	Chironomidae	7149	Diptera	7147	Insecta	50557
SYNDIAMESA	Arthropoda	Chironomidae	ND	ND	Chironomidae	7149	Diptera	7147	Insecta	50557
THIENEMANNIMYIA	Arthropoda	Chironomidae	ND	ND	Chironomidae	7149	Diptera	7147	Insecta	50557
UNNIELLA	Arthropoda	Chironomidae	ND	ND	Chironomidae	7149	Diptera	7147	Insecta	50557

## Sheet: Excluded arthropod taxa
Taxon	Notes
CYPHON	beetle, no unambiguous synonym
CRYPTOLABIS	cranefly, no synonym
ANAFROPTILUM	mayfly, no synonym
