# Supplementary material for: Assessing arthropod diversity metrics derived from stream environmental DNA: spatiotemporal variation and paired comparisons with manual sampling
Source: PeerJ. 2023 Mar 31;11:e15163. doi: 10.7717/peerj.15163 (PMC10069422; doi:10.7717/peerj.15163)
Supplement: Supplemental Information 4 [file peerj-11-15163-s004.fasta]

>KJ188427.1;tax=d:Eukarya,p:Arthropoda,c:Insecta,o:Diptera,f:Chironomidae,g:Pontomyia,s:Pontomyianatans
TTTATCTAGAAATATTGCTCACAGAGGTTCATCAGTTGACTTAGCTATTTTTTCTCTTCATTTAGCTGGTATTTCTTCTATTTTAGGTTCAGTAAATTTTATTACAACAGCTATTAATATACGATCAAATGGAATTACTTTAGATCGAATACCTCTATTTGTTTGATCTGTAATTATTACAACAATTCTTTTATTATTGTCTCTTCCTGTATTAGCAGGAGCTATTACTATACTTTTAACAGATCGAAATTTAAATACTTCATTTTTTGACCCAGCCGGAGGTGGGGATCCAATTCTTTACCAACATTTATTTTGATTTTTTGG
>KJ188429.1;tax=d:Eukarya,p:Arthropoda,c:Insecta,o:Diptera,f:Chironomidae,g:Pontomyia,s:Pontomyianatans
TTTATCTGCAAATATTGCTCATAGAGGATCTTCTGTAGACCTAGCAATTTTCTCTTTACATTTAGCAGGAATTTCCTCAATTTTAGGATCAGTAAATTTTATTACCACTGCAATTAATATGCGATCAAATGGAATTACTTTAGACCGTATACCTTTATTTGTTTGATCTGTAATTATTACAACTATTCTTCTTTTATTATCTCTACCAGTATTAGCTGGTGCTATTACAATACTTTTAACAGATCGAAATTTAAATACCTCTTTTTTTGATCCCGCAGGAGGGGGTGACCCTATTTTATATCAACATTTATTT
>HM480093.1;tax=d:Eukarya,p:Arthropoda,c:Insecta,o:Diptera,f:Chironomidae,g:Pontomyia,s:Pontomyianatans
CTATCAGCAAATATTGCTCATAGAGGAGCGTCAGTTGATTTGGCAATTTTTTCTTTACATTTAGCTGGAGTATCATCAATTTTAGGATCTATTAACTTTATTACTACAGCTATTAATATACGAACAAATGGAATTACTTTAGATCGAATACCTTTATTTGTTTGATCTGTTATTATTACAACAATTTTATTATTACTCTCTTTACCTGTATTAGCTGGAGCAATCACTATATTACTCACAGACCGAAACTTAAATACATCCTTTTTTGATCCTGCGGGAGGAGGGGACCCAATTTTATACCAACATTTATTT
>HM480094.1;tax=d:Eukarya,p:Arthropoda,c:Insecta,o:Diptera,f:Chironomidae,g:Pontomyia,s:Pontomyianatans
TTATCATCTAATATTGCCCATAGAGGATCTTCTGTAGATATAGCAATTTTCTCTTTACATTTAGCAGGAATTTCTTCTATTCTTGGTTCAGTAAATTTTATTACAACAGCTATTAATATACGATCAAATGGAATTACATTAGACCGAATACCATTATTTGTTTGATCTGTTGTAATTACTACAATTTTATTACTTTTATCACTACCAGTATTAGCTGGTGCAATTACTATACTTTTAACAGATCGAAATTTAAATACTTCATTTTTTGATCCTGCAGGAGGGGGTGATCCTATTCTTTACCAACATTTATTT
>HM480095.1;tax=d:Eukarya,p:Arthropoda,c:Insecta,o:Diptera,f:Chironomidae,g:Pontomyia,s:Pontomyianatans
CTATCAGCAAATATTGCTCATAGAGGAGCGTCAGTTGATTTAGCAATTTTTTCTTTACATTTAGCTGGAGTATCATCAATTTTAGGATCTATTAACTTTATTACTACAGCTATTAATATACGAACAAATGGAATTACTTTAGATCGAATACCTTTATTTGTTTGATCTGTTATTATTACAACAATTTTATTATTACTCTCTTTACCTGTATTAGCTGGAGCAATCACTATATTACTCACAGACCGAAACTTAAATACATCCTTTTTTGATCCTGCGGGAGGAGGAGACCCAATTTTATACCAACATTTATTT
>HM480097.1;tax=d:Eukarya,p:Arthropoda,c:Insecta,o:Diptera,f:Chironomidae,g:Pontomyia,s:Pontomyianatans
CTTTCCTCTAATATTGCACATAGAGGTGCATCAGTTGATTTAGCTATTTTTTCCCTTCATTTAGCAGGTGTCTCATCTATTTTAGGGTCAGTAAATTTCATTACAACAGCTATTAATATGCGAACAAATGGAATTACTTTAGACCGTATACCTTTATTTGTTTGATCTGTGGTTATTACAACAATCTTGTTACTTTTATCTTTACCTGTTTTAGCAGGAGCAATTACTATACTTTTAACAGATCGAAACTTAAATACCTCTTTTTTTGACCCAGCAGGAGGGGGTGATCCTATTTTGTACCAGCATTTATTT
>HM480092.1;tax=d:Eukarya,p:Arthropoda,c:Insecta,o:Diptera,f:Chironomidae,g:Pontomyia,s:Pontomyianatans
TATCATCAAACATTGCTCATAGAGGATCATCTGTAGATCTTGCAATTTTTTCTCTCCACTTAGCAGGAATTTCTTCAATTCTAGGTTCAGTAAATTTTATTACTACAGCTATTAATATACGTTCTAATGGTATTACTTTAGATCGTATACCTTTATTTGTTTGATCTGTAATTATTACAACTATTCTTCTTTTATTATCATTACCAGTTTTAGCAGGAGCAATTACAATATTATTAACAGATCGAAATTTAAACACCTCTTTCTTTGATCCAGCAGGAGGAGGAGACCCAATCCTTTATCAACATTTATTT
>HM480096.1;tax=d:Eukarya,p:Arthropoda,c:Insecta,o:Diptera,f:Chironomidae,g:Pontomyia,s:Pontomyianatans
CTATCAGCAAATATTGCTCATAGAGGAGCGTCAGTTGATTTAGCAATTTTTTCTTTACATTTAGCTGGAGTATCATCAATTTTAGGATCTATTAACTTTATTACTACAGCTATTAATATACGAACAAATGGAATTACTTTAGATCGAATACCTTTATTTGTTTGATCTGTTATTATTACAACAATTTTATTATTACTCTCTTTACCTGTATTAGCTGGAGCAATCACTATATTACTCACAGACCGAAACTTAAATACATCCTTTTTTGATCCTGCGGGAGGAGGAGACCCTATTCTATACCAACATTTATT
>KJ188428.1;tax=d:Eukarya,p:Arthropoda,c:Insecta,o:Diptera,f:Chironomidae,g:Pontomyia,s:Pontomyianatans
TATCATCCAATATTGCTCACAGAGGATCATCTGTAGATATAGCAATTTTTTCATTACATTTAGCTGGTATCTCTTCCATTTTAGGTTCAGTAAATTTTATTTCTACAGCTATTAATATACGATCTAATGGAATTACATTAGATCGAATACCATTATTTGTTTGATCTGTTGTAATTACCACAATTTTACTTTTATTATCTTTACCCGTGTTAGCTGGTGCTATTACTATACTTCTAACAGATCGAAATTTAAATACTTCATTTTTTGACCCTGCTGGAGGCGGTGATCCAATTCTTTATCAACATCTATTT
>KJ188430.1;tax=d:Eukarya,p:Arthropoda,c:Insecta,o:Diptera,f:Chironomidae,g:Pontomyia,s:Pontomyianatans
TATCTTCTAATATTGCTCATAGGGGAGCGTCAGTTGATTTAGCTATTTTTTCTTTACATTTAGCTGGTATTTCATCAATTTTAGGATCAGTAAATTTTATTACAACAGCTATTAACATGCGAGCAAATGGTATTTCTCTAGACCGTATACCTTTATTTGTGTGATCTGTAGTTATTACTACTATTCTTTTACTTTTATCATTACCGGTATTAGCGGGAGCAATTACTATACTTTTAACAGATCGAAACTTAAATACTTCATTTTTCGACCCGGCAGGGGGTGGAGATCCTATTTTATACCAAC
>HM480100.1;tax=d:Eukarya,p:Arthropoda,c:Insecta,o:Diptera,f:Chironomidae,g:Pontomyia,s:Pontomyiaoceana
AATATTGCTCATAGTGGAGCTTCTGTTGATCTAGCAATTTTTTCTCTTCATTTAGCTGGTGTGTCTTCTATTCTTGGATCAGTTAATTTTATTACTACAGCAATTAATATACGAGCAAATGGAATTACACTTGATCGAATACCATTATTTGTTTGATCAGTAATTATTACAACAATTTTATTATTACTATCTCTTCCTGTTCTTGCCGGAGCAATTACTATACTTTTAACTGATCGAAATTTAAATACATCTTTTTTTGACCCAGCGGGAGGGGGAGATCCTATTTTATATCAACATTTATTTTGA
>HM480101.1;tax=d:Eukarya,p:Arthropoda,c:Insecta,o:Diptera,f:Chironomidae,g:Pontomyia,s:Pontomyiapacifica
TTATCATCTAATATTACTCATAGAGGAGCATCTGTAGATTTAGCTATTTTCTCTCTTCATTTAGCTGGTGTTTCTTCAATTTTAGGGTCTGTAAATTTTATTACCACAGCTATTAATATACGAACAAAAGGAATTACTTTAGATCGTATACCATTATTTGTTTGATCTGTTATTATTACCACAATTCTTCTTTTACTTTCTTTACCGGTTCTAGCTGGAGCAATTACTATATTACTTACTGATCGAAATTTAAATACATCCTTTTTCGATCCTGCTGGAGGGGGGGACCCTATTTTATACCAACACTTATTT
>HM480102.1;tax=d:Eukarya,p:Arthropoda,c:Insecta,o:Diptera,f:Chironomidae,g:Pontomyia,s:Pontomyiapacifica
TATCTGCAAATATTGCCCATAGAGGAGCTTCTGTTGATCTAGCAATTTTTTCTTTACATTTAGCAGGAATTTCATCAATTTTAGGATCTGTAAATTTTATTACTACAGCTATTAATATACGAACAAAAGGAATTACTTTAGACCGAATACCATTATTTGTTTGATCTGTAATTATTACAACTGTATTATTATTACTTTCATTACCTGTATTAGCAGGAGCTATTACTATACTCTTAACTGATCGAAATTTAAATACTTCTTTTTTTGATCCAGCAGGAGGAGGAGACCCTATTCTATATCAACATTTATTT
>HM480104.1;tax=d:Eukarya,p:Arthropoda,c:Insecta,o:Diptera,f:Chironomidae,g:Pontomyia,s:Pontomyiapacifica
TTATCTTCTAATATTGCTCATAGAGGTGCTTCTGTAGATTTAGCTATTTTTTCTCTTCATTTAGCAGGAATTTCATCAATTTTAGGATCAGTTAATTTTATTACAACAGCTATCAATATACGAACAAAAGGAATTACATTAGATCGTATACCTTTATTTGTATGATCAGTTATTATTACTACTATCTTATTATTACTTTCATTACCAGTATTAGCTGGAGCAATTACTATACTCTTAACAGATCGAAACCTTAATACATCATTTTTTGATCCCGCAGGAGGAGGAGACCCTATTTTATATCAACATTTATT
>HM480103.1;tax=d:Eukarya,p:Arthropoda,c:Insecta,o:Diptera,f:Chironomidae,g:Pontomyia,s:Pontomyiapacifica
TCTTCTAATATTGCTCATAGAGGTGCTTCTGTAGATCTAGCTATTTTTTCTCTTCATTTAGCAGGAATTTCATCAATTTTAGGATCAGTTAATTTTATTACAACAGCTATCAATATACGAACAAAAGGAATTACATTAGATCGTATACCTTTATTTGTATGATCAGTTATTATTACTACTATCTTATTATTACTTTCATTACCAGTATTAGCTGGAGCAATTACTATACTCTTAACAGATCGAAACCTTAATACATCATTTTTTGATCCCGCAGGAGGAGGAGACCCTATTT
>JF412108.1;tax=d:Eukarya,p:Arthropoda,c:Insecta,o:Diptera,f:Chironomidae,g:Cladotanytarsus,s:Cladotanytarsusvanderwulpi
TCTTTCCTCAAATATTGCCCACAGAGGAGCATCTGTTGACTTAGCAATTTTTTCTTTACATTTAGCGGGTATTTCTTCTATTCTAGGATCAGTAAATTTTATTACTACGGCAATTAATATACGAAGTAATGGGATTACCTTAGACCGCATACCATTATTTGTGTGATCTGTAATTATTACAACAATTTTATTATTACTCTCATTACCTGTTTTAGCCGGAGCTATTACAATACTTTTAACAGATCGAAATTTAAACACTTCCTTTTTTGATCCTGCTGGAGGTGGAGATCCAATTTTATATCAACACTTATTT
>JF870831.1;tax=d:Eukarya,p:Arthropoda,c:Insecta,o:Diptera,f:Chironomidae,g:Cladotanytarsus,s:Cladotanytarsusvanderwulpi
CCTATCCTCCAACATTGCTCACAGAGGAGCATCCGTTGATTTAGCAATTTTTTCTCTCCATTTAGCCGGGATTTCTTCAATTTTAGGTTCTGTAAATTTTATTACTACAGCAATTAATATACGAAGTAATGGAATTACTTTAGACCGAATACCTTTATTTGTCTGATCGGTAATTATTACGACTATTTTACTGCTTCTTTCTTTACCCGTCCTAGCAGGAGCAATTACAATACTTTTAACAGATCGAAATTTAAATACTTCTTTCTTCGATCCCGCTGGAGGAGGAGATCCAATTCTTTATCAACACTTATTC
>LC329051.1;tax=d:Eukarya,p:Arthropoda,c:Insecta,o:Diptera,f:Chironomidae,g:Cladotanytarsus,s:Cladotanytarsusvanderwulpi
TCTTTCTTCTAATATTGCACACAGAGGTGCTTCAGTAGATCTAGCTATTTTTTCTCTTCATTTAGCTGGTATTTCTTCAATTTTAGGGTCAGTAAATTTTATTACTACAGCTATTAATATACGAAGAAACGGGATTTCTTTAGATCGAATACCATTATTTGTTTGATCAGTTGTAATTACTACTATTTTATTACTTTTATCTTTACCAGTTTTAGCAGGTGCAATTACTATACTTTTAACAGATCGAAATTTAAATACTTCTTTTTTTGACCCTGCTGGAGGGGGAGACCCTATTTTATATCAACACTTATTT
>LC329052.1;tax=d:Eukarya,p:Arthropoda,c:Insecta,o:Diptera,f:Chironomidae,g:Cladotanytarsus,s:Cladotanytarsusvanderwulpi
TCTTTCTTCTAATATTGCGCATAGAGGTGCTTCAGTAGATCTAGCTATTTTTTCTCTTCATTTAGCTGGTATTTCTTCAATTTTAGGGTCAGTAAATTTTATTACTACAGCTATTAATATACGAAGAAACGGGATTTCTTTAGATCGAATACCATTATTTGTTTGATCAGTTGTAATTACTACTATTTTGTTACTTTTATCTTTACCAGTTTTAGCAGGTGCAATTACTATACTTTTAACAGATCGAAATTTAAATACTTCTTTTTTTGACCCTGCTGGAGGGGGAGACCCTATTTTATATCAACACTTATTT
>LC329054.1;tax=d:Eukarya,p:Arthropoda,c:Insecta,o:Diptera,f:Chironomidae,g:Cladotanytarsus,s:Cladotanytarsusvanderwulpi
ACTATCTTCTAATATTGCTCATAGAGGGGCATCAGTGGATCTAGCAATTTTTTCCCTCCATTTAGCGGGGATTTCTTCAATTTTAGGATCAGTAAATTTTATTACGACAGCAATTAATATACGAAGAAATGGGATTACCCTAGACCGAATGCCTTTATTTGTTTGATCCGTTGTGATTACTACCATTCTTCTTCTACTTTCATTACCTGTTTTAGCAGGGGCCATTACAATACTTTTAACAGATCGAAATTTAAATACTTCGTTCTTTGACCCTGCGGGAGGGGGAGACCCTATCCTTTACCAACACCTATTT
>LC329056.1;tax=d:Eukarya,p:Arthropoda,c:Insecta,o:Diptera,f:Chironomidae,g:Cladotanytarsus,s:Cladotanytarsusvanderwulpi
TCTTTCTTCTAATATTGCACACAGAGGTGCTTCAGTAGATCTAGCTATTTTTTCTCTTCATTTAGCTGGTATTTCTTCAATTTTAGGGGCAGTAAATTTTATTACTACAGCTATTAATATACGAAGAAACGGAATTTCTTTAGATCGAATACCATTATTTGTTTGATCAGTTGTAATTACTACTATTTTATTACTTTTATCTTTACCAGTTTTAGCAGGTGCAATTACTATACTTTTAACAGATCGAAATTTAAATACTTCTTTTTTTGACCCTGCTGGAGGGGGAGACCCTATTTTATATCAACACTTATTT
>LC329061.1;tax=d:Eukarya,p:Arthropoda,c:Insecta,o:Diptera,f:Chironomidae,g:Cladotanytarsus,s:Cladotanytarsusvanderwulpi
TCTTTCTTCTAACATTGCCCACAGAGGGGCTTCTGTTGATTTAGCTATTTTTTCTCTTCATTTAGCAGGTATTTCATCTATTTTAGGGTCAGTAAATTTTATTACTACTGCTATTAATATACGAAGTAATGGTATTACATTAGATCGAATACCTTTATTTGTATGATCAGTTGTAATTACAACTATTTTATTACTCCTTTCTTTACCAGTATTAGCAGGAGCTATTACAATACTTCTTACAGATCGAAATTTAAATACTTCGTTTTTTGACCCAGCCGGAGGAGGAGACCCAATTCTTTATCAACATTTATTT
>AB838650.1;tax=d:Eukarya,p:Arthropoda,c:Insecta,o:Diptera,f:Chironomidae,g:Cladotanytarsus,s:Cladotanytarsusvanderwulpi
ATTATCTTCTAATATTGCCCACAGAGGGGCTTCAGTAGATTTAGCTATTTTTTCTCTCCATTTAGCAGGAATTTCTTCAATTCTTGGATCTGTAAATTTTATTACTACAGCTATTAATATACGAAGAAATGGAATCACCCTTGATCGAATACCTTTATTTGTTTGATCTGTAGTAATTACAACAATCTTATTACTTCTTTCATTACCTGTATTAGCCGGGGCAATCACTATACTTCTTACAGATCGAAACTTAAATACATCCTTCTTTGATCCTGCTGGAGGAGGAGACCCAATTTTATACCAACATTTATT
>AB838651.1;tax=d:Eukarya,p:Arthropoda,c:Insecta,o:Diptera,f:Chironomidae,g:Cladotanytarsus,s:Cladotanytarsusvanderwulpi
ATTATCTTCTAATATTGCCCACAGAGGGGCTTCAGTAGATTTAGCTATTTTTTCTCTCCATTTAGCAGGAATTTCTTCAATTCTTGGATCTGTAAATTTTATTACTACAGCTATTAATATACGAAGAAATGGAATCACCCTTGATCGAATACCTTTATTTGTTTGATCTGTAGTAATTACAACAATCTTATTACTTCTTTCATTACCTGTATTAGCCGGGGCAATCACTATACTTCTTACAGATCGAAACTTAAATACATCCTTCTTTGACCCTGCTGGAGGGGGAGACCCAATTTTATACCAACATTTATT
>JF412101.1;tax=d:Eukarya,p:Arthropoda,c:Insecta,o:Diptera,f:Chironomidae,g:Cladotanytarsus,s:Cladotanytarsusvanderwulpi
CTTTCCTCAAATATTGCCCACAGAGGAGCATCTGTTGACTTAGCAATTTTTTCTTTACATTTAGCGGGTATTTCTTCTATTCTAGGATCAGTAAATTTTATTACTACGGCAATTAATATACGAAGTAATGGGATTACCTTAGACCGCATACCATTATTTGTATGATCTGTAATTATTACAACAATTTTATTATTACTCTCATTACCTGTTTTAGCCGGAGCTATTACAATACTTTTAACAGATCGAAATTTAAACACTTCCTTTTTTGATCCTGCTGGAGGTGGAGATCCAATTTTATATCAACACTTATTT
>LC329053.1;tax=d:Eukarya,p:Arthropoda,c:Insecta,o:Diptera,f:Chironomidae,g:Cladotanytarsus,s:Cladotanytarsusvanderwulpi
CTATCTTCTAATATTGCTCACAGCGGCGCCTCTGTTGATTTAGCTATTTTTTCTCTACATTTAGCAGGAATTTCTTCAATTTTAGGATCTGTAAATTTTATTACTACTGCAATTAATATGCGTAGAAATGGAATTACCTTAGACCGAATACCTTTATTTGTTTGGTCTGTAATTATTACTACAATTCTTCTTCTCTTATCTCTTCCAGTATTGGCAGGAGCTATTACCATACTCTTAACAGACCGAAATTTAAATACATCATTTTTTGACCCGGCCGGAGGAGGGGATCCAATTTTATACCAACATTTATTT
>LC329062.1;tax=d:Eukarya,p:Arthropoda,c:Insecta,o:Diptera,f:Chironomidae,g:Cladotanytarsus,s:Cladotanytarsusvanderwulpi
TCTTTCCTCAAATATCGCCCACAGAGGAGCATCTGTTGACTTAGCAATTTTTTCTTTACATTTAGCGGGTATTTCTTCTATTTTAGGATCAGTAAATTTTATTACTACAACAATTAATATACGAAGTAATGGGATTACCTTAGACCGCATACCATTATTTGTGTGATCTGTAATTATTACAACAATTTTATTATTACTCTCATTACCTGTTTTAGCCGGAGCTATTACAATACTTTTAACAGATCGAAATTTAAATACTTCCTTTTTTGATCCTGCCGGAGGTGGAGATCCAATTTTATACCAACACTTATT
>MZ630517.1;tax=d:Eukarya,p:Arthropoda,c:Insecta,o:Diptera,f:Chironomidae,g:Cladotanytarsus,s:Cladotanytarsusvanderwulpi
CTATCTTCTAATATTGCACATAGAGGAGCTTCTGTAGATTTAGCTATTTTTTCTTTACATTTAGCGGGAATTTCATCAATTTTAGGTTCAGTAAATTTTATTACTACAGCAATTAATATACGTAGTAATGGTATTACTTTAGACCGAATACCTTTATTTGTTTGATCAGTTATTATTACAACAATTCTACTATTACTGTCACTCCCTGTTCTCGCAGGAGCCATTACTATACTTTTAACAGATCGAAATTTAAATACATCTTTTTTTGACCCAGCCGGAGGGGGAGATCCTATTTTATATCAACATTTATTT
>MZ631519.1;tax=d:Eukarya,p:Arthropoda,c:Insecta,o:Diptera,f:Chironomidae,g:Cladotanytarsus,s:Cladotanytarsusvanderwulpi
CTATCTTCTAATATTGCACATAGAGGAGCTTCTGTAGATTTAGCTATTTTTTCTTTACATTTAGCGGGAATTTCATCAATTTTAGGTTCAGTAAATTTTATTACTACAGCAATTAATATACGTAGTAATGGTATTACTTTAGACCGAATACCTTTATTTGTTTGATCAGTTATTATTACAACAATTCTACTATTACTGTCACTCCCTGTTCTCGCAGGAGCCATTACTATACTTTTAACAGATCGAAATTTAAATACATCTTTTTTTGACCCGGCCGGAGGGGGAGATCCTATTTTATATCAACATTTATTT
>LC329059.1;tax=d:Eukarya,p:Arthropoda,c:Insecta,o:Diptera,f:Chironomidae,g:Cladotanytarsus,s:Cladotanytarsusvanderwulpi
TATCTTCTAATATTGCCCACAGAGGAGCTTCTGTAGATTTAGCTATTTTTTCTTTACACCTAGCCGGAATTTCTTCTATTCTTGGATCTGTAAATTTTATTACTACAGCTATTAATATACGAAGCAATGGAATTACATTAAACCGAATACCTTTATTTGTATGATCTGTAATTATTACAACAATTCTCCTACTACTTTCACTACCTGTTTTAGCTGGGGTTATTACTATACTTTTAACAAACCGAAATTTAAATACATCATTTTTTGACCCAGCGGGTGGAGGCAATCCTATTTTATATCAACATTTATTT
>LC329064.1;tax=d:Eukarya,p:Arthropoda,c:Insecta,o:Diptera,f:Chironomidae,g:Cladotanytarsus,s:Cladotanytarsusvanderwulpi
TATCTTCTAATATTGCCCATAGAGGGGCATCAGTGGATCTAGCAATTTTTTCCCTCCATTTAGCGGGGATTTCTTCAATTTTAGGATCAGTAAATTTTATTACGACAGCAATTAATATACGAAGAAATGGGATTACCCTAGACCGAATGCCTTTATTTGTTTGATCCGTTGTGATTACTACCATTCTTCTTCTACTTTCATTACCTGTTTTAGCAGGGGCCATTACAATACTTTTAACAGATCGAAATTTAAATACTTCGTTCTTTGACCCTGCGGGAGGGGGAGACCCTATTCTTTACCAACACCTATTT
>JF412106.1;tax=d:Eukarya,p:Arthropoda,c:Insecta,o:Diptera,f:Chironomidae,g:Cladotanytarsus,s:Cladotanytarsusvanderwulpi
TCCTCAAATATTGCCCACAGAGGAGCATCTGTTGACTTAGCAATTTTTTCTTTACATTTAGCGGGTATTTCTTCTATTCTAGGATCAGTAAATTTTATTACTACGGCAATTAATATACGAAGTAATGGGATTACCTTAGATCGCATACCATTATTTGTATGATCTGTAATTATTACAACAATTTTATTATTACTCTCATTACCTGTTTTAGCCGGAGCTATTACAATACTTTTAACAGATCGAAATTTAAACACTTCCTTTTTTGATCCTGCTGGAGGTGGAGATCCAATTTTATATCAACACTTATTT
>LC329057.1;tax=d:Eukarya,p:Arthropoda,c:Insecta,o:Diptera,f:Chironomidae,g:Cladotanytarsus,s:Cladotanytarsusvanderwulpi
TCTTCTAATATTGCTCACAGAGGTGCATCAGTAGATTTAGCCATTTTTTCTTTACATTTAGCAGGAATTTCATCAATTCTAGGATCTGTAAATTTTATTACTACAGCTATTAATATACGAAGAAATGGAATTACTTTAGATCGTATACCTTTATTTGTTTGATCAGTAATTATTACAACAATTCTTTTATTACTTTCTTTACCTGTTTTAGCAGGAGCAATTACAATACTTTTAACTGATCGAAATTTAAATACATCATTTTTTGATCGTCCACGAGGAGGTGACCCAATTCTTTACCAACATTTATTT
>LC329063.1;tax=d:Eukarya,p:Arthropoda,c:Insecta,o:Diptera,f:Chironomidae,g:Cladotanytarsus,s:Cladotanytarsusvanderwulpi
TCTTCTAATATTGCTCACAGAGGTGCATCAGTAGATTTAGCCATTTTTTCTTTACATTTAGCAGGAATTTCATCAATTCTAGGATCTGTAAATTTTATTACTACAGCTATTAATATACGAAGAAATGGAATTACTTTAGATCGTATACCTTTATTTGTTTGATCAGTAATTATTACAACAATTCTTTTATTACTTTCTTTACCTGTTTTAGCAGGAGCAATTACAATACTTTTAACTGATCGAAATTTAAATACATCATTTTTTGATCCTGCAGGAGGAGGTGACCCAATTCTTTACCAACATTTATTT
>LC329058.1;tax=d:Eukarya,p:Arthropoda,c:Insecta,o:Diptera,f:Chironomidae,g:Cladotanytarsus,s:Cladotanytarsusvanderwulpi
TATTGCCCACAGAGGAGCTTCTGTAGATTTAGCTATTTTTTCTTTACACTTAGCCGGAATTTCATCTATTCTTGGATCTGTAAATTTTATTACCACAGCTATTAATATACGAAGCAATGGAATTACATTAGACCGAATACCTTTATTTGTCTGATCTGTAATTATTACAACAATTCTTCTACTACTTTCACTACCTGTTTTAGCCGGAGCTATTACTATACTTTTAACAGACCGAAATCTAAATACATCATTTTTTGACCCAGCGGGTGGGGGTGATCCTATTTTATATCAACACTTATTT
>LC329055.1;tax=d:Eukarya,p:Arthropoda,c:Insecta,o:Diptera,f:Chironomidae,g:Cladotanytarsus,s:Cladotanytarsusvanderwulpi
ATTGCCCACAGAGGGGCTTCTGTAGATTTAGCTATTTTTTCTTTACACTTAGCCGGAATTTCATCTATTCTTGGGTCTGTAAATTTTATTACCACAGCTATTAATATACGAAGCAATGGAATTACATTAGACCGAATACCTTTATTTGTCTGATCTGTAATTATTACAACAATTCTTCTACTACTTTCACTACCTGTTTTAGCTGGAGCTATTACTATACTTTTAACAGACCGAAATCTAAATACATCATTTTTTGACCCGGCGGGTGGAGGTGATCCTATTTTATATCAACACTTATTT
>LC329060.1;tax=d:Eukarya,p:Arthropoda,c:Insecta,o:Diptera,f:Chironomidae,g:Cladotanytarsus,s:Cladotanytarsusvanderwulpi
ATTGCCCACAGAGGGGCTTCTGTAGATTTAGCTATTTTTTCTTTACACTTAGCCGGAATTTCATCTATTCTTGGGTCTGTAAATTTTATTACCACAGCTATTAATATACGAAGCAATGGAATTACATTAGACCGAATACCTTTATTTGTCTGATCTGTAATTATTACAACAATTCTTCTACTACTTTCACTACCTGTTTTAGCCGGAGCTATTACTATACTTTTAACAGACCGAAATCTAAATACATCATTTTTTGACCCGGCGGGTGGAGGTGATCCTATTTTATATCAACACTTATTT
>JQ350721.1;tax=d:Eukarya,p:Arthropoda,c:Insecta,o:Diptera,f:Chironomidae,g:Einfeldia,s:Einfeldiadissidens
TTTATCGGCAGCTATTGCCCATAGAGGAGCTTCAGTTGATTTAGCAATTTTTTCTCTTCACTTAGCTGGTGTTTCTTCAATTTTAGGTTCTGTAAATTTTATTACAACAGTAATTAATATACGAGCTAATGGTATTACATTAGATCGAATACCTTTATTTGTATGATCAGTTGTAATTACTACAGTCTTATTATTACTTTCTTTACCTGTTTTAGCTGGTGCAATTACTATACTTCTTACCGATCGAAATTTAAATACATCGTTCTTTGATCCAGCAGGAGGAGGAGACCCTATTCTTTATCAACACTTATTT
>JF412113.1;tax=d:Eukarya,p:Arthropoda,c:Insecta,o:Diptera,f:Chironomidae,g:Einfeldia,s:Einfeldiadissidens
TCAGCTGCAATTGCTCATAGTGGGGCTTCAGTTGATTTAGCTATTTTTTCTCTTCATTTAGCAGGTGTTTCATCTATTTTAGGCTCAGTAAATTTTATTACAACAGTAATTAATATGCGAGCAAACGGAATTACTTTAGACCGAATACCATTATTTGTTTGATCTGTTGTAATTACTACAGTTTTATTACTTCTTTCTTTACCTGTTCTTGCAGGAGCTATTACAATACTTCTTACAGATCGAAATTTAAATACTTCTTTTTTTGATCCTGCTGGGGGAGGAGACCCAATTCTTTATCAACATTTATTT
>JF412115.1;tax=d:Eukarya,p:Arthropoda,c:Insecta,o:Diptera,f:Chironomidae,g:Einfeldia,s:Einfeldiadissidens
TCAGCTGCAATTGCTCATAGTGGGGCTTCAGTTGATTTAGCTATTTTTTCTCTTCATTTAGCAGGTGTTTCATCTATTTTAGGCTCAGTAAATTTTATTACAACAGTAATTAATATGCGAGCAAACGGAATTACTTTAGACCGAATACCATTATTTGTTTGATCTGTTGTAATTACTACAGTTTTATTACTTCTTTCTTTACCTGTTCTTGCAGGAGCTATTACAATACTTCTAACAGATCGAAATTTAAATACTTCTTTTTTTGATCCTGCTGGGGGAGGAGACCCCATTCTTTATCAACATTTATTT
>JF412132.1;tax=d:Eukarya,p:Arthropoda,c:Insecta,o:Diptera,f:Chironomidae,g:Parachironomus,s:Parachironomusarcuatus
TCTTTCTTCAGCAATTGCTCACAGTGGGGCCTCTGTTGATTTAGCTATTTTTTCTCTTCATCTTGCAGGAGTTTCCTCAATTTTAGGATCAGTAAATTTTATTACGACAGTTATTAATATACGTGCAAATGGTATTACATTAGACCGAATACCTTTATTTGTTTGATCTGTTGTAATTACAACTGTTTTACTACTTCTCTCTTTACCTGTATTAGCGGGAGCCATCACAATACTTTTAACAGATCGAAATTTAAATACTTCTTTTTTTGATCCTGCAGGAGGGGGAGACCCAATTCTTTACCAACATTTATT
>JF412133.1;tax=d:Eukarya,p:Arthropoda,c:Insecta,o:Diptera,f:Chironomidae,g:Parachironomus,s:Parachironomusarcuatus
TCTTTCTTCAGCAATTGCTCACAGTGGGGCCTCTGTTGATTTAGCTATTTTTTCTCTTCATCTTGCAGGAGTTTCCTCAATTTTAGGATCAGTAAATTTTATTACGACAGTTATTAATATACGTGCAAATGGTATTACATTAGACCGAATACCTTTATTTGTTTGATCTGTTGTAATTACAACTGTTTTACTACTTCTCTCTTTACCTGTATTAGCGGGAGCCATCACAATACTTTTAACAGATCGAAATTTAAATACTTCTTTTTTTGATCCTGCAGGAGGCGGAGACCCAATTCTTTACCAACATTTATT
>KP902786.1;tax=d:Eukarya,p:Arthropoda,c:Insecta,o:Diptera,f:Chironomidae,g:Parachironomus,s:Parachironomusarcuatus
TCTTTCTTCAGCAATTGCCCACAGTGGGGCCTCTGTTGATTTAGCTATTTTTTCTCTTCATCTTGCAGGAGTTTCCTCAATTTTAGGGTCAGTAAATTTTATTACAACAGTTATTAATATACGTGCAAATGGTATTACATTAGACCGAATACCTTTATTTGTTTGATCTGTTGTAATTACAACTGTTTTACTACTTCTCTCTTTACCTGTATTAGCAGGAGCCATCACAATACTTTTAACAGATCGAAATTTAAATACTTCTTTTTTTGATCCTGCAGGAGGGGGAGACCCTATTCTTTACCAACATTTATT
>KP902787.1;tax=d:Eukarya,p:Arthropoda,c:Insecta,o:Diptera,f:Chironomidae,g:Parachironomus,s:Parachironomusarcuatus
TCTTTCTTCAGCAATTGCTCACAGTGGGGCCTCTGTTGATTTAGCTATTTTTTCTCTTCATCTTGCAGGAGTTTCCTCAATTTTAGGCTCAGTAAATTTTATTACGACAGTTATTAATATACGTGCAAATGGTATTACATTAGACCGAATGCCTTTATTTGTTTGATCTGTTGTAATTACAACTGTTTTACTACTTCTCTCTTTACCTGTATTAGCGGGAGCCATCACAATACTTTTAACAGATCGAAATTTAAATACTTCTTTTTTTGACCCTGCAGGAGGGGGAGACCCTATTCTTTACCAACATTTATT
>KP902789.1;tax=d:Eukarya,p:Arthropoda,c:Insecta,o:Diptera,f:Chironomidae,g:Parachironomus,s:Parachironomusarcuatus
TCTTTCTTCAGCAATTGCCCACAGTGGGGCCTCTGTTGATTTAGCTATTTTTTCTCTTCATCTTGCAGGAGTTTCCTCAATTTTAGGGTCAGTAAATTTTATTACGACAGTTATTAATATACGTGCAAATGGTATTACATTAGACCGAATACCTTTATTTGTTTGATCTGTTGTAATTACAACTGTTTTACTACTTCTCTCTTTACCTGTATTAGCGGGAGCCATCACAATACTTTTAACAGATCGAAATTTAAATACTTCTTTTTTTGATCCTGCAGGAGGGGGAGACCCAATTCTTTACCAACATTTATT
>LC050937.1;tax=d:Eukarya,p:Arthropoda,c:Insecta,o:Diptera,f:Chironomidae,g:Parachironomus,s:Parachironomusarcuatus
TCTTTCTTCAGCAATTGCTCACAGTGGGGCCTCTGTTGATTTAGCTATTTTTTCTCTTCATCTTGCAGGAGTTTCCTCAATTTTAGGATCAGTAAATTTTATTACGACAGTTATTAATATACGTGCAAATGGTATCACATTAGACCGAATACCTTTATTTGTTTGATCTGTTGTAATTACAACTGTTTTACTACTTCTCTCTTTACCTGTATTAGCGGGAGCCATCACAATACTTTTAACAGATCGAAATTTAAATACTTCTTTTTTTGATCCTGCAGGAGGGGGAGACCCAATTCTTTACCAACATTTATT
>KP902788.1;tax=d:Eukarya,p:Arthropoda,c:Insecta,o:Diptera,f:Chironomidae,g:Parachironomus,s:Parachironomusarcuatus
TCTTCAGCAATTGCTCACAGTGGGGCCTCTGTTGATTTAGCTATTTTTTCTCTTCATCTTGCAGGAGTTTCCTCAATTTTAGGATCAGTAAATTTTATTACGACAGTTATTAATATACGTGCAAATGGAATTACATTAGACCGAATACCTTTATTTGTTTGATCTGTTGTAATTACAACTGTTTTACTACTTCTCTCTTTACCTGTATTAGCGGGGGCCATCACAATACTTTTAACAGATCGAAATTTAAATACTTCTTTTTTTGATCCTGCAGGAGGGGGAGACCCAATTCTTTATCAACATTTATT
>KP902790.1;tax=d:Eukarya,p:Arthropoda,c:Insecta,o:Diptera,f:Chironomidae,g:Parachironomus,s:Parachironomusarcuatus
ATTGCTCACAGTGGGGCCTCTGTTGATTTAGCTATTTTTTCTCTTCATCTTGCAGGAGTTTCCTCAATTTTAGGATCAGTAAATTTTATTACGACAGTTATTAATATACGTGCAAATGGTATTACATTAGACCGAATACCTTTATTTGTTTGATCTGTTGTAATTACAACTGTTTTACTACTTCTCTCTTTACCTGTATTAGCAGGAGCCATCACAATACTTTTAACAGATCGAAATTTAAATACTTCTTTTTTTGATCCTGCAGGAGGGGGAGACCCAATTCTTTACCAACATTTATT
>JF412134.1;tax=d:Eukarya,p:Arthropoda,c:Insecta,o:Diptera,f:Chironomidae,g:Paracladopelma,s:Paracladopelmacamptolabis
TATCTTCTGCAATTGCTCATAGAGGGGCTTCTGTAGATTTAGCTATTTTTTCTTTACACTTAGCAGGAGTTTCTTCAATTTTAGGTTCAGTAAATTTCATTACAACTGTAATTAACATACGGTCTAATGGAATTACTTTAGATCGGATGCCTCTTTTTGTTTGATCAGTAGTGATTACTACTGTACTACTTTTACTCTCTCTACCTGTTTTAGCGGGGGCTATTACTATATTATTAACAGACCGAAATTTAAATACATCTTTTTTCGATCCTGCTGGAGGAGGGGACCCCATTCTTTATCAACACTTATTT
>JN887074.1;tax=d:Eukarya,p:Arthropoda,c:Insecta,o:Diptera,f:Chironomidae,g:Paracladopelma,s:Paracladopelmacamptolabis
TATCTTCTGCAATTGCTCATAGAGGGGCTTCTGTAGATTTAGCTATTTTTTCTTTACACTTAGCAGGAGTTTCTTCAATTTTAGGTTCAGTAAATTTCATTACAACTGTAATTAACATACGGTCTAATGGAATTACTTTAGATCGGATGCCTCTTTTTGTTTGATCAGTAGTGATTACTACTGTACTACTTTTACTCTCTCTACCTGTTTTAGCGGGAGCTATTACTATATTATTAACAGACCGAAATTTAAATACATCTTTTTTCGACCCTGCGGGAGGGGGAGACCCAATTTTATACCAACATTTATTT
>JN887075.1;tax=d:Eukarya,p:Arthropoda,c:Insecta,o:Diptera,f:Chironomidae,g:Paracladopelma,s:Paracladopelmacamptolabis
TATCTTCTGCAATTGCTCATAGAGGGGCTTCTGTAGATTTAGCTATTTTTTCTTTACACTTAGCAGGAGTTTCTTCAATTTTAGGTTCAGTAAATTTCATTACAACTGTAATTAACATACGGTCTAATGGAATTACTTTAGATCGGATGCCTCTTTTTGTTTGATCAGTAGTGATTACTACTGTACTACTTTTACTCTCTCTACCTGTTTTAGCGGGAGCTATTACTATATTATTAACAGACCGAAATTTAAATACATCTTTTTTCGATCCTGCTGGAGGAGGGGACCCCATTCTTTATCAACACTTATTT
>MN521282.1;tax=d:Eukarya,p:Arthropoda,c:Insecta,o:Diptera,f:Chironomidae,g:Paracladopelma,s:Paracladopelmacamptolabis
TATCTTCTGCAATTGCTCATAGAGGGGCTTCTGTAGATTTAGCTATTTTTTCTTTACACTTAGCAGGAGTTTCTTCAATTTTAGGTTCAGTAAATTTCATTACAACTGTAATTAACATACGGTCTAATGGAATTACTTTAGATCGGATGCCTCTTTTTGTTTGATCAGTAGTGATTACTACTGTACTACTTTTACTCTCTCTACCTGTTTTAGCGGGAGCTATTACTATATTATTAACAGACCGAAATTTAAATACATCTTTTTTCGATCCTGCTGGAGGAGGAGACCCTATTCTTTATCAACACTTATTT
>MN521286.1;tax=d:Eukarya,p:Arthropoda,c:Insecta,o:Diptera,f:Chironomidae,g:Paracladopelma,s:Paracladopelmacamptolabis
TATCTTCTGCAATTGCTCATAGAGGGGCTTCTGTAGATTTAGCTATTTTTTCTTTACACTTAGCAGGAGTTTCTTCAATTTTAGGTTCAGTAAATTTCATTACAACTGTAATTAACATACGGTCTAATGGAATTACTTTAGATCGGATGCCTCTTTTTGTTTGATCAGTAGTGATTACTACTGTACTACTTTTACTCTCTCTACCTGTTTTAGCGGGAGCTATTACTATATTATTAACAGACCGAAATTTAAATACATCTTTTTTCGATCCTGCTGGAGGAGGAGACCCCATTCTTTATCAACACTTATTT
>MN521288.1;tax=d:Eukarya,p:Arthropoda,c:Insecta,o:Diptera,f:Chironomidae,g:Paracladopelma,s:Paracladopelmacamptolabis
TATCTTCTGCAATTGCTCATAGAGGGGCTTCTGTAGATTTAGCTATTTTTTCTTTACACTTAGCAGGAGTTTCTTCAATTTTAGGTTCAGTAAATTTCATTACAACCGTAATTAACATACGGTCTAATGGAATTACTTTAGATCGGATGCCTCTTTTTGTTTGATCAGTAGTGATTACTACTGTACTACTTTTACTCTCTCTACCTGTTTTAGCGGGAGCTATTACTATATTATTAACAGACCGAAATTTAAATACATCTTTTTTCGATCCTGCTGGAGGAGGAGACCCTATTCTTTATCAACACTTATTT
>MZ660079.1;tax=d:Eukarya,p:Arthropoda,c:Insecta,o:Diptera,f:Chironomidae,g:Paracladopelma,s:Paracladopelmacamptolabis
TATCTTCGGCAATTGCCCATAGTGGGGCTTCAGTTGATTTAGCTATTTTTTCTTTACACCTAGCAGGGGTATCTTCAATTCTAGGGTCAGTAAATTTTATTACTACTGTAATTAATATACGATCTAATGGAATTACTTTAGATCGAATACCTTTATTTGTTTGATCTGTAGTTATTACTACAGTTCTTTTACTACTTTCTTTACCTGTTTTAGCGGGAGCTATTACAATATTACTAACAGACCGAAATTTAAATACTTCATTTTTTGACCCAGCTGGGGGAGGAGACCCTATTCTTTATCAACATCTATT
>LC329153.1;tax=d:Eukarya,p:Arthropoda,c:Insecta,o:Diptera,f:Chironomidae,g:Paracladopelma,s:Paracladopelmacamptolabis
ATCGCCCACAGAGGGGCCTCTGTTGACTTAGCAATTTTTTCTTTACACTTAGCCGGGGTTTCTTCTATTTTAGGATCCGTAAATTTTATTACAACTGTAATTAATATACGATCTAATGGAATTACTTTAGATCGAATACCTTTATTTGTTTGATCAGTAGTTATTACAACTGTTCTTTTATTACTTTCACTTCCAGTTTTAGCAGGAGCTATTACTATACTATTAACAGATCGAAATTTAAACACTTCTTTTTTCGATCCTGCAGGAGGAGGAGACCCAATTCTTTATCAACA
>KT613436.1;tax=d:Eukarya,p:Arthropoda,c:Insecta,o:Diptera,f:Chironomidae,g:Tanytarsus,s:Tanytarsustamagotoi
CTTTCTTCATCAATCGCCCATAGAGGAGCTTCCGTAGATCTTGCAATTTTTTCTTTACATTTAGCAGGAATCTCATCAATTTTAGGTTCAGTAAATTTTATTACAACTGCTATCAATATACGAGCCAATGGTATTACATTAGATCGAATACCTTTATTTGTTTGATCTGTTGTAATTACTACAATTTTATTACTTCTCTCTTTACCTGTATTAGCAGGAGCTATTACTATATTATTAACAGACCGAAATCTTAATACGTCTTTCTTTGATCCCGCAGGAGGAGGAGATCCAATTTTATATCAACATTTATTT
>LC329288.1;tax=d:Eukarya,p:Arthropoda,c:Insecta,o:Diptera,f:Chironomidae,g:Tanytarsus,s:Tanytarsustamagotoi
TCATCAGCTATTGCTCACAGAGGGGCTTCTGTTGATTTAGCAATCTTTTCTTTACACTTAGCTGGTATTTCATCAATTTTAGGATCAGTAAATTTTATTACTACTGCTATCAATATGCGAGCCAATGGAATCACATTAGATCGAATACCATTATTTGTATGATCAGTAATTATTACAACAATTTTATTACTTCTTTCTCTGCCAGTTTTAGCGGGAGCCATTACTATACTTCTTACAGATCGAAATTTAAATACCTCATTTTTTGATCCTGCTGGAGGAGGAGATCCTATCCTTTATCAACATTTATTT
>LC329289.1;tax=d:Eukarya,p:Arthropoda,c:Insecta,o:Diptera,f:Chironomidae,g:Tanytarsus,s:Tanytarsustamagotoi
TCATCAGCTATTGCTCACAGAGGGGCTTCTGTTGATTTAGCAATCTTTTCTTTACACTTAGCAGGTATTTCATCAATTTTAGGATCAGTAAATTTTATTACTACTGCTTTAAATATACGAGCTAATGGTATTACATTAGATCGAATACCATTATTTGTATGATCAGTAATTATTACAACAATTTTATTACTTCTTTCTCTTCCAGTTTTAGCAGGAGCCATTACTATACTTCTTACAGATCGAAATTTAAATACATCCTTTTTTGACCCTGCAGGAGGAGGAGACCCCATTCTTTATCAACATTTATTT
>LC329290.1;tax=d:Eukarya,p:Arthropoda,c:Insecta,o:Diptera,f:Chironomidae,g:Tanytarsus,s:Tanytarsustamagotoi
TCATCAGCTATTGCTCACAGAGGGGCTTCTGTTGATTTAGCAATCTTTTCTTTACACTTAGCAGGTATTTCATCAATTTTAGGATCAGTAAATTTTATTACTACTGCTATTAATATACGAGCCAATGGAATTACATTAGATCGAATACCATTATTTGTATGATCAGTAATTATTACAACAATTTTATTACTTCTTTCTCTTCCAGTTTTAGCAGGAGCCATTACTATACTTCTTACAGATCGAAATTTAAATACCTCATTTTTTGATCCTGCTGGAGGAGGAGACCCTATCCTTTATCAGCATTTATTT
>JF412174.1;tax=d:Eukarya,p:Arthropoda,c:Insecta,o:Diptera,f:Chironomidae,g:Tanytarsus,s:Tanytarsustamagotoi
AATCGCCCATAGAGGGGCTTCTGTAGATCTTGCAATTTTTTCTTTACATTTAGCGGGAATCTCATCAATTTTAGGTTCAGTAAATTTTATTACAACTGCTATCAATATACGGGCCAATGGTATTACATTAGATCGAATACCTTTATTTGTTTGATCTGTTGTAATTACTACAATTTTATTACTTCTCTCTCTCCCTGTATTAGCGGGAGCTATTACTATATTATTAACAGACCGAAATCTTAATACGTCTTTCTTTGATCCTGCAGGAGGAGGAGACCCAATTTTATACCAACATTTATTTTGA
>JF412078.1;tax=d:Eukarya,p:Arthropoda,c:Insecta,o:Diptera,f:Chironomidae,g:Lipiniella,s:Lipiniellafujiprimus
TCTGCAGCAATTGCTCATAGAGGGGCCTCTGTAGATTTAGCCATTTTTTCTCTTCATTTAGCTGGGGTTTCTTCAATTTTGGGTTCAGTAAATTTTATTACTACTGTTATTAATATACGAGCTAATGGTATTACATTAGATCGAATACCTTTATTTGTTTGATCTGTAGTAATTACAACAGTGCTATTACTATTATCTCTTCCTGTTTTAGCTGGTGCTATTACTATACTTTTAACAGATCGAAATCTAAATACTTCTTTCTTTGACCCTGCTGGAGGAGGGGACCCAATTCTTTATCAACATTTATTT
>JF737392.1;tax=d:Eukarya,p:Arthropoda,c:Malacostraca,o:Decapoda,f:Cambaridae,g:Procambarus,s:Procambaruspaeninsulanus
TTTAGCTTCTGCTATTGCTCATGCAGGGGCATCAGTGGATTTAGGTATTTTTTCTTTACATTTAGCAGGTGTGTCTTCTATTTTAGGTTCAGTAAATTTTATAACAACTGCTATTAATATACGTACAGTGGGGATAACTATGGATCGAATACCATTATTTGTTTGATCAGTGTTTATTACTACTGTTTTATTATTATTATCTTTACCTGTATTGGCAGGGGCTATTACTATGTTATTAACTGATCGTAACTTAAATACTTCTTTTTTTGATCCGGCAGGCGGGGGAGATCCTATTTTATACCAGCATTTATTT
>JF737394.1;tax=d:Eukarya,p:Arthropoda,c:Malacostraca,o:Decapoda,f:Cambaridae,g:Procambarus,s:Procambaruspaeninsulanus
TTTAGCTTCTGCTATTGCTCATGCAGGGGCATCAGTGGATTTAGGCATTTTTTCTTTACATTTAGCAGGTGTGTCTTCTATTTTAGGTTCAGTAAATTTTATAACAACTGCTATTAATATACGTACAGTGGGGATAACTATGGATCGAATACCATTATTTGTTTGATCAGTGTTTATTACTACTGTTTTATTATTATTATCTTTACCTGTATTGGCAGGGGCTATTACTATGTTATTAACTGATCGTAACTTAAATACTTCTTTTTTTGATCCGGCAGGCGGGGGAGATCCTATTTTATACCAGCATTTATTT
>JF737402.1;tax=d:Eukarya,p:Arthropoda,c:Malacostraca,o:Decapoda,f:Cambaridae,g:Procambarus,s:Procambaruspaeninsulanus
TTTAGCTTCTGCTATTGCTCATGCGGGGGCATCAGTGGATTTAGGTATTTTTTCTTTACATTTAGCAGGTGTGTCTTCTATTTTAGGTTCAGTAAATTTTATAACAACTGCCATTAATATACGGATAGTAGGGATAACTATGGATCGAATACCATTATTTGTTTGATCAGTGTTTATTACTACTGTTTTATTATTATTATCTTTACCTGTATTGGCAGGGGCTATTACTATGTTATTAACTGACCGTAACTTAAATACTTCTTTTTTTGATCCGGCAGGCGGGGGAGATCCTATTTTATACCAGCATTTATTT
>JF737404.1;tax=d:Eukarya,p:Arthropoda,c:Malacostraca,o:Decapoda,f:Cambaridae,g:Procambarus,s:Procambaruspaeninsulanus
TTTAGCTTCTGCTATTGCTCATGCGGGGGCATCAGTGGATTTAGGTATTTTTTCTTTACATTTAGCAGGTGTGTCTTCTATTTTAGGTTCAGTAAATTTTATAACAACTGCTATTAATATACGTACAGTAGGGATAACTATAGATCGAATACCATTATTTGTTTGATCAGTGTTTATTACTACTGTTTTATTATTATTATCTTTACCTGTATTGGCAGGGGCTATTACTATGTTATTAACTGATCGTAACTTAAATACTTCTTTTTTTGATCCGGCAGGTGGGGGAGATCCTATTTTATACCAGCATTTATTT
>JF737405.1;tax=d:Eukarya,p:Arthropoda,c:Malacostraca,o:Decapoda,f:Cambaridae,g:Procambarus,s:Procambaruspaeninsulanus
TTTAGCTTCTGCTATTGCTCATGCGGGGGCATCAGTGGATTTAGGTATTTTTTCTTTACATTTAGCAGGTGTGTCTTCTATTTTAGGTTCAGTAAATTTTATAACAACTGCTATTAATATACGTACAGTAGGGATAACTATGGATCGAATACCATTATTTGTTTGATCAGTGTTTATTACTACTGTTTTATTATTATTATCTTTACCTGTATTGGCAGGGGCTATTACTATGTTATTAACTGATCGTAACTTAAATACTTCTTTTTTTGATCCGGCAGGTGGGGGAGATCCTATTTTATACCAGCATTTATTT
>JF737410.1;tax=d:Eukarya,p:Arthropoda,c:Malacostraca,o:Decapoda,f:Cambaridae,g:Procambarus,s:Procambaruspaeninsulanus
TTTAGCTTCTGCTATTGCTCATGCGGGGGCATCAGTGGATTTAGGTATTTTTTCTTTACATTTAGCAGGTGTGTCTTCTATTTTAGGTTCAGTAAATTTTATAACAACTGCTATTAATATACGTACAGTAGGGATAACTATGGATCGAATACCATTATTTGTTTGATCAGTGTTTATTACTACTGTTTTATTATTATTATCTTTACCTGTATTGGCAGGTGCTATTACTATGTTATTAACTGATCGTAACTTAAATACTTCTTTTTTTGATCCGGCAGGCGGGGGAGATCCTATTTTATACCAGCATTTATTT
>JF737412.1;tax=d:Eukarya,p:Arthropoda,c:Malacostraca,o:Decapoda,f:Cambaridae,g:Procambarus,s:Procambaruspaeninsulanus
TTTAGCTTCTGCTATTGCTCATGCAGGGGCATCAGTGGATTTAGGTATTTTTTCTTTACATTTAGCAGGTGTATCCTCTATTTTAGGTTCAGTAAATTTTATAACAACTGCTATTAATATACGGACAGTGGGGATAACTATGGATCGAATACCATTATTTGTTTGATCGGTGTTTATTACTACTGTTTTATTGTTATTATCTTTACCTGTATTGGCAGGGGCTATTACTATGTTATTAACTGATCGAAACTTAAATACTTCTTTTTTTGATCCGGCAGGAGGGGGGGACCCTATTTTATATCAGCATTTATTT
>JF737417.1;tax=d:Eukarya,p:Arthropoda,c:Malacostraca,o:Decapoda,f:Cambaridae,g:Procambarus,s:Procambaruspaeninsulanus
TTTAGCTTCTGCTATTGCTCATGCAGGGGCATCAGTGGATTTAGGTATTTTTTCTTTACATTTAGCAGGTGTATCCTCTATTTTAGGTTCAGTAAATTTTATAACAACTGCTATTAATATACGGACAGTGGGGATAACTATGGATCGAATACCATTATTTGTTTGATCGGTGTTTATTACTACTGTTTTATTGTTATTATCTTTACCTGTATTGGCAGGGGCTATTACTATGTTATTAACTGATCGAAACTTAAATACTTCTTTTTTTGATCCGGCAGGAGGAGGGGACCCTATTTTATATCAGCATTTATTT
>JF737418.1;tax=d:Eukarya,p:Arthropoda,c:Malacostraca,o:Decapoda,f:Cambaridae,g:Procambarus,s:Procambaruspaeninsulanus
TTTAGCTTCTGCTATTGCTCATGCAGGGGCATCAGTGGATTTAGGTATTTTTTCTTTACATTTAGCAGGTGTATCCTCTATTTTAGGTTCAGTAAATTTTATAACAACTGCTATTAATATACGGACAGTGGGGATAACTATGGATCGAATACCATTATTTGTTTGATCGGTGTTTATTACTACTGTTTTATTGTTATTATCCTTACCTGTATTGGCAGGGGCTATTACTATGTTATTAACTGATCGAAACTTAAATACTTCTTTTTTTGATCCGGCAGGAGGAGGGGACCCTATTTTATATCAGCATTTATTT
>JF737434.1;tax=d:Eukarya,p:Arthropoda,c:Malacostraca,o:Decapoda,f:Cambaridae,g:Procambarus,s:Procambaruspaeninsulanus
TTTAGCTTCTGCTATTGCTCATGCAGGGGCATCAGTGGATTTAGGTATTTTTTCTTTGCATTTAGCAGGTGTATCCTCTATTTTAGGCTCAGTAAATTTTATAACAACTGCCATTAATATACGGACAGTAGGGATAACTATGGATCGAATACCATTATTTGTTTGATCAGTGTTTATTACTACTGTTTTATTATTATTATCTTTACCTGTGTTAGCAGGTGCTATTACTATGTTATTAACTGATCGTAACTTAAATACTTCTTTTTTTGATCCGGCGGGTGGGGGAGATCCTATTTTGTATCAGCATTTATTT
>JF737437.1;tax=d:Eukarya,p:Arthropoda,c:Malacostraca,o:Decapoda,f:Cambaridae,g:Procambarus,s:Procambaruspaeninsulanus
TTTAGCTTCTGCTATTGCTCATGCAGGGGCATCAGTGGATTTAGGTATTTTTTCTTTACATTTAGCAGGTGTATCCTCTATTTTAGGTTCAGTAAATTTTATAACAACTGCTATTAATATACGGACAGTGGGGATAACTATGGATCGAATACCATTATTTGTTTGATCAGTGTTTATTACTACTGTTTTATTATTATTATCTTTACCTGTATTGGCAGGGGCTATTACTATATTAAAAACTGATCGAAACTTAAATACTTCTTTTTTTGATCCGGCAGGTGGGGGGGACCCTATTTTATACCAGCATTTATTT
>JF737438.1;tax=d:Eukarya,p:Arthropoda,c:Malacostraca,o:Decapoda,f:Cambaridae,g:Procambarus,s:Procambaruspaeninsulanus
TTTAGCTTCTGCTATTGCTCATGCAGGGGCATCAGTGGATTTAGGTATTTTTTCTTTACATTTAGCAGGTGTATCCTCTATTTTAGGTTCAGTAAATTTTATAACAACTGCTATTAATATACGGACAGTGGGGATAACTATGGATCGAATACCATTATTTGTTTGATCAGTGTTTATTACTACTGTTTTATTATTATTATCTTTACCTGTATTGGCAGGGGCTATTACTATATTAAAAACTGATCGAAACTTAAATACTTCTTTTTTTGATCCGGCAGGTGGGGGAGACCCTATTTTATACCAGCATTTATTT
>JF737442.1;tax=d:Eukarya,p:Arthropoda,c:Malacostraca,o:Decapoda,f:Cambaridae,g:Procambarus,s:Procambaruspaeninsulanus
TTTAGCTTCTGCTATTGCTCATGCAGGGGCATCAGTGGATTTAGGTATTTTTTCTTTACATTTAGCAGGTGTATCCTCTATTTTAGGTTCAGTAAATTTTATAACAACTGCTATTAATATACGGACAGTGGGGATAACTATGGATCGAATACCATTATTTGTTTGATCAGTGTTTATTACTACTGTTTTATTATTATTATCTTTACCTGTATTGGCAGGGGCTATTACTATATTATTAACTGATCGAAACTTAAATACTTCTTTTTTTGATCCGGCAGGTGGGGGGGACCCTATTTTATACCAGCATTTATTT
>JF737447.1;tax=d:Eukarya,p:Arthropoda,c:Malacostraca,o:Decapoda,f:Cambaridae,g:Procambarus,s:Procambaruspaeninsulanus
TTTAGCTTCTGCTATTGCTCATGCAGGGGCATCAGTGGATTTAGGTATTTTTTCTTTACATTTAGCAGGTGTATCCTCTATTTTAGGTTCAGTAAATTTTATAACAACTGCTATTAATATACGGACAGTGGGGATAACTATGGACCGAATACCATTATTTGTTTGATCAGTGTTTATTACTACTGTTTTATTATTATTATCTTTACCTGTATTGGCAGGGGCTATTACTATATTATTAACTGATCGAAACTTAAATACTTCTTTTTTTGATCCGGCAGGTGGGGGGGACCCTATTTTATACCAGCATTTATTT
>JF737454.1;tax=d:Eukarya,p:Arthropoda,c:Malacostraca,o:Decapoda,f:Cambaridae,g:Procambarus,s:Procambaruspaeninsulanus
TTTAGCTTCTGCTATTGCTCATGCAGGGGCATCAGTGGATTTAGGTATTTTTTCTTTACATTTAGCAGGTGTGTCCTCTATTTTAGGTTCAGTAAATTTTATAACAACTGCCATTAATATACGGACAGTGGGGATAACTATGGATCGAATACCACTATTTGTTTGATCAGTGTTTATTACTACTGTTTTATTATTATTATCTTTACCTGTGTTGGCAGGGGCTATTACTATGTTATTAACTGATCGTAACTTAAATACTTCTTTTTTTGATCCAGCAGGCGGGGGGGATCCTATTTTATACCAGCATTTATTT
>JF737455.1;tax=d:Eukarya,p:Arthropoda,c:Malacostraca,o:Decapoda,f:Cambaridae,g:Procambarus,s:Procambaruspaeninsulanus
TTTAGCTTCTGCTATTGCTCATGCAGGGGCATCAGTGGATTTAGGTATTTTTTCTTTACATTTAGCAGGTGTGTCCTCTATTTTAGGTTCAGTAAATTTTATAACAACTGCCATTAATATACGGACAGTGGGGATAACTATGGATCGAATACCACTATTTGTTTGATCAGTGTTTATTACTACTGTTTTATTATTATTATCTTTACCTGTGTTGGCAGGGGCTATTACTATATTATTAACTGATCGTAACTTAAATACTTCTTTTTTTGATCCAGCAGGCGGGGGGGATCCTATTTTATACCAGCATTTATTT
>JF737469.1;tax=d:Eukarya,p:Arthropoda,c:Malacostraca,o:Decapoda,f:Cambaridae,g:Procambarus,s:Procambaruspaeninsulanus
TTTAGCTTCTGCTATTGCTCATGCAGGGGCATCAGTGGATTTAGGTATTTTTTCTTTACATTTAGCAGGTGTATCCTCTATTTTAGGTTCAGTAAATTTTATAACAACTGCTATTAATATACGGACAGTTGGGATAACTATGGATCGAATACCATTATTTGTTTGATCGGTGTTTATTACTACTGTTTTATTATTATTATCTTTACCTGTATTGGCAGGGGCTATTACTATGTTATTAACTGATCGAAACTTAAATACTTCTTTTTTTGATCCGGCAGGTGGGGGGGACCCTATTTTATACCAGCATTTATTT
>JF737473.1;tax=d:Eukarya,p:Arthropoda,c:Malacostraca,o:Decapoda,f:Cambaridae,g:Procambarus,s:Procambaruspaeninsulanus
TTTAGCTTCTGCTATTGCTCATGCAGGGGCATCAGTGGATTTAGGTATTTTTTCTTTACATTTAGCAGGTGTATCCTCTATTTTAGGTTCAGTAAATTTTATAACAACTGCTATTAATATACGGACAGTGGGGATAACTATGGATCGAATACCATTATTTGTTTGATCAGTGTTTATTACTACTGTTTTATTATTATTATCTTTACCTGTATTGGCAGGGGCTATTACTATATTATTAACTGATCGAAACTTAAATACTTCTTTTTTTGATCCGGCAGGTGGGGGGGACCCTATTTTATATCAGCATTTATTT
>JF737486.1;tax=d:Eukarya,p:Arthropoda,c:Malacostraca,o:Decapoda,f:Cambaridae,g:Procambarus,s:Procambaruspaeninsulanus
TTTAGCTTCTGCTATTGCTCATGCAGGGGCATCAGTGGATTTAGGTATTTTTTCTTTACATTTAGCAGGTGTGTCCTCTATTTTAGGTTCAGTAAATTTTATAACAACTGCCATTAATATACGGACAGTGGGGATAACTATGGATCGAATACCACTATTTGTTTGATCAGTGTTTATTACTACTGTTTTATTATTATTATCTTTACCTGTGTTGGCAGGGGCTATTACTATGTTATTAACTGATCGTAACTTAAATACTTCTTTTTTTGATCCAGCAGGCGGGGGAGATCCTATTTTATACCAGCATTTATTT
>JF737489.1;tax=d:Eukarya,p:Arthropoda,c:Malacostraca,o:Decapoda,f:Cambaridae,g:Procambarus,s:Procambaruspaeninsulanus
TTTAGCTTCTGCTATTGCTCATGCAGGGGCATCAGTGGATTTAGGTATTTTTTCTTTACATTTAGCAGGTGTGTCCTCTATTTTAGGTTCAGTAAATTTTATAACAACTGCCATTAATATACGGACAGTGGGGATAACTATGGATCGAATACCACTATTTGTTTGATCAGTGTTTATTACTACTGTTTTATTATTATTATCTTTACCTGTGTTGGCAGGGGCTATTACTATGTTATTAACTGATCGTAACTTAAATACTTCTTTTTTTGATCCGGCAGGCGGGGGAGATCCTATTTTATACCAGCATTTATTT
>JF737490.1;tax=d:Eukarya,p:Arthropoda,c:Malacostraca,o:Decapoda,f:Cambaridae,g:Procambarus,s:Procambaruspaeninsulanus
TTTAGCTTCTGCTATTGCTCATGCAGGGGCATCAGTGGATTTAGGTATTTTTTCTTTACATTTAGCAGGTGTGTCCTCTATTTTAGGTTCAGTAAATTTTATAACAACTGCCATTAATATACGGACAGTGGGGATAACTATGGATCGAATACCACTATTTGTTTGATCAGTGTTTATTACTACTGTTTTATTATTATTATCTTTACCTGTGTTGGCAGGGGCTATTACTATGTTATTAACTGATCGTAACTTAAATACTTCTTTTTTTGATCCGGCAGGCGGGGGGGATCCTATTTTATACCAGCATTTATTT
>JF737496.1;tax=d:Eukarya,p:Arthropoda,c:Malacostraca,o:Decapoda,f:Cambaridae,g:Procambarus,s:Procambaruspaeninsulanus
TTTAGCTTCTGCTATTGCTCATGCAGGGGCATCAGTGGATTTAGGTATTTTTTCTTTACATTTAGCAGGTGTGTCCTCTATTTTAGGTTCAGTAAATTTTATAACAACTGCCATTAATATACGGACAGTGGGGATAACTATGGATCGAATACCACTATTTGTTTGATCAGTGTTTATTACTACTGTTTTATTATTATTATCTTTACCTGTGTTGGCAGGGGCTATTACTATGTTATTAACTGATCGTAACTTAAATACTTCTTTTTTTGATCCAGCAGGTGGGGGGGATCCTATTTTATACCAGCATTTATTT
>JF737511.1;tax=d:Eukarya,p:Arthropoda,c:Malacostraca,o:Decapoda,f:Cambaridae,g:Procambarus,s:Procambaruspaeninsulanus
TTTGGCTTCTGCTATTGCTCATGCAGGGGCATCAGTGGATTTAGGTATTTTTTCTTTACATTTAGCAGGTGTGTCCTCTATTTTAGGTTCAGTAAATTTTATAACAACTGCCATTAATATACGGACAGTAGGGATAACTATGGATCGAATACCACTATTTGTTTGATCAGTGTTTATTACTACTGTTTTATTATTATTATCTTTACCTGTGTTGGCAGGGGCTATTACTATGTTATTAACTGATCGTAACTTAAATACTTCTTTTTTTGATCCGGCAGGTGGGGGAGATCCTATTTTATACCAGCATTTATTT
>JF737513.1;tax=d:Eukarya,p:Arthropoda,c:Malacostraca,o:Decapoda,f:Cambaridae,g:Procambarus,s:Procambaruspaeninsulanus
TTTGGCTTCTGCTATTGCTCATGCAGGGGCATCAGTGGATTTAGGTATTTTTTCTTTACATTTAGCAGGTGTGTCCTCTATTTTAGGTTCAGTAAATTTTATAACAACTGCCATTAATATACGGACAGTAGGGATAACTATGGATCGAATACCACTATTTGTTTGATCAGTGTTTATTACTACTGTTTTATTGTTATTATCTTTACCTGTGTTGGCAGGGGCTATTACTATGTTATTAACTGATCGTAACTTAAATACTTCTTTTTTTGATCCGGCAGGTGGGGGAGATCCTATTTTATACCAGCATTTATTT
>JF737526.1;tax=d:Eukarya,p:Arthropoda,c:Malacostraca,o:Decapoda,f:Cambaridae,g:Procambarus,s:Procambaruspaeninsulanus
TTTAGCTTCTGCTATTGCTCATGCAGGGGCATCAGTGGATTTAGGTATTTTTTCTTTACATTTAGCAGGTGTGTCCTCTATTTTAGGTTCAGTAAATTTTATAACAACTGCCATTAATATACGGACAGTAGGGATAACTATGGATCGAATACCATTATTTGTTTGATCAGTGTTTATTACTACTGTTTTATTATTATTATCTTTACCTGTGTTGGCAGGGGCTATTACTATGTTATTAACTGATCGTAACTTAAATACTTCTTTTTTTGATCCGGCAGGTGGGGGAGATCCTATTTTATACCAGCATTTATTT
>JF737536.1;tax=d:Eukarya,p:Arthropoda,c:Malacostraca,o:Decapoda,f:Cambaridae,g:Procambarus,s:Procambaruspaeninsulanus
TTTAGCTTCTGCTATTGCTCATGCAGGGGCATCAGTGGATTTAGGTATTTTTTCTTTACATTTAGCAGGTGTGTCCTCTATTTTAGGTTCAGTAAATTTTATAACAACTGCCATTAATATACGGACAGTAGGGATAACTATGGATCGAATACCACTATTTGTTTGATCAGTGTTTATTACTACTGTTTTATTATTATTATCTTTACCTGTGTTGGCAGGGGCTATTACTATGTTATTAACTGATCGTAACTTAAATACTTCTTTTTTTGATCCGGCAGGTGGGGGAGATCCTATTTTATACCAGCATTTATTT
>JF737537.1;tax=d:Eukarya,p:Arthropoda,c:Malacostraca,o:Decapoda,f:Cambaridae,g:Procambarus,s:Procambaruspaeninsulanus
TTTAGCTTCTGCTATTGCTCATGCAGGGGCATCAGTGGATTTAGGTATTTTTTCTTTACATTTAGCAGGTGTGTCCTCTATTTTAGGTTCAGTAAATTTTATAACAACTGCTATTAATATACGGACAGTAGGGATAACTATGGATCGAATACCACTATTTGTTTGATCAGTGTTTATTACTACTGTTTTATTATTATTATCTTTACCTGTGTTGGCAGGGGCTATTACTATGTTATTAACTGATCGTAACTTAAATACTTCTTTTTTTGATCCGGCAGGTGGGGGAGATCCTATTTTATACCAGCATTTATTT
>JF737544.1;tax=d:Eukarya,p:Arthropoda,c:Malacostraca,o:Decapoda,f:Cambaridae,g:Procambarus,s:Procambaruspaeninsulanus
TTTGGCTTCTGCTATTGCTCATGCAGGGGCATCAGTGGATTTAGGTATTTTTTCTTTACATTTAGCAGGTGTGTCCTCTATTTTAGGTTCAGTAAATTTTATAACAACTGCCATTAATATGCGGACAGTAGGGATAACTATGGATCGAATACCACTATTTGTTTGATCAGTGTTTATTACTACTGTTTTATTATTATTATCTTTACCTGTGTTGGCAGGGGCTATTACTATGTTATTAACTGATCGTAACTTAAATACTTCTTTTTTTGATCCGGCAGGTGGGGGAGATCCTATTTTATACCAGCATTTATTT
>JF737545.1;tax=d:Eukarya,p:Arthropoda,c:Malacostraca,o:Decapoda,f:Cambaridae,g:Procambarus,s:Procambaruspaeninsulanus
TTTAGCTTCTGCTATTGCTCATGCAGGGGCATCAGTGGATTTAGGTATTTTTTCTTTACATTTAGCAGGTGTGTCCTCTATTTTAGGTTCAGTAAATTTTATAACAACTGCCATTAATATACGGACAGTAGGGATAACTATGGATCGAATACCACTATTTGTTTGATCAGTGTTTATTACTACTGTTTTATTATTATTATCTTTACCTGTGTTGGCAGGGGCTATTACTATGCTATTAACTGATCGTAACTTAAATACTTCTTTTTTTGATCCAGCAGGTGGGGGAGATCCTATTTTATACCAGCATTTATTT
>JF737574.1;tax=d:Eukarya,p:Arthropoda,c:Malacostraca,o:Decapoda,f:Cambaridae,g:Procambarus,s:Procambaruspaeninsulanus
TTTAGCTTCTGCTATTGCTCATGCAGGGGCATCAGTGGATTTAGGTATTTTTTCTTTACATTTAGCAGGTGTGTCTTCTATTTTAGGTTCAGTAAATTTTATAACAACTGCCATTAATATACGTACAGTAGGGATAACTATGGATCGAATACCACTATTTGTTTGATCAGTGTTTATTACTACTGTTTTATTATTATTATCTTTACCTGTATTGGCAGGGGCTATTACTATGTTATTAACTGATCGTAACTTAAATACTTCTTTTTTTGATCCGGCAGGCGGGGGAGATCCTATTTTATACCAGCATTTATTT
>JF737575.1;tax=d:Eukarya,p:Arthropoda,c:Malacostraca,o:Decapoda,f:Cambaridae,g:Procambarus,s:Procambaruspaeninsulanus
TTTAGCTTCTGCTATTGCTCATGCAGGGGCATCAGTGGATTTAGGTATTTTTTCTTTACATTTAGCAGGTGTGTCTTCTATTTTAGGTTCAGTAAATTTTATAACAACTGCTATTAATATACGTACAGTAGGGATAACTATGGATCGAATACCACTATTTGTTTGATCAGTGTTTATTACTACTGTTTTATTATTATTATCTTTACCTGTATTGGCAGGGGCTATTACTATGTTATTAACTGATCGTAACTTAAATACTTCTTTTTTTGATCCGGCAGGCGGGGGAGATCCTATTTTATACCAGCATTTATTT
>JF737406.1;tax=d:Eukarya,p:Arthropoda,c:Malacostraca,o:Decapoda,f:Cambaridae,g:Procambarus,s:Procambaruspaeninsulanus
TTTAGCTTCTGCTATTGCTCATGCGGGGGCATCAGTGGATTTAGGTATTTTTTCTTTACATTTAGCAGGTGTGTCTTCTATTTTAGGTTCAGTAAATTTTATAACAACTGCTATTAATATACGTACAGTAGGGATAACTATGGATCGAATACCATTATTTGTTTGATCAGTGTTTATTACTACTGTTTTATTATTATTATCTTTACCTGTATTGGCAGGGGCTATTACTATGTTATTAACTGATCGTAACTTAAATACTTCTTTTTTTGATCCGGCAGGCGGGGGAGATCCTATTTTATACCAGCATTTATT
>JF737487.1;tax=d:Eukarya,p:Arthropoda,c:Malacostraca,o:Decapoda,f:Cambaridae,g:Procambarus,s:Procambaruspaeninsulanus
TTAGCTTCTGCTATTGCTCATGCAGGGGCATCAGTGGATTTAGGTATTTTTTCTTTACATTTAGCAGGTGTGTCCTCTATTTTAGGTTCAGTAAATTTTATAACAACTGCCATTAATATACGGACAGTGGGGATAACTATGGATCGAATACCACTATTTGTTTGATCAGTGTTTATTACTACTGTTTTATTATTATTATCTTTACCTGTGTTGGCAGGGGCTATTACTATGTTATTAACTGATCGTAACTTAAATACTTCTTTTTTTGATCCGGCAGGCGGGGGAGATCCCATTTTATACCAGCATTTATTT
>KU527888.1;tax=d:Eukarya,p:Arthropoda,c:Malacostraca,o:Decapoda,f:Cambaridae,g:Procambarus,s:Procambaruspaeninsulanus
GAAGTATTTAAGTTACGATCAGTTAATAACATAGTAATAGCCCCTGCCAACACAGGTAAAGATAATAATAATAAAACAGTAGTAATAAACACTGATCAAACAAATAGTGGTATTCGATCCATAGTTATCCCCACTGTCCGTATATTAATGGCAGTTGTTATAAAATTTACTGAACCTAAAATAGAGGACACACCTGCTAAATGTAAAGAAAAAATACCTAAATCCACTGATGCCCCTGCATGAGCAATAGCAGAAGCTAAA
>JF737590.1;tax=d:Eukarya,p:Arthropoda,c:Malacostraca,o:Decapoda,f:Cambaridae,g:Procambarus,s:Procambarusspiculifer
TTTAGCTTCTGCTATTGCACATGCAGGAGCATCTGTAGATTTAGGTATTTTTTCTTTGCATTTAGCAGGTGTATCTTCTATTCTAGGTTCAGTAAATTTTATAACAACTGCTATTAATATACGAGCAGTTGGAATAACTATAGATCGAATACCGTTATTTGTTTGATCAGTATTTATTACTACTGTTTTATTATTATTATCTTTACCTGTATTAGCAGGTGCTATCACCATATTGTTAACGGATCGTAATTTAAATACTTCTTTTTTTGACCCCGCAggggggggAGATCCTGTCTTGTATCAACATTTATTT
>JF737593.1;tax=d:Eukarya,p:Arthropoda,c:Malacostraca,o:Decapoda,f:Cambaridae,g:Procambarus,s:Procambarusspiculifer
TTTAGCTTCTGCTATTGCGCATGCAGGAGCATCTGTAGATTTAGGTATTTTTTCTTTGCATTTAGCAGGTGTATCTTCTATTCTAGGTTCAGTAAATTTTATAACAACTGCTATTAATATACGAGCAGTTGGAATAACTATGGATCGAATGCCGTTATTTGTTTGATCAGTATTTATTACTACTGTTTTATTATTATTATCTTTACCTGTATTGGCAGGTGCTATTACCATATTACTAACGGATCGTAATTTAAATACTTCTTTTTTTGACCCTGCACGTGGGGGGGATCCTGTTTTGTACCAACATTTATTT
>JF737594.1;tax=d:Eukarya,p:Arthropoda,c:Malacostraca,o:Decapoda,f:Cambaridae,g:Procambarus,s:Procambarusspiculifer
TTTAGCTTCTGCTATTGCGCATGCAGGAGCATCTGTAGATTTAGGTATTTTTTCTTTGCATTTAGCAGGTGTATCTTCTATTCTAGGTTCAGTAAATTTTATAACAACTGCTATTAATATACGAGCAGTTGGAATAACTATGGATCGAATGCCGTTATTTGTTTGATCAGTATTTATTACTACTGTTTTATTATTATTATCTTTACCTGTATTGGCAGGTGCTATTACCATATTACTAACGGATCGTAATTTAAATACTTCTTTTTTTGACCCTGCAGGTGGGGGGGATCCTGTTTTGTACCAACATTTATTT
>JF737613.1;tax=d:Eukarya,p:Arthropoda,c:Malacostraca,o:Decapoda,f:Cambaridae,g:Procambarus,s:Procambarusspiculifer
TTTAGCTTCTGCTATTGCTCATGCAGGAGCATCTGTAGATTTAGGTATTTTTTCTTTGCATTTAGCAGGTGTTTCTTCTATTTTAGGTTCAGTAAATTTTATAACAACTGCTATTAATATACGAGCAGTTGGAATGACTATAGATCGAATACCATTATTTGTTTGATCAGTATTTATTACTACTGTTTTATTATTATTATCTTTACCTGTATTGGCGGGTGCTATTACTATATTATTAACGGATCGTAATTTAAATACTTCTTTTTTTGACCCTGCAGGGGGTGGGGATCCTGTTTTATATCAACATTTATTT
>JF737614.1;tax=d:Eukarya,p:Arthropoda,c:Malacostraca,o:Decapoda,f:Cambaridae,g:Procambarus,s:Procambarusspiculifer
TTTAGCTTCTGCTATTGCGCATGCAGGAGCATCTGTAGATTTAGGTATTTTTTCTTTGCATTTAGCAGGTGTATCTTCTATTCTAGGTTCAGTAAATTTTATAACAACTGCTATTAATATACGAGCAGTTGGAATAACTATAGATCGAATGCCGTTATTTGTTTGATCAGTATTTATTACTACTGTTTTGTTATTATTATCTTTACCTGTATTGGCAGGTGCTATCACCATATTACTAACGGATCGTAATTTAAATACTTCTTTTTTTGACCCTGCAGGTGGGGGTGATCCTGTTTTGTACCAACATTTATTT
>JF737625.1;tax=d:Eukarya,p:Arthropoda,c:Malacostraca,o:Decapoda,f:Cambaridae,g:Procambarus,s:Procambarusspiculifer
TTTAGCTTCTGCTATTGCTCATGCAGGAGCATCTGTAGATTTAGGTATTTTTTCTTTGCATTTAGCAGGTGTTTCTTCTATTTTAGGTTCAGTAAATTTTATAACAACTGCTATTAATATACGAGCAGTTGGAATAACTATAGATCGAATACCATTATTTGTTTGATCAGTATTTATTACTACTGTTTTATTATTATTATCTTTACCTGTATTGGCGGGTGCTATTACTATATTATTAACGGATCGTAATTTAAATACTTCTTTTTTTGACCCTGCAGGGGGTGGGGATCCTGTTTTATACCAACATTTATTT
>JF737626.1;tax=d:Eukarya,p:Arthropoda,c:Malacostraca,o:Decapoda,f:Cambaridae,g:Procambarus,s:Procambarusspiculifer
TTTAGCTTCTGCTATTGCTCATGCAGGAGCATCTGTAGATTTAGGTATTTTTTCTTTACATTTAGCAGGTGTTTCTTCTATTTTAGGTTCAGTAAATTTTATAACAACTGCTATTAATATACGAGCAGTTGGAATAACTATAGATCGAATACCATTATTTGTTTGATCAGTATTTATTACTACTGTTTTATTATTATTATCTTTACCTGTATTGGCGGGTGCTATTACTATATTATTAACGGATCGTAATTTAAATACTTCTTTTTTTGACCCTGCAGGGGGTGGGGATCCTGTTTTATACCAACATTTATTT
>JF737627.1;tax=d:Eukarya,p:Arthropoda,c:Malacostraca,o:Decapoda,f:Cambaridae,g:Procambarus,s:Procambarusspiculifer
TTTAGCTTCTGCTATTGCTCATGCAGGAGCATCTGTAGATTTAGGTATTTTTTCTTTACATTTAGCAGGAGTTTCTTCTATTTTAGGTTCAGTAAATTTTATAACAACTGCTATTAATATACGAGCAGTTGGAATAACTATAGATCGAATACCATTATTTGTTTGATCAGTATTTATTACTACTGTTTTATTATTATTATCTTTACCTGTATTGGCAGGTGCTATTACTATATTATTAACGGATCGTAATTTAAATACTTCTTTTTTTGACCCTGCAGGGGGTGGGGATCCTGTTTTATACCAACATTTATTT
>JF737640.1;tax=d:Eukarya,p:Arthropoda,c:Malacostraca,o:Decapoda,f:Cambaridae,g:Procambarus,s:Procambarusspiculifer
TTTAGCTTCTGCTATTGCTCATGCAGGGGCATCTGTAGATTTAGGTATTTTTTCTTTGCATTTAGCAGGTGTTTCTTCTATTTTAGGTTCAGTAAATTTTATAACAACTGCTATTAATATACGAGCAGTTGGAATAACTATAGATCGAATACCATTATTTGTTTGATCAGTATTTATTACTACTGTTTTATTATTATTATCTTTACCTGTATTGGCGGGTGCTATTACTATATTATTAACGGATCGTAATTTAAATACTTCTTTTTTTGACCCTGCAGGGGGTGGGGATCCTGTTTTATACCAACATTTATTT
>JF737650.1;tax=d:Eukarya,p:Arthropoda,c:Malacostraca,o:Decapoda,f:Cambaridae,g:Procambarus,s:Procambarusspiculifer
TTTAGCTTCTGCTATTGCTCATGCAGGAGCATCTGTAGATTTAGGTATTTTTTCTTTGCATTTAGCAGGTGTTTCTTCTATTTTAGGTTCAGTAAATTTTATAACAACTGCTATTAATATACGAGCAGTTGGAATAACTATAGATCGAATACCATTATTTGTTTGATCAGTATTTATTACTACTGTTTTATTATTATTATCTTTACCTGTATTGGCGGGTGCTATTACTATATTATTAACGGATCGTAATTTAAATACTTCTTTTTTTGACCCTGCAGGGGGAGGGGATCCTGTTTTATACCAACATTTATTT
>JF737652.1;tax=d:Eukarya,p:Arthropoda,c:Malacostraca,o:Decapoda,f:Cambaridae,g:Procambarus,s:Procambarusspiculifer
TTTAGCTTCTGCTATTGCTCATGCAGGAGCATCTGTAGATTTAGGTATTTTTTCTTTGCATTTAGCAGGTGTTTCTTCTATTTTAGGTTCAGTAAATTTTATAACAACTGCTATTAATATACGAGCAGTTGGAATAACTATAGATCGAATACCATTATTTGTTTGATCAGTATTTATTACTACTGTTTTATTATTATTATCTTTACCTGTATTGGCGGGTGCTATTACTATATTATTAACGGATCGTAATTTAAATACTTCTTTTTTTGACCCTGCAGGNGGNGGNGANCCTGTTTTATATCAACATTTATTT
>JF737670.1;tax=d:Eukarya,p:Arthropoda,c:Malacostraca,o:Decapoda,f:Cambaridae,g:Procambarus,s:Procambarusspiculifer
TTTAGCTTCTGCTATTGCACATGCGGGAGCATCTGTAGATTTAGGTATTTTTTCTTTGCATTTAGCAGGTGTATCTTCTATTCTAGGTTCAGTAAATTTTATAACAACTGCTATTAATATGCGAGTAGCTGGAATAACTATGGATCGAATACCGTTATTTGTTTGATCAGTATTTATTACTACTGTTTTATTATTATTATCTTTACCTGTATTGGCAGGTGCTATTACCATATTATTAACGGATCGTAATTTAAATACTTCTTTTTTTGACCCTGCAGGTGGGGGAGATCCTGTTTTGTATCAACATTTATTT
>JF737673.1;tax=d:Eukarya,p:Arthropoda,c:Malacostraca,o:Decapoda,f:Cambaridae,g:Procambarus,s:Procambarusspiculifer
TTTAGCTTCTGCTATTGCTCACGCAGGAGCATCTGTAGATTTAGGTATTTTTTCTTTGCATTTAGCAGGTGTTTCTTCTATTTTAGGTTCAGTAAATTTTATAACAACTGCTATTAATATACGAGCAGTTGGAATAACTATAGATCGAATACCATTATTTGTTTGATCAGTATTTATTACTACTGTTTTATTATTATTATCTTTACCTGTATTGGCGGGTGCTATTACTATATTATTAACGGATCGTAATTTAAATACTTCTTTTTTTGACCCTGCAggggggggAGATCCTGTTTTATACCAACATTTATTT
>JF737687.1;tax=d:Eukarya,p:Arthropoda,c:Malacostraca,o:Decapoda,f:Cambaridae,g:Procambarus,s:Procambarusspiculifer
TTTGGCTTCTGCTATTGCTCATGCAGGAGCATCTGTAGATTTAGGTATTTTTTCTTTGCATTTAGCAGGTGTGTCTTCTATTCTAGGTTCAGTAAATTTTATAACAACTGCTATTAATATACGAGCAGTTGGAATAACTATAGATCGAATACCGTTATTTGTTTGATCAGTATTTATTACTACTGTTTTATTATTATTATCTTTACCTGTATTGGCAGGTGCTATCACTATATTATTAACGGATCGTAATTTAAATACTTCTTTTTTTGACCCTGCGGGTGGGGGAGATCCTGTTTTATATCAACATTTATTT
>JF737690.1;tax=d:Eukarya,p:Arthropoda,c:Malacostraca,o:Decapoda,f:Cambaridae,g:Procambarus,s:Procambarusspiculifer
TTTAGCTTCTGCTATTGCTCATGCAGGAGCATCTGTAGATTTAGGTATTTTTTCTTTGCATTTAGCAGGTGTTTCTTCTATTTTAGGTTCAGTAAATTTTATAACAACTGCTATTAATATACGAGCAGTTGGAATAACTATAGATCGAATACCATTATTTGTTTGATCAGTATTTATTACTACTGTTTTATTATTATTATCTTTACCTGTATTGGCGGGTGCTATTACTATATTATTAACGGATCGTAATTTAAATACTTCTTTTTTTGATCCTGCAggggggggTGATCCTGTTTTATATCAACATTTATTT
>JF737698.1;tax=d:Eukarya,p:Arthropoda,c:Malacostraca,o:Decapoda,f:Cambaridae,g:Procambarus,s:Procambarusspiculifer
TTTAGCTTCTGCTATTGCACATGCGGGAGCATCTGTAGATTTAGGTATTTTTTCTTTACATTTAGCAGGTGTATCTTCTATTCTAGGTTCAGTAAATTTTATAACAACTGCTATTAATATGCGAGCAGTTGGAATAACTATGGACCGAATACCGCTATTTGTTTGATCAGTATTTATTACTACTGTTTTATTATTATTATCTTTACCTGTATTGGCAGGTGCTATTACCATATTATTAACGGATCGTAATTTAAATACTTCTTTTTTTGACCCTGCAGGTGGTGGGGATCCTGTTTTGTATCAGCATTTATTT
>JF737724.1;tax=d:Eukarya,p:Arthropoda,c:Malacostraca,o:Decapoda,f:Cambaridae,g:Procambarus,s:Procambarusspiculifer
TTTAGCTTCTGCTATTGCGCATGCAGGAGCATCTGTAGATTTAGGTATTTTTTCTTTGCATTTAGCAGGTGTATCTTCTATTCTAGGTTCAGTAAATTTTATAACAACTGCTATTAATATACGAGCAGTTGGAATAACTATGGATCGAATGCCGTTATTTGTTTGATCAGTATTTATTACTACTGTTTTGTTATTATTATCTTTACCTGTATTGGCAGGTGCTATCACCATATTACTAACGGATCGTAATTTAAATACTTCTTTTTTTGACCCTGCAGGTGGGGGTGATCCTGTTTTGTACCAACATTTATTT
>JF737734.1;tax=d:Eukarya,p:Arthropoda,c:Malacostraca,o:Decapoda,f:Cambaridae,g:Procambarus,s:Procambarusspiculifer
TTTAGCTTCTGCTATTGCGCATGCAGGAGCATCTGTAGATTTAGGTATTTTTTCTTTGCATTTAGCAGGTGTATCTTCTATTCTAGGTTCAGTAAATTTTATAACAACTGCTATTAATATACGAGTAGTTGGAATATCTATAGATCGAATACCGTTATTTGTTTGATCAGTATTTATCACTACTGTTTTATTATTATTATCTCTACCTGTATTGGCAGGGGCTATCACTATATTATTAACGGATCGTAATTTAAACACTTCTTTTTTTGACCCTGCAGGNGGTGGAGATCCTGTTTTATACCAGCATTTGTTT
>JF737735.1;tax=d:Eukarya,p:Arthropoda,c:Malacostraca,o:Decapoda,f:Cambaridae,g:Procambarus,s:Procambarusspiculifer
TTTAGCTTCTGCTATTGCGCATGCAGGAGCATCTGTAGATTTAGGTATTTTTTCTTTGCATTTAGCAGGTGTATCTTCTATTCTAGGTTCAGTAAATTTTATAACAACTGCTATTAATATACGAGTAGTTGGAATATCTATAGATCGAATACCGTTATTTGTTTGATCAGTATTTATCACTACTGTTTTATTATTATTATCTTTACCTGTATTGGCAGGGGCTATCACTATATTATTAACGGATCGTAATTTAAACACTTCTTTTTTTGACCCTGCAGGTGGTGGAGATCCTGTTTTATACCAGCATTTGTTT
>JF737583.1;tax=d:Eukarya,p:Arthropoda,c:Malacostraca,o:Decapoda,f:Cambaridae,g:Procambarus,s:Procambarusspiculifer
TTTGGCTTCTGCTATTGCGCATGCAGGAGCATCAGTAGATTTAGGTATTTTTTCTTTGCATTTAGCAGGTGTATCTTCTATTCTAGGTTCAGTAAATTTTATAACAACTGCTATTAATATACGAGCAGTTGGAATAACTATGGATCGAATACCGTTATTTGTTTGATCAGTATTTATTACTACTGTTTTATTATTATTATCTTTACCTGTATTGGCAGGTGCTATTACTATATTATTAACAGATCGTAATTTAAATACTTCTTTTTTTGACCCTGCAGGTGGTGGAGATCCTGTTT
>JF737584.1;tax=d:Eukarya,p:Arthropoda,c:Malacostraca,o:Decapoda,f:Cambaridae,g:Procambarus,s:Procambarusspiculifer
TTTGGCTTCTGCTATTGCGCATGCAGGAGCATCTGTAGATTTAGGCATTTTTTCTTTGCATTTAGCAGGTGTATCTTCTATTCTAGGTTCAGTAAATTTTATAACAACTGCTATTAATATACGAGCAGTTGGAATAACTATGGATCGAATACCGTTATTTGTTTGATCAGTATTTATTACTACTGTTTTATTATTATTATCTTTACCTGTATTGGCAGGTGCTATTACTATATTATTAACAGATCGTAATTTAAATACTTCTTTTTTTGACCCTGCAGGTGGTGGAGATCCTGTTT
>JF737587.1;tax=d:Eukarya,p:Arthropoda,c:Malacostraca,o:Decapoda,f:Cambaridae,g:Procambarus,s:Procambarusspiculifer
TTTGGCTTCTGCTATTGCGCATGCAGGAGCATCAGTAGATTTAGGTATTTTTTCTTTGCATTTAGCAGGTGTATCTTCTATTCTAGGTTCAGTAAATTTTATAACAACTGCTATTAATATACGAGCAGTTGGAATAACTATGGATCGAATACCGTTATTTGTTTGATCAGTGTTTGTTACTACTGTTTTATTATTATTATCTTTACCTGTATTGGCAGGTGCTATTACTATATTATTAACAGATCGTAATTTAAATACTTCTTTTTTTGACCCTGCAGGTGGTGGAGATCCTGTTT
>JF737660.1;tax=d:Eukarya,p:Arthropoda,c:Malacostraca,o:Decapoda,f:Cambaridae,g:Procambarus,s:Procambarusspiculifer
TTTGGCTTCTGCTATTGCGCATGCAGGAGCATCTGTAGATTTAGGTATTTTTTCTTTGCATTTAGCAGGTGTATCTTCTATTCTAGGTTCAGTAAATTTTATAACAACTGCTATTAATATACGAGCAGTTGGAATAACTATAGATCGAATACCGTTATTTGTTTGATCAGTATTTATTACTACTGTTTTATTATTATTATCTTTACCTGTATTGGCAGGTGCTATCACTATATTATTAACGGATCGTAATTTAAATACTTCTTTTTTTGACCCTGCAGGTGGG
>JF737607.1;tax=d:Eukarya,p:Arthropoda,c:Malacostraca,o:Decapoda,f:Cambaridae,g:Procambarus,s:Procambarusspiculifer
TTTGGCTTCTGCTATTGCGCATGCAGGAGCATCAGTAGATTTAGGTATTTTTTCTTCGCATTTAGCAGGTGTATCTTCTATTCTAGGTTCAGTAAATTTTATAACAACTGTTATTAATATACGAGCAGTTGGAATAACTATGGATCGAATACCGTTATTTGTTTGATCAGTGTTTGTTACTACTGTTTTATTATTATTATCTTTACCTGTATTGGCAGGTGCTATTACTATATTATTAACAGATCGTAATTTAAATACTTCTTTTTT
>JF737745.1;tax=d:Eukarya,p:Arthropoda,c:Malacostraca,o:Decapoda,f:Cambaridae,g:Procambarus,s:Procambarusversutus
TTTAGCTTCTGCTATTGCACACGCAGGAGCATCTGTGGATTTAGGTATTTTTTCTTTACATTTGGCGGGAGTGTCTTCAATCTTAGGTTCAGTTAATTTTATAACAACTTCTATTAATATACGGGTAGTGGGTATAACTATAGATCGAATACCGTTATTTGTTTGATCGGTATTTATTACTACTGTATTATTATTATTATCTTTACCTGTATTGGCAGGGGCTATTACTATATTATTAACAGATCGTAATTTAAATACTTCTTTTTTTGATCCTGCAGGAGGGGGGGATCCAATTTTATATCAACATTTATTT
>MH235847.1;tax=d:Eukarya,p:Arthropoda,c:Malacostraca,o:Decapoda,f:Cambaridae,g:Procambarus,s:Procambaruszonangulus
TTTAGCTTCTGCTATTGCTCATGCAGGGGCATCTGTAGATTTAGGTATTTTTTCTTTACATTTAGCGGGGGTGTCTTCGATTTTAGGTTCAGTAAATTTTATGACAACTGCTATTAATATACGAACGGTAGGTATAACTATGGATCGAATGCCGTTATTTGTTTGATCAGTGTTTATTACTACTGTTTTATTATTATTATCTTTACCCGTATTAGCAGGGGCAATTACTATATTATTAACAGATCGTAATTTAAATACTTCTTTTTTTGACCCTGCAGGAGGAGGTGACCCAATTTTATATCAGCATTTATTT
>MH235881.1;tax=d:Eukarya,p:Arthropoda,c:Malacostraca,o:Decapoda,f:Cambaridae,g:Procambarus,s:Procambaruszonangulus
TTTAGCTTCTGCTATTGCTCATGCAGGTGCATCTGTAGATTTAGGTATTTTTTCTTTACATCTAGCGGGAGTGTCTTCAATTTTAGGTTCAGTGAATTTTATGACAACTGCTATTAATATACGAACGGTAGGTATAACTATGGATCGAATGCCGTTATTTGTTTGATCAGTGTTTATTACTACTGTTTTATTATTATTATCTTTACCTGTATTAGCAGGGGCAATTACTATGTTACTAACAGATCGTAATTTAAATACTTCTTTTTTTGACCCTGCTGGAGGAGGTGATCCAATTTTATATCAGCATTTATTT
>MH235891.1;tax=d:Eukarya,p:Arthropoda,c:Malacostraca,o:Decapoda,f:Cambaridae,g:Procambarus,s:Procambaruszonangulus
TTTAGCTTCTGCTATTGCTCATGCAGGGGCATCTGTAGATTTAGGTATTTTTTCTTTACATTTAGCGGGGGTGTCTTCGATTTTAGGTTCAGTAAATTTTATGACAACTGCTATTAATATACGAACAGCAGGTATAACTATGGATCGAATGCCGTTATTTGTTTGATCAGTGTTTATTACTACTGTTTTATTATTATTATCTTTACCTGTATTAGCAGGGGCAATTACTATATTATTAACAGATCGTAATTTAAATACTTCTTTTTTTGACCCTGCAGGAGGAGGTGACCCAATTTTATATCAGCATTTATTT
>MH235919.1;tax=d:Eukarya,p:Arthropoda,c:Malacostraca,o:Decapoda,f:Cambaridae,g:Procambarus,s:Procambaruszonangulus
TTTAGCTTCTGCTATTGCTCATGCAGGTGCATCTGTAGATTTAGGTATTTTTTCTTTACATCTAGCGGGGGTGTCTTCAATTTTAGGTTCAGTGAATTTTATGACAACTGCTATTAATATACGAACGGTAGGTATAACTATGGATCGAATGCCGTTATTTGTTTGATCAGTGTTTATTACTACTGTTTTATTATTATTATCTTTACCTGTATTAGCAGGGGCAATTACTATGTTACTAACAGATCGTAATTTAAATACTTCTTTTTTTGACCCTGCGGGAGGAGGTGATCCAATTTTATATCAGCATTTATTT
>KX238242.1;tax=d:Eukarya,p:Arthropoda,c:Malacostraca,o:Decapoda,f:Cambaridae,g:Procambarus,s:Procambaruszonangulus
TTTAGCTTCTGCTATTGCTCATGCAGGTGCATCTGTAGACTTAGGTATTTTTTCTTTACATCTAGCGGGGGTGTCTTCAATTTTAGGTTCAGTGAATTTTATGACAACTGCTATTAATATACGAACGGTAGGTATAACTATGGATCGAATGCCGTTATTTGTTTGATCAGTGTTTATTACTACTGTTTTATTATTATTATCTTTACCTGTATTAGCAGGGGCAATTACTATGTTACTAACAGATCGTAATTTAAATACTTCTTTTTTTGA
>JF437986.1;tax=d:Eukarya,p:Arthropoda,c:Malacostraca,o:Decapoda,f:Cambaridae,g:Procambarus,s:Procambaruscf.acutusAP-2011
TTTAGCTTCTGCTATTGCTCATGCAGGTGCATCTGTAGATTTAGGTATTTTTTCTTTACATCTAGCGGGGGTGTCTTCAATTTTAGGTTCAGTGAATTTTATGACAACTGCTATTAATATACGAACGGTAGGTATAACTATGGATCGAATGCCGTTATTTGTTTGATCAGTGTTTATTACTACTGTTTTATTATTATTATCTTTACCTGTATTAGCAGGGGCAATTACTATGTTATTAACAGATCGTAATTTAAATACTTCTTTTTTTGACCCTGCGGGAGGGGGCGATCCAATTTTATATCAGCATTTATTT
>JF437987.1;tax=d:Eukarya,p:Arthropoda,c:Malacostraca,o:Decapoda,f:Cambaridae,g:Procambarus,s:Procambaruscf.zonangulusAP-2011
TTTAGCTTCTGCTATTGCTCATGCAGGGGCATCTGTAGATTTAGGTATTTTTTCTTTACATTTAGCGGGGGTGTCTTCGATTTTAGGTTCAGTAAATTTTATGACAACTGCTATTAATATACGAACGGTAGGTATAACTATGGATCGAATGCCGTTATTTGTTTGATCAGTGTTTATTACTACTGTTTTATTATTATTATCTTTACCCGTATTAGCAGGGGCAATTACTATATTATTAACAGATCGTAATTTAAATACTTCTTTTTTTGACCCTGCAGGAGGAGGTGACCCAATTTTATATCAGCATTTATTT
>JF437989.1;tax=d:Eukarya,p:Arthropoda,c:Malacostraca,o:Decapoda,f:Cambaridae,g:Procambarus,s:Procambaruscf.zonangulusAP-2011
TTTAGCTTCTGCTATTGCTCATGCAGGTGCATCTGTAGATTTAGGTATTTTTTCTTTACATCTAGCGGGGGTGTCTTCAATTTTAGGTTCAGTGAATTTTATGACAACTGCTATTAATATACGAACGGTAGGTATAACTATGGATCGAATGCCGTTATTTGTTTGATCAGTGTTTATTACTACTGTTTTATTATTATTATCTTTACCTGTATTAGCAGGGGCAATTACTATGTTACTAACAGATCGTAATTTAAATACTTCTTTTTTTGACCCTGCTGGAGGAGGTGATCCAATTTTATATCAGCATTTATTT
>JF437990.1;tax=d:Eukarya,p:Arthropoda,c:Malacostraca,o:Decapoda,f:Cambaridae,g:Procambarus,s:Procambaruscf.zonangulusAP-2011
TTTAGCTTCTGCTATTGCTCATGCAGGTGCATCTGTAGATTTAGGTATTTTTTCTTTACATCTAGCGGGGGTGTCTTCAATTTTAGGTTCAGTGAATTTTATGACAACTGCTATTAATATACGAACGGTAGGTATAACTATGGATCGAATGCCGTTATTTGTTTGATCAGTGTTTATTACTACTGTTTTATTATTATTATCTTTACCTGTATTAGCAGGGGCAATTACTATGTTACTAACAGATCGTAATTTAAATACTTCTTTTTTTGACCCTGCGGGAGGAGGTGATCCAATTTTATATCAGCATTTATTT
>JF423908.1;tax=d:Eukarya,p:Arthropoda,c:Insecta,o:Ephemeroptera,f:Heptageniidae,g:Cinygmula,s:Cinygmulasp.LV-2011
CTTTCTGCAGGGATTGCTCATGCTGGAGCTTCAGTGGACTTAGCTATTTTTTCTTTACATCTCGCAGGGGTATCTTCCATTCTAGGAGCTGTAAATTTTATTACAACTACCATTAATATACGATCAAGTGGAATGACTATAGATCGAATTCCCTTATTTGTATGGTCAGTTTTAATTACAGCCATTTTACTTCTTCTTTCTTTACCAGTACTCGCTGGTGCTATCACGATGTTACTAACAGACCGTAATTTAAATACTTCTTTCTTCGATCCCGCTGGAGGTGGAGACCCTATTTTGTACCAACATTTATT
>JF412058.1;tax=d:Eukarya,p:Arthropoda,c:Insecta,o:Diptera,f:Chironomidae,s:Chironomidaesp.1SK-2011
CTTTCTGCAGCTATCGCCCATAGTGGGGCCTCAGTAGATTTAGCTATTTTCTCTCTTCACTTAGCAGGAATTTCTTCTATTCTTGGATCTGTAAATTTTATTACTACAGTAATTAATATACGAGCTAATGGGATTACTCTAGATCGAATACCACTATTTGTCTGATCAGTAGTAATTACTACTGTTCTTCTACTTCTCTCTCTCCCAGTACTCGCAGGAGCAATTACTATGTTATTGACTGACCGAAATTTAAATACATCGTTTTTTGACCCAGCCGGAGGAGGAGATCCAATTTTATACCAACACTTATTT
>JF412060.1;tax=d:Eukarya,p:Arthropoda,c:Insecta,o:Diptera,f:Chironomidae,s:Chironomidaesp.2SK-2011
CTTTCATCAAGTATTGCTCATAGAGGAGCCTCTGTAGATTTAGCTATTTTTTCTTTGCATTTAGCAGGAATCTCTTCAATTCTAGGATCAGTTAATTTTATTACAACCGTTATTAATATACGATCAAAGGGAATTACTCTTGATCGCATACCTTTATTTGTATGATCTATTGTAATTACAACGGTGCTCTTACTTTTATCTCTTCCTGTGCTAGCAGGAGCCATCACTATATTATTAACAGATCGAAACTTAAATACATCCTTTTTTGACCCTGCTGGAGGGGGAGACCCTATTTTATACCAACACTTATTT
>JF412061.1;tax=d:Eukarya,p:Arthropoda,c:Insecta,o:Diptera,f:Chironomidae,s:Chironomidaesp.2SK-2011
CTTTCATCAAGTATTGCTCATAGAGGGGCCTCTGTAGATTTAGCTATTTTTTCTTTGCATTTAGCAGGAATCTCTTCAATTCTAGGATCAGTTAATTTTATTACAACCGTTATTAATATACGATCAAAGGGAATTACTCTTGATCGCATACCTTTATTTGTATGGTCTATTGTAATTACAACGGTACTCTTACTTTTATCTCTTCCTGTGCTAGCAGGAGCCATCACTATATTATTAACAGATCGAAACTTAAATACATCCTTTTTTGACCCTGCTGGAGGGGGAGACCCTATTTTATACCAACACTTATTT
>JF412063.1;tax=d:Eukarya,p:Arthropoda,c:Insecta,o:Diptera,f:Chironomidae,s:Chironomidaesp.2SK-2011
CTTTCATCAAGTATTGCTCATAGAGGGGCCTCTGTAGATTTAGCTATTTTTTCTTTGCATTTAGCAGGAATCTCTTCAATTCTAGGATCAGTTAATTTTATTACAACCGTTATTAATATACGATCAAAGGGAATTACTCTTGATCGCATACCTTTATTTGTATGGTCTATTGTAATTACAACGGTACTCTTACTTTTATCTCTTCCTGTGCTAGCAGGAGCCATCACTATATTATTAACAGACCGAAACTTAAATACATCCTTTTTTGACCCTGCTGGAGGGGGAGACCCTATTTTATACCAACACTTATTT
>JF412064.1;tax=d:Eukarya,p:Arthropoda,c:Insecta,o:Diptera,f:Chironomidae,s:Chironomidaesp.3SK-2011
CTTAGCTTCTGGTATTGCTCATGCTGGAGCTTCTGTTGATTTAGCAATTTTTTCTCTTCATTTAGCAGGGGTTTCTTCTATTTTAGGGGCAGTAAATTTTATTACAACAGTAATTAATATACGATCTAATGGAATTACTCTAGATCGAATACCATTATTTGTATGATCTGTAGTAATTACAGCAGTTTTATTATTATTATCTTTACCTGTTTTAGCTGGAGCAATTACTATATTATTAACTGATCGAAATTTAAATACATCTTTCTTTGATCCTGCTGGAGGAGGTGATCCAATTTTATATCAACACTTATTT
>JF412065.1;tax=d:Eukarya,p:Arthropoda,c:Insecta,o:Diptera,f:Chironomidae,s:Chironomidaesp.3SK-2011
CTTAGCTTCTGGTATTGCTCATGCTGGAGCTTCTGTTGATTTAGCAATTTTTTCTCTTCATTTAGCAGGAGTTTCTTCTATTTTAGGGGCAGTAAATTTTATTACAACAGTAATTAATATACGATCTAATGGAATTACTCTAGATCGAATACCATTATTTGTATGATCTGTAGTAATTACAGCAGTTTTATTATTATTATCTTTACCTGTTTTAGCTGGAGCAATTACTATATTATTAACTGATCGAAATTTAAATACATCTTTCTTTGATCCTGCTGGAGGAGGTGATCCAATTTTATATCAACACTTATTT
>JF412066.1;tax=d:Eukarya,p:Arthropoda,c:Insecta,o:Diptera,f:Chironomidae,s:Chironomidaesp.3SK-2011
CTTAGCTTCTGGTATTGCTCATGCTGGAGCTTCTGTTGATTTAGCAATTTTTTCTCTTCATTTAGCAGGAGTTTCTTCTATTTTAGGAGCAGTAAATTTTATTACAACAGTAATTAATATACGGTCTAATGGAATTACTCTAGATCGAATACCATTATTTGTATGATCTGTAGTAATTACAGCAGTTTTATTATTATTATCTTTACCTGTTTTAGCTGGAGCAATTACTATATTATTAACTGATCGAAATTTAAATACATCTTTCTTTGATCCTGCTGGAGGAGGTGATCCAATTTTATATCAACACTTATTT
>JF412067.1;tax=d:Eukarya,p:Arthropoda,c:Insecta,o:Diptera,f:Chironomidae,s:Chironomidaesp.4SK-2011
TTTATCTTCAGGAATTGCACATGCGGGGGCTTCTGTAGATTTAGCAATTTTCTCCCTTCACTTGGCAGGGGTATCTTCAATTTTAGGGGCAGTAAATTTTATTACTACTGTAATTAATATGCGATCTAATGGTATTACCTTAGACCGAATACCTTTATTTGTTTGATCAGTTGTAATTACAGCTATTCTTCTTTTACTTTCTCTACCTGTTTTAGCTGGAGCTATTACTATACTTTTAACTGATCGAAATTTAAATACATCATTCTTTGACCCAGCAGGAGGGGGAGATCCTATTCTTTATCAACATTTATTT
>JF412068.1;tax=d:Eukarya,p:Arthropoda,c:Insecta,o:Diptera,f:Chironomidae,s:Chironomidaesp.5SK-2011
CTTTCTTCAGGAATTGCTCATGCAGGAGGATCTGTAGATTTAGCCATCTTCTCCCTACACCTTGCTGGAATTTCCTCTATTTTAGGAGCAGTAAACTTTATTACCACCGTAATTAATATACGGTCTAATGGAATTACTTTAGATCGAATACCATTATTCGTTTGATCAGTAGTTATTACTGCTGTCTTACTACTTCTATCACTTCCAGTATTAGCTGGAGCTATTACTATACTTTTAACAGACCGAAATTTAAATACTTCTTTCTTTGATCCTGCTGGAGGGGGAGACCCTATTTTATATCAACATTTATT
>JF412069.1;tax=d:Eukarya,p:Arthropoda,c:Insecta,o:Diptera,f:Chironomidae,s:Chironomidaesp.6SK-2011
TCTTTCTTCAGGAATTGCTCACGCCGGGGCTTCTGTTGATTTAGCTATCTTTTCACTTCATTTAGCTGGTATTTCTAGTATTTTAGGAGCAGTAAATTTTATTACTACTGTAATTAATATACGGTCAGAAGGAATTACTTTAGATCGAATGCCTTTATTTGTTTGATCAGTAATTATTACTGCGATTCTATTGTTATTATCTTTACCTGTTTTAGCAGGAGCTATTACTATATTATTAACGGATCGAAATTTAAACACTTCATTCTTTGACCCTGCTGGAGGAGGAGATCCAATCTTATACCAACATTTATTT
>JF412070.1;tax=d:Eukarya,p:Arthropoda,c:Insecta,o:Diptera,f:Chironomidae,s:Chironomidaesp.6SK-2011
TCTTTCTTCAGGAATTGCTCACGCCGGGGCTTCTGTTGATTTAGCCATCTTTTCACTTCATTTAGCTGGTATTTCTAGTATTTTAGGAGCAGTAAATTTTATTACTACTGTAATTAATATACGGTCAGAAGGGATTACTTTAGATCGAATACCTTTATTTGTTTGATCAGTAATTATTACTGCAATTCTATTGTTACTATCTTTACCTGTTTTAGCAGGAGCTATTACTATATTATTAACGGATCGAAATTTAAACACTTCATTCTTTGATCCTGCTGGAGGAGGGGACCCAATCTTATATCAACATTTATTT
>JF412071.1;tax=d:Eukarya,p:Arthropoda,c:Insecta,o:Diptera,f:Chironomidae,s:Chironomidaesp.7SK-2011
TCTTTCTTCAGGGATTGCCCATGCAGGAGGATCTGTTGATTTAGCCATTTTTTCTTTACATCTTGCTGGGGTATCTTCGATTTTAGGAGCAGTAAATTTTATTACAACAGTAATTAATATACGTTCTAATGGTATCACTTTAGACCGAATACCTTTATTTGTATGATCTGTTGTTATTACAGCTATTTTACTTCTTTTATCCTTACCTGTTTTAGCTGGAGCTATTACAATATTATTAACAGATCGAAATTTAAATACCTCATTTTTCGACCCAGCAGGAGGAGGAGACCCTATTTTATATCAACATCTATTTTGA
>AB731469.1;tax=d:Eukarya,p:Arthropoda,c:Insecta,o:Diptera,f:Chironomidae,g:Polypedilum,s:Polypedilumcultellatum
TCTTTCTGCTAGAATTGCCCACAGAGGAGCTTCAGTAGACTTAGCCATTTTTTCTTTACATTTAGCGGGAGTTTCTTCCATTTTAGGGTCAGTAAATTTTATTACAACAGTAATCAACATACGATCTAATGGTATTACGTTAGACCGAATACCTTTATTTGTTTGATCAATTGTTATTACAACGGTATTGCTCCTATTATCTTTACCAGTATTAGCAGGAGCTATCACAATACTTTTAACAGACCGAAATTTAAATACTTCTTTTTTTGACCCTGCAGGTGGGGGAGACCCTATTTTATACCAACATTTATTT
>AB838676.1;tax=d:Eukarya,p:Arthropoda,c:Insecta,o:Diptera,f:Chironomidae,g:Polypedilum,s:Polypedilumcultellatum
TCTATCATCTAGAATTGCTCATAGTGGAGCTTCTGTAGATTTAGCTATTTTTTCCCTTCACTTAGCAGGAGTATCTTCAATTCTAGGATCTGTAAATTTTATTACTACAGTGATTAATATACGATCTAATGGAATTACTTTAGACCGAATACCTTTATTTGTCTGATCAATTGTGATTACAACTGTATTACTCCTTCTTTCTTTACCTGTATTAGCTGGAGCTATTACTATACTATTAACAGATCGAAATTTAAATACTTCATTTTTCGACCCAGCTGGAGGTGGAGACCCTATTTTGTACCAACACCTATTT
>AB838680.1;tax=d:Eukarya,p:Arthropoda,c:Insecta,o:Diptera,f:Chironomidae,g:Polypedilum,s:Polypedilumcultellatum
TCTATCATCTAGAATTGCTCATAGTGGAGCTTCTGTAGATTTAGCTATTTTTTCCCTTCACTTAGCAGGAGTATCATCAATCCTAGGATCTGTAAATTTTATTACTACAGTGATTAATATACGATCTAATGGAATTACTTTAGACCGAATACCTTTATTTGTCTGATCAATTGTGATTACAACTGTATTACTCCTTCTTTCTTTACCTGTATTAGCTGGAGCTATTACTATACTATTAACAGATCGAAATTTAAATACTTCATTTTTCGACCCAGCTGGAGGTGGAGACCCTATTTTGTACCAACACCTATTT
>LC329182.1;tax=d:Eukarya,p:Arthropoda,c:Insecta,o:Diptera,f:Chironomidae,g:Polypedilum,s:Polypedilumcultellatum
TCTATCATCTAGAATTGCTCATAGTGGAGCTTCTGTAGATTTAGCTATTTTTTCCCTTCACTTAGCAGGAGTATCTTCAATTCTAGGATCTGTAAATTTTATTACTACAGTGATTAATATACGATCTAATGGAATTACTTTAGACCGAATACCTTTATTTGTCTGATCAATTGTGATTACAACTGTATTACTCCTTCTTTCTTTACCTGTATTAGCTGGAGCTATTACTATACTATTAACAGATCGAAATTTAAATACTTCATTTTTCGACCCAGCTGGAGGTGGGGACCCTATTTTGTACCAACACCTATTT
>LC494946.1;tax=d:Eukarya,p:Arthropoda,c:Insecta,o:Diptera,f:Chironomidae,g:Polypedilum,s:Polypedilumcultellatum
TCTATCATCTAGAATTGCTCATAGTGGAGCTTCTGTAGATTTAGCTATTTTTTCCCTTCACTTAGCAGGAGTATCTTCAATTCTAGGATCTGTAAATTTTATTACTACAGTGATTAATATACGATCTAATGGAATTACTTTAGACCGAATACCTTTATTTGTCTGATCAATTGTGATTACAACTGTATTACTCCTTCTTTCTTTACCTGTATTAGCTGGAGCTATTACTATACTATTAACAGATCGAAATTTAAATACTTCATTTTTCGACCCAGCTGGAGGTAGAGACCCTATTTTGTACCAACACCTATTT
>LC495047.1;tax=d:Eukarya,p:Arthropoda,c:Insecta,o:Diptera,f:Chironomidae,g:Polypedilum,s:Polypedilumcultellatum
ATTATCGTCTAACATTGCTCATAGAGGAGCTTCAGTAGATTTAGCTATTTTTTCACTTCATTTAGCAGGTGTATCTTCTATTTTAGGATCAGTTAATTTTATTACAACTGTAATTAACATACGTTCAAATGGAATTACTCTTGACCGAATACCTTTATTTGTATGATCTATTGTTATTACTACTGTCTTATTATTACTTTCACTACCTGTTTTAGCCGGAGCAATTACAATATTATTAACAGATCGAAATTTAAATACTTCTTTTTTTGACCCTGCGGGAGGAGGAGACCCTATTTTATATCAACATTTATTT
>MG949886.1;tax=d:Eukarya,p:Arthropoda,c:Insecta,o:Diptera,f:Chironomidae,g:Polypedilum,s:Polypedilumcultellatum
TCTTTCATCTAGAATTGCTCACAGTGGGGCTTCCGTCGATTTAGCTATTTTTTCTCTTCATCTAGCAGGAGTATCCTCAATTTTAGGGTCAGTAAATTTTATTACAACAGTAATTAATATACGATCTAATGGAATTACTTTAGATCGAATACCTTTATTTGTCTGATCAATTGTCATTACAACAGTCCTTCTTCTTCTCTCTTTACCGGTATTAGCTGGAGCTATTACAATATTATTAACTGACCGAAATTTAAACACATCATTTTTTGATCCTGCAGGAGGAGGAGACCCTATCCTATACCAACACTTATTT
>MG949896.1;tax=d:Eukarya,p:Arthropoda,c:Insecta,o:Diptera,f:Chironomidae,g:Polypedilum,s:Polypedilumcultellatum
TCTTTCATCTAGAATTGCTCACAGTGGGGCTTCTGTCGATTTAGCTATTTTTTCTCTTCATCTAGCAGGGGTATCTTCAATTTTAGGATCAGTAAATTTTATTACAACAGTAATTAATATACGATCTAATGGTATTACTTTAGATCGAATACCTTTATTCGTTTGATCAATTGTCATTACAACAGTTCTTCTTCTTCTCTCTTTACCTGTATTAGCAGGAGCTATTACAATATTATTAACTGACCGAAATTTAAATACATCATTTTTTGACCCTGCAGGAGGAGGAGATCCTATTCTATACCAACACTTATTT
>MG949950.1;tax=d:Eukarya,p:Arthropoda,c:Insecta,o:Diptera,f:Chironomidae,g:Polypedilum,s:Polypedilumcultellatum
TCTTTCTGCTAGCATTGCTCATAGTGGGGCATCAGTTGATTTAGCAATTTTTTCTTTACATTTAGCAGGAGTCTCCTCAATTTTAGGGTCAGTAAATTTTATTACAACTGTAATTAATATACGGTCTAATGGAATTACCCTAGACCGTATGCCATTATTTGTGTGGTCTATTGTAATTACAACAGTACTACTTCTTCTTTCGTTACCTGTTCTTGCCGGAGCAATTACCATACTATTAACAGACCGAAATTTAAATACATCTTTTTTTGATCCTGCCGGAGGAGGAGACCCAATTTTAAACCAACATTTATTT
>MZ623901.1;tax=d:Eukarya,p:Arthropoda,c:Insecta,o:Diptera,f:Chironomidae,g:Polypedilum,s:Polypedilumcultellatum
TCTTTCTGCTAGCATTGCTCATAGTGGGGCATCAGTTGATTTAGCAATTTTTTCTTTACATTTAGCAGGAGTCTCCTCAATTTTAGGGTCAGTAAATTTTATTACAACTGTAATTAATATACGGTCTAATGGAATTACCCTAGACCGTATGCCATTATTTGTGTGGTCTATTGTAATTACAACAGTACTACTTCTTCTTTCATTACCTGTTCTTGCCGGAGCAATTACCATACTATTAACAGACCGAAATTTAAATACATCTTTTTTTGATCCTGCCGGAGGAGGAGACCCAATTTTATACCAACATTTATTT
>MZ656315.1;tax=d:Eukarya,p:Arthropoda,c:Insecta,o:Diptera,f:Chironomidae,g:Polypedilum,s:Polypedilumcultellatum
TCTTTCTGCTAGCATTGCTCATAGTGGGGCATCAGTTGATTTAGCAATTTTTTCTTTACATTTAGCAGGAGTCTCCTCAATTTTAGGGTCAGTAAATTTTATTACAACTGTAATTAATATACGGTCTAATGGAATTACCCTAGACCGTATGCCATTATTTGTGTGGTCTATTGTAATTACAACAGTACTACTTCTTCTTTCGTTACCTGTTCTTGCCGGAGCAATTACCATACTATTAACAGACCGAAATTTAAATACATCTTTTTTTGATCCTGCCGGAGGAGGAGACCCAATTTTATACCAACATTTATTT
>AB838683.1;tax=d:Eukarya,p:Arthropoda,c:Insecta,o:Diptera,f:Chironomidae,g:Polypedilum,s:Polypedilumcultellatum
CTATCATCTAGAATTGCCCATAGTGGAGCTTCTGTAGATTTAGCTATTTTTTCCCTTCACTTAGCAGGAGTATCTTCAATTCTAGGATCTGTAAATTTTATTACTACAGTGATTAATATACGATCTAATGGAATTACTTTAGACCGAATACCTTTATTTGTCTGATCAATTGTGATTACAACTGTATTACTCCTTCTTTCTTTACCTGTATTAGCTGGAGCTATTACTATACTATTAACAGATCGAAATTTAAATACTTCATTTTTTGACCCAGCTGGAGGTGGAGACCCTATTTTGTACCAACACCTATTT
>JF870950.1;tax=d:Eukarya,p:Arthropoda,c:Insecta,o:Diptera,f:Chironomidae,g:Polypedilum,s:Polypedilumcultellatum
CTTTCAGCGAGTATTGCTCATAGAGGTGCTTCTGTAGATTTAGCTATTTTTTCTCTTCATTTAGCGGGGGTATCCTCTATTTTAGGATCGGTAAATTTTATTACTACTGTTATTAATATACGATCTAATGGGATTACTTTAGATCGAATGCCTTTATTTGTATGATCTATTGTAATTACAACGGTCCTCCTTTTACTATCTCTTCCAGTTCTTGCAGGAGCAATTACAATATTATTAACAGATCGAAATTTAAATACATCTTTTTTTGATCCTGCAGGAGGGGGTGATCCTATTTTATACCAACATTTATTT
>KR653800.1;tax=d:Eukarya,p:Arthropoda,c:Insecta,o:Diptera,f:Chironomidae,g:Polypedilum,s:Polypedilumcultellatum
CTTTCAGCAAGTATTGCCCATAGAGGTGCTTCTGTAGATTTAGCTATTTTTTCTCTTCATTTAGCGGGGGTATCCTCTATTTTAGGATCGGTAAATTTTATTACTACTGTTATTAATATACGATCTAATGGAATTACTTTAGATCGAATGCCTTTATTTGTATGATCTATTGTAATTACAACGGTCCTCCTTTTACTATCTCTTCCAGTTCTTGCAGGAGCAATTACAATATTATTAACAGATCGAAATTTAAATACATCTTTTTTTGATCCTGCAGGAGGGGGTGACCCTATTTTATACCAACATTTATTT
>MG949926.1;tax=d:Eukarya,p:Arthropoda,c:Insecta,o:Diptera,f:Chironomidae,g:Polypedilum,s:Polypedilumcultellatum
CTTTCAGCAAGTATTGCCCATAGAGGTGCTTCTGTAGATTTAGCTATTTTTTCTCTTCATTTAGCGGGGGTATCCTCTATTTTAGGATCGGTAAATTTTATTACTACTGTTATTAATATACGATCTAATGGAATTACTTTAGATCGAATGCCTTTATTTGTATGATCTATTGTAATTACAACGGTCCTCCTTTTACTATCTCTTCCAGTTCTTGCAGGAGCAATTACAATATTATTAACAGATCGAAATTTAAATACATCTTTTTTTGATCCTGCAGGAGGAGGTGACCCTATTTTATACCAACATTTATTT
>MT535085.1;tax=d:Eukarya,p:Arthropoda,c:Insecta,o:Diptera,f:Chironomidae,g:Polypedilum,s:Polypedilumcultellatum
CTTTCAGCAAGTATTGCTCATAGAGGAGCTTCTGTAGATTTAGCTATTTTTTCTCTTCATTTAGCGGGAGTATCCTCTATTTTAGGGTCAGTAAATTTTATTACTACTGTTATTAATATACGATCTAATGGAATTACTTTAGATCGAATACCTTTATTTGTATGATCTATTGTAATTACAACAGTTCTTCTTTTACTATCTCTTCCAGTTCTTGCAGGAGCAATTACAATGTTATTAACAGATCGAAATTTAAATACATCTTTTTTTGATCCTGCAGGAGGGGGTGATCCTATTTTATACCAACATTTATTT
>AB838678.1;tax=d:Eukarya,p:Arthropoda,c:Insecta,o:Diptera,f:Chironomidae,g:Polypedilum,s:Polypedilumcultellatum
TATCATCTAGAATTGCTCATAGTGGAGCTTCTGTAGATTTAGCTATTTTTTCCCTTCACTTAGCAGGAGTATCTTCAATCCTAGGATCTGTAAATTTTATTACTACAGTGATTAATATACGATCTAATGGAATTACTTTAGACCGAATACCTTTATTTGTCTGATCAATTGTGATTACAACTGTATTACTCCTTCTTTCTTTACCTGTATTAGCTGGAGCTATTACTATACTATTAACAGATCGAAATTTAAATACTTCATTTTTCGACCCAGCTGGAGGTGGAGACCCTATTTTGTACCAACACCTATTT
>AB838681.1;tax=d:Eukarya,p:Arthropoda,c:Insecta,o:Diptera,f:Chironomidae,g:Polypedilum,s:Polypedilumcultellatum
TATCATCTAGAATTGCTCATAGTGGAGCTTCTGTAGATTTAGCTATTTTTTCCCTTCACTTAGCAGGAGTATCTTCAATCCTAGGATCTGTAAATTTTATTACTACAGTGATTAATATACGATCTAATGGAATTACTTTAGACCGAATACCTTTATTTGTCTGATCAATTGTGATTACAACTGTATTACTCCTTCTTTCTTTACCTGTATTAGCTGGAGCTATTACTATACTATTAACAGATCGAAATTTAAATACTTCATTTTTCGACCCAGCTGGAGGTGGAGACCCTATTTTATACCAACACCTATTT
>LC494991.1;tax=d:Eukarya,p:Arthropoda,c:Insecta,o:Diptera,f:Chironomidae,g:Polypedilum,s:Polypedilumcultellatum
TATCATCTAGAATTGCCCATAGTGGAGCTTCTGTAGATTTAGCTATTTTTTCCCTTCACTTAGCAGGAGTATCTTCAATTCTAGGATCTGTAAATTTTATTACTACAGTGATTAATATACGATCTAATGGAATTACTTTAGACCGAATACCTTTATTTGTCTGATCAATTGTGATTACAACTGTATTACTCCTTCTTTCTTTACCTGTATTAGCTGGAGCTATTACTATACTATTAACAGATCGAAATTTAAATACTTCATTTTTCGACCCAGCTGGAGGTGGAGACCCTATTTTGTACCAACACCTATTT
>LC494995.1;tax=d:Eukarya,p:Arthropoda,c:Insecta,o:Diptera,f:Chironomidae,g:Polypedilum,s:Polypedilumcultellatum
TATCATCTAGAATTGCCCATAGTGGAGCTTCTGTAGATTTAGCTATTTTTTCCCTTCACTTAGCAGGAGTATCTTCAATCCTAGGATCTGTAAATTTTATTACTACAGTGATTAATATACGATCTAATGGGATTACTTTAGACCGAATACCTTTATTTGTCTGATCAATTGTGATTACAACTGTATTACTCCTTCTTTCTTTACCTGTATTAGCTGGAGCTATTACTATACTATTAACAGATCGAAATTTAAATACTTCATTTTTCGACCCAGCTGGAGGTGGAGACCCTATTTTGTACCAACACCTATTT
>MG949930.1;tax=d:Eukarya,p:Arthropoda,c:Insecta,o:Diptera,f:Chironomidae,g:Polypedilum,s:Polypedilumcultellatum
TATCTTCTAGAATTGCCCACAGAGGGGCTTCTGTAGATTTAGCTATTTTCTCTCTTCATTTAGCTGGAGTATCTTCAATTTTAGGGTCTGTAAATTTTATTACTACAGTAATTAATATACGATCTAATGGAATTACTTTAGATCGAATACCTTTGTTTGTGTGATCAATTGTAATTACAACTGTTTTATTACTTCTTTCTTTACCCGTATTAGCTGGTGCTATTACTATACTTTTAACAGATCGAAACTTAAATACTTCATTTTTTGATCCAGCTGGAGGAGGAGACCCAATTTTATACCAACACTTATTT
>MG950058.1;tax=d:Eukarya,p:Arthropoda,c:Insecta,o:Diptera,f:Chironomidae,g:Polypedilum,s:Polypedilumcultellatum
TATCTTCTAGAATTGCCCACAGAGGGGCTTCTGTAGATTTAGCTATTTTCTCTCTTCATTTAGCTGGAGTATCTTCAATTTTAGGGTCTGTAAATTTTATTACTACAGTAATTAATATACGATCTAATGGAATTACTTTAGATCGAATACCTTTGTTTGTGTGATCAATTGTAATTACAACTGTTTTATTACTTCTTTCTTTACCCGTATTAGCTGGCGCTATTACTATACTTTTAACAGATCGAAACTTAAATACTTCATTTTTTGATCCAGCTGGGGGAGGAGACCCAATTTTATACCAACACTTATTT
>MG950088.1;tax=d:Eukarya,p:Arthropoda,c:Insecta,o:Diptera,f:Chironomidae,g:Polypedilum,s:Polypedilumcultellatum
TATCTTCTAGAATTGCCCACAGAGGGGCTTCTGTAGATTTAGCTATTTTCTCTCTTCATTTAGCTGGAGTATCTTCAATTTTAGGGTCTGTAAATTTTATTACTACAGTAATTAATATACGATCTAATGGAATTACTTTAGATCGAATACCTTTGTTTGTGTGATCAATTGTAATTACAACTGTTTTATTACTTCTTTCTTTACCCGTATTAGCTGGTGCTATTACTATACTTTTAACAGATCGAAACTTAAATACTTCATTTTTTGATCCAGCTGGGGGAGGAGACCCAATTTTATACCAACACTTATTT
>LC494939.1;tax=d:Eukarya,p:Arthropoda,c:Insecta,o:Diptera,f:Chironomidae,g:Polypedilum,s:Polypedilumcultellatum
CTATCATCTAGAATTGCTCATAGCGGAGCTTCTGTAGATTTAGCTATTTTTTCCCTTCACTTAGCAGGAGTATCTTCAATCCTAGGATCTGTAAATTTTATTACTACAGTGATTAATATACGATCTAATGGAATTACTTTAGACCGAATACCTTTATTTGTCTGATCAATTGTGATTACAACTGTATTACTCCTTCTTTCTTTACCTGTATTAGCTGGAGCTATTACTATACTATTAACAGATCGAAATTTAAATACTTCATTTTTCGACCCATCTGGAGGTGGAGACCCTATTTTGTACCAACACCTAT
>LC495009.1;tax=d:Eukarya,p:Arthropoda,c:Insecta,o:Diptera,f:Chironomidae,g:Polypedilum,s:Polypedilumcultellatum
TATCATCTAGAATTGCTCATAGTGGAGCTTCTGTAGATTTAGCTATTTTTTCCCTTCACTTAGCAGGAGTATCTTCAATCCTAGGATCTGTAAATTTTATTACTACAGTGATTAATATACGATCTAATGGGATTACTTTAGACCGAATACCTTTATTTGTCTGATCAATTGTGATTACAACTGTATTACTCCTTCTTTCTTTACCTGTATTAGCTGGAGCTATTACTATACTATTAACAGATCGAAATTTAAATACTTCATTTTTCGACCCAGCTGGAGGTGGAGACCCTATTTTGTACCAACACCTAT
>MF458798.1;tax=d:Eukarya,p:Arthropoda,c:Insecta,o:Diptera,f:Chironomidae,g:Polypedilum,s:Polypedilumcultellatum
TCTTTCTGCTAGCATTGCTCATAGTGGGGCATCAGTTGATTTAGCAATTTTTTCTTTACATTTAGCAGGAGTCTCCTCAATTTTAGGGTCAGTAAATTTTATTACAACTGTAATTAATATACGGTCTAATGGAATTACCCTAGACCGTATGCCATTATTTGTGTGATCTATTGTAATTACGACAGTACTACTTCTTCTTTCGTTACCTGTTCTTGCCGGAGCAATTACCATATTATTAACAGACCGAAATTTAAATACATCTTTTTTTGATCCTGCCGGTGGGGGAGACCCAATTTTATACCAACAT
>LC495124.1;tax=d:Eukarya,p:Arthropoda,c:Insecta,o:Diptera,f:Chironomidae,g:Polypedilum,s:Polypedilumcultellatum
ATTGCTCATAGTGGAGCTTCTGTAGATTTAGCTATTTTTTCCCTTCACTTAGCAGGAGTATCTTCAATTCTAGGATCTGTAAATTTTATTACTACAGTGATTAATATACGATCTAATGGAATTACTTTAGACCGAATACCTTTATTTGTCTGATCAATTGTGATTACAACTGTATTACTCCTTCTTTCTTTACCTGTATTAGCAGGAGCTATTACTATACTATTAACAGATCGAAATTTAAATACTTCATTTTTCGACCCAGCTGGAGGTGGAGACCCTATTTTGTACCAACACCTATTT
>MG950066.1;tax=d:Eukarya,p:Arthropoda,c:Insecta,o:Diptera,f:Chironomidae,g:Polypedilum,s:Polypedilumyongsanensis
CTATCAGCAAGTATTGCTCATAGAGGGGCATCAGTAGACTTAGCCATTTTTTCTCTTCACTTAGCCGGAGTATCATCAATTTTAGGCTCAGTTAATTTCATTACAACTGTTATTAACATACGATCAAGCGGAATCACTCTAGACCGAATGCCCCTATTTGTTTGATCTATTGTAATTACTACTGTATTATTATTATTATCATTACCGGTTTTAGCCGGAGCTATTACTATACTTTTAACAGACCGTAATTTAAATACATCATTCTTTGATCCTGCAGGAGGGGGAGACCCTATTCTTTATCAAAACTTATT
>JF412157.1;tax=d:Eukarya,p:Arthropoda,c:Insecta,o:Diptera,f:Chironomidae,g:Polypedilum,s:Polypedilumyongsanensis
TATCAGCAAGTATTGCTCATAGAGGGGCATCAGTAGACTTAGCCATTTTTTCTCTTCACTTAGCCGGAGTATCATCAATTTTAGGCTCAGTTAATTTCATTACAACTGTTATTAATATACGATCAAGCGGAATCACTCTAGACCGAATGCCCCTATTTGTTTGATCTATTGTAATTACTACTGTATTATTATTATTATCATTACCGGTTTTAGCCGGAGCTATTACTATACTTTTAACAGACCGTAATTTAAATACATCATTCTTTGATCCTGCAGGAGGGGGAGACCCTATTCTTTATCAACACTTATT
>MG949777.1;tax=d:Eukarya,p:Arthropoda,c:Insecta,o:Diptera,f:Chironomidae,g:Polypedilum,s:Polypedilumyongsanensis
TATCAGCAAGTATTGCTCATAGAGGGGCATCAGTAGACTTAGCCATTTTTTCTCTTCACTTAGCCGGAGTATCATCAATTTTAGGCTCAGTTAATTTCATTACAACTGTTATTAATATACGATCAAGTGGAATCACTCTAGACCGAATGCCCCTATTTGTTTGATCTATTGTAATTACTACTGTATTATTATTATTATCATTACCGGTTTTAGCCGGAGCTATTACTATACTTTTAACAGACCGTAATTTAAATACATCATTCTTTGATCCTGCAGGAGGGGGAGACCCTATTCTTTATCAACACTTATT
>MG949813.1;tax=d:Eukarya,p:Arthropoda,c:Insecta,o:Diptera,f:Chironomidae,g:Polypedilum,s:Polypedilumyongsanensis
TATCAGCAAGTATTGCTCATAGAGGGGCATCAGTAGACTTAGCCATTTTTTCTCTTCACTTAGCCGGAGTATCATCAATTTTAGGCTCAGTTAATTTCATTACAACTGTTATTAATATACGATCAAGTGGAATCACTCTAGACCGAATGCCCCTATTTGTTTGATCTATTGTAATTACTACTGTATTATTATTATTATCATTACCGGTTTTAGCCGGAGCTATTACTATACTTTTAACAGATCGTAATTTAAATACATCATTCTTTGATCCTGCAGGAGGGGGAGACCCTATTCTTTATCAACACTTATT
>MG949871.1;tax=d:Eukarya,p:Arthropoda,c:Insecta,o:Diptera,f:Chironomidae,g:Polypedilum,s:Polypedilumyongsanensis
TATCAGCAAGTATTGCTCATAGAGGAGCATCAGTAGACTTAGCCATTTTTTCTCTTCACTTAGCCGGAGTATCATCAATTTTAGGCTCAGTTAATTTCATTACAACTGTTATTAATATACGATCAAGTGGAATCACTCTAGACCGAATGCCCCTATTTGTTTGATCTATTGTAATTACTACTGTATTATTATTATTATCATTACCGGTTTTAGCCGGAGCTATTACTATACTTTTAACAGACCGTAATTTAAATACATCATTCTTTGATCCTGCAGGAGGGGGAGACCCTATTCTTTATCAACACTTATT
>MG949839.1;tax=d:Eukarya,p:Arthropoda,c:Insecta,o:Diptera,f:Chironomidae,g:Polypedilum,s:Polypedilumyongsanensis
CTATCAGCAAGTATTGCTCATAGAGGGGCATCAGTAGACTTAGCCATTTTTTCTCTTCACTTAGCCGGAGTATCATCAATTTTAGGCTCAGTTAATTTCATTACAACTGTTATTAATATACGATCAAGCGGAATCACTCTAGACCGAATGCCCCTATTTGTTTGATCTATTGTAATTACTACTGTATTATTATTATTATCATTACCGGTTTTAGCCGGAGCTATTACTATACTTTTAACAGACCGTAATTTAAATACATCATTCTTTGATCCTGCAGGAGGGGGAGACCCTATTCTGTATCAACA
>MG949877.1;tax=d:Eukarya,p:Arthropoda,c:Insecta,o:Diptera,f:Chironomidae,g:Polypedilum,s:Polypedilumyongsanensis
AGTATTGCCCATAGAGGAGCATCAGTAGACTTAGCCATTTTTTCTCTTCACTTAGCTGGGGTATCATCAATTTTAGGGTCAGTTAATTTCATTACGACTGTTATTAATATACGGTCAAGTGGAATCACTCTAGACCGAATACCCCTATTTGTCTGATCTATTGTAATTACAACTGTATTATTATTATTATCATTACCTGTTTTAGCAGGGGCTATCACCATACTTTTAACAGACCGTAATTTAAATACATCGTTCTTTGATCCAGCAGGAGGGGGAGACCCCATTCTTTACCAACACTTATTC
>MG949901.1;tax=d:Eukarya,p:Arthropoda,c:Insecta,o:Diptera,f:Chironomidae,g:Polypedilum,s:Polypedilumyongsanensis
ATTGCCCATAGAGGAGCATCAGTAGACTTAGCCATTTTTTCTCTTCACTTAGCTGGGGTATCATCAATTTTAGGGTCAGTTAATTTCATTACGACTGTTATTAATATACGGTCAAGTGGAATCACTCTAGACCGGATACCCCTATTTGTCTGATCTATTGTAATTACAACTGTATTATTATTATTATCATTACCTGTTTTAGCAGGGGCTATCACCATACTTTTAACAGACCGTAATTTAAATACATCGTTCTTTGATCCTGCAGGAGGGGGAGACCCCATTCTTTACCAACACTTATTC
>JF412135.1;tax=d:Eukarya,p:Arthropoda,c:Insecta,o:Diptera,f:Chironomidae,g:Paratanytarsus,s:Paratanytarsushaisooni
TTATCCTCTAGAATTGCTCATAGAGGTGCATCTGTCGATTTAGCAATTTTTTCATTACATTTAGCGGGTATTTCATCAATTTTAGGCTCTGTAAATTTTATTACTACTGCTATTAATATACGCTCAAATGGTATCACCTTAGATCGTATACCTCTATTTGTTTGATCAGTTGTAATTACTACAATTCTTCTTCTATTATCTTTGCCGGTATTAGCTGGAGCTATTACTATATTATTAACAGATCGAAATTTAAACACTTCTTTTTTTGATCCTGCAGGAGGAGGGGATCCAATTTTATATCAACATTTATT
>JF412136.1;tax=d:Eukarya,p:Arthropoda,c:Insecta,o:Diptera,f:Chironomidae,g:Paratanytarsus,s:Paratanytarsushaisooni
ATTGCTCATAGAGGGGCATCTGTCGATTTAGCAATTTTTTCATTACATTTAGCGGGTATTTCATCAATTTTAGGCTCTGTAAATTTTATTACCACTGCTATTAATATACGCTCAAATGGTATCACCTTAGATCGTATACCTCTATTTGTTTGATCAGTTGTAATTACTACAATTCTTCTTCTATTATCTTTGCCGGTATTAGCTGGAGCTATCACTATATTATTAACAGATCGAAATTTAAACACTTCTTTTTTTGATCCTGCGGGAGGAGGGGACCCAATTTTATATCAACATTTATT
>JF412162.1;tax=d:Eukarya,p:Arthropoda,c:Insecta,o:Diptera,f:Chironomidae,g:Stictochironomus,s:Stictochironomussinsauensis
TCTATCATCTAGAATTGCCCACAGTGGGGCCTCTGTCGATTTAGCTATCTTTTCTTTACATTTAGCAGGTATCTCCTCTATTCTAGGATCTGTAAATTTTATTACAACAGTAATCAATATACGATCAAAAGGGATTACTTTAGATCGAATGCCTTTATTCGTGTGATCAATCGTAATTACAACTGTCCTCTTACTTCTTTCTTTGCCCGTTCTTGCCGGGGCTATTACTATACTATTAACAGATCGAAATTTGAACACATCTTTTTTTGACCCTGCGGGAGGGGGAGACCCAATTTTATACCAACATTTATTT
>JF412163.1;tax=d:Eukarya,p:Arthropoda,c:Insecta,o:Diptera,f:Chironomidae,g:Stictochironomus,s:Stictochironomussinsauensis
TCTATCATCTAGAATTGCCCACAGTGGGGCCTCTGTCGATTTAGCTATCTTTTCTTTACATTTAGCAGGTATCTCCTCTATTCTAGGATCTGTAAATTTTATTACAACAGTAATCAATATACGATCAAAAGGGATTACTTTAGATCGAATGCCTTTATTCGTGTGATCAATCGTAATTACAACTGTCCTCTTACTTCTTTCTTTGCCCGTTCTTGCCGGGGCTATTACTATACTATTAACAGACCGAAATTTGAACACATCTTTTTTTGACCCTGCGGGAGGGGGAGACCCAATTTTATACCAACATTTATTT
>JF412164.1;tax=d:Eukarya,p:Arthropoda,c:Insecta,o:Diptera,f:Chironomidae,g:Stictochironomus,s:Stictochironomussinsauensis
TCTATCATCTAGAATTGCCCACAGTGGGGCCTCTGTCGATTTAGCTATCTTTTCTTTACATTTAGCAGGTATCTCCTCTATTCTAGGATCTGTAAATTTTATTACAACAGTAATCAATATACGATCAAAAGGGATTACTTTAGATCGGATGCCTTTATTCGTGTGATCAATCGTAATTACAACTGTCCTCTTACTTCTTTCTTTGCCCGTTCTTGCCGGAGCTATTACTATACTATTAACAGACCGAAATTTGAACACATCTTTTTTTGACCCTGCGGGAGGGGGAGACCCAATTTTATACCAACATTTATTT
>JF412168.1;tax=d:Eukarya,p:Arthropoda,c:Insecta,o:Diptera,f:Chironomidae,g:Tanytarsus,s:Tanytarsusahyoni
CTAGAATTGCTCACAGAGGAGCTTCTGTAGATTTAGCAATTTTTTCTCTTCATCTAGCAGGAATTTCTTCTATTTTAGGGTCTGTAAACTTCATTACTACTGCTATTAATATACGATCTAACGGAATTACTTTAGATCGAATACCTTTATTTGTTTGATCTGTTATCATTACAACTATTCTTTTATTATTATCTTTACCCGTTTTAGCAGGAGCTATTACTATACTTCTTACAGATCGAAATTTAAACACTTCTTTTTTTGACCCTGCAGGAGGAGGTGATCCTATTCTTTATCAACATTTATTT
>KT613731.1;tax=d:Eukarya,p:Arthropoda,c:Insecta,o:Diptera,f:Chironomidae,g:Tanytarsus,s:Tanytarsusahyoni
CTAGAATTGCTCACAGAGGAGCTTCTGTAGATTTAGCAATTTTTTCCCTTCATCTAGCAGGAATTTCTTCTATTTTAGGATCTGTAAACTTCATTACTACTGCTATTAATATACGATCTAACGGAATTACTTTAGATCGAATACCTTTATTTGTTTGATCTGTCATCATTACAACTGTTCTTTTATTATTATCTTTACCCGTTTTAGCAGGGGCAATTACTATACTTCTTACAGATCGAAATTTAAATACTTCTTTTTTTGACCCTGCAGGAGGAGGTGACCCTATTCTTTATCAACATTTATT
>JF412169.1;tax=d:Eukarya,p:Arthropoda,c:Insecta,o:Diptera,f:Chironomidae,g:Tanytarsus,s:Tanytarsuskiseogi
CTTATCTGCTAGAATTGCTCACAGAGGGGCTTCTGTTGATTTAGCTATTTTTTCTCTTCATCTTGCAGGGATTTCTTCTATTTTAGGATCAGTAAATTTTATTACTACTGCTATTAATATACGAGCAAATGGAATTACCCTGGATCGCATACCCTTATTTGTTTGATCAGTTGTAATTACAACTGTTCTTCTTCTTCTTTCCCTTCCGGTTCTTGCTGGTGCAATTACTATACTTTTAACAGATCGAAATTTAAATACTTCATTTTTTGATCCAGCAGGAGGAGGAGATCCTATTCTTTATCAACACTTATTT
>JF412170.1;tax=d:Eukarya,p:Arthropoda,c:Insecta,o:Diptera,f:Chironomidae,g:Tanytarsus,s:Tanytarsuskiseogi
CTATCTGCTAGAATTGCTCACAGAGGGGCTTCTGTTGATTTAGCTATTTTTTCTCTTCATCTTGCAGGGATTTCTTCTATTTTAGGATCTGTAAATTTTATTACTACTGCTATTAATATACGAGCAAATGGAATTACCCTTGATCGCATACCCTTATTTGTTTGATCAGTTGTAATTACAACTGTTCTTCTTCTTCTTTCCCTTCCGGTTCTTGCTGGTGCAATTACTATACTTTTAACAGATCGAAATTTAAATACTTCATTTTTTGATCCAGCAGGAGGAGGAGATCCTATTCTTTATCAACACTTATTT
>JF412172.1;tax=d:Eukarya,p:Arthropoda,c:Insecta,o:Diptera,f:Chironomidae,g:Tanytarsus,s:Tanytarsuskiseogi
CTATCTGCTAGAATTGCTCACAGAGGAGCTTCTGTTGATTTAGCTATTTTTTCTCTTCATCTTGCAGGGATTTCTTCTATTTTAGGATCTGTAAATTTTATTACTACTGCTATTAATATACGAGCAAATGGAATTACCCTTGATCGCATACCCTTATTTGTTTGATCAGTTGTAATTACAACTGTTCTTCTTCTTCTTTCCCTTCCGGTTCTTGCTGGTGCAATTACTATACTTTTAACAGATCGAAATTTAAATACTTCATTTTTTGATCCAGCAGGAGGAGGAGATCCTATTCTTTATCAACACTTATTT
>HM769282.1;tax=d:Eukarya,p:Arthropoda,c:Insecta,o:Diptera,f:Culicidae,g:Culex,s:Culexpseudovishnui
TATCATCTGGAACAGCCCATGCAGGAGCTTCAGTTGATTTAGCTATTTTTTCTTTACATTTAGCAGGTATTTCATCAATTTTAGGAGCAGTAAATTTTATTACTACAGTTATTAATATACGATCTTCAGGAATTACACTTGATCGAATACCATTATTTGTATGATCAGTAGTTATTACTGCTGTTCTATTACTTTTATCTTTACCAGTATTAGCCGGAGCTATTACTATATTATTAACTGACCGAAATTTAAATACTTCATTCTTTGACCCAATTGGTGGAGGAGACCCAATTCTTTATCAACACTTATTTTGATTTTTTGGACATCCAGAAGTATA
>KF564722.1;tax=d:Eukarya,p:Arthropoda,c:Insecta,o:Diptera,f:Culicidae,g:Culex,s:Culexpseudovishnui
TATCATCTGGAACAGCACATGCAGGAGCTTCAGTTGATTTAGCTATTTTTTCTTTACATTTAGCAGGGATTTCATCAATTTTAGGAGCAGTAAATTTTATTACTACAGTTATTAATATACGATCATCAGGAATTACTCTTGATCGAATACCATTATTTGTATGATCAGTAGTTATTACTGCTGTTTTATTACTTTTATCTTTACCAGTATTAGCTGGAGCTATTACTATGTTATTAACTGATCGAAATTTAAATACTTCATTCTTTGACCCAATTGGAGGAGGAGACCCAATTCTTTATCAACATTTATTTTGATTTTTTGGACATCCAGAAGTATA
>MH778947.1;tax=d:Eukarya,p:Arthropoda,c:Insecta,o:Diptera,f:Culicidae,g:Culex,s:Culexpseudovishnui
TATCATCTGGAACAGCCCATGCAGGAGCTTCAGTTGATTTAGCTATTTTTTCTTTACATTTAGCAGGTATTTCATCAATTTTAGGAGCAGTAAATTTCATTACTACAGTTATTAATATACGATCTTCAGGAATTACACTTGATCGAATACCATTATTTGTATGATCAGTAGTTATTACTGCTGTTCTATTACTTTTATCTTTACCAGTATTAGCCGGAGCCATTACTATATTATTAACTGATCGAAATTTAAATACTTCATTCTTTGACCCAATTGGTGGAGGAGATCCAATTCTTTATCAACACTTATTTTGATTTTTTGGACATCCAGAAGTATA
>MH778954.1;tax=d:Eukarya,p:Arthropoda,c:Insecta,o:Diptera,f:Culicidae,g:Culex,s:Culexpseudovishnui
TATCATCTGGAACAGCCCACGCAGGAGCTTCAGTTGATTTAGCTATTTTTTCTTTACATTTAGCAGGTATTTCATCAATTTTAGGAGCAGTAAATTTCATTACTACAGTTATTAATATACGATCTTCAGGAATTACACTTGATCGAATACCATTATTTGTATGATCAGTAGTTATTACTGCTGTTTTATTACTTTTATCTTTACCAGTATTAGCCGGAGCTATTACTATACTATTAACTGACCGAAATTTAAATACTTCATTCTTTGACCCAATTGGTGGGGGAGATCCAATTCTTTATCAACACTTATTTTGATTTTTTGGACATCCAGAAGTATA
>MN792836.1;tax=d:Eukarya,p:Arthropoda,c:Insecta,o:Diptera,f:Culicidae,g:Culex,s:Culexpseudovishnui
TATCATCTGGAACAGCCCACGCAGGAGCTTCAGTTGATTTAGCTATTTTTTCTTTACATTTAGCAGGTATTTCATCAATTTTAGGAGCAGTAAATTTCATTACTACAGTTATTAATATACGATCTTCAGGAATTACACTTGATCGAATACCATTATTTGTGTGATCAGTAGTTATTACTGCTGTTCTATTACTTTTATCTTTACCAGTATTAGCCGGAGCTATTACTATATTATTAACTGACCGAAATTTAAATACTTCATTCTTTGACCCAATTGGGGGAGGAGATCCAATTCTTTATCAACACTTATTTTGATTTTTTGGACATCCAGAAGTATA
>MN792837.1;tax=d:Eukarya,p:Arthropoda,c:Insecta,o:Diptera,f:Culicidae,g:Culex,s:Culexpseudovishnui
TATCATCTGGAACAGCCCACGCAGGAGCTTCAGTTGATTTAGCTATTTTTTCTTTACATTTAGCAGGTATTTCATCTATTTTAGGAGCAGTAAATTTCATTACTACAGTTATTAATATACGATCTTCAGGAATTACACTTGATCGAATACCATTATTTGTGTGATCAGTAGTTATTACTGCTGTTCTATTACTTTTATCTTTACCAGTATTGGCCGGAGCTATTACTATACTATTAACTGACCGAAATTTAAATACTTCATTCTTTGACCCAATTGGTGGAGGAGACCCAATTCTTTATCAACACTTATTTTGATTTTTTGGACATCCAGAAGTATA
>MW922745.1;tax=d:Eukarya,p:Arthropoda,c:Insecta,o:Diptera,f:Culicidae,g:Culex,s:Culexpseudovishnui
TATCATCTGGAACAGCACATGCAGGAGCTTCAGTTGATTTAGCTATTTTTTCTTTACACTTAGCAGGGATTTCATCAATTTTAGGAGCAGTAAATTTTATTACTACAGTTATTAATATACGATCATCAGGAATTACTCTTGATCGAATACCATTATTTGTATGATCAGTAGTTATTACTGCTGTTTTATTACTTTTATCTTTACCAGTATTAGCTGGAGCTATTACTATATTATTAACTGATCGAAATTTAAATACTTCATTCTTTGATCCAATTGGAGGAGGAGACCCTATTTTATATCAACATTTATTTTGATTCTTTGGACATCCAGAAGT
>AB738093.1;tax=d:Eukarya,p:Arthropoda,c:Insecta,o:Diptera,f:Culicidae,g:Culex,s:Culexpseudovishnui
TATCATCTGGTACAGCACATGCTGGAGCTTCAGTTGATTTAGCTATTTTTTCTTTACATTTAGCAGGGATTTCATCGATTTTAGGAGCGGTAAATTTTATTACTACAGTTATTAATATACGATCATCAGGAATTACTCTTGATCGAATACCATTATTTGTATGATCAGTAGTAATTACTGCTGTTCTATTACTTTTATCTTTACCAGTATTAGCTGGAGCTATTACTATATTATTAACTGATCGAAATTTAAATACTTCATTCTTTGATCCAATTGGAGGGGGAGACCCAATTCTTTATCAACATTTATTC
>AB738094.1;tax=d:Eukarya,p:Arthropoda,c:Insecta,o:Diptera,f:Culicidae,g:Culex,s:Culexpseudovishnui
TATCATCTGGTACAGCACATGCTGGAGCTTCAGTTGATTTAGCTATTTTTTCTTTACATTTAGCAGGGATTTCATCAATTTTAGGAGCAGTAAATTTTATTACTACAGTTATTAATATACGATCATCAGGAATTACTCTTGATCGAATACCATTATTTGTATGATCAGTAGTAATTACTGCTGTTCTATTACTTTTATCTTTACCAGTATTAGCTGGAGCTATTACTATATTATTAACTGATCGAAATTTAAATACTTCATTCTTTGACCCAATTGGAGGAGGAGACCCAATTCTTTATCAACATTTATTC
>AB738092.1;tax=d:Eukarya,p:Arthropoda,c:Insecta,o:Diptera,f:Culicidae,g:Culex,s:Culexpseudovishnui
TATCATCTGGTACAGCACATGCCGGAGCTTCAGTTGATTTAGCTATTTTTTCTTTACATTTAGCAGGGATTTCATCAATTTTAGGAGCAGTAAATTTTATTACTACAGTTATTAATATACGATCATCAGGAATTACTCTTGATCGAATACCATTATTTGTATGATCAGTAGTAATTACTGCTGTTCTATTACTTTTATCTTTACCAGTATTAGCTGGAGCTATTACTATATTATTAACTGATCGAAATTTAAATACTTCATTCTTTGACCCAATTGGAGGAGGAGATCCAATTCTTTATCAACATTTATT
>AB738246.1;tax=d:Eukarya,p:Arthropoda,c:Insecta,o:Diptera,f:Culicidae,g:Culex,s:Culexpseudovishnui
TATCATCTGGTACAGCACATGCCGGAGCTTCAGTTGATTTAGCTATTTTTTCTTTACATTTAGCAGGGATTTCATCAATTTTAGGAGCAGTAAATTTTATTACTACAGTTATTAATATACGATCATCAGGAATTACTCTTGATCGAATACCATTATTTGTATGATCAGTAGTAATTACTGCTGTTCTATTACTTTTATCTTTACCAGTATTAGCTGGAGCTATTACTATATTATTAACTGATCGAAATTTAAATACTTCATTCTTTGATCCAATTGGAGGAGGAGATCCAATTCTTTATCAACATTTATT
>AY834248.1;tax=d:Eukarya,p:Arthropoda,c:Insecta,o:Diptera,f:Culicidae,g:Culex,s:Culexpseudovishnui
TCATCTGGGACAGCTCATGCAGGAGCTTCAGTTGATTTAGCTATTTTTTCTTTACATTTAGCAGGTATTTCATCAATTTTAGGAGCAGTAAATTTTATTACTACAGTTATTAATATACGATCTTCAGGAATTACACTTGATCGAATACCATTATTTGTATGATCAGTAGTTATTACTGCTGTTCTATTACTTTTATCTTTACCAGTATTAGCCGGAGCTATTACTATACTATTAACTGACCGAAATTTAAATACTTCATTCTTTGACCCAATTGGTGGAGGAGACCCAATTCTTTATCAACACTTATTT
>EU259303.1;tax=d:Eukarya,p:Arthropoda,c:Insecta,o:Diptera,f:Culicidae,g:Culex,s:Culexpseudovishnui
TCATCTGGAACAGCCCACGCAGGAGCTTCAGTTGATTTAGCTATTTTTTCTTTACATTTAGCAGGTATTTCATCAATTTTAGGAGCAGTAAATTTCATTACTACAGTTATTAATATACGATCTTCAGGAATTACACTTGATCGAATACCATTATTTGTATGATCAGTAGTTATTACTGCTGTTCTATTACTTTTATCTTTACCAGTATTAGCCGGAGCTATTACTATACTATTAACTGACCGAAATTTAAATACTTCATTCTTTGATCCAATTGGTGGGGGAGATCCAATTCTTTATCAACACTTATTT
>HM769283.1;tax=d:Eukarya,p:Arthropoda,c:Insecta,o:Diptera,f:Culicidae,g:Culex,s:Culexpseudovishnui
TCATCTGGAACAGCCCACGCAGGAGCTTCAGTTGATTTAGCTATTTTTTCTTTACATTTAGCAGGTATTTCATCAATTTTAGGAGCAGTAAATTTCATTACTACAGTTATTAATATACGATCTTCAGGAATTACACTTGATCGAATACCATTATTTGTGTGATCAGTAGTTATTACTGCTGTTCTATTACTTTTATCTTTACCAGTATTGGCCGGAGCTATTACTATACTATTAACTGACCGAAATTTAAATACTTCATTCTTTGACCCAATTGGTGGAGGAGACCCAATTCTTTATCAACACTTATTT
>HM769284.1;tax=d:Eukarya,p:Arthropoda,c:Insecta,o:Diptera,f:Culicidae,g:Culex,s:Culexpseudovishnui
TCATCTGGAACAGCCCACGCAGGAGCTTCAGTTGATTTAGCTATTTTTTCTTTACATTTAGCAGGTATTTCATCAATTTTAGGAGCAGTAAATTTCATTACTACAGTTATTAATATACGATCTTCAGGAATTACACTTGATCGAATACCATTATTTGTGTGATCAGTAGTTATTACTGCTGTTCTATTACTTTTATCTTTACCAGTATTAGCCGGAGCTATTACTATACTATTAACTGACCGAAATTTAAATACTTCATTCTTTGACCCAATTGGTGGAGGAGACCCAATTCTTTATCAACACTTATTT
>KM350674.1;tax=d:Eukarya,p:Arthropoda,c:Insecta,o:Diptera,f:Culicidae,g:Culex,s:Culexpseudovishnui
TCATCTGGAACAGCCCATGCAGGAGCTTCAGTTGATTTAGCTATTTTTTCTTTACATTTAGCAGGTATTTCATCAATTTTAGGAGCAGTAAATTTTATTACTACAGTTATTAATATACGATCTTCAGGAATTACACTTGATCGAATACCATTATTTGTGTGATCAGTAGTTATTACTGCTGTTCTATTACTTTTATCTTTACCAGTATTAGCCGGAGCTATTACTATACTATTAACTGACCGAAATTTAAATACTTCATTCTTTGACCCAATTGGTGGAGGAGATCCAATTCTTTATCAACACTTATTT
>KM350675.1;tax=d:Eukarya,p:Arthropoda,c:Insecta,o:Diptera,f:Culicidae,g:Culex,s:Culexpseudovishnui
TCATCTGGGACAGCCCACGCAGGAGCTTCAGTTGATTTAGCTATTTTTTCTTTACATTTAGCAGGTATTTCATCAATTTTAGGAGCAGTAAATTTCATTACTACAGTTATTAATATACGATCTTCAGGAATTACACTTGATCGAATACCATTATTTGTGTGATCAGTAGTTATTACTGCTGTTCTATTACTTTTATCTTTACCAGTATTAGCCGGAGCTATTACTATACTATTAACTGACCGAAATTTAAATACTTCATTCTTTGACCCAATTGGTGGAGGAGACCCAATTCTTTATCAACACTTATTT
>KM350676.1;tax=d:Eukarya,p:Arthropoda,c:Insecta,o:Diptera,f:Culicidae,g:Culex,s:Culexpseudovishnui
TCATCTGGAACAGCCCACGCAGGAGCTTCAGTTGATTTAGCTATTTTTTCTTTACATTTAGCGGGTATTTCATCAATTTTAGGAGCAGTAAATTTCATTACTACAGTTATTAATATACGATCTTCAGGAATTACACTTGATCGAATACCATTATTTGTGTGATCAGTAGTTATTACTGCTGTTCTATTACTTTTATCTTTACCAGTATTAGCCGGAGCTATTACTATACTATTAACTGACCGAAATTTAAATACTTCATTCTTTGACCCAATTGGTGGAGGAGATCCAATTCTTTATCAACACTTATTT
>KM350677.1;tax=d:Eukarya,p:Arthropoda,c:Insecta,o:Diptera,f:Culicidae,g:Culex,s:Culexpseudovishnui
TCATCTGGAACAGCCCACGCAGGAGCTTCAGTTGATTTAGCTATTTTTTCTTTACATTTAGCAGGTATTTCATCAATTTTAGGAGCAGTAAATTTCATTACTACAGTTATTAATATACGATCTTCAGGAATTACACTTGATCGAATACCATTATTTGTGTGATCAGTAGTTATTACTGCTGTTCTATTACTTTTATCTTTACCAGTATTAGCCGGAGCTATTACTATACTATTAACTGACCGAAATTTAAATACTTCATTCTTTGACCCAATTGGTGGAGGAGATCCAATTCTTTATCAACACTTATTT
>KR872406.1;tax=d:Eukarya,p:Arthropoda,c:Insecta,o:Diptera,f:Culicidae,g:Culex,s:Culexpseudovishnui
TCATCTGGAACAGCTCATGCTGGGGCCTCAGTTGATTTAGCTATTTTTTCTTTACATTTAGCAGGGATTTCATCAATTTTAGGGGCAGTAAATTTTATTACTACAGTTATTAATATACGATCTTCAGGAATTACACTTGATCGAATACCATTATTTGTTTGATCAGTAGTAATTACTGCTGTTTTATTACTTCTTTCATTACCTGTATTAGCCGGAGCTATTACTATATTATTAACAGATCGAAACTTAAATACTTCATTCTTTGACCCAATTGGAGGAGGAGACCCAATTCTTTATCAACACTTATTT
>KY040662.1;tax=d:Eukarya,p:Arthropoda,c:Insecta,o:Diptera,f:Culicidae,g:Culex,s:Culexpseudovishnui
TCATCTGGAACAGCCCACGCAGGAGCTTCAGTTGATTTAGCTATTTTTTCTTTACATTTAGCAGGTATTTCATCAATTTTAGGAGCAGTAAATTTCATTACTACAGTTATTAATATACGATCTTCAGGAATTACACTTGATCGAATACCATTATTTGTGTGATCAGTAGTTATTACTGCTGTTCTATTACTTTTATCTTTACCAGTATTAGCCGGAGCTATTACTATATTATTAACTGACCGAAACTTAAATACTTCATTCTTTGATCCAATTGGTGGAGGAGACCCAATTCTTTATCAACACTTATTT
>KY040663.1;tax=d:Eukarya,p:Arthropoda,c:Insecta,o:Diptera,f:Culicidae,g:Culex,s:Culexpseudovishnui
TCATCTGGAACAGCCCACGCAGGAGCTTCAGTTGATTTAGCTATTTTTTCTTTACATTTAGCAGGTATTTCATCAATTTTAGGAGCAGTAAATTTCATTACTACAGTTATTAATATACGATCTTCAGGAATTACACTTGATCGAATACCATTATTTGTGTGATCAGTAGTTATTACAGCTGTTCTATTACTTTTATCTTTACCAGTATTAGCCGGAGCTATTACTATATTATTAACTGACCGAAATTTAAATACTTCATTCTTTGACCCAATTGGTGGAGGAGATCCAATTCTTTATCAACACTTATTT
>MH778952.1;tax=d:Eukarya,p:Arthropoda,c:Insecta,o:Diptera,f:Culicidae,g:Culex,s:Culexpseudovishnui
TCATCTGGAACAGCCCACGCAGGAGCTTCAGTTGATTTAGCTATTTTTTCTTTACATTTAGCAGGTATTTCATCAATTTTAGGAGCAGTAAATTTTATTACTACAGTTATTAATATACGATCTTCAGGAATTACACTTGATCGAATGCCATTATTTGTGTGATCAGTAGTTATTACTGCTGTTCTATTACTTTTATCTTTACCAGTATTAGCCGGAGCTATTACTATACTATTAACTGACCGAAATTTAAATACTTCATTCTTTGACCCAATTGGTGGAGGAGATCCAATTCTTTATCAACACTTATTT
>MH778953.1;tax=d:Eukarya,p:Arthropoda,c:Insecta,o:Diptera,f:Culicidae,g:Culex,s:Culexpseudovishnui
TCATCTGGAACAGCCCATGCAGGAGCTTCAGTTGATTTAGCTATTTTTTCTTTACATTTAGCAGGTATTTCATCAATTTTAGGAGCAGTAAATTTCATTACTACAGTTATTAATATACGATCTTCAGGAATTACACTTGATCGAATACCATTATTTGTATGATCAGTAGTTATTACTGCTGTTCTATTACTTTTATCTTTACCAGTATTAGCCGGAGCTATTACTATACTATTAACTGATCGAAATTTAAATACTTCATTCTTTGACCCAATTGGTGGAGGAGACCCAATTCTTTATCAACACTTATTT
>MH778955.1;tax=d:Eukarya,p:Arthropoda,c:Insecta,o:Diptera,f:Culicidae,g:Culex,s:Culexpseudovishnui
TCATCTGGAACAGCCCACGCAGGAGCTTCAGTTGATTTAGCTATTTTTTCTTTACATTTAGCAGGTATTTCATCAATTTTAGGAGCAGTAAATTTCATTACTACAGTTATTAATATACGATCTTCAGGAATTACACTAGATCGAATACCATTATTTGTGTGATCAGTAGTTATTACTGCTGTTCTATTACTTTTATCTTTACCAGTATTAGCCGGAGCTATTACTATACTATTAACTGACCGAAATTTAAATACTTCATTCTTTGATCCAATTGGTGGAGGAGATCCAATTCTTTATCAACACTTATTT
>MH778956.1;tax=d:Eukarya,p:Arthropoda,c:Insecta,o:Diptera,f:Culicidae,g:Culex,s:Culexpseudovishnui
TCATCTGGAACAGCCCATGCAGGAGCTTCAGTTGATTTAGCTATTTTTTCTTTACATTTAGCAGGTATTTCATCAATTTTAGGAGCAGTAAATTTCATTACTACAGTTATTAATATACGATCTTCAGGAATTACACTTGATCGAATACCATTATTTGTGTGATCAGTAGTTATTACTGCTGTTCTATTACTTTTATCTTTACCAGTATTAGCCGGAGCTATTACTATACTATTAACTGACCGAAATTTAAATACTTCATTCTTTGACCCAATTGGTGGAGGAGACCCAATTCTTTATCAACACTTATTT
>MH778957.1;tax=d:Eukarya,p:Arthropoda,c:Insecta,o:Diptera,f:Culicidae,g:Culex,s:Culexpseudovishnui
TCATCTGGAACAGCCCACACAGGAGCTTCAGTTGATTTAGCTATTTTTTCTTTACATTTAGCAGGTATTTCATCAATTTTAGGAGCAGTAAATTTCATTACTACAGTTATTAATATACGATCTTCAGGAATTACACTTGATCGAATACCACTATTTGTGTGATCAGTAGTTATTACTGCTGTTCTATTACTTTTATCTTTACCAGTATTAGCCGGAGCTATTACTATACTATTAACTGACCGAAATTTAAATACTTCATTCTTTGACCCAATTGGTGGAGGAGACCCAATTCTTTATCAACACTTATTT
>MN792838.1;tax=d:Eukarya,p:Arthropoda,c:Insecta,o:Diptera,f:Culicidae,g:Culex,s:Culexpseudovishnui
TCATCTGGAACAGCCCACGCAGGAGCTTCAGTTGATTTAGCTATTTTTTCTTTACATTTAGCAGGTATTTCATCAATTTTAGGAGCAGTAAATTTCATTACTACAGTTATTAATATACGATCTTCAGGAATTACACTTGATCGAATGCCATTATTTGTGTGATCAGTAGTTATTACTGCTGTTCTATTACTTTTATCTTTACCAGTATTAGCTGGAGCTATTACTATACTATTAACTGACCGAAATTTAAATACTTCATTCTTTGACCCAATTGGTGGAGGAGACCCAATTCTTTATCAACACTTATTT
>MN792839.1;tax=d:Eukarya,p:Arthropoda,c:Insecta,o:Diptera,f:Culicidae,g:Culex,s:Culexpseudovishnui
TCATCTGGAACAGCCCATGCAGGAGCTTCAGTTGATTTAGCTATTTTTTCTTTACATTTAGCAGGTATTTCATCAATTTTAGGAGCAGTAAATTTCATTACTACAGTTATTAATATACGATCTTCAGGAATTACACTTGATCGAATACCATTATTTGTATGATCAGTAGTTATTACTGCTGTTCTATTACTTTTATCTTTACCAGTATTAGCCGGAGCTATTACTATGCTATTAACTGACCGAAATTTAAATACTTCATTCTTTGACCCAATTGGTGGAGGAGACCCAATTCTTTATCAACACTTATTT
>MN792842.1;tax=d:Eukarya,p:Arthropoda,c:Insecta,o:Diptera,f:Culicidae,g:Culex,s:Culexpseudovishnui
TCATCTGGAACAGCCCACGCAGGAGCTTCAGTTGATTTAGCTATTTTTTCTTTACATTTAGCAGGTATTTCATCAATTTTAGGAGCAGTAAATTTCATTACTACAGTTATTAATATACGATCTTCAGGAATTACACTTGATCGAATACCATTATTTGTATGATCAGTAGTTATTACTGCTGTTCTATTACTTTTATCTTTACCAGTATTAGCCGGAGCTATTACTATACTATTAACTGACCGAAATTTAAATACTTCATTCTTTGACCCAATTGGTGGGGGGGATCCAATTCTTTATCAACACTTATTT
>MN792843.1;tax=d:Eukarya,p:Arthropoda,c:Insecta,o:Diptera,f:Culicidae,g:Culex,s:Culexpseudovishnui
TCATCTGGAACAGCCCACGCAGGAGCTTCAGTTGATTTAGCTATTTTTTCTTTACATTTAGCAGGTATTTCATCAATTTTAGGAGCAGTAAATTTCATTACTACAGTTATTAATATACGATCTTCAGGAATTACACTTGATCGAATACCATTATTTGTGTGATCAGTAGTTATTACTGCTGTTCTATTACTTTTATCTTTACCAGTATTAGCTGGAGCTATTACTATACTATTAACTGACCGAAATTTAAATACTTCATTCTTTGACCCAATTGGTGGAGGAGATCCAATTCTTTATCAACACTTATTT
>LC054480.1;tax=d:Eukarya,p:Arthropoda,c:Insecta,o:Diptera,f:Culicidae,g:Culex,s:Culexpseudovishnui
TATCATCTGGTACAGCACATGCCGGAGCTTCAGTTGATTTAGCTATTTTTTCTTTACATTTAGCAGGGATTTCATCAATTTTAGGAGCAGTAAATTTTATTACTACAGTTATTAATATACGATCATCAGGAATTACTCTTGATCGAATACCACTATTTGTATGATCAGTAGTAATTACGGCTGTTCTATTACTTTTATCTTTACCAGTATTAGCTGGAGCTATTACTATATTATTAACTGATCGAAATTTAAATACTTCATTCTTTGACCCAATTGGAGGAGGAGATCCAATTCTTTATCAACATTTA
>LC054481.1;tax=d:Eukarya,p:Arthropoda,c:Insecta,o:Diptera,f:Culicidae,g:Culex,s:Culexpseudovishnui
TATCATCTGGTACAGCACATGCCGGGGCTTCAGTTGATTTAGCTATTTTTTCTTTACATTTAGCAGGGATTTCATCAATTTTAGGAGCAGTAAATTTTATTACTACAGTTATTAATATACGATCATCAGGAATTACTCTTGATCGAATACCATTATTTGTATGATCAGTAGTAATTACTGCTGTTCTATTACTTTTATCTTTACCAGTATTAGCTGGAGCTATTACTATATTATTAACTGATCGAAATTTAAATACTTCATTCTTTGATCCAATTGGAGGAGGAGACCCAATTCTTTATCAACATTTA
>LC054482.1;tax=d:Eukarya,p:Arthropoda,c:Insecta,o:Diptera,f:Culicidae,g:Culex,s:Culexpseudovishnui
TATCATCTGGTACAGCACATGCTGGAGCTTCAGTTGATTTAGCTATTTTTTCTTTACATTTAGCAGGGATTTCATCGATTTTAGGAGCAGTAAATTTTATTACTACAGTTATTAATATACGATCATCAGGAATTACTCTTGATCGAATACCGTTATTTGTATGATCAGTAGTAATTACTGCTGTTCTATTACTTTTATCTTTACCAGTATTAGCTGGAGCTATTACTATATTATTAACTGATCGAAATTTAAATACTTCATTCTTTGACCCAATTGGAGGAGGGGACCCAATTCTTTATCAACATTTA
>LC054483.1;tax=d:Eukarya,p:Arthropoda,c:Insecta,o:Diptera,f:Culicidae,g:Culex,s:Culexpseudovishnui
TATCATCTGGTACAGCACATGCCGGAGCTTCAGTTGATTTAGCTATTTTTTCTTTACATTTAGCAGGGATTTCATCAATTTTAGGAGCAGTAAATTTTATTACTACAGTTATTAATATACGATCATCAGGAATTACTCTTGATCGAATACCATTATTTGTATGATCAGTAGTAATTACTGCTGTTCTATTACTTTTATCTTTACCAGTATTAGCTGGAGCTATTACTATATTATTAACTGATCGAAATTTAAATACTTCATTCTTTGATCCAATTGGAGGAGGAGACCCAATTCTTTATCAACATTTA
>MT434332.1;tax=d:Eukarya,p:Arthropoda,c:Insecta,o:Diptera,f:Culicidae,g:Culex,s:Culexpseudovishnui
TATCATCTGGAACAGCACATGCCGGAGCTTCAGTCGATTTAGCTATTTTTTCTTTACACTTAGCAGGGATTTCATCAATTTTAGGAGCAGTAAATTTTATTACTACAGTTATTAATATACGATCATCAGGAATTACTCTTGATCGAATACCATTATTTGTATGATCAGTAGTTATTACTGCTGTTTTATTACTTTTATCTTTACCAGTATTAGCTGGAGCTATTACTATATTATTAACTGATCGAAATTTAAATACTTCATTCTTTGACCCAATTGGAGGAGGAGATCC
>KR872405.1;tax=d:Eukarya,p:Arthropoda,c:Insecta,o:Diptera,f:Culicidae,g:Culex,s:Culexvishnui
TATCATCTGGAACAGCCCATGCAGGAGCTTCAGTTGATTTAGCTATTTTTTCTTTACATTTAGCAGGTATTTCATCAATTTTAGGAGCAGTAAATTTTATTACTACAGTTATTAATATACGATCTTCAGGAATTACACTTGATCGAATACCATTATTTGTATGATCAGTAGTTATTACTGCTGTTCTATTACTTTTATCTTTACCAGTATTAGCCGGAGCTATTACTATATTATTAACTGACCGAAATTTAAATACTTCATTCTTTGACCCAATTGGTGGAGGAGACCCAATTCTTTATCAACACTTATTTTGATTTTTTGGACATCCAGAAGTATA
>KF564733.1;tax=d:Eukarya,p:Arthropoda,c:Insecta,o:Diptera,f:Culicidae,g:Culex,s:Culexvishnui
TCTATCATCTGGAACAGCTCACGCTGGGGCCTCAGTTGATTTAGCTATTTTTTCTTTACATTTAGCAGGGATTTCATCAATTTTAGGGGCAGTAAATTTTATTACTACAGTTATTAATATGCGATCTTCAGGAATTACACTTGATCGAATACCATTATTTGTTTGATCAGTAGTAATTACTGCTGTTTTATTACTTCTTTCATTACCTGTATTAGCCGGAGCTATTACTATATTATTAACAGATCGAAATTTAAATACTTCATTCTTTGACCCAATTGGAGGAGGAGACCCAATTCTTTATCAACACTTATTT
>AB690844.1;tax=d:Eukarya,p:Arthropoda,c:Insecta,o:Diptera,f:Culicidae,g:Culex,s:Culexvishnui
TATCATCTGGAACAGCACATGCCGGAGCTTCAGTTGATTTAGCTATTTTTTCTTTACATTTAGCAGGGATTTCATCAATTTTAGGAGCAGTAAATTTTATTACTACAGTTATTAATATACGATCATCAGGAATTACTCTTGATCGAATACCACTATTTGTATGATCAGTAGTAATTACTGCTGTTCTATTACTTTTATCTTTACCAGTATTAGCTGGAGCTATTACTATATTATTAACTGATCGAAATTTAAATACTTCATTCTTTGACCCAATTGGAGGAGGAGATCCAATTCTTTATCAACATTTATTC
>AB738149.1;tax=d:Eukarya,p:Arthropoda,c:Insecta,o:Diptera,f:Culicidae,g:Culex,s:Culexvishnui
TCATCTGGAACAGCTCATGCTGGGGCCTCAGTTGATTTAGCTATTTTTTCTTTACATTTAGCAGGGATTTCATCAATTTTAGGGGCAGTAAATTTTATTACTACAGTTATTAATATGCGATCTTCAGGAATTACACTTGATCGAATACCATTATTTGTTTGATCAGTAGTAATTACTGCTGTTTTATTACTTCTTTCATTACCTGTATTAGCCGGAGCTATTACTATATTATTAACAGATCGAAATTTAAATACTTCATTCTTTGACCCAATTGGAGGAGGAGACCCAATTCTTTATCAACACTTATTT
>AY729973.1;tax=d:Eukarya,p:Arthropoda,c:Insecta,o:Diptera,f:Culicidae,g:Culex,s:Culexvishnui
TCATCTGGAACAGCTCATGCTGGGGCCTCAGTTGATTTAGCTATTTTTTCTTTACATTTAGCAGGGATTTCATCAATTTTAGGGGCAGTAAATTTTATTACTACAGTTATTAATATACGATCTTCAGGAATTACACTTGATCGAATACCATTATTTGTTTGATCAGTAGTAATTACTGCTGTTTTATTACTTCTTTCATTACCTGTATTAGCCGGAGCTATTACTATATTATTAACAGATCGAAACTTAAATACTTCATTCTTTGACCCAATTGGAGGAGGGGACCCAATTCTTTATCAACACTTATTT
>HM769287.1;tax=d:Eukarya,p:Arthropoda,c:Insecta,o:Diptera,f:Culicidae,g:Culex,s:Culexvishnui
TCATCTGGAACAGCTCATGCTGGGGCCTCAGTTGATTTAGCTATTTTTTCTTTACATTTAGCAGGGATTTCATCAATTTTAGGGGCAGTAAATTTTATTACTACAGTTATTAATATACGATCTTCAGGAATTACACTTGATCGAATACCATTATTTGTTTGATCAGTAGTAATTACTGCTGTTTTATTACTTCTTTCATTACCTGTATTAGCCGGAGCTATTACTATATTATTAACAGATCGAAACTTAAATACTTCATTCTTTGACCCAATTGGAGGAGGAGACCCAATTCTTTATCAACACTTATTT
>KF564734.1;tax=d:Eukarya,p:Arthropoda,c:Insecta,o:Diptera,f:Culicidae,g:Culex,s:Culexvishnui
TCATCTGGAACAGCTCATGCTGGGGCCTCAGTTGATTTAGCTATTTTTTCTTTACATTTAGCAGGGATTTCATCAATTTTAGGGGCAGTAAATTTTATTACTACAGTTATTAATATACGATCTTCAGGAATTACACTTGATCGAATACCATTATTTGTTTGATCAGTAGTAATTACTGCTGTTTTATTACTTCTTTCATTACCTGTATTAGCCGGAGCTATTACTATATTGTTAACAGATCGAAATTTAAATACTTCATTCTTTGACCCAATTGGAGGAGGAGACCCAATTCTTTATCAACACTTATTT
>KF564752.1;tax=d:Eukarya,p:Arthropoda,c:Insecta,o:Diptera,f:Culicidae,g:Culex,s:Culexvishnui
TCATCTGGAACAGCTCATGCTGGGGCCTCAGTTGATTTAGCTATTTTTTCTTTACATTTAGCAGGGATTTCATCAATTTTAGGGGCAGTAAATTTTATTACTACAGTTATTAATATACGATCTTCAGGAATTACACTTGATCGAATACCATTATTTGTTTGATCAGTAGTAATTACTGCTGTTTTATTACTTCTTTCATTACCTGTATTAGCCGGAGCTATTACTATATTATTAACAGATCGAAATTTAAATACTTCATTCTTTGACCCAATTGGAGGAGGAGACCCAATTCTTTATCAACACTTATTT
>KM350672.1;tax=d:Eukarya,p:Arthropoda,c:Insecta,o:Diptera,f:Culicidae,g:Culex,s:Culexvishnui
TCATCTGGAACAGCTCACGCTGGGGCCTCAGTTGATTTAGCTATTTTTTCTTTACATTTAGCAGGGATTTCATCAATTTTAGGAGCAGTAAATTTTATTACTACAGTTATTAATATGCGATCTTCAGGAATTACACTTGATCGAATACCATTATTTGTTTGATCAGTAGTAATTACTGCTGTTTTATTACTTCTTTCATTACCTGTATTAGCCGGAGCTATTACTATATTATTAACAGATCGAAATTTAAATACTTCATTCTTTGACCCAATTGGAGGAGGAGACCCAATTCTTTATCAACACTTATTT
>MH374857.1;tax=d:Eukarya,p:Arthropoda,c:Insecta,o:Diptera,f:Culicidae,g:Culex,s:Culexvishnui
AAATAAGTGTTGATAAAGAATTGGGTCCCCTCCTCCAATTGGGTCAAAGAATGAAGTATTTAAGTTTCGATCTGTTAATAATATAGTAATAGCTCCGGCTAATACAGGTAATGAAAGAAGTAATAAAACAGCAGTAATTACTACTGATCAAACAAATAATGGTATTCGATCAAGTGTAATTCCTGAAGATCGTATATTAATAACTGTAGTAATAAAATTTACTGCCCCTAAAATTGATGAAATCCCTGCTAAATGTAAAGAAAAAATAGCTAAATCAACTGAAGCCCCAGCATGAGCTGTTCCAGATGA
>MH778948.1;tax=d:Eukarya,p:Arthropoda,c:Insecta,o:Diptera,f:Culicidae,g:Culex,s:Culexvishnui
TCATCTGGAACAGCTCACGCTGGGGCCTCAGTTGATTTAGCTATTTTTTCTTTACATTTAGCAGGGATTTCATCAATTTTAGGAGCAGTAAATTTTATTACTACAGTTATTAATATACGATCTTCAGGAATTACACTTGATCGAATACCATTATTTGTTTGATCAGTAGTAATTACTGCTGTTTTATTACTTCTTTCATTACCTGTATTAGCCGGAGCTATTACTATATTATTAACAGATCGAAATTTAAATACTTCATTCTTTGACCCAATTGGAGGAGGAGACCCAATTCTTTATCAACACTTATTT
>MW321879.1;tax=d:Eukarya,p:Arthropoda,c:Insecta,o:Diptera,f:Culicidae,g:Culex,s:Culexvishnui
TCATCTGGAACAGCTCATGCTGGAGCCTCAGTTGATTTAGCTATTTTTTCTTTACATTTAGCAGGGATTTCATCAATTTTAGGAGCAGTAAATTTTATTACTACAGTTATTAATATACGGTCTTCAGGAATTACACTTGATCGAATACCATTATTTGTTTGATCAGTAGTAATTACTGCTGTTTTATTACTTCTTTCATTACCTGTATTAGCCGGAGCTATTACTATATTATTAACAGACCGAAATTTAAATACTTCATTCTTTGACCCAATTGGAGGAGGAGACCCAATTCTTTATCAACACTTATTT
>MF179239.1;tax=d:Eukarya,p:Arthropoda,c:Insecta,o:Diptera,f:Culicidae,g:Culex,s:Culexvishnui
TCATCTGGAACAGCTCATGCTGGGGCCTCAGTTGATTTAGCTATTTTTTCTTTACATTTAGCAGGGATTTCATCAATTTTAGGGGCGGTAAGTTTTATTACTACAGTTATTAATATACGATCTTCAGGAATTACACTTGATCGAATACCATTATTTGTTTGATCAGTAGTAATTACTGCTGTTTTATTACTTCTTTCATTACCTGTATTAGCCGGAGCTATTACTATATTATTAACAGATCGAAATTTAAATACTTCATTCTTTGACCCAATTGGAGGAGGAGACCCAATTCTTTATCAACACTTA
>MT656271.1;tax=d:Eukarya,p:Arthropoda,c:Insecta,o:Diptera,f:Culicidae,g:Culex,s:Culexvishnui
TCATCTGGAACAGCTCATGCTGGAGCCTCAGTTGATTTAGCTATTTTTTCTTTACATTTAGCAGGGATTTCATCAATTTTAGGGGCAGTAAATTTTATTACTACAGTTATTAATATACGATCTTCAGGAATTACACTTGATCGAATACCATTATTTGTTTGATCAGTAGTAATTACTGCTGTTTTATTACTTCTTTCATTACCTGTATTAGCCGGAGCTATTACTATACTATTAACAGATCGAAATTTAAATACTTCATTCTTTGACCCAATTGGAGGAGGAGA
>MW549044.1;tax=d:Eukarya,p:Arthropoda,c:Insecta,o:Diptera,f:Culicidae,g:Culex,s:Culexvishnui
TCATCTGGAACAGCCCACGCAGGAGCTTCAGTTGATTTAGCTATTTTTTCTTTACATTTAGCAGGTATTTCATCAATTTTAGGAGCAGTAAATTTTATTACTACAGTTATTAATATACGATCTTCAGGAATTACACTTGATCGAATGCCATTATTTGTGTGATCAGTAGTTATTACTGCTGTTCTATTACTTTTATCTTTACCAGTATTAGCCGGAGCTATTACTATACTATTAACTGACCGAAATTTAAATACTTCATTCTTTGACCCAATTGGTGGAGGAGA
>MT298296.1;tax=d:Eukarya,p:Arthropoda,c:Insecta,o:Odonata,f:Calopterygidae,g:Calopteryx,s:Calopteryxxanthostoma
ACACGCTGGAGGATCAGTTGATCTAACAATTTTCTCCTTACATTTAGCAGGAGTATCCTCAATCCTAGGGGCAATTAATTTTATCACAACAACAATTAATATAAAAACTCCAGGAATAAAAATAGATCAAATGCCATTATTAGTATGGGCAGTAGTAATCACAGCCGTTCTTCTACTACTATCTCTCCCAGTACTTGCTGGAGCTATTACAATACTACTAACTGACCGTAACATAAATACATCATTCTTCGACCCTGCTGGGGGTGGAGACCCAATTCTGTACCAGCATTTATTC
>JF764761.1;tax=d:Eukarya,p:Arthropoda,c:Insecta,o:Diptera,f:Chironomidae,g:Cricotopus,s:Cricotopustrifasciagroupsp.AJ-2011
AAGAATGACGTATTTAAATTTCGATCTGTTAAAAGTATAGTAATAGCTCCAGCTAAAACTGGTAATGATAAAAGGAGTAAGATTGCAGTAATTACTACTGATCAAACAAATAAAGGTATTCGATCTAAAGTAATTCCTTCAGATCGTATATTAATTACTGTTGTAATAAAATTTACAGCTCCTAAGATAGAAGAAATCCCAGCTAAATGTAAAGAGAAAATTGCTAAATCAACTGATGCCCCAGCATGAGCAATTCCGGCAGAAAGA
>JF747297.1;tax=d:Eukarya,p:Arthropoda,c:Insecta,o:Diptera,f:Simuliidae,g:Simulium,s:Simuliumanchistinum
ATTATCCTCAGGAATTGCCCATGCCGGCGCTTCTGTAGATTTAGCTATTTTTTCTCTTCATTTAGCTGGAATTTCTTCTATTTTAGGAGCCGTAAATTTTATTACAACTATTATCAATATGCGATCTAACGGAATTACCTTTGATCGAATGCCATTATTTGTCTGATCAGTAGTCATTACAGCTGTTTTATTATTACTCTCTCTTCCTGTATTAGCTGGAGCTATTACAATACTTTTAACAGACCGAAATTTAAATACTTCTTTCTTTGACCCAGCTGGAGGAGGAGACCCTATTCTTTATCAACATTTATTC
>JF747298.1;tax=d:Eukarya,p:Arthropoda,c:Insecta,o:Diptera,f:Simuliidae,g:Simulium,s:Simuliumanchistinum
ATTATCCTCAGGAATTGCCCATGCCGGAGCTTCTGTAGATTTAGCTATTTTTTCTCTTCATTTAGCTGGAATTTCTTCTATTTTAGGAGCCGTAAATTTTATTACAACTATTATTAATATGCGATCTAATGGAATTACCTTTGATCGAATACCATTATTTGTTTGATCAGTAGTTATTACAGCTGTTTTATTATTACTTTCACTTCCTGTTTTAGCTGGGGCTATTACAATACTTTTAACAGACCGAAATTTAAATACTTCTTTCTTTGACCCAGCTGGAGGAGGAGACCCTATTCTTTATCAACATTTATTC
>JF747259.1;tax=d:Eukarya,p:Arthropoda,c:Insecta,o:Diptera,f:Simuliidae,g:Simulium,s:Simuliumaranti
ATTATCCTCAGGAATTGCCCATGCCGGAGCTTCTGTAGATTTAGCTATTTTTTCTCTTCATTTAGCTGGAATTTCTTCTATTTTAGGAGCCGTAAATTTTATTACAACTATTATTAATATACGATCTAATGGAATTACCTTTGATCGAATGCCATTATTTGTTTGGTCAGTAGTTATTACAGCTGTTTTATTATTACTTTCTCTTCCTGTATTAGCTGGAGCTATTACAATACTTTTAACAGACCGAAATTTAAATACTTCTTTTTTTGACCCGGCTGGAGGAGGAGACCCTATTCTTTACCAACATTTATTC
>JF747260.1;tax=d:Eukarya,p:Arthropoda,c:Insecta,o:Diptera,f:Simuliidae,g:Simulium,s:Simuliumaranti
ATTATCCTCAGGAATTGCCCATGCCGGAGCTTCTGTAGATTTAGCTATTTTTTCTCTTCATTTAGCTGGAATTTCTTCTATTTTAGGAGCCGTAAATTTTATTACAACTATTATTAATATACGATCTAATGGAATTACCTTTGATCGAATGCCATTATTTGTTTGATCAGTAGTTATTACAGCTGTTTTATTATTACTTTCTCTTCCTGTATTAGCTGGAGCTATTACAATACTTTTAACAGACCGAAATTTAAATACTTCTTTTTTTGACCCGGCTGGAGGAGGAGACCCTATTCTTTACCAACATTTATTC
>JF747313.1;tax=d:Eukarya,p:Arthropoda,c:Insecta,o:Diptera,f:Simuliidae,g:Simulium,s:Simuliumchlorum
ATTATCCTCAGGAATTGCCCATGCCGGAGCTTCTGTAGATTTAGCTATTTTTTCTCTTCATTTAGCTGGAATTTCTTCTATTTTAGGGGCTGTAAATTTTATTACAACTATTATTAATATGCGATCTAACGGAATTACCTTTGATCGAATGCCATTATTTGTTTGATCAGTAGTCATTACAGCTGTTTTATTATTACTTTCCCTTCCTGTATTAGCTGGAGCTATTACAATACTTTTAACAGACCGAAATTTAAATACTTCCTTCTTTGATCCCGCTGGAGGAGGAGACCCTATTCTTTACCAACATTTATTC
>JF747311.1;tax=d:Eukarya,p:Arthropoda,c:Insecta,o:Diptera,f:Simuliidae,g:Simulium,s:Simuliumchlorum
ATTATCCTCAGGAATTGCTCATGCCGGAGCTTCTGTAGACTTAGCTATTTTTTCTCTTCATTTAGCCGGAATTTCCTCTATTTTAGGAGCAGTAAATTTTATTACAACTATTATCAATATACGATCTAACGGAATTACCTTTGATCGAATGCCATTATTTGTCTGATCAGTAGTCATTACAGCTGTTTTATTATTACTCTCTCTTCCTGTATTAGCTGGAGCTATCACAATACTTTTAACAGACCGAAATTTAAATACTTCTTTTTTTGACCCAGCTGGAGGAGGAGACCCTATTCTTTACCAACATTTATT
>JF747316.1;tax=d:Eukarya,p:Arthropoda,c:Insecta,o:Diptera,f:Simuliidae,g:Simulium,s:Simuliumdefinitum
TTATCCTCAGGAATTGCCCATGCTGGGGCTTCTGTAGATTTAGCTATTTTTTCTCTTCATTTAGCTGGAATTTCTTCTATTTTAGGAGCCGTAAATTTTATTACAACTATTATTAATATACGATCTAACGGAATTACCTTTGATCGAATGCCATTATTTGTTTGATCAGTAGTTATTACAGCTGTTTTATTATTACTTTCTCTTCCTGTATTGGCTGGGGCTATTACAATACTTTTAACAGACCGAAATTTAAATACTTCTTTCTTTGACCCAGCTGGAGGAGGAGACCCTATTCTTTACCAACATTTATTC
>JF747317.1;tax=d:Eukarya,p:Arthropoda,c:Insecta,o:Diptera,f:Simuliidae,g:Simulium,s:Simuliumdefinitum
TTATCCTCAGGAATTGCCCATGCAGGAGCCTCTGTAGATTTAGCTATTTTTTCTCTTCATTTAGCGGGAATTTCTTCTATTTTAGGAGCCGTAAATTTTATTACAACTATTATTAATATACGATCTAATGGAATTACCTTTGATCGAATGCCATTATTTGTTTGATCAGTAGTTATTACAGCTGTTTTATTATTACTTTCTCTTCCTGTATTAGCTGGAGCCATTACAATACTTTTAACAGACCGAAATTTAAATACTTCTTTCTTTGACCCAGCTGGGGGAGGAGACCCTATTCTTTACCAACATTTATTC
>JF747281.1;tax=d:Eukarya,p:Arthropoda,c:Insecta,o:Diptera,f:Simuliidae,g:Simulium,s:Simuliumfibrinflatum
ATTATCCTCAGGAATTGCTCATGCCGGAGCTTCTGTAGATTTAGCTATTTTTTCTCTTCATTTAGCTGGAATTTCTTCTATTTTAGGGGCCGTAAATTTTATTACAACTATTATTAATATGCGGTCTAACGGAATTACCTTTGATCGAATACCATTATTTGTATGATCAGTAGTTATTACAGCTGTTTTATTGTTACTCTCCCTTCCTGTATTAGCTGGAGCTATTACAATACTTTTAACAGACCGAAATTTAAATACTTCTTTCTTTGACCCAGCTGGAGGAGGAGACCCTATTCTTTACCAACATTTATTCTGA
>JF747269.1;tax=d:Eukarya,p:Arthropoda,c:Insecta,o:Diptera,f:Simuliidae,g:Simulium,s:Simuliumfibrinflatum
ATTATCCTCAGGAATTGCCCATGCCGGAGCTTCTGTAGATTTAGCTATTTTTTCTCTTCATTTAGCTGGAATTTCTTCTATTTTAGGGGCCGTAAATTTTATTACAACTATTATTAATATGCGGTCTAACGGAATTACCTTTGATCGAATACCATTATTTGTATGATCAGTAGTTATTACAGCTGTTTTATTATTACTCTCCCTTCCTGTATTAGCTGGAGCTATTACAATACTTTTAACAGACCGAAATTTAAATACTTCTTTCTTTGACCCAGCTGGAGGAGGAGACCCTATTCTTTACCAACATTTATTC
>JF747270.1;tax=d:Eukarya,p:Arthropoda,c:Insecta,o:Diptera,f:Simuliidae,g:Simulium,s:Simuliumfibrinflatum
ATTATCCTCAGGAATTGCCCATGCCGGAGCTTCTGTAGATTTAGCTATTTTTTCTCTTCATTTAGCTGGAATTTCTTCTATTTTAGGGGCCGTAAATTTTATTACAACTATTATTAATATGCGGTCTAACGGAATTACCTTTGATCGAATACCATTATTTGTATGATCAGTAGTTATTACAGCCGTTTTATTATTACTCTCCCTTCCTGTATTAGCTGGAGCTATTACAATACTTTTAACAGACCGAAATTTAAATACTTCTTTCTTTGACCCAGCTGGAGGAGGAGACCCTATTCTTTACCAACATTTATTC
>JF747271.1;tax=d:Eukarya,p:Arthropoda,c:Insecta,o:Diptera,f:Simuliidae,g:Simulium,s:Simuliumfibrinflatum
ATTATCCTCAGGAATTGCCCATGCCGGAGCTTCTGTAGATTTAGCTATTTTTTCTCTTCATTTAGCTGGAATTTCTTCTATTTTAGGGGCCGTAAATTTTATTACAACTATTATTAATATGCGGTCTAACGGAATTACCTTTGATCGAATGCCATTATTTGTATGATCAGTAGTTATTACAGCTGTTTTATTATTACTCTCCCTTCCTGTATTAGCTGGAGCTATTACAATACTTTTAACAGACCGAAATTTAAATACTTCTTTCTTTGACCCGGCTGGAGGAGGAGACCCTATTCTTTACCAACATTTATTC
>JF747279.1;tax=d:Eukarya,p:Arthropoda,c:Insecta,o:Diptera,f:Simuliidae,g:Simulium,s:Simuliumfibrinflatum
ATTATCCTCAGGAATTGCCCATGCCGGAGCTTCTGTAGATTTAGCTATTTTTTCTCTTCATTTAGCTGGAATTTCTTCTATTTTAGGGGCCGTAAATTTTATTACAACTATTATTAATATGCGATCTAACGGAATTACCTTTGATCGAATACCATTATTTGTATGATCAGTAGTTATTACAGCTGTTTTATTATTACTCTCCCTTCCTGTATTAGCTGGAGCTATTACAATACTTTTAACAGACCGAAATTTAAATACTTCTTTCTTTGACCCAGCTGGAGGAGGAGACCCTATTCTTTACCAACATTTATTC
>JF747280.1;tax=d:Eukarya,p:Arthropoda,c:Insecta,o:Diptera,f:Simuliidae,g:Simulium,s:Simuliumfibrinflatum
ATTATCCTCAGGAATTGCCCATGCCGGGGCTTCTGTAGATTTAGCTATTTTTTCTCTTCATTTAGCTGGAATTTCTTCTATTTTAGGGGCCGTAAATTTTATTACAACTATTATTAATATGCGATCTAACGGAATTACCTTTGATCGAATACCATTATTTGTATGATCAGTAGTTATTACAGCTGTTTTATTATTACTCTCCCTTCCTGTATTAGCTGGAGCTATTACAATACTTTTAACAGACCGAAATTTAAATACTTCTTTCTTTGATCCAGCTGGAGGAGGAGACCCTATTCTTTACCAACATTTATTC
>JF747321.1;tax=d:Eukarya,p:Arthropoda,c:Insecta,o:Diptera,f:Simuliidae,g:Simulium,s:Simuliumhaysi
TTATCCTCAGGAATTGCCCATGCTGGAGCTTCTGTAGATTTAGCTATTTTTTCTCTTCATTTAGCTGGAATTTCTTCTATTTTAGGGGCCGTAAATTTTATTACAACTATTATTAATATACGATCTAACGGAATTACCTTTGATCGAATGCCATTATTTGTTTGATCAGTAGTTATTACAGCTGTTTTATTATTACTTTCTCTTCCTGTATTAGCGGGAGCTATTACAATACTTTTAACAGACCGAAATTTAAATACTTCTTTCTTTGACCCAGCTGGAGGAGGAGACCCTATTCTTTACCAACATTTATTC
>JF747322.1;tax=d:Eukarya,p:Arthropoda,c:Insecta,o:Diptera,f:Simuliidae,g:Simulium,s:Simuliumhaysi
TTATCCTCAGGAATTGCACATGCCGGAGCTTCTGTAGATTTAGCTATTTTTTCTCTTCATTTAGCTGGAATTTCTTCTATTTTAGGGGCCGTAAATTTTATTACAACTATTATTAATATACGATCTAACGGAATTACCTTTGATCGAATGCCATTATTTGTTTGATCAGTAGTTATTACAGCTGTTTTATTATTACTTTCTCTTCCTGTATTAGCGGGAGCTATTACAATACTTTTAACAGACCGAAATTTAAATACTTCTTTCTTTGACCCAGCTGGAGGAGGAGACCCTATTCTTTACCAACATTTATTC
>JF747323.1;tax=d:Eukarya,p:Arthropoda,c:Insecta,o:Diptera,f:Simuliidae,g:Simulium,s:Simuliumhaysi
TTATCCTCAGGAATTGCCCATGCTGGGGCTTCTGTAGATTTAGCTATTTTTTCTCTTCATTTAGCTGGAATTTCTTCTATTTTAGGAGCTGTAAATTTTATTACAACTATTATTAATATACGATCTAATGGAATTACCTTTGATCGAATGCCATTATTTGTTTGATCAGTAGTTATTACAGCTGTTTTATTATTACTTTCTCTTCCCGTATTGGCTGGGGCTATTACAATACTTTTAACAGACCGAAATTTAAATACTTCTTTCTTTGACCCAGCTGGAGGAGGAGATCCTATTCTTTACCAACATTTATTC
>JF747285.1;tax=d:Eukarya,p:Arthropoda,c:Insecta,o:Diptera,f:Simuliidae,g:Simulium,s:Simuliuminfenestrum
ATTATCCTCAGGAATTGCCCATGCTGGCGCTTCTGTAGATTTAGCTATTTTTTCTCTTCATTTAGCTGGAATTTCTTCTATTTTAGGGGCCGTAAATTTTATTACAACTATTATTAATATACGATCTAACGGAATTACCTTTGATCGAATGCCATTATTTGTTTGATCAGTAGTTATTACAGCTGTTTTATTATTACTCTCCCTTCCTGTTTTAGCTGGAGCTATTACAATACTTTTAACAGACCGAAATTTAAATACTTCTTTCTTTGACCCAGCTGGAGGAGGAGACCCTATTCTTTATCAACATTTATTTTGA
>JF747286.1;tax=d:Eukarya,p:Arthropoda,c:Insecta,o:Diptera,f:Simuliidae,g:Simulium,s:Simuliuminfenestrum
ATTATCCTCAGGAATTGCCCATGCCGGAGCTTCTGTAGATTTAGCTATTTTTTCTCTTCATTTAGCTGGAATTTCTTCTATTTTAGGAGCCGTAAATTTTATTACAACTATTATTAATATGCGATCTAATGGAATTACCTTTGATCGAATACCATTATTTGTTTGATCAGTAGTTATTACAGCTGTTTTATTATTACTTTCACTTCCTGTTTTAGCTGGGGCTATTACAATACTTTTAACAGACCGAAATTTAAATACTTCTTTCTTTGACCCAGCCGGAGGAGGAGACCCTATTCTTTATCAACATTTATTC
>JF747301.1;tax=d:Eukarya,p:Arthropoda,c:Insecta,o:Diptera,f:Simuliidae,g:Simulium,s:Simuliumkrebsorum
TTATCCTCAGGAATTGCCCATGCAGGAGCCTCTGTAGATTTAGCTATTTTTTCTCTTCATTTAGCGGGAATTTCTTCTATTTTAGGAGCCGTAAATTTTATTACAACTATTATTAATATACGATCTAATGGAATTACCTTTGATCGAATACCATTATTTGTTTGATCAGTAGTTATTACAGCTGTTTTATTATTACTTTCTCTTCCTGTATTAGCTGGAGCCATTACGATACTTTTAACAGACCGAAATTTAAATACTTCTTTCTTTGACCCAGCTGGGGGAGGAGACCCTATTCTTTACCAACATTTATTC
>JF747302.1;tax=d:Eukarya,p:Arthropoda,c:Insecta,o:Diptera,f:Simuliidae,g:Simulium,s:Simuliumkrebsorum
TATCCTCAGGAATTGCCCATGCTGGAGCTTCTGTGGATTTAGCTATTTTTTCTCTTCATTTAGCTGGAATTTCTTCTATTTTAGGAGCCGTAAATTTTATTACAACTATTATTAATATACGATCTAACGGGATTACCTTTGATCGAATGCCATTATTTGTTTGATCAGTGATTATTACAGCTGTTTTATTATTACTTTCTCTTCCTGTATTAGCAGGAGCTATTACAATACTTTTAACAGACCGAAATTTAAATACTTCTTTCTTTGACCCAGCTGGAGGGGGAGACCCTATTCTTTACCAACATTTATTC
>JF747304.1;tax=d:Eukarya,p:Arthropoda,c:Insecta,o:Diptera,f:Simuliidae,g:Simulium,s:Simuliumlakei
ATTATCCTCAGGAATTGCCCATGCCGGAGCTTCTGTAGATTTAGCTATTTTTTCTCTTCATTTAGCTGGAATTTCTTCTATTTTAGGGGCTGTAAATTTTATTACAACTATTATTAATATGCGATCTAACGGAATTACCTTTGATCGAATGCCATTATTTGTTTGATCAGTAGTCATTACAGCTGTTTTATTATTACTTTCCCTTCCTGTATTAGCTGGAGCTATTACAATACTTTTAACAGACCGAAATTTAAATACTTCCTTCTTTGACCCCGCTGGAGGAGGAGACCCTATTCTTTACCAACATTTATTC
>JF747303.1;tax=d:Eukarya,p:Arthropoda,c:Insecta,o:Diptera,f:Simuliidae,g:Simulium,s:Simuliumlakei
TTATCCTCAGGAATTGCCCATGCTGGAGCTTCTGTAGATTTAGCTATTTTTTCTCTTCATTTAGCTGGAATTTCTTCTATTTTAGGGGCCGTAAATTTTATTACAACTATTATTAATATACGATCTAACGGGATTACCTTTGATCGAATGCCATTATTTGTTTGATCAGTAGTTATTACAGCTGTTTTATTATTACTTTCTCTTCCTGTATTGGCTGGAGCTATTACAATACTTTTAACAGACCGAAATTTAAATACTTCTTTCTTTGACCCAGCTGGAGGAGGAGACCCTATTCTTTACCAACATTTATTC
>JF747272.1;tax=d:Eukarya,p:Arthropoda,c:Insecta,o:Diptera,f:Simuliidae,g:Simulium,s:Simuliumnotiale
ATTATCCTCAGGAATTGCTCATGCCGGAGCTTCTGTAGATTTAGCTATTTTTTCTCTTCATTTAGCTGGAATTTCTTCTATTTTAGGGGCCGTAAATTTTATTACAACTATTATTAATATGCGATCTAACGGTATTACCTTTGATCGAATACCACTATTTGTTTGATCAGTAGTTATTACAGCTGTTTTATTATTACTTTCCCTTCCTGTATTAGCTGGAGCTATTACAATACTTTTAACAGACCGAAATTTAAATACTTCCTTCTTTGACCCCGCTGGAGGAGGAGACCCTATTCTTTACCAACATTTATTCTGA
>JF747274.1;tax=d:Eukarya,p:Arthropoda,c:Insecta,o:Diptera,f:Simuliidae,g:Simulium,s:Simuliumnotiale
ATTATCCTCAGGAATTGCTCATGCCGGAGCTTCTGTAGATTTAGCTATTTTTTCTCTTCATTTAGCTGGAATTTCTTCTATTTTAGGGGCCGTAAATTTTATTACAACTATTATTAATATGCGATCTAACGGTATTACCTTTGATCGAATACCACTATTTGTTTGATCAGTAGTTATTACAGCTGTTTTATTATTACTTTCCCTTCCTGTATTAGCTGGAGCTATTACAATACTTTTAACAGACCGAAATTTAAATACTTCCTTCTTTGACCCCGCTGGAGGAGGAGACCCCATTCTTTACCAACATTTATTCTGA
>JF747278.1;tax=d:Eukarya,p:Arthropoda,c:Insecta,o:Diptera,f:Simuliidae,g:Simulium,s:Simuliumnotiale
ATTATCCTCAGGAATTGCTCATGCCGGAGCTTCTGTAGATTTAGCTATTTTTTCTCTTCATTTAGCTGGAATTTCTTCTATTTTAGGGGCCGTAAATTTTATTACAACTATTATTAATATGCGATCTAACGGTATTACCTTTGATCGAATACCGCTATTTGTTTGATCAGTAGTTATTACAGCTGTTTTATTATTACTTTCCCTTCCTGTATTAGCTGGAGCTATTACAATACTTTTAACAGACCGAAATTTAAATACTTCCTTCTTTGACCCCGCTGGAGGAGGAGACCCTATTCTTTACCAACATTTATTCTGA
>JF747261.1;tax=d:Eukarya,p:Arthropoda,c:Insecta,o:Diptera,f:Simuliidae,g:Simulium,s:Simuliumozarkense
ATTATCCTCGGGAATCGCCCATGCTGGAGCCTCTGTTGACTTAGCAATTTTTTCTCTTCATTTGGCCGGAATTTCTTCTATTTTAGGGGCTGTAAATTTTATTACAACTATTATTAATATACGTTCTAATGGAATTACATTTGATCGAATGCCCTTATTTGTTTGATCAGTAGTTATTACAGCTGTTTTATTATTATTATCCCTGCCTGTATTAGCTGGAGCTATTACAATGCTTTTAACAGACCGAAATTTGAATACTTCTTTTTTTGACCCAGCTGGTGGGGGAGACCCAATTCTCTATCAACATTTATT
>JF747262.1;tax=d:Eukarya,p:Arthropoda,c:Insecta,o:Diptera,f:Simuliidae,g:Simulium,s:Simuliumozarkense
TTATCCTCGGGAATCGCCCATGCTGGAGCCTCTGTTGACTTAGCAATTTTTTCTCTTCATTTGGCCGGAATTTCTTCTATTTTAGGAGCTGTAAATTTTATTACAACTATTATTAATATACGTTCTAATGGAATTACATTTGATCGAATGCCCTTATTTGTTTGATCAGTAGTTATTACAGCTGTTTTATTATTATTATCCCTGCCTGTATTAGCTGGAGCTATTACAATACTTTTAACAGACCGAAATTTAAATACTTCTTTTTTTGACCCAGCTGGTGGGGGAGACCCAATTCTCTATCAACATTTATTT
>JF747263.1;tax=d:Eukarya,p:Arthropoda,c:Insecta,o:Diptera,f:Simuliidae,g:Simulium,s:Simuliumozarkense
ATTATCCTCGGGAATCGCCCATGCTGGAGCCTCTGTTGACTTAGCAATTTTTTCTCTTCATTTGGCCGGAATTTCTTCTATTTTAGGGGCTGTAAATTTTATTACAACTATTATTAATATACGTTCTAATGGAATTACATTTGATCGAATGCCCTTATTTGTTTGATCAGTAGTTATTACAGCTGTTTTATTATTATTATCCCTGCCTGTATTAGCTGGAGCTATTACAATGCTTTTAACAGACCGAAATTTAAATACTTCTTTTTTTGACCCAGCTGGTGGGGGAGACCCAATTCTCTATCAACATTTATT
>JF747289.1;tax=d:Eukarya,p:Arthropoda,c:Insecta,o:Diptera,f:Simuliidae,g:Simulium,s:Simuliumpenobscotense
TTATCCTCAGGAATTGCCCATGCCGGCGCTTCTGTAGATTTAGCTATTTTTTCTCTTCATTTAGCTGGAATTTCTTCTATTTTAGGGGCCGTAAATTTTATTACAACTATTATTAATATGCGATCTAATGGAATTACGTTTGATCGAATGCCATTATTTGTTTGATCAGTAGTTATTACAGCTGTTTTATTATTACTTTCCCTTCCTGTTTTAGCTGGAGCTATTACAATACTTTTAACAGACCGAAACTTAAATACTTCTTTCTTTGACCCAGCTGGAGGAGGAGACCCTATTCTTTACCAACATTTATTCTGA
>JF747290.1;tax=d:Eukarya,p:Arthropoda,c:Insecta,o:Diptera,f:Simuliidae,g:Simulium,s:Simuliumpenobscotense
TTATCCTCAGGAATTGCCCATGCCGGTGCTTCTGTAGATTTAGCTATTTTTTCTCTTCATTTAGCTGGAATTTCTTCTATTTTAGGGGCCGTAAATTTTATTACAACTATTATTAATATACGATCTAATGGAATTACGTTTGATCGAATGCCATTATTTGTTTGATCAGTAGTTATTACAGCTGTTTTATTATTACTTTCCCTTCCTGTTTTAGCTGGAGCTATTACAATACTTTTAACAGACCGAAATTTAAATACTTCTTTCTTTGACCCAGCTGGAGGAGGAGATCCTATTCTTTACCAACATTTATTCTGA
>JF747293.1;tax=d:Eukarya,p:Arthropoda,c:Insecta,o:Diptera,f:Simuliidae,g:Simulium,s:Simuliumpodostemi
ATTATCCTCAGGAATTGCCCACGCCGGAGCTTCTGTAGATTTAGCTATTTTTTCTCTTCATTTAGCTGGAATTTCTTCTATTTTAGGAGCCGTAAATTTTATTACAACTATTATTAATATGCGATCTAATGGAATTACCTTTGATCGAATACCATTATTTGTTTGATCAGTAGTTATTACAGCTGTTTTATTATTACTTTCCCTTCCTGTATTAGCCGGAGCTATTACAATACTTTTAACAGACCGAAATTTAAATACTTCTTTCTTTGACCCAGCTGGTGGAGGAGACCCTATTCTTTACCAACATTTATTC
>JF747287.1;tax=d:Eukarya,p:Arthropoda,c:Insecta,o:Diptera,f:Simuliidae,g:Simulium,s:Simuliumremissum
ATTATCCTCAGGAATTGCCCACGCCGGAGCTTCTGTAGATTTAGCTATTTTTTCTCTTCATTTAGCTGGAATTTCTTCTATTTTAGGAGCCGTAAATTTTATTACAACTATTATTAATATGCGATCTAATGGAATTACCTTTGATCGAATACCATTATTTGTTTGATCAGTAGTTATTACAGCTGTTTTATTATTACTTTCCCTTCCTGTATTAGCCGGAGCTATTACAATACTTTTAACAGACCGAAATTTAAATACTTCTTTCTTTGACCCAGCTGGTGGAGGAGACCCTATTCTTTACCAACATTTATTC
>JF747275.1;tax=d:Eukarya,p:Arthropoda,c:Insecta,o:Diptera,f:Simuliidae,g:Simulium,s:Simuliumsnowi
ATTATCCTCAGGAATTGCTCATGCCGGAGCTTCTGTAGATTTAGCTATTTTTTCTCTTCATTTAGCTGGAATTTCCTCTATTTTAGGGGCCGTAAATTTTATTACAACTATTATTAATATGCGATCTAACGGTATTACCTTTGATCGAATACCATTATTTGTTTGATCAGTAGTTATTACAGCTGTTTTATTATTACTTTCCCTTCCTGTATTAGCTGGAGCTATTACAATACTTTTAACAGACCGAAATTTAAATACTTCCTTCTTTGACCCCGCCGGAGGAGGAGACCCTATTCTTTACCAACATTTATTCTGA
>JF747276.1;tax=d:Eukarya,p:Arthropoda,c:Insecta,o:Diptera,f:Simuliidae,g:Simulium,s:Simuliumsnowi
ATTATCCTCAGGAATTGCTCATGCCGGAGCTTCTGTAGATTTAGCTATTTTTTCTCTTCATTTAGCTGGAATTTCTTCTATTTTAGGGGCCGTAAATTTTATTACAACTATTATTAATATGCGATCTAACGGTATTACCTTTGATCGAATACCATTATTTGTTTGATCAGTAGTTATTACAGCTGTTTTATTATTACTTTCCCTTCCTGTATTAGCTGGAGCTATTACAATACTTTTAACAGACCGAAATTTAAATACTTCCTTCTTTGACCCCGCCGGAGGAGGAGACCCTATTCTTTACCAACATTTATTCTGA
>JF747277.1;tax=d:Eukarya,p:Arthropoda,c:Insecta,o:Diptera,f:Simuliidae,g:Simulium,s:Simuliumsnowi
ATTATCCTCAGGAATTGCTCATGCCGGAGCTTCTGTAGATTTAGCTATTTTTTCTCTTCATTTAGCTGGAATTTCTTCTATTTTAGGGGCCGTAAATTTTATTACAACTATTATTAATATGCGATCTAACGGTATTACCTTTGATCGAATACCACTATTTGTTTGATCAGTAGTTATTACAGCTGTTTTATTATTACTTTCCCTTCCTGTATTAGCTGGAGCTATTACAATACTTTTAACAGACCGAAATTTAAATACTTCCTTCTTTGACCCCGCTGGAGGAGGAGACCCTATTCTTTACCAACATTTATTCTGA
>JF747314.1;tax=d:Eukarya,p:Arthropoda,c:Insecta,o:Diptera,f:Simuliidae,g:Simulium,s:Simuliumtaxodium
ATTATCATCAGGAATTGCACATGCTGGAGCTTCTGTAGATTTAGCTATTTTTTCTCTTCATTTAGCTGGAATTTCTTCTATTTTAGGGGCTGTAAATTTTATTACAACTATTATTAATATACGATCTAACGGGATTACCTTTGATCGAATACCATTATTTGTTTGATCAGTAGTTATTACAGCTGTTTTATTATTATTATCTCTTCCTGTATTAGCTGGAGCTATTACAATACTTTTAACAGACCGAAATTTAAATACTTCTTTCTTCGACCCAGCTGGAGGAGGAGACCCTATTCTTTACCAACATTTATTCTGA
>JF747324.1;tax=d:Eukarya,p:Arthropoda,c:Insecta,o:Diptera,f:Simuliidae,g:Simulium,s:Simuliumsp.ME_1A
ATTATCCTCAGGAATTGCTCATGCCGGGGCTTCTGTAGACTTAGCTATTTTTTCTCTTCATTTAGCTGGAATTTCCTCTATTTTAGGAGCCGTAAATTTTATTACGACTATTATCAATATGCGATCTAATGGGATTACCTTTGATCGAATACCATTATTTGTCTGATCAGTAGTCATTACAGCTGTTTTATTATTACTTTCTCTTCCTGTATTAGCTGGAGCTATCACAATACTTTTAACAGATCGAAATTTAAACACTTCTTTTTTTGACCCAGCTGGAGGGGGAGACCCTATTCTTTATCAACATTTATTCTGA
>JF747326.1;tax=d:Eukarya,p:Arthropoda,c:Insecta,o:Diptera,f:Simuliidae,g:Simulium,s:Simuliumsp.ME_1B
ATTATCCTCAGGAATTGCCCATGCCGGAGCTTCTGTAGATTTAGCTATTTTTTCTCTTCATTTAGCTGGAATTTCTTCTATTTTAGGGGCCGTAAATTTTATTACAACTATTATTAATATGCGGTCTAACGGAATTACCTTTGATCGAATACCATTATTTGTATGATCAGTAGTTATTACAGCTGTTTTATTATTACTCTCCCTTCCTGTATTAGCTGGAGCTATTACAATACTTTTAACAGACCGAAATTTAAATACTTCTTTCTTTGACCCAGCTGGAGGAGGAGACCCTATTCTTTACCAACATTTATTC
>JF747328.1;tax=d:Eukarya,p:Arthropoda,c:Insecta,o:Diptera,f:Simuliidae,g:Simulium,s:Simuliumsp.ME_1C
TTATCCTCAGGAATTGCCCATGCCGGTGCTTCTGTAGATTTAGCTATTTTTTCTCTTCATTTAGCTGGAATTTCTTCTATTTTAGGGGCCGTAAATTTTATTACAACTATTATTAATATACGATCTAATGGAATTACGTTTGATCGAATGCCATTATTTGTTTGATCAGTAGTTATTACAGCTGTTTTATTATTACTTTCCCTTCCTGTTTTAGCTGGAGCTATTACAATACTTTTAACAGACCGAAATTTAAATACTTCTTTCTTTGACCCAGCTGGAGGAGGAGATCCTATTCTTTACCAACATTTATTCTGA
>JF747325.1;tax=d:Eukarya,p:Arthropoda,c:Insecta,o:Diptera,f:Simuliidae,g:Simulium,s:Simuliumsp.ME_2A
TTATCCTCAGGAATTGCCCATGCCGGTGCTTCTGTAGATTTAGCTATTTTTTCTCTTCATTTAGCTGGAATTTCTTCTATTTTAGGGGCCGTAAATTTTATTACAACTATTATTAATATACGATCTAATGGAATTACGTTTGATCGAATGCCATTATTTGTTTGATCAGTAGTTATTACAGCTGTTTTATTATTACTTTCCCTTCCTGTTTTAGCTGGAGCTATTACAATACTTTTAACAGACCGAAATTTAAATACTTCTTTCTTTGACCCAGCTGGAGGAGGAGATCCTATTCTTTACCAACATTTATTCTGA
>JF747327.1;tax=d:Eukarya,p:Arthropoda,c:Insecta,o:Diptera,f:Simuliidae,g:Simulium,s:Simuliumsp.ME_2B
TTATCCTCAGGAATTGCCCATGCCGGCGCTTCTGTAGATTTAGCTATTTTTTCTCTTCATTTAGCTGGAATTTCTTCTATTTTAGGGGCCGTAAATTTTATTACAACTATTATTAATATACGATCTAATGGAATTACGTTTGATCGAATGCCATTATTTGTTTGATCAGTAGTTATTACAGCTGTTTTATTATTACTTTCCCTTCCTGTTTTAGCTGGAGCTATTACAATACTTTTAACAGACCGAAATTTAAATACTTCTTTCTTTGACCCAGCTGGAGGAGGAGATCCTATTCTTTACCAACATTTATTCTGA
>JF747305.1;tax=d:Eukarya,p:Arthropoda,c:Insecta,o:Diptera,f:Simuliidae,g:Simulium,s:Simuliumnr.LakeiJKM-2011
ATTATCCTCAGGAATTGCTCATGCCGGGGCTTCTGTAGACTTAGCTATTTTTTCTCTTCATTTAGCTGGAATTTCCTCTATTTTAGGAGCAGTAAATTTTATTACGACTATTATCAATATACGATCTAACGGAATTACTTTTGATCGAATGCCATTATTTGTCTGATCAGTAGTCATTACAGCTGTTTTATTATTACTCTCTCTTCCTGTATTAGCTGGAGCTATCACAATACTTTTAACAGACCGAAATTTAAATACTTCTTTTTTTGACCCAGCTGGAGGAGGAGACCCTATTCTTTACCAACATTTATTCTGA
>JF747306.1;tax=d:Eukarya,p:Arthropoda,c:Insecta,o:Diptera,f:Simuliidae,g:Simulium,s:Simuliumnr.LakeiJKM-2011
TTATCTTCAGGAATTGCCCATGCTGGGGCTTCTGTAGATTTAGCTATTTTTTCTCTTCATTTAGCTGGAATTTCTTCTATTTTAGGAGCTGTAAATTTTATTACAACTATTATTAATATACGATCTAACGGAATTACTTTTGATCGAATGCCATTATTTGTTTGATCAGTAGTTATTACAGCTGTTTTATTATTACTTTCTCTTCCTGTATTGGCGGGAGCTATTACAATACTTTTAACAGACCGAAATTTAAATACTTCTTTCTTTGACCCTGCTGGGGGAGGAGACCCTATTCTTTACCAACATTTATTC
>GU908015.1;tax=d:Eukarya,p:Arthropoda,c:Insecta,o:Diptera,f:Culicidae,g:Anopheles,s:Anophelespunctipennis
TCTATCTTCTGGAATTGCTCATGCCGGAGCTTCAGTAGATTTAGCTATTTTTTCATTACATTTAGCAGGAATTTCTTCAATTTTAGGGGCAGTAAATTTTATTACAACTGTAATTAATATACGATCTCCCGGAATTACACTTGATCGAATACCTTTATTTGTTTGATCAGTTGTGATTACAGCAGTATTATTATTATTATCTCTTCCTGTATTAGCTGGAGCTATTACAATATTATTAACAGATCGAAATTTAAATACATCATTTTTCGACCCTGCTGGAGGAGGAGACCCAATTTTATATCAACACTTATTT
>GU908016.1;tax=d:Eukarya,p:Arthropoda,c:Insecta,o:Diptera,f:Culicidae,g:Anopheles,s:Anophelespunctipennis
TCTATCTTCTGGAATTGCTCATGCCGGAGCTTCAGTAGATTTAGCTATTTTTTCATTACATTTAGCAGGAATTTCTTCAATTTTAGGAGCAGTAAATTTTATTACAACTGTAATTAATATACGATCTCCCGGAATTACACTTGATCGAATACCTTTATTTGTTTGATCAGTTGTGATTACAGCAGTATTATTATTATTATCTCTTCCTGTATTAGCTGGAGCTATTACAATATTATTAACAGATCGAAATTTAAATACATCATTTTTCGACCCTGCTGGAGGAGGAGACCCAATTTTATATCAACACTTATTT
>GU908017.1;tax=d:Eukarya,p:Arthropoda,c:Insecta,o:Diptera,f:Culicidae,g:Anopheles,s:Anophelespunctipennis
TCTATCTTCTGGAATTGCTCATGCCGGGGCTTCAGTAGATTTAGCTATTTTTTCATTACATTTAGCAGGAATTTCTTCAATTTTAGGGGCAGTAAATTTTATTACAACTGTAATTAATATACGATCTCCCGGAATTACACTTGATCGAATACCTTTATTTGTTTGATCAGTTGTGATTACAGCAGTATTATTATTATTATCTCTTCCTGTATTAGCTGGGGCTATTACAATATTATTAACAGATCGAAATTTAAATACATCATTTTTCGACCCTGCTGGAGGAGGAGATCCAATTTTATATCAACACTTATTT
>GU908018.1;tax=d:Eukarya,p:Arthropoda,c:Insecta,o:Diptera,f:Culicidae,g:Anopheles,s:Anophelespunctipennis
TCTATCTTCTGGAATTGCTCATGCCGGAGCTTCAGTAGATTTAGCTATTTTTTCATTACATTTAGCAGGAATTTCTTCAATTTTAGGGGCAGTAAATTTTATTACAACTGTAATTAATATACGATCTCCCGGAATTACACTTGATCGAATACCTTTATTTGTTTGATCAGTTGTGATTACAGCAGTATTATTATTATTATCTCTTCCTGTATTAGCTGGGGCTATTACAATATTATTAACAGATCGAAATTTAAATACATCATTTTTCGACCCTGCTGGAGGGGGAGACCCAATTTTATATCAACACTTATTT
>GU908021.1;tax=d:Eukarya,p:Arthropoda,c:Insecta,o:Diptera,f:Culicidae,g:Anopheles,s:Anophelespunctipennis
TCTATCTTCTGGAATTGCTCATGCCGGAGCTTCAGTAGATTTAGCTATTTTTTCATTACATTTAGCAGGAATTTCTTCAATTTTAGGGGCAGTAAATTTTATTACAACTGTAATTAATATACGATCTCCCGGAATTACACTTGATCGAATACCTTTATTTGTTTGATCAGTTGTGATTACAGCAGTATTATTATTACTATCTCTTCCTGTATTAGCTGGAGCTATTACAATATTATTAACAGATCGAAATTTAAATACATCATTTTTCGACCCTGCTGGGGGAGGAGACCCAATTTTATATCAACACTTATTT
>GU908022.1;tax=d:Eukarya,p:Arthropoda,c:Insecta,o:Diptera,f:Culicidae,g:Anopheles,s:Anophelespunctipennis
TCTATCTTCTGGAATTGCTCATGCCGGAGCTTCAGTAGATTTAGCTATTTTTTCATTACATTTAGCAGGAATTTCTTCAATTTTAGGGGCAGTAAATTTTATTACAACTGTAATTAATATACGATCTCCCGGAATTACACTTGATCGAATACCTTTATTTGTTTGATCAGTTGTGATTACAGCAGTATTATTATTATTATCTCTTCCTGTATTAGCTGGAGCTATTACAATATTATTAACAGATCGAAATTTAAATACATCATTTTTCGACCCTGCTGGAGGAGGAGATCCAATTTTATATCAACACTTATTT
>GU908025.1;tax=d:Eukarya,p:Arthropoda,c:Insecta,o:Diptera,f:Culicidae,g:Anopheles,s:Anophelespunctipennis
TCTATCTTCTGGAATTGCTCATGCCGGAGCTTCAGTAGATTTAGCTATTTTTTCATTACATTTAGCAGGAATTTCTTCAATTTTAGGGGCAGTAAATTTTATTACAACTGTAATTAATATACGATCTCCCGGAATTACACTTGATCGAATACCTTTATTTGTTTGATCAGTTGTGATTACAGCAGTATTATTATTATTATCTCTTCCTGTATTAGCTGGAGCTATTACAATATTATTAACAGATCGAAATTTAAATACATCATTTTTCGACCCTGCTGGAGGAGGAGACCCAATTTTATACCAACACTTATTT
>GU908027.1;tax=d:Eukarya,p:Arthropoda,c:Insecta,o:Diptera,f:Culicidae,g:Anopheles,s:Anophelespunctipennis
TCTATCTTCTGGAATTGCTCATGCCGGAGCTTCAGTAGATTTAGCTATTTTTTCATTACATTTAGCAGGAATTTCTTCAATTTTAGGGGCAGTAAATTTTATTACAACTGTAATTAATATACGATCCCCCGGAATTACACTTGATCGAATACCTTTATTTGTTTGATCAGTTGTGATTACAGCAGTATTATTATTATTATCTCTTCCTGTATTAGCTGGAGCTATTACAATATTATTAACAGATCGAAATTTAAATACATCATTTTTCGATCCTGCTGGAGGAGGAGACCCTATTTTATATCAACACTTATTT
>GU908028.1;tax=d:Eukarya,p:Arthropoda,c:Insecta,o:Diptera,f:Culicidae,g:Anopheles,s:Anophelespunctipennis
TCTATCTTCTGGAATTGCTCATGCCGGGGCTTCAGTAGATTTAGCTATTTTTTCATTACATTTAGCAGGAATTTCTTCAATTTTAGGGGCAGTAAATTTTATTACAACTGTAATTAATATACGATCTCCCGGAATTACACTTGATCGAATACCTTTATTTGTTTGATCAGTTGTGATTACAGCAGTATTATTATTATTATCTCTTCCTGTATTAGCTGGGGCTATTACAATATTATTAACAGATCGAAATTTAAATACATCATTTTTCGACCCTGCTGGAGGAGGAGACCCAATTTTATATCAACACTTATTT
>GU908029.1;tax=d:Eukarya,p:Arthropoda,c:Insecta,o:Diptera,f:Culicidae,g:Anopheles,s:Anophelespunctipennis
TCTATCTTCTGGGATTGCTCATGCCGGAGCTTCAGTAGATTTAGCTATTTTTTCATTACATTTAGCAGGAATTTCTTCAATTTTAGGGGCAGTAAATTTTATTACAACTGTAATTAATATACGATCTCCCGGAATTACACTTGATCGAATACCTTTATTTGTTTGATCAGTTGTGATTACAGCAGTATTATTATTATTATCTCTTCCTGTATTAGCTGGGGCTATTACAATATTATTAACAGATCGAAATTTAAATACATCATTTTTCGACCCTGCTGGGGGAGGAGACCCAATTTTATATCAACACTTATTT
>JX259786.1;tax=d:Eukarya,p:Arthropoda,c:Insecta,o:Diptera,f:Culicidae,g:Anopheles,s:Anophelespunctipennis
TCTATCTTCTGGAATTGCTCATGCCGGAGCTTCAGTAGATTTAGCTATTTTTTCATTACATTTAGCAGGAATTTCTTCAATTTTAGGGGCAGTAAATTTTATTACAACTGTAATTAATATACGATCTCCCGGAATTACACTTGATCGAATACCTTTATTTGTTTGATCAGTTGTGATTACAGCAGTATTATTATTACTATCTCTTCCTGTATTAGCTGGAGCTATTACAATATTATTAACAGATCGAAATTTAAATACATCATTTTTCGACCCTGCTGGAGGAGGAGACCCAATTTTATATCAACACTTATTT
>JX259787.1;tax=d:Eukarya,p:Arthropoda,c:Insecta,o:Diptera,f:Culicidae,g:Anopheles,s:Anophelespunctipennis
TCTATCTTCTGGAATTGCTCATGCCGGAGCTTCAGTAGATTTAGCTATTTTTTCATTACATTTAGCAGGAATTTCTTCAATTTTAGGGGCAGTAAATTTTATTACAACTGTAATTAATATACGATCTCCCGGAATTACACTTGATCGAATACCTTTATTTGTTTGATCAGTTGTGATTACAGCAGTATTATTATTATTATCTCTTCCTGTATTAGCTGGAGCTATTACAATATTATTAACAGATCGAAATTTAAATACATCATTTTTCGACCCTGCTGGGGGAGGAGACCCAATTTTATATCAACACTTATTT
>JX259788.1;tax=d:Eukarya,p:Arthropoda,c:Insecta,o:Diptera,f:Culicidae,g:Anopheles,s:Anophelespunctipennis
TCTATCTTCTGGAATTGCTCATGCCGGAGCTTCAGTAGATTTAGCTATTTTTTCATTACATTTAGCAGGAATTTCTTCAATTTTAGGAGCAGTAAATTTTATTACAACTGTAATTAATATACGATCTCCCGGAATTACACTTGATCGAATACCTTTATTTGTTTGATCAGTTGTGATTACAGCAGTATTATTATTATTATCTCTTCCTGTATTAGCTGGAGCTATTACAATATTATTAACAGATCGAAATTTAAACACATCATTTTTCGACCCTGCTGGAGGAGGAGACCCAATTTTATATCAACACTTATTT
>KR669447.1;tax=d:Eukarya,p:Arthropoda,c:Insecta,o:Diptera,f:Culicidae,g:Anopheles,s:Anophelespunctipennis
TCTATCTTCTGGAATTGCTCATGCCGGAGCTTCAGTAGATTTAGCTATTTTTTCATTACATTTAGCAGGAATTTCTTCAATTTTAGGGGCAGTAAATTTTATCACAACTGTAATTAATATACGATCTCCCGGAATTACACTTGATCGAATACCTTTATTTGTTTGATCAGTTGTGATTACAGCAGTATTATTATTATTATCTCTTCCTGTATTAGCTGGAGCTATTACAATATTATTAACAGATCGAAATTTAAATACATCATTTTTCGACCCTGCTGGAGGGGGAGACCCAATTTTATATCAACACTTATTT
>KT111921.1;tax=d:Eukarya,p:Arthropoda,c:Insecta,o:Diptera,f:Culicidae,g:Anopheles,s:Anophelespunctipennis
TCTATCTTCTGGAATTGCTCATGCCGGAGCTTCAGTAGATTTAGCTATTTTTTCATTACATTTAGCAGGAATTTCTTCAATTTTAGGGGCAGTAAATTTTATTACAACTGTAATTAATATACGGTCTCCCGGAATTACACTTGATCGAATACCTTTATTTGTTTGATCAGTTGTGATTACAGCAGTATTATTATTATTATCTCTTCCTGTATTAGCTGGAGCTATTACAATATTATTAACAGATCGAAATTTAAATACATCATTTTTCGACCCTGCTGGAGGAGGAGACCCAATTTTATATCAACACTTATTT
>MT024781.1;tax=d:Eukarya,p:Arthropoda,c:Insecta,o:Diptera,f:Culicidae,g:Anopheles,s:Anophelespunctipennis
TCTATCTTCTGGAATTGCTCATGCCGGAGCTTCAGTAGATTTAGCTATTTTTTCATTACATTTAGCAGGAATTTTTTCAATTTTAGGGGCAGTAAATTTTATTACAACTGTAATTAATATACGATCTCCCGGAATTACACTTGATCGAATACCTTTATTTGTTTGATCAGTTGTGATTACAGCAGTATTATTATTATTATCTCTTCCTGTATTAGCTGGAGCTATTACAATATTATTAACAGATCGAAATTTAAATACATCATTTTTCGACCCTGCTGGAGGAGGAGACCCAATTTTATATCAACACTTATTT
>JX259789.1;tax=d:Eukarya,p:Arthropoda,c:Insecta,o:Diptera,f:Culicidae,g:Anopheles,s:Anophelespunctipennis
CTATCTTCTGGAATTGCTCATGCCGGAGCTTCAGTAGATTTAGCTATTTTTTCATTACATTTAGCAGGAATTTCTTCAATTTTAGGGGCAGTAAATTTTATTACAACTGTAATTAATATACGATCTCCCGGAATTACACTTGATCGAATACCTTTATTTGTTTGATCAGTTGTGATTACAGCAGTATTATTATTATTATCTCTTCCTGTATTAGCTGGGGCTATTACAATATTATTAACAGATCGAAATTTAAATACATCATTTTTCGACCCTGCCGGAGGAGGAGACCCAATTTTATATCAACACTTATTT
>JX260491.1;tax=d:Eukarya,p:Arthropoda,c:Insecta,o:Diptera,f:Culicidae,g:Anopheles,s:Anophelespunctipennis
CTTTCTGCTGGAACTGCTCATGCGGGGGCATCTGTAGATCTTTCTATTTTTTCTCTTCATTTAGCAGGAATTTCTTCTATTTTAGGGGCAGTAAACTTTATTACTACAGTAATTAATATACGAACTTCTGGTATTACTTTAGATCGTTTACCTTTATTTGTTTGATCTGTAGTAATTACAGCGGTTTTATTACTTTTATCCCTTCCAGTCCTTGCAGGGGCTATTACCATACTTTTAACTGACCGAAACTTAAATACTTCCTTTTTTGATCCTACAGGAGGGGGAGACCCTATCTTATACCAACATTTATTT
>KX853271.1;tax=d:Eukarya,p:Arthropoda,c:Insecta,o:Diptera,f:Ceratopogonidae,g:Culicoides,s:Culicoideshalophilus
CCTCTTTCAGCTAATATCTCTCATGCCGGAGCTTCCGTAGATTTAGCCATCTTCTCCCTACACCTGGCGGGTATCTCTTCTATTCTAGGAGCAGTAAATTTCATTACTACTATTATTAATATACGATCTAATGGAATCTCATTTGATCGTATACCTTTATTTGTATGATCTGTACTAATTACCGCCATTTTACTACTATTGTCTTTACCTGTATTAGCTGGGGCAATTACTATACTTCTTACAGACCGAAATATTAATACTTCATTTTTTGACCCAGCAGGTGGCGGAGACCCAATTTTATACCAACATTTATTT
>KX853273.1;tax=d:Eukarya,p:Arthropoda,c:Insecta,o:Diptera,f:Ceratopogonidae,g:Culicoides,s:Culicoideshalophilus
CCTCTTTCAGCTAATATCTCTCATGCCGGAGCTTCCGTAGATTTAGCCATCTTCTCCCTACACCTGGCGGGTATCTCTTCTATTCTAGGAGCAGTAAATTTCATTACTACTATTATTAATATACGATCTAATGGAATCTCATTTGATCGTATACCTTTATTTGTGTGATCTGTACTAATTACCGCCATTTTACTACTATTGTCTTTACCTGTATTAGCTGGGGCAATTACTATACTTCTTACGGATCGAAATATTAATACTTCATTTTTTGACCCAGCAGGTGGAGGAGACCCAATTTTATACCAACATTTATTT
>KX853274.1;tax=d:Eukarya,p:Arthropoda,c:Insecta,o:Diptera,f:Ceratopogonidae,g:Culicoides,s:Culicoideshalophilus
CCTCTTTCAGCTAATATCTCTCATGCCGGAGCTTCCGTAGATTTAGCCATCTTCTCCCTACACCTGGCAGGTATCTCTTCTATTCTAGGAGCAGTAAATTTCATTACTACTATTATTAATACACGATCTAATGGAATCTCATTTGATCGTATACCTTTATTTGTGTGATCTGTACTAATTACCGCCATTTTACTACTATTGTCTTTACCTGTATTAGCTGGAGCAATTACTATACTTCTTACGGATCGAAATATTAATACTTCATTTTTTGACCCAGCAGGTGGAGGAGACCCAATTTTATACCAACATTTATTT
>JF766297.1;tax=d:Eukarya,p:Arthropoda,c:Insecta,o:Diptera,f:Ceratopogonidae,g:Culicoides,s:Culicoideshalophilus
TCTTTCAGCTAATATCTCTCATGCCGGAGCTTCCGTAGATTTAGCCATCTTCTCCCTACACCTGGCAGGTATCTCTTCTATTCTAGGAGCAGTAAATTTCATTACTACTATTATTAATATACGATCTAATGGAATCTCATTTGATCGTATACCTTTATTTGTATGATCTGTACTAATTACCGCCATTTTACTACTATTGTCTTTACCTGTATTAGCTGGAGCAATTACTATACTTCTTACGGATCGAAATATTAATACTTCATTTTTTGACCCAGCAGGTGGGGGGGACCCAATTTTATACCAACATTTATTT
>KX853270.1;tax=d:Eukarya,p:Arthropoda,c:Insecta,o:Diptera,f:Ceratopogonidae,g:Culicoides,s:Culicoideshalophilus
TCTTTCAGCTAATATCTCTCATGCCGGAGCTTCCGTAGATTTAGCCATCTTCTCCCTACACCTGGCAGGTATCTCTTCTATTCTAGGAGCAGTAAATTTCATTACTACTATTATTAATATACGATCTAATGGAATCTCATTTGATCGTATACCTTTATTTGTATGATCTGTACTAATTACCGCCATTTTACTACTATTGTCTTTACCTGTATTAGCTGGGGCAATTACTATACTTCTTACAGACCGAAATATTAATACTTCATTTTTTGACCCAGCAGGTGGCGGAGACCCAATTTTATACCAACATTTATT
>KX853272.1;tax=d:Eukarya,p:Arthropoda,c:Insecta,o:Diptera,f:Ceratopogonidae,g:Culicoides,s:Culicoideshalophilus
TCTTTCAGCTAATATCTCTCATGCCGGAGCTTCCGTAGATTTAGCCATCTTCTCCCTACACCTGGCATGTATCTCTTCTATTCTAGGAGCAGTAAATTTCATTACTACTATTATTAATATACGATCTAATGGAATCTCATTTGATCGTATACCTTTATTTGTATGATCTGTACTAATTACCGCCATTTTACTACTATTGTCTTTACCTGTATTAGCTGGGGTAATTACTATACTTCTTACAGATCGAAATATTAATACTTCATTTTTTGACCCAGCAGGTGGCGGAGACCCAATTTTATACCAACATTTATT
>JF766298.1;tax=d:Eukarya,p:Arthropoda,c:Insecta,o:Diptera,f:Ceratopogonidae,g:Culicoides,s:Culicoideshalophilus
AATATCTCTCATGCCGGAGCTTCCGTAGATTTAGCCATCTTCTCCCTACACCTGGCAGGTATCTCTTCTATTCTAGGAGCAGTAAATTTCATTACTACTATTATTAATATACGATCTAATGGAATCTCATTTGATCGTATACCTTTATTTGTATGATCTGTACTAATTACCGCCATTTTACTACTATTGTCTTTACCTGTATTAGCTGGAGCAATTACTATACTTCTTACGGATCGAAATATTAATACTTCATTTTTTGACCCAGCAGGTGGGGGAGACCCAATTTTATACCAACATTTATT
>HM245859.1;tax=d:Eukarya,p:Arthropoda,c:Malacostraca,o:Isopoda,f:Asellidae,g:Caecidotea,s:Caecidoteabicrenata
AGAATTGCCCATAGAGGGCCTGCCGTAGATTTAGGTATTTTTTCTTTACACTTAGCGGGCGCCAGATCGATCTTAGGTTCGGTAAATTTTATCTCCACTGTAATCAATATACGCGCAGAAGGAATAAGATTCGACAAAATCCCTCTTTTCGTTTGGTCGGTCTTTATTACCACCTTCCTTCTTCTTCTCTCTTTACCCGTTTTAGCCGGAGCTATTACAATGCTTCTCACGGATCGTAATCTTAATACTACTTTTTT
>HM406107.1;tax=d:Eukarya,p:Arthropoda,c:Insecta,o:Diptera,f:Chironomidae,g:Thienemanniella,s:Thienemanniellacf.vittataBOLD:AAC9734
TTTATCATCTAATATTGCTCATGCAGGTGCTTCAGTAGATTTAGCTATTTTTTCCTTACATTTAGCCGGAATTTCTTCAATTTTAGGGGCTGTAAATTTTATTACAACAGTAATTAATATGCGATCAGAAGGTATTTCTTTAGACCGAATACCCTTATTTGTATGATCTGTTATTATTACAGCTGTTTTATTGTTGTTGTCTTTACCTGTTTTAGCTGGAGCTATTACTATACTATTAACAGACCGAAATTTAAACACTAGATTTTTTGATCCTGCAGGTGGGGGGGATCCTATTTTATATCAACACTTATTT
>HQ105368.1;tax=d:Eukarya,p:Arthropoda,c:Insecta,o:Diptera,f:Chironomidae,g:Thienemanniella,s:Thienemanniellacf.vittataBOLD:AAC9734
TTTATCATCTAATATTGCTCATGCAGGTGCTTCAGTAGATTTAGCTATTTTTTCCTTACATTTAGCCGGAATTTCTTCAATTTTAGGAGCTGTAAATTTTATTACGACAGTAATTAATATGCGATCAGAAGGTATTTCTTTAGACCGAATACCCTTATTTGTATGATCTGTTATTATTACAGCTGTTTTATTGTTGTTGTCTTTACCTGTTTTAGCTGGAGCTATTACTATACTATTAACAGACCGAAATTTAAACACTAGATTTTTTGATCCTGCAGGTGGGGGGGATCCTATTTTATATCAACACTTATTT
>HQ105369.1;tax=d:Eukarya,p:Arthropoda,c:Insecta,o:Diptera,f:Chironomidae,g:Thienemanniella,s:Thienemanniellacf.vittataBOLD:AAC9734
TTTATCATCTAATATTGCTCATGCAGGTGCTTCAGTAGATTTAGCTATTTTTTCCTTACATTTAGCCGGAATTTCTTCAATTTTAGGAGCTGTAAATTTTATTACAACAGTAATTAATATGCGATCAGAAGGTATTTCTTTAGACCGAATACCCTTATTTGTATGATCTGTTATTATTACAGCTGTTTTATTGTTGTTGTCTTTACCTGTTTTAGCTGGAGCTATTACTATACTATTAACAGACCGAAATTTAAACACTAGATTTTTTGATCCTGCAGGTGGGGGGGATCCTATTTTATATCAACACTTATTT
>HQ105371.1;tax=d:Eukarya,p:Arthropoda,c:Insecta,o:Diptera,f:Chironomidae,g:Thienemanniella,s:Thienemanniellacf.vittataBOLD:AAC9734
TTTATCATCTAATATTGCTCATGCAGGTGCTTCAGTAGATTTAGCTATTTTTTCCTTACATTTAGCCGGAATTTCTTCAATTTTAGGAGCTGTAAATTTTATTACAACAGTAATTAATATGCGATCAGAAGGTATTTCTTTAGACCGAATACCCTTATTTGTATGATCTGTTATTATTACAGCTGTTTTATTGTTGTTGTCTTTACCTGTTTTAGCTGGAGCTATTACTATACTATTAACAGACCGAAATTTAAACACTAGATTTTTTGATCCTGCGGGTGGGGGGGATCCTATTTTATATCAACACTTATTT
>HM406110.1;tax=d:Eukarya,p:Arthropoda,c:Insecta,o:Diptera,f:Chironomidae,g:Paraphaenocladius,s:Paraphaenocladiusirritus
ACTATCTTCTGGTATTGCTCATGCAGGAGGATCAGTTGATTTAGCTATTTTTTCTCTTCATTTAGCAGGTATTTCTTCTATTTTAGGAGCAGTTAATTTTATTACTACAGTAATTAATATACGATCTAATGGCATTACTTTAGATCGTATACCTTTATTTGTTTGATCTGTTGTAATTACTGCTATTCTTTTATTACTTTCTTTACCTGTATTAGCAGGAGCTATTACTATATTATTAACTGACCGAAATCTCAATACATCTTTTTTTGATCCTGCAGGAGGAGGGGACCCAATTTTATACCAACATTTATTT
>KR685398.1;tax=d:Eukarya,p:Arthropoda,c:Insecta,o:Diptera,f:Chironomidae,g:Paraphaenocladius,s:Paraphaenocladiusirritus
ACTATCTTCTGGTATTGCTCATGCAGGAGGATCAGTTGATTTAGCTATTTTTTCTCTTCATTTAGCAGGTATTTCTTCTATTTTAGGGGCAGTTAATTTTATTACTACAGTAATTAATATACGATCTAATGGCATTACTTTAGATCGTATACCTTTATTTGTTTGATCTGTTATAATTACTGCTATTCTTTTATTACTTTCTTTACCTGTATTAGCAGGGGCTATTACTATATTATTAACTGACCGAAATCTTAATACATCTTTTTTTGATCCTGCAGGAGGAGGGGACCCAATTTTATACCAGCATTTATTT
>KR684097.1;tax=d:Eukarya,p:Arthropoda,c:Insecta,o:Diptera,f:Chironomidae,g:Paraphaenocladius,s:Paraphaenocladiusirritus
CTATCTTCTGGTATTGCTCATGCAGGAGGATCAGTTGATTTAGCTATTTTTTCTCTTCATTTAGCAGGTATTTCTTCTATTTTAGGAGCAGTTAATTTTATTACTACAGTAATTAATATACGATCTAATGGCATTACTTTAGATCGTATACCTTTATTTGTTTGATCTGTTATAATTACTGCTATTCTTTTATTACTTTCTTTACCTGTATTAGCAGGGGCTATTACTATATTATTAACTGACCGAAATCTCAATACATCTTTTTTTGACCCTGCAGGAGGAGGGGACCCAATTTTATACCAGCATTTATT
>KJ164949.1;tax=d:Eukarya,p:Arthropoda,c:Insecta,o:Trichoptera,f:Hydroptilidae,g:Oxyethira,s:Oxyethirapallida
TCTAATATTGCTCATAGAGGTATATCTATTGATTTATCAATTTTTTCTCTTCATTTAGCTGGAATTTCTTCTATTTTAGGGGCCGTTAATTTCATTTCAACTATTTTAAATATAAAACCTTTAAATATAAGATTTAATAAAATACCTTTATTTGTTTGATCAGTTTTTATTACAGCTATTCTTTTATTATTATCTTTACCAGTTTTAGCAGGGGCTATTACTATACTTTTAACAGATCGAAATTTAAATACTTCTTTTTTTGACCCTATAGGAGGGGGAGACCCAATTTTATATCAACATTTATTT
>GU714090.1;tax=d:Eukarya,p:Arthropoda,c:Insecta,o:Trichoptera,f:Hydroptilidae,g:Oxyethira,s:Oxyethirapallida
ATCTATTGATTTATCAATTTTTTCTCTTCATTTAGCTGGAATTTCTTCTATTTTAGGAGCCGTTAATTTCATTTCAACTATTTTAAATATAAAACCTTTAAATATAAGATTTAATAAAATACCTTTATTTGTTTGATCAGTTTTTATTACAGCTATTCTCTTATTATTATCTTTACCAGTTTTAGCAGGGGCTATTACTATACTTTTAACAGATCGAAATTTAAATACTTCTTTTTTTGACCCTATAGGAGGGGGAGACCCAATTTTATATCAACATTTATTT
>GU714091.1;tax=d:Eukarya,p:Arthropoda,c:Insecta,o:Trichoptera,f:Hydroptilidae,g:Oxyethira,s:Oxyethirapallida
ATCTATTGATTTATCAATTTTTTCTCTTCATTTANCTGGAATTTCTTCTATTTTAGGAGCCGTTAATTTCATTTCAACTATTTTAAATATAAAACCTTTAAATATAAGATTTAATAAAATACCTTTATTTGTTTGATCAGTTTTTATTACAGCTATTCTCTTATTATTATCTTTACCAGTTTTAGCAGGGGCTATTACTATACTTTTAACAGATCGAAATTTAAATACTTCTTTTTTTGATCCTATAGGAGGGGGAGACCCAATTTTATATCAACATTTATTT
>GU714092.1;tax=d:Eukarya,p:Arthropoda,c:Insecta,o:Trichoptera,f:Hydroptilidae,g:Oxyethira,s:Oxyethirapallida
ATCTATTGATTTATCAATTTTTTCTCTTCATTTAGCTGGAATTTCTTCTATTTTAGGGGCCGTTAATTTCATTTCAACTATTTTAAATATAAAACCTTTAAATATAAGATTTAATAAAATACCTTTATTTGTTTGATCAGTTTTTATTACAGCTATTCTCTTATTATTATCTTTACCAGTTTTAGCAGGGGCTATTACTATACTTTTAACAGATCGAAATTTAAATACTTCTTTTTTTGACCCTATAGGAGGGGGAGACCCAATTTTATATCAACATTTATTT
>GU714106.1;tax=d:Eukarya,p:Arthropoda,c:Insecta,o:Trichoptera,f:Polycentropodidae,g:Nyctiophylax,s:Nyctiophylaxuncus
CTTTCAAACAATATATTTCATTCTGGAAAAGCAGTAGATATCTCTATTTTTTCACTACATCTAGCAGGAATTTCATCAATTTTAGGAGCAATTAACTTTATTTCAACAATtataaatataaaaataaaaaatatcccaataaatataatTCCTTTATTTGTTTGATCTATTAAAATTACAGCAATTTTATTATTATTATCATTACCAGTACTAGCTGGAGCTATCACTATACTCCTAACAGATCGAAACTTAAATACATCATTTTTTGATCCAGCAGGAGGAGGAGACCCAATTTTATATCAACACCTATT
>GU714169.1;tax=d:Eukarya,p:Arthropoda,c:Insecta,o:Trichoptera,f:Rhyacophilidae,g:Rhyacophila,s:Rhyacophilavibox
ACTTTCAGCTAATATTGGCCATACAGGCAGATCAGTAGATCTAACTATTTTTTCTCTTCACTTAGCTGGAATCTCCTCAATCTTAGGTGCTATCAACTTTATCACCACAGTGATTAATATACGCTCCAAGGGAATGTCACTTGATCAAATACCCCTTTTTGTCTGATCAGTTGCAATTACTGCCCTTCTCCTCCTCTTATCACTCCCTGTTTTAGCAGGAGCTATTACAATACTTTTAACTGACCGAAATCTTAATACTTCTTTTTTTGACCCTGCTGGAGGGGGAGATCCTATTTTATACCAACATTTATTC
>HQ945539.1;tax=d:Eukarya,p:Arthropoda,c:Insecta,o:Trichoptera,f:Rhyacophilidae,g:Rhyacophila,s:Rhyacophilavibox
ACTTTCAGCTAATATTGGCCATACAGGCAGATCAGTAGATCTAACTATTTTTTCTCTTCACTTAGCTGGAATCTCCTCAATCTTAGGTGCTATCAACTTTATCACCACAGTGATTAATATACGCTCCAAGGGAATGTCACTTGATCAAATACCCCTTTTTGTCTGATCAGTTGCAATTACTGCCCTTCTCCTCCTCTTATCACTCCCTGTTTTAGCAGGAGCTATTACAATACTTTTAACTGACCGAAATCTTAATACTTCTTTTTTTGACCCTGCTGGAGGAGGAGATCCTATTTTATACCAACATTTATTC
>GU667909.1;tax=d:Eukarya,p:Arthropoda,c:Insecta,o:Trichoptera,f:Uenoidae,g:Neophylax,s:Neophylaxnr.stolusBOLD:AAE5112
TATCGAGAAATTTAAGACATGCTGGAGCTTCTGTAGATATCTCAATTTTTTCTCTTCATTTAGCAGGAATTTCCTCTATTTTAGGGGCTATTAATTTTATTTCTACAACCCTTAATATACGAAGAAACCTAATTACACTAGACCGCATTCCCCTATTTGTATGATCTGTGGCAATTACAGCTTTATTACTATTACTTTCATTACCTGTTTTAGCGGGAGCTATTACCATACTTCTTACTGATCGTAATTTAAATACTTCATTTTTTGATCCTTCTGGAGGGGGAGACCCAATTTTATACCAACATTTATTT
>HQ654616.1;tax=d:Eukarya,p:Arthropoda,c:Insecta,o:Trichoptera,f:Uenoidae,g:Neophylax,s:Neophylaxnr.stolusBOLD:AAE5112
TATCGAGAAATTTAAGACATGCTGGAGCTTCTGTAGATATCTCAATTTTTTCTCTTCATTTAGCGGGAATTTCCTCTATTTTAGGGGCTATTAATTTTATTTCTACAACCCTTAATATACGAAGAAACCTAATTACACTAGACCGCATTCCCCTATTTGTATGATCTGTGGCAATTACAGCTTTATTACTATTACTTTCATTACCTGTTTTAGCGGGAGCTATTACCATACTTCTTACTGATCGTAATTTAAATACTTCATTTTTTGATCCTTCTGGAGGGGGAGACCCAATTTTATACCAACATTTATTT
>HQ654617.1;tax=d:Eukarya,p:Arthropoda,c:Insecta,o:Trichoptera,f:Uenoidae,g:Neophylax,s:Neophylaxnr.stolusBOLD:AAE5112
TATCGAGAAATTTAAGACATGCTGGAGCTTCTGTAGATATCTCAATTTTTTCTCTTCATTTAGCAGGAATTTCCTCTATTTTAGGGGCTATTAATTTTATTTCTACAACCCTTAATATACGAAGAAACCTAATTACACTAGACCGCATTCCCCTATTTGTATGATCTGTGGCAATTACAGCTTTATTACTATTACTTTCATTACCTGTTTTAGCGGGAGCTATTACCATACTTCTTACTGATCGTAATTTAAATACTTCATTTTTTGATCCTTCTggggggggAGACCCAATTTTATACCAACATTTATTT
>HM381249.1;tax=d:Eukarya,p:Arthropoda,c:Insecta,o:Trichoptera,f:Uenoidae,g:Neophylax,s:Neophylaxottawa
TATCAAGAAATTTAAGTCATGCCGGAGCCTCTGTAGATATCTCAATTTTTTCTCTTCATTTAGCAGGAATTTCTTCTATTTTAGGGGCTATTAATTTTATTTCTACAACCCTTAATATACGAAGAAATCTAATTACACTAGACCGCATTCCTTTATTTGTATGATCTGTAGCAATTACAGCCCTATTACTATTACTTTCATTGCCTGTTTTAGCGGGAGCTATTACTATACTTCTTACTGATCGTAATTTAAATACTTCATTTTTTGATCCTTCTggggggggAGACCCAATTTTATACCAACATTTATTT
>GU711792.1;tax=d:Eukarya,p:Arthropoda,c:Insecta,o:Trichoptera,f:Uenoidae,g:Neophylax,s:Neophylaxsp.XZCN1
TTATCAAGAAACCTAAGACACGCAGGAGCTTCTGTAGATATTTCAATTTTTTCTTTACATTTAGCAGGAATTTCTTCAATCTTAGGGGCAATTAATTTTATTTCAACTACTTTAAATATACGAAGTAATTTAATTACATTAGATCGTATTCCCTTATTTGTATGATCAGTAGCTATTACAGCTTTATTACTATTACTTTCATTACCTGTATTAGCAGGAGCTATTACAATACTATTAACAGATCGTAATTTAAATACCTCATTCTTCGATCCTTCTGGGGGAGGAGATCCTATTTTATACCAACATTTATTT
>GU711736.1;tax=d:Eukarya,p:Arthropoda,c:Insecta,o:Trichoptera,f:Uenoidae,g:Neophylax,s:Neophylaxsp.XZCN1
TTATCAAGAAACCTAAGACACGCAGGAGCTTCTGTAGATATTTCAATTTTTTCTTTACATTTAGCAGGAATTTCTTCAATCTTAGGGGCAATTAATTTTATTTCAACTACTTTAAATATACGAAGTAATTTAATTACATTAGATCGTATTCCCTTATTTGTATGATCAGTAGCTATTACAGCTTTATTACTATTACTTTCATTACCTGTATTAGCAGGAGCTATTACAATACTATTAACAGATCGTAATTTAAATACCTCATTTTTCGATCCTTCTGGGGGAGGAGATCCTATTTTATACCAACATTTATT
>GU711814.1;tax=d:Eukarya,p:Arthropoda,c:Insecta,o:Trichoptera,f:Uenoidae,g:Neophylax,s:Neophylaxsp.XZCN1
TATCAAGAAACCTAAGACATGCAGGAGCTTCTGTAGATATCTCAATTTTTTCTTTACATTTAGCAGGAATTTCTTCAATCTTAGGGGCAATTAATTTTATTTCAACTACTTTAAATATACGAAGTAATTTAATTACATTAGATCGTATTCCCTTATTTGTATGATCAGTAGCTATTACAGCTTTATTACTATTACTTTCATTACCTGTATTAGCAGGAGCTATTACAATACTATTAACAGATCGTAATTTAAATACCTCATTCTTCGATCCTTCTGGGGGAGGAGATCCTATTTTATACCAACATTTATTT
>GU711817.1;tax=d:Eukarya,p:Arthropoda,c:Insecta,o:Trichoptera,f:Uenoidae,g:Neophylax,s:Neophylaxsp.XZCN1
TATCAAGAAACCTAAGACACGCAGGAGCTTCTGTAGATATCTCAATTTTTTCTTTACATTTAGCAGGAATTTCTTCAATCTTAGGGGCAATTAATTTTATTTCAACTACTTTAAATATACGAAGTAATTTAATTACATTAGATCGTATTCCCTTATTTGTATGATCAGTAGCTATTACAGCTTTATTACTATTACTTTCATTACCTGTATTAGCAGGAGCTATTACAATACTATTAACAGATCGTAATTTAAATACCTCATTCTTCGATCCTTCTGGAGGAGGAGATCCTATCTTATACCAACATTTATTT
>JF874283.1;tax=d:Eukarya,p:Arthropoda,c:Insecta,o:Diptera,f:Chironomidae,g:Metriocnemus,s:Metriocnemusintergerivus
CCACTTTCATCTAGAATCGCTCACGCAGGGGCATCGGTTGATTTAGCTATTTTTTCTCTACATTTAGCAGGAATTTCCTCTATTCTTGGGGCCGTAAATTTTATTACGACAGTAATTAATATACGCTCAGAGGGAATTTCTTTTGACCGAATACCTTTATTCGTTTGATCCGTAGTAATCACGGCCGTTTTATTATTACTTTCATTACCAGTATTGGCCGGAGCTATTACTATATTACTAACAGATCGAAATTTAAATACCTCGTTCTTTGACCCAGCTGGAGGAGGAGACCCAATCCTATACCAACACTTATTC
>JN275428.1;tax=d:Eukarya,p:Arthropoda,c:Insecta,o:Diptera,f:Chironomidae,g:Metriocnemus,s:Metriocnemusintergerivus
TCTTTCATCTAGAATCGCTCACGCAGGGGCATCAGTTGATTTAGCTATTTTTTCTCTACATTTAGCAGGAATTTCCTCTATTCTTGGGGCCGTAAATTTTATTACGACAGTAATTAATATGCGCTCAGAGGGAGTTTCTTTTGACCGAATACCTTTATTCGTCTGATCCGTAGTAATCACGGCCGTTTTATTATTACTTTCATTACCTGTATTGGCCGGGGCTATTACTATATTACTAACAGACCGAAATTTAAATACCTCGTTCTTTGATCCAGCTGGAGGAGGAGACCCAATCCTATATCAACACCTATTC
>JF868219.1;tax=d:Eukarya,p:Arthropoda,c:Insecta,o:Diptera,f:Chironomidae,g:Metriocnemus,s:Metriocnemusintergerivus
ACTTTCTTCTAGAATCGCTCACGCAGGGGCATCTGTTGATTTAGCTATTTTTTCTCTCCATTTAGCAGGAATTTCCTCTATTCTCGGGGCCGTAAATTTCATTACAACAGTAATTAATATACGGTCAGAAGGAATTTCCTTTGACCGAATACCTTTATTCGTCTGATCCGTAGTAATCACAGCCGTTTTATTATTACTCTCATTGCCCGTATTAGCCGGAGCTATTACTATATTACTAACAGATCGAAATTTAAATACTTCATTCTTTGACCCCGCCGGAGGGGGAGACCCCATCCTATATCAACACTTATT
>JF875419.1;tax=d:Eukarya,p:Arthropoda,c:Insecta,o:Diptera,f:Chironomidae,g:Metriocnemus,s:Metriocnemusintergerivus
ACTTTCTTCTAGAATCGCTCACGCAGGGGCATCGGTTGATTTAGCCATTTTTTCTCTCCATTTAGCAGGAATTTCCTCTATTCTCGGAGCCGTAAATTTCATTACAACAGTAATTAATATACGGTCAGAAGGAATTTCCTTTGACCGAATGCCTTTATTCGTCTGATCCGTAGTAATCACAGCCGTTTTATTATTACTCTCATTGCCTGTATTAGCTGGAGCTATTACCATATTACTAACAGATCGAAATTTAAATACTTCATTCTTTGACCCCGCCGGAGGGGGAGACCCCATCCTATATCAACACTTATT
>JN275543.1;tax=d:Eukarya,p:Arthropoda,c:Insecta,o:Diptera,f:Chironomidae,g:Metriocnemus,s:Metriocnemusintergerivus
TCTTTCATCTAGAATCGCTCACGCAGGGGCATCAGTTGATCTAGCTATTTTTTCTCTACATTTAGCAGGAATTTCCTCTATTCTTGGGGCCGTAAATTTTATTACGACAGTAATTAATATACGCTCAGAGGGAGTTTCTTTTGACCGAATACCTTTATTCGTCTGATCCGTAGTAATCACGGCCGTTTTATTATTACTTTCATTACCGGTATTGGCCGGGGCTATTACTATATTACTAACAGACCGAAATTTAAATACCTCGTTCTTTGACCCAGCTGGAGGAGGGGACCCAATCCTATATCAACACTTATT
>KM995364.1;tax=d:Eukarya,p:Arthropoda,c:Insecta,o:Diptera,f:Chironomidae,g:Metriocnemus,s:Metriocnemusintergerivus
ACTTTCTTCTAGAATCGCTCACGCAGGGGCATCGGTTGATTTAGCCATTTTTTCTCTCCATTTAGCAGGAATTTCCTCTATTCTCGGAGCCGTAAATTTCATTACAACAGTAATTAATATACGGTCAGAAGGAATTTCCTTTGACCGAATGCCTTTATTCGTCTGATCCGTAGTAATCACAGCCGTTTTATTATTACTCTCATTGCCTGTATTAGCTGGAGCTATTACTATATTACTAACAGATCGAAATTTAAATACTTCATTCTTTGACCCCGCCGGAGGGGGAGACCCCATCCTATATCAACACTTATT
>JF870910.1;tax=d:Eukarya,p:Arthropoda,c:Insecta,o:Diptera,f:Chironomidae,g:Metriocnemus,s:Metriocnemusintergerivus
CTTTCATCTAGAATCGCTCACGCAGGGGCATCAGTTGATTTAGCTATTTTTTCTCTACATTTAGCAGGAATTTCCTCTATTCTTGGGGCCGTAAATTTTATTACGACAGTAATTAATATACGCTCAGAGGGAGTTTCTTTTGACCGAATACCTTTATTCGTCTGATCCGTAGTAATCACGGCCGTTTTATTATTACTTTCATTACCTGTATTGGCCGGGGCTATTACTATATTACTAACAGACCGAAATTTAAATACCTCGTTCTTTGACCCAGCTGGAGGAGGAGACCCAATCCTATATCAACACTTATT
>JN275452.1;tax=d:Eukarya,p:Arthropoda,c:Insecta,o:Diptera,f:Chironomidae,g:Metriocnemus,s:Metriocnemusintergerivus
CTTTCATCTAGAATCGCTCACGCAGGGGCATCGGTTGATTTAGCTATTTTTTCTCTACATTTAGCAGGAATTTCCTCTATTCTTGGGGCCGTAAATTTTATTACGACAGTAATTAATATACGCTCAGAAGGAATTTCTTTTGACCGAATACCTTTATTCGTCTGATCCGTAGTAATCACGGCCGTTTTATTATTACTTTCATTGCCAGTATTGGCCGGAGCTATTACTATATTACTAACAGATCGAAATTTAAATACCTCGTTCTTTGACCCAGCTGGGGGAGGAGACCCAATCCTATATCAACACTTATT
>JN298363.1;tax=d:Eukarya,p:Arthropoda,c:Insecta,o:Diptera,f:Chironomidae,g:Metriocnemus,s:Metriocnemusintergerivus
CTTTCATCTAGAATCGCTCACGCAGGGGCATCGGTTGATTTAGCTATTTTTTCTCTACATTTAGCAGGAATTTCCTCTATTCTTGGGGCCGTAAATTTTATTACGACAGTAATTAATATACGCTCAGAGGGAATTTCTTTTGACCGAATACCTTTATTCGTTTGATCCGTAGTAATCACGGCCGTTTTATTATTACTTTCATTACCAGTATTGGCCGGAGCTATTACTATATTACTAACAGATCGAAATTTAAATACCTCGTTCTTTGACCCAGCTGGAGGAGGAGACCCAATCCTATATCAACACTTATT
>KR471145.1;tax=d:Eukarya,p:Arthropoda,c:Insecta,o:Diptera,f:Chironomidae,g:Metriocnemus,s:Metriocnemusintergerivus
CTTTCTTCTAGAATCGCTCACGCAGGGGCATCGGTTGATTTAGCCATTTTTTCTCTCCATTTAGCAGGAATTTCCTCTATTCTCGGAGCCGTAAATTTCATTACAACAGTAATTAATATACGGTCAGAAGGAATTTCCTTTGACCGAATACCTTTATTCGTCTGATCCGTAGTAATCACAGCCGTTTTATTATTACTCTCATTGCCTGTATTAGCTGGAGCTATTACCATATTACTAACAGATCGAAATTTAAATACTTCATTCTTTGACCCCGCCGGAGGAGGAGACCCCATCCTATATCAACACTTATT
>KR474445.1;tax=d:Eukarya,p:Arthropoda,c:Insecta,o:Diptera,f:Chironomidae,g:Metriocnemus,s:Metriocnemusintergerivus
CTTTCTTCTAGAATCGCTCACGCAGGAGCATCGGTTGATTTAGCTATTTTTTCTCTCCATTTAGCAGGAATTTCCTCTATTCTCGGGGCCGTAAATTTCATTACAACAGTAATTAATATACGGTCAGAAGGAATTTCCTTTGACCGAATGCCTTTATTCGTCTGATCCGTAGTAATTACAGCCGTTTTATTATTACTCTCATTACCCGTATTAGCTGGAGCTATTACTATATTACTAACAGACCGAAATTTAAATACTTCATTCTTTGACCCCGCCGGAGGGGGAGACCCCATCCTATATCAACACTTATT
>MF733493.1;tax=d:Eukarya,p:Arthropoda,c:Insecta,o:Diptera,f:Chironomidae,g:Metriocnemus,s:Metriocnemusintergerivus
CTTTCTTCTAGAATCGCTCACGCAGGAGCATCGGTTGATTTAGCTATTTTTTCTCTCCATTTAGCAGGAATTTCCTCTATTCTCGGGGCCGTAAATTTCATTACAACAGTAATTAATATACGGTCAGAAGGAATTTCCTTTGACCGAATGCCTTTATTCGTCTGATCCGTAGTAATTACAGCCGTTTTATTATTACTCTCATTACCCGTATTAGCTGGAGCTATTACTATATTACTAACAGACCGAAATTTAAATACTTCATTCTTTGACCCCGCCGGAGGGGGAGACCCCATCTTATATCAACACTTATT
>KR443310.1;tax=d:Eukarya,p:Arthropoda,c:Insecta,o:Diptera,f:Chironomidae,g:Metriocnemus,s:Metriocnemusintergerivus
CTTTCATCTAGAATCGCTCACGCAGGGGCATCGGTTGATTTAGCTATTTTTTCTCTACATTTAGCAGGAATTTCCTCTATTCTTGGGGCCGTAAATTTTATTACGACAGTAATTAATATACGCTCAGAGGGAATTTCTTTTGACCGAATACCTTTATTCGTTTGATCCGTAGTAATCACGGCCGTTTTATTATTACTTTCATTACCAGTATTGGCCGGAGCTATTACTATATTACTAACAGATCGAAATTTAAATACCTCGTTCTTTGACCCAGCTGGAGAAGGAGACCCAATCCTATA
>KM919926.1;tax=d:Eukarya,p:Arthropoda,c:Insecta,o:Diptera,f:Chironomidae,g:Metriocnemus,s:Metriocnemusintergerivus
ACTTTCTTCTAGAATCGCTCACGCAGGGGCATCGGTTGATTTAGCCATTTTTTCTCTCCATTTAGCAGGAATTTCCTCCATTCTCGGAGCCGTAAATTTCATTACAACAGTAATTAATATACGGTCAGAAGGAATTTCCTTTGACCGAATGCCTTTATTCGTCTGATCCGTAGTAATCACAGCCGTTTTATTATTACTCTCATTGCCTGTATTAGCTGGAGCTATTACTATATTACTAACAGATCGAAATTTAAATACTTCATTCTTTGACCCCGCCGGAGGGGGAGACC
>KT113381.1;tax=d:Eukarya,p:Arthropoda,c:Insecta,o:Diptera,f:Chironomidae,g:Metriocnemus,s:Metriocnemusintergerivus
CTTTCTTCTAGAATCGCTCACGCAGGGGCATCGGTTGATTTAGCCATTTTTTCTCTCCATTTAGCAGGAATTTCCTCTATTCTCGGAGCCGTAAATTTCATTACAACAGTAATTAATATACGGTCAGAAGGAATTTCCTTTGACCGAATGCCTTTATTCGTCTGATCCGTAGTAATCACAGCCGTTTTATTATTACTCTCATTGCCCGTATTAGCTGGAGCTATTACTATATTACTAACAGATCGAAATTTAAATACTTCATTCTTTGACCCCGCCGGAGGG
>KM913568.1;tax=d:Eukarya,p:Arthropoda,c:Insecta,o:Diptera,f:Chironomidae,g:Metriocnemus,s:Metriocnemusintergerivus
ACTTTCTTCTAGAATCGCTCACGCAGGGGCATCGGTTGATTTAGCCATTTTTTCTCTCCATTTAGCAGGAATTTCCTCCATTCTCGGAGCCGTAAATTTCATTACAACAGTAATTAATATACGGTCAGAAGGAATTTCCTTTGACCGAATGCCTTTATTCGTCTGATCCGTAGTAATCACAGCCGTTTTATTATTACTCTCATTGCCTGTATTAGCTGGAGCTATTACTATATTATTAACAGATCGAAATTTAAATACTTCATTCTTTGACCCCGCCG
>MZ657152.1;tax=d:Eukarya,p:Arthropoda,c:Insecta,o:Diptera,f:Chironomidae,g:Orthocladius,s:Orthocladiusexcavatus
TCTTTCATCAGGAATTGCTCATGCTGGGGCTTCTGTTGATTTAGCTATTTTTTCTTTACATTTAGCAGGTATTTCTTCTATTTTAGGAGCTGTAAATTTTATTACAACAGTAATCAATATACGATCTAATGGTATTACTTTAGATCGAATACCTTTATTTGTTTGATCTGTTATTATTACAGCTATCCTATTACTTTTATCTTTACCAGTATTAGCTGGAGCTATTACAATATTATTAACTGATCGAAATTTAAATACGTCATTCTTCGACCCTGCGGGGGGAGGAGACCCTATTCTTTATCAACATTTATTT
>MZ657376.1;tax=d:Eukarya,p:Arthropoda,c:Insecta,o:Diptera,f:Chironomidae,g:Orthocladius,s:Orthocladiusexcavatus
TCTTTCATCAGGAATTGCTCATGCTGGAGCTTCTGTTGATTTAGCTATTTTTTCTTTACATTTAGCAGGTATTTCTTCTATTTTAGGAGCTGTAAATTTTATTACAACAGTAATCAATATACGATCTAATGGTATTACTTTAGATCGAATACCTTTATTTGTTTGATCTGTTATTATTACAGCTATCCTATTACTTTTATCTTTACCAGTATTAGCTGGAGCTATTACAATATTATTAACTGATCGAAATTTAAATACGTCATTCTTCGACCCTGCGGGGGGAGGAGACCCTATTCTTTATCAACATTTATTT
>JF870790.1;tax=d:Eukarya,p:Arthropoda,c:Insecta,o:Diptera,f:Chironomidae,g:Parakiefferiella,s:Parakiefferiellascandica
CTTTCTTCAGGAATTGCTCATGCAGGAGCTTCTGTTGATTTAGCTATTTTTTCTCTACATTTAGCAGGAATTTCTTCTATTCTAGGGGCCGTTAATTTTATTACAACTGTAATTAATATACGATCTAATGGAATTACTTTAGATCGAATACCTTTATTTGTTTGATCTGTTGTTATTACAGCAGTTTTATTATTACTTTCTTTACCTGTATTAGCTGGTGCTATTACTATATTATTAACAGATCGAAATTTAAACACTTCATTTTTTGATCCTGCTGGGGGAGGAGACCCAATTTTATATCAACACTTATTT
>MN673498.1;tax=d:Eukarya,p:Arthropoda,c:Insecta,o:Diptera,f:Chironomidae,g:Parakiefferiella,s:Parakiefferiellascandica
ACTTTCTTCAGGAATTGCTCATGCAGGAGCTTCTGTTGATTTAGCTATTTTTTCTCTACATTTAGCAGGAATTTCTTCTATTCTAGGAGCCGTTAATTTTATTACAACTGTAATTAATATACGATCTAATGGAATTACTTTAGATCGAATACCTTTATTTGTTTGATCTGTTGTTATTACAGCAGTTTTATTATTACTTTCTTTACCTGTATTAGCTGGTGCTATTACTATATTATTGACAGATCGAAATTTAAACACTTCATTTTTTGATCCTGCTGGGGGAGGAGACCCAATTTTATACCAACACTTATT
>KR627482.1;tax=d:Eukarya,p:Arthropoda,c:Insecta,o:Diptera,f:Chironomidae,g:Parakiefferiella,s:Parakiefferiellascandica
CTTTCTTCAGGAATTGCCCATGCAGGAGCTTCTGTTGATTTAGCTATTTTTTCTCTACATTTAGCAGGAATTTCTTCTATTCTAGGAGCCGTTAATTTTATTACAACTGTAATTAATATACGATCTAATGGAATTACTTTAGATCGAATACCTTTATTTGTTTGATCTGTTGTTATTACAGCAGTTTTATTATTACTTTCTTTACCTGTATTAGCTGGTGCTATTACTATATTATTGACAGATCGAAATTTAAACACTTCATTTTTTGATCCTGCTGGGGGAGGAGACCC
>MZ656865.1;tax=d:Eukarya,p:Arthropoda,c:Insecta,o:Diptera,f:Chironomidae,g:Corynoneura,s:Corynoneuraedwardsi
TCTATCATCTAATATTGCACACGCCGGAGCTTCTGTTGATTTAGCAATTTTTTCTTTACATTTAGCAGGTATTTCTTCAATTTTAGGAGCAGTAAATTTTATTACAACAGTAATTAATATACGGTCAGAAGGAATCTCTTTAGATCGAATACCTCTTTTTGTTTGATCTGTAGTAATTACAGCAGTACTTTTATTACTTTCTTTACCAGTATTAGCAGGAGCTATTACTATACTATTAACAGATCGAAATTTAAATACAAGATTTTTTGACCCAGCTGGAGGAGGAGATCCTATTTTATATCAACACTTATTT
>KP902807.1;tax=d:Eukarya,p:Arthropoda,c:Insecta,o:Diptera,f:Chironomidae,g:Cricotopus,s:Cricotopustrifasciatus
TCTTTCTTCAGGAATTGCTCACGCCGGGGCTTCTGTTGATTTAGCCATCTTTTCACTTCATTTAGCTGGTATTTCTAGTATTTTAGGAGCAGTAAATTTTATTACTACTGTAATTAATATACGGTCAGAAGGGATTACTTTAGATCGAATACCTTTATTTGTTTGATCAGTAATTATTACTGCAATTCTATTGTTACTATCTTTACCTGTTTTAGCAGGAGCTATTACTATATTATTAACGGATCGAAATTTAAACACTTCATTCTTTGATCCTGCTGGAGGAGGAGACCCAATCTTATATCAACATTTATTT
>KP902809.1;tax=d:Eukarya,p:Arthropoda,c:Insecta,o:Diptera,f:Chironomidae,g:Cricotopus,s:Cricotopustrifasciatus
TCTTTCTTCAGGAATTGCTCACGCCGGGGCTTCTGTTGATTTAGCCATCTTTTCACTTCATTTAGCTGGTATTTCTAGTATTTTAGGAGCAGTAAATTTTATTACTACTGTAATTAATATACGGTCAGAAGGGATTACTTTAGATCGAATACCTTTATTTGTTTGATCAGTAATTATTACTGCAATTCTATTGTTACTATCTTTACCTGTTTTAGCAGGAGCTATTACTATATTATTAACGGATCGAAATTTAAACACTTCATTCTTTGATCCTGCTGGAGGAGGGGACCCAATCTTATATCAACATTTATTT
>MZ657058.1;tax=d:Eukarya,p:Arthropoda,c:Insecta,o:Diptera,f:Chironomidae,g:Cricotopus,s:Cricotopustrifasciatus
TCTTTCTTCAGGAATTGCTCACGCTGGGGCTTCTGTTGATTTAGCTATTTTTTCACTTCATTTGGCTGGTATTTCTAGTATTTTAGGAGCAGTAAATTTTATTACTACTGTAATTAATATACGGTCAGAAGGAATTACTTTAGATCGGATACCTTTATTTGTTTGATCAGTAATTATTACTGCGATTCTATTGTTATTATCTTTACCTGTTTTAGCAGGAGCTATTACTATACTATTAACTGATCGAAATTTAAATACTTCATTCTTTGACCCTGCTGGAGGAGGAGATCCAATTTTATACCAACATTTATTT
>AB704928.1;tax=d:Eukarya,p:Arthropoda,c:Insecta,o:Diptera,f:Chironomidae,g:Cricotopus,s:Cricotopustrifasciatus
CTTTCTTCAGGAATTGCTCACGCTGGAGCTTCTGTTGATTTAGCTATTTTTTCACTTCATTTAGCTGGTATTTCTAGTATTTTAGGAGCAGTAAATTTTATTACTACTGTGATTAATATGCGATCAGAAGGAATTACTTTAGATCGAATACCTTTATTTGTTTGATCAGTAATTATTACTGCAATTCTATTGTTATTATCTTTACCTGTTTTAGCAGGAGCTATTACTATATTATTAACTGACCGAAATTTAAACACTTCATTCTTTGACCCTGCTGGAGGAGGAGATCCAATTTTATATCAACATTTATTT
>KM933933.1;tax=d:Eukarya,p:Arthropoda,c:Insecta,o:Diptera,f:Chironomidae,g:Cricotopus,s:Cricotopustrifasciatus
TCTTCAGGAATTGCTCACGCTGGTGCTTCTGTTGATTTAGCTATTTTTTCTTTACATTTAGCAGGTATTTCTAGAATTTTAGGGGCTGTAAATTTTATTACGACAGTAATTAATATACGTTCAGAAGGAATTACATTAGATCGAATACCTTTATTTGTTTGATCAGTAATTATTACAGCTATTTTATTACTTCTTTCTCTACCTGTGTTAGCAGGAGCTATTACTATATTATTAACAGATCGAAATTTAAATACATCATTCTTTGATCCTGCGGGAGGAGGTGATCCTATCTTATACCAACACTTATTT
>KR695870.1;tax=d:Eukarya,p:Arthropoda,c:Insecta,o:Diptera,f:Chironomidae,g:Cricotopus,s:Cricotopustrifasciatus
TCTTCAGGAATTGCTCATGCTGGTGCTTCTGTTGATTTAGCTATTTTTTCTTTACATTTAGCAGGTATTTCTAGAATTTTAGGGGCTGTAAATTTTATTACGACAGTAATTAATATACGTTCAGAAGGAATTACATTAGATCGAATACCTTTATTTGTTTGATCAGTAATTATTACGGCTATTTTATTACTTCTTTCTCTACCTGTGTTAGCAGGAGCTATTACTATATTATTAACAGATCGAAATTTAAATACATCATTCTTTGATCCTGCGGGAGGAGGTGACCCTATCTTATACCAACACTTATTT
>LN897625.1;tax=d:Eukarya,p:Arthropoda,c:Insecta,o:Diptera,f:Chironomidae,g:Diamesa,s:Diamesabertrami
CTTTCTTCAGGAATTGCTCATGCTGGTGCATCAGTTGATTTAGCTATTTTTTCTTTACATTTAGCTGGAATTTCTTCTATTTTAGGAGCTGTAAATTTCATTACTACAGTTATTAATATACGTTCTAGAGGTATTACTTTAGACCGAATACCTCTATTTGTTTGATCAGTTGTTATTACAGCTGTTTTATTACTTCTTTCATTACCAGTTTTAGCCGGTGCTATTACAATACTTTTAACAGATCGAAATTTAAATACTTCATTTTTTGATCCTGCCGGAGGGGGAGACCCAATTCTTTATCAACATTTATTT
>MT843115.1;tax=d:Eukarya,p:Arthropoda,c:Insecta,o:Diptera,f:Chironomidae,g:Diamesa,s:Diamesabertrami
CTTTCTTCAGGAATTGCTCATGCTGGTGCATCAGTTGATTTAGCTATTTTTTCTTTACATTTAGCTGGAATTTCTTCTATTTTAGGAGCTGTAAATTTCATTACTACAGTTATTAATATACGTTCTAGAGGTATTACTTTAGACCGAATACCTCTATTTGTTTGATCAGTTGTTATTACAGCTGTTTTATTACTTCTTTCATTACCAGTTTTAGCTGGTGCTATTACAATACTTTTAACAGATCGAAATTTAAATACTTCATTTTTTGATCCTGCCGGAGGGGGAGACCCAATTCTTTATCAACATTTATTT
>MT843116.1;tax=d:Eukarya,p:Arthropoda,c:Insecta,o:Diptera,f:Chironomidae,g:Diamesa,s:Diamesabertrami
CTTTCTTCAGGAATTGCTCATGCTGGTGCATCAGTTGATTTAGCTATTTTTTCTTTACATTTAGCTGGAATTTCTTCTATTTTAGGAGCTGTAAATTTCATTACTACAGTTATTAATATACGTTCTAGAGGTATTACTTTAGACCGAATACCTCTATTTGTTTGATCAGTTGTTATTACAGCTGTTTTATTACTTCTTTCATTACCAGTTTTAGCTGGNGCTATTACAATACTTTTAACAGATCGAAATTTAAATACTTCATTTTTTGATCCTGCCGGAGGGGGAAACCCATTTCTTTACCAACATTTATTT
>KR962237.1;tax=d:Eukarya,p:Arthropoda,c:Insecta,o:Diptera,f:Chironomidae,g:Diamesa,s:Diamesabertrami
TACCCTCCCCTTTCTTCAGGAATTGCCCATGCTGGTGCATCAGTTGATTTAGCTATTTTTTCATTACACTTAGCTGGAATTTCTTCTATTTTAGGAGCTGTAAATTTTATTACCACAGTAATTAATATACGTTCTAGAGGAATTACTTTAGATCGAATACCTTTATTTGTGTGATCTGTTGTTATTACTGCTGTATTATTACTTCTTTCACTACCAGTTTTAGCCGGAGCTATTACAATACTTTTAACAGACCGAAATTTAAATACTTCATTTTTCGACCCTGCTGGGGGAGGAGA
>KU374033.1;tax=d:Eukarya,p:Arthropoda,c:Insecta,o:Diptera,f:Chironomidae,g:Diamesa,s:Diamesabertrami
CCTTTCTTCAGGAATTGCCCATGCTGGTGCATCAGTTGATTTAGCTATTTTTTCATTACACTTAGCTGGAATTTCTTCTATTTTAGGAGCTGTAAATTTTATTACCACAGTAATTAATATACGTTCTAGAGGAATTACTTTAGATCGAATACCTTTATTTGTGTGATCTGTTGTTATTACTGCTGTATTATTACTTCTTTCGCTACCAGTTTTAGCCGGAGCTATTACAATACTTTTAACAGACCGAAATTTAAATACTTCATTTTTCGACCCTGCTGGAGGAGGAGANCCAATTC
>KR959042.1;tax=d:Eukarya,p:Arthropoda,c:Insecta,o:Diptera,f:Chironomidae,g:Diamesa,s:Diamesabertrami
CCTTTCTTCAGGAATTGCTCATGCTGGTGCATCGGTTGATTTAGCTATTTTTTCATTACACTTAGCTGGAATTTCTTCTATTTTAGGAGCTGTAAATTTTATTACCACAGTAATTAATATACGTTCTAGAGGAATTACTTTAGATCGAATACCTTTATTTGTGTGATCTGTTGTTATTACTGCTGTATTATTACTTCTTTCGCTACCAGTTTTAGCCGGAGCTATTACAATACTTTTAACAGACCGAAATTTAAATACTTCATTTTTCGACCCTGCTGGAGGAGGA
>KR959282.1;tax=d:Eukarya,p:Arthropoda,c:Insecta,o:Diptera,f:Chironomidae,g:Diamesa,s:Diamesabertrami
CTTTCTTCAGGAATTGCTCATGCTGGTGCATCAGTTGATTTAGCTATTTTTTCATTACACTTAGCTGGAATTTCTTCTATTTTAGGAGCTGTAAATTTTATTACCACAGTAATTAATATACGTTCTAGAGGAATTACTTTAGATCGAATACCTTTATTTGTGTGATCTGTTGTTATTACTGCTGTATTATTACTTCTTTCGCTACCAGTTTTAGCCGGAGCTATTACAATACTTTTAACAGACCGAAATTTAAATACTTCATTTTTCGACCCTGCTGGAGGAGGAG
>KR957669.1;tax=d:Eukarya,p:Arthropoda,c:Insecta,o:Diptera,f:Chironomidae,g:Diamesa,s:Diamesabertrami
CTTTCTTCAGGAATTGCCCATGCTGGTGCATCAGTTGATTTAGCTATTTTTTCATTACACTTAGCTGGAATTTCTTCTATTTTAGGAGCTGTAAATTTTATTACCACAGTAATTAATATACGTTCTAGAGGAATTACTTTAGATCGAATACCTTTATTTGTGTGATCTGTTGTTATTACTGCTGTATTATTACTTCTTTCGCTACCAGTTTTAGCCGGAGCTATCACAATACTTTTAACAGACCGAAATTTAAATACTTCATTTTTCGACCCTGCTGGAGGAGG
>KR960568.1;tax=d:Eukarya,p:Arthropoda,c:Insecta,o:Diptera,f:Chironomidae,g:Diamesa,s:Diamesabertrami
CTTTCTTCAGGAATTGCTCATGCTGGTGCATCAGTAGATTTAGCTATTTTTTCATTACACTTAGCTGGAATTTCTTCTATTTTAGGAGCTGTAAATTTTATTACCACAGTAATTAATATACGTTCTAGAGGAATTACTTTAGATCGAATACCTTTATTTGTGTGATCTGTTGTTATTACTGCTGTATTATTACTTCTTTCGCTACCAGTTTTAGCCGGAGCTATTACAATACTTTTAACAGACCGAAAT
>AB838636.1;tax=d:Eukarya,p:Arthropoda,c:Insecta,o:Diptera,f:Chironomidae,g:Rheocricotopus,s:Rheocricotopuschalybeatus
TTTATCTGCAGGAATTGCTCATACCGGAGGATCTGTAGATTTAGCAATTTTTTCTCTTCATTTAGCGGGAATTTCTTCTATTTTAGGAGCAGTAAATTTTATTACTACTGTTATTAATATACGGTCTAATGGGATTACTTTAGACCGAATACCTTTATTTGTTTGATCTGTAGTGATTACTGCTGTTTTATTACTTCTTTCTTTACCCGTTTTAGCCGGAGCTATTACTATATTATTAACAGACCGAAATTTAAATACTTCATTCTTTGATCCTGCTGGAGGAGGAGATCCAATTTTATACCAACATTTATTT
>LC050924.1;tax=d:Eukarya,p:Arthropoda,c:Insecta,o:Diptera,f:Chironomidae,g:Rheocricotopus,s:Rheocricotopuschalybeatus
TTTATCTGCAGGAATTGCTCATACCGGAGGATCTGTAGATTTAGCAATTTTTTCTCTTCATTTAGCGGGAATTTCTTCTATTTTAGGAGCAGTAAATTTTATTACTACTGTTATTAATATACGGTCTAATGGGATTACTTTAGACCGAATACCTTTATTTGTTTGATCTGTAGTGATTACTGCTGTTTTATTACTTCTTTCTTTACCCGTTTTAGCTGGAGCTATTACTATATTATTAACAGACCGAAATTTAAATACTTCATTCTTTGATCCTGCTGGAGGAGGAGACCCAATTTTATACCAACATTTATTT
>LC050925.1;tax=d:Eukarya,p:Arthropoda,c:Insecta,o:Diptera,f:Chironomidae,g:Rheocricotopus,s:Rheocricotopuschalybeatus
TTTATCTGCAGGAATTGCTCATACCGGAGGATCTGTAGATTTAGCAATTTTTTCTCTTCATTTAGCGGGAATTTCTTCTATTTTAGGAGCAGTAAATTTTATTACTACTGTTATTAATATACGGTCTAATGGGATTACTTTAGACCGAATACCTTTATTTGTTTGATCTGTAGTGATTACTGCTGTTTTATTACTTCTTTCTTTACCTGTTTTAGCCGGAGCTATTACTATATTATTAACAGACCGAAATTTAAATACTTCATTCTTTGATCCTGCTGGAGGAGGAGACCCAATTTTATACCAACATTTATTT
>LC462324.1;tax=d:Eukarya,p:Arthropoda,c:Insecta,o:Diptera,f:Chironomidae,g:Rheocricotopus,s:Rheocricotopuschalybeatus
TTTATCTTCAGGAATTGCTCATACAGGAGGATCTGTTGATTTAGCTATTTTTTCTTTACATTTAGCCGGGATTTCTTCAATTTTAGGGGCTGTAAATTTTATTACAACAGTAATTAACATACGATCAAATGGAATTACATTAGACCGAATACCGCTATTTGTTTGATCAGTTGTAATTACAGCAGTTTTATTATTATTATCTTTACCAGTTTTAGCAGGAGCTATTACAATACTTTTAACTGACCGAAATTTAAATACTTCATTTTTTGACCCAGCAGGAGGAGGAGATCCAATTTTATACCAACATTTATTT
>LC329251.1;tax=d:Eukarya,p:Arthropoda,c:Insecta,o:Diptera,f:Chironomidae,g:Rheocricotopus,s:Rheocricotopuschalybeatus
TATCTGCAGGAATTGCTCATACCGGAGGATCTGTAGATTTAGCAATTTTTTCTCTTCATTTAGCGGGAATTTCTTCTATTTTAGGAGCAGTAAATTTTATTACTACTGTTATTAATATACGATCTAATGGGATTACTTTAGACCGAATACCTTTATTTGTTTGATCTGTAGTGATTACTGCTGTTTTATTACTTCTTTCTTTACCCGTTTTAGCCGGAGCTATTACTATATTATTAACAGATCGAAATTTAAATACTTCATTCTTTGATCCTGCTGGAGGAGGAGATCCAATTTTATACCAACATTTATTT
>MZ624697.1;tax=d:Eukarya,p:Arthropoda,c:Insecta,o:Diptera,f:Chironomidae,g:Rheocricotopus,s:Rheocricotopuschalybeatus
TATCTGCAGGAATTGCCCATACCGGGGGATCTGTAGATTTAGCAATTTTTTCTCTTCATTTAGCAGGAATTTCTTCTATTTTAGGAGCAGTAAATTTTATTACTACTGTTATTAATATACGATCAAATGGAATTACTTTAGATCGAATACCGTTATTTGTTTGATCTGTAGTGATTACTGCTGTTTTATTACTTCTTTCTTTACCAGTTTTAGCCGGAGCTATTACTATATTATTAACAGACCGAAATTTAAATACTTCATTTTTTGATCCTGCTGGAGGAGGAGACCCAATTTTATATCAACACTTATT
>MZ627107.1;tax=d:Eukarya,p:Arthropoda,c:Insecta,o:Diptera,f:Chironomidae,g:Rheocricotopus,s:Rheocricotopuschalybeatus
TATCTGCAGGAATTGCCCATACCGGGGGATCTGTAGATTTAGCAATTTTTTCTCTTCATTTAGCAGGAATTTCTTCTATTTTAGGAGCAGTAAATTTTATTACTACTGTTATTAATATACGATCAAATGGAATTACTTTAGATCGAATACCATTATTTGTTTGATCTGTAGTGATTACTGCTGTTTTATTACTTCTTTCTTTACCAGTTCTAGCAGGAGCTATTACTATATTATTAACAGACCGAAATTTAAATACTTCATTTTTTGATCCTGCTGGAGGAGGAGACCCAATTTTATATCAACACTTATT
>MZ658471.1;tax=d:Eukarya,p:Arthropoda,c:Insecta,o:Diptera,f:Chironomidae,g:Rheocricotopus,s:Rheocricotopuschalybeatus
TATCTGCAGGAATTGCCCATACCGGAGGATCTGTAGATTTAGCAATTTTTTCTCTTCATTTAGCAGGAATTTCTTCTATTTTAGGAGCAGTAAATTTTATTACTACTGTTATTAATATACGATCAAATGGAATTACTTTAGATCGAATACCGTTATTTGTTTGATCTGTAGTGATTACTGCTGTTTTATTACTTCTTTCTTTACCAGTTTTAGCCGGAGCTATTACTATATTATTAACAGACCGAAATTTAAATACTTCATTTTTTGATCCTGCTGGAGGAGGAGACCCAATTTTATATCAACACTTATT
>MT535057.1;tax=d:Eukarya,p:Arthropoda,c:Insecta,o:Diptera,f:Chironomidae,g:Rheocricotopus,s:Rheocricotopuschalybeatus
CAGGAATCGCCCATACTGGGGGATCTGTAGATTTAGCAATTTTTTCTCTTCATTTAGCAGGGATTTCTTCTATTTTAGGGGCAGTAAATTTTATTACTACTGTTATTAATATACGATCTAATGGAATTACTTTAGATCGAATACCATTATTTGTTTGATCTGTAGTGATTACTGCTGTTTTATTACTTCTTTCTTTACCAGTTTTAGCCGGAGCTATTACTATATTATTAACAGACCGAAATTTAAATACTTCATTTTTTGATCCTGCTGGAGGAGGAGACCCAATTTTATATCAACACTTATT
>MZ660198.1;tax=d:Eukarya,p:Arthropoda,c:Insecta,o:Diptera,f:Chironomidae,g:Rheocricotopus,s:Rheocricotopuschalybeatus
CAGGAATCGCCCATACTGGAGGATCTGTAGATTTAGCAATTTTTTCTCTTCATTTAGCAGGGATTTCTTCTATTTTAGGGGCAGTAAATTTTATTACGACTGTTATTAATATACGGTCTAATGGAATTACTTTAGACCGAATACCATTATTTGTTTGATCTGTAGTGATTACTGCTGTTTTATTACTTCTTTCTTTACCAGTTTTAGCCGGAGCTATTACTATATTATTAACAGACCGAAATTTAAATACTTCATTTTTTGATCCTGCTGGAGGGGGAGACCCAATTTTATATCAACACTTATT
>MZ658781.1;tax=d:Eukarya,p:Arthropoda,c:Insecta,o:Diptera,f:Chironomidae,g:Krenosmittia,s:Krenosmittiahalvorseni
CTTTCATCTGGAATTGCGCATGCAGGAGGATCTGTAGATTTAGCTATTTTTTCTTTACATTTAGCAGGTATTTCTTCTATTTTAGGAGCAGTTAATTTTATTACCACTGTTATTAATATACGGTCTAATGGAATTACCTTAGATCGAATACCTTTATTTGTATGATCTGTAGTAATTACAGCAATTCTTCTTTTATTATCTTTACCTGTATTAGCGGGGGCTATTACTATACTTCTAACAGACCGAAATTTAAATACCTCTTTCTTTGACCCTGCTGGCGGAGGAGACCCTATCTTATATCAACATTTATTT
>MZ658142.1;tax=d:Eukarya,p:Arthropoda,c:Insecta,o:Diptera,f:Chironomidae,g:Krenosmittia,s:Krenosmittiahalvorseni
TCTCTCTTCTGGAATTGCCCATGCAGGGGCCTCAGTTGATTTAGCCATCTTTTCTCTTCATCTTGCGGGTATCTCCTCTATTCTAGGAGCTGTTAATTTTATTACCACTGTTATTAACATACGATCCCACGGAATTACTTTAGATCGTATGCCTCTATTTGTTTGATCAGTAGTAATTACTGCTATTCTTCTATTACTCTCACTTCCAGTTTTAGCCGGAGCAATCACTATACTTTTAACTGATCGAAATTTAAATACATCATTTTTTGACCCCGCCGGAGGGGGAGATCCTATTCTATATCAACA
>HM421346.1;tax=d:Eukarya,p:Arthropoda,c:Insecta,o:Diptera,f:Chironomidae,g:Krenosmittia,s:Krenosmittiahalvorseni
CTTTCCTCTGGAATTGCTCATGCCGGGGCTTCAGTTGATTTAGCTATTTTTTCCCTTCATCTTGCGGGTATCTCTTCTATTCTAGGAGCTGTAAATTTTATTACTACTGTAATTAATATACGATCTCATGGAATTACTTTAGACCGTATACCTCTATTTGTTTGATCAGTTGTAATTACCGCTATCCTGCTACTTTTATCTCTCCCAGTTTTAGCCGGAGCTATTACCATACTTTTAACTGACCGAAATTTAAATACATCATTTTTTGACCCCGCTGGGGGAGGAGACCCTATTCTTTACCAACA
>HQ622625.1;tax=d:Eukarya,p:Arthropoda,c:Insecta,o:Diptera,f:Culicidae,g:Anopheles,s:Anophelesmalefactor
TCTTTCATCTGGTATTGCCCACGCCGGGGCCTCTGTTGATTTAGCTATTTTTTCTTTACATTTAGCAGGAATTTCTTCTATTTTAGGAGCAGTAAATTTTATTACAACAGTAATTAATATACGATCTCCAGGAATTACACTTGATCGAATGCCTTTATTTGTATGATCAGTAGTAATTACTGCAATTTTATTATTATTATCATTACCTGTATTAGCTGGAGCTATTACTATATTATTAACTGACCGAAATTTAAATACTTCTTTTTTTGACCCAGCAGGAGGAGGAGACCCAATTTTATATCAACATTTATTT
>MF598464.1;tax=d:Eukarya,p:Arthropoda,c:Insecta,o:Diptera,f:Culicidae,g:Anopheles,s:Anophelesmalefactor
TCTTTCATCTGGTATTGCCCACGCCGGGGCCTCTGTTGATTTAGCTATTTTTTCTTTACATTTAGCAGGAATTTCTTCTATTTTAGGAGCAGTAAATTTTATTACAACAGTAATTAATATACGATCTCCAGGAATTACACTTGATCGAATGCCTTTATTTGTATGATCAGTAGTAATTACTGCAATTTTATTATTATTATCATTACCTGTATTAGCTGGAGCTATTACTATATTATTAACTGACCGAAATTTAAATACTTCTTTTTTTGACCCAGCAGGAGGAGGAGACCCAATTTTATATCAACATTCATTT
>MG701373.1;tax=d:Eukarya,p:Arthropoda,c:Insecta,o:Diptera,f:Culicidae,g:Anopheles,s:Anophelesmalefactor
TCTTTCATCTGGTATTGCACACGCCGGGGCCTCTGTTGATTTAGCTATTTTTTCTTTACATTTAGCAGGAATTTCTTCTATTTTAGGAGCAGTAAATTTTATTACAACAGTAATTAATATACGATCTCCAGGAATTACACTTGATCGAATACCTTTATTTGTATGATCAGTAGTAATTACTGCAATTTTATTATTATTATCATTACCTGTATTAGCTGGAGCTATTACTATATTATTAACTGACCGAAATTTAAATACTTCTTTTTTTGA
>MG701374.1;tax=d:Eukarya,p:Arthropoda,c:Insecta,o:Diptera,f:Culicidae,g:Anopheles,s:Anophelesmalefactor
TCTTTCATCTGGTATTGCCCACGCCGGGGCCTCTGTTGATTTAGCTATTTTTTCTTTACATTTAGCAGGAATTTCTTCTATTTTAGGAGCAGTAAATTTTATTACAACAGTAATTAATATACGATCTCCAGGAATTACACTTGATCGAATACCTTTATTTGTATGATCAGTAGTAATTACTGCAATTTTATTATTATTATCATTACCTGTATTAGCTGGAGCTATTACTATATTATTAACTGACCGAAATTTAAATACTTCTTTTTTTGA
>MG701375.1;tax=d:Eukarya,p:Arthropoda,c:Insecta,o:Diptera,f:Culicidae,g:Anopheles,s:Anophelesmalefactor
TCTTTCATCTGGTATTGCCCACGCCGGGGCCTCTGTTGATTTAGCTATTTTTTCTTTACATTTAGCAGGAATTTCTTCTATTTTAGGAGCAGTAAATTTTATTACAACAGTAATTAATATGCGATCTCCAGGAATTACACTTGATCGAATACCTTTATTTGTATGATCAGTAGTAATTACTGCAATTTTATTATTATTATCATTACCTGTATTAGCTGGAGCTATTACTATATTATTAACTGATCGAAATTTAAATACTTCTTTTTTTGA
>HM160156.1;tax=d:Eukarya,p:Arthropoda,c:Insecta,o:Diptera,f:Chironomidae,g:Chironomus,s:Chironomussp.KL-2011
CTTTCATCTGGAATTGCTCATGCTGGAGCATCAGTAGATTTAGCTATTTTTTCATTACATTTAGCTGGGATTTCATCAATTTTAGGAGCAGTAAATTTTATTACAACTGTAATTAATATACGATCTCCAGGAATTACATTAGACCGAATACCTTTATTTGTTTGATCAGTAGTAATTACAGCAGTATTATTACTTTTATCTTTACCAGTATTAGCCGGAGCTATTACTATACTTTTAACAGATCGAAATTTAAATACCTCATTCTTTGACCCAGCTGGAGGAGGAGACCCTATTTTATATCAACATTTATTC
>HM160155.1;tax=d:Eukarya,p:Arthropoda,c:Insecta,o:Diptera,f:Chironomidae,g:Chironomus,s:Chironomussp.KL-2011
CTTTCATCTGGAATTGCTCATGCTGGAGCATCAGTAGATTTAGCTATTTTTTCATTACATTTAGCTGGGATTTCATCAATTTTAGGAGCAGTAAATTTTATTACAACTGTAATTAATATACGATCTCCAGGAATTACATTAGATCGAATACCTCTATTTGTTTGATCAGTAGTAATTACAGCAGTATTATTACTTTTATCTTTACCAGTATTAGCCGGAGCTATTACTATACTTTTAACAGATCGAAATTTAAATACCTCATTCTTTGACCCAGCTGGAGGAGGAGATCCTATTTTATATCAACATTTATT
>FJ663157.1;tax=d:Eukarya,p:Arthropoda,c:Insecta,o:Trichoptera,f:Hydropsychidae,g:Diplectrona,s:Diplectronasp.CN1
CTCTCTTCTAATTTATGTCATCTAGGAAGGTCAGTTGACCTCACAATTTTCTCTCTACATTTGGCTGGAATTTCATCTATTCTAGGTGCCATCAACTTTATTACTACAATTCTAAACATAAAATTTAATAATCTTAGATTTGATATAGTCCCCCTATTTGTTTGATCAGTTTTTATTACAGCCATTCTACTTCTTCTCTCTCTCCCCGTTCTAGCAGGAGCTATTACCATACTTCTAACAGACCGAAATCTTAATACATCATTCTTTGATCCAGCAGGAGGAGGAGACCCCATTTTATATCAACATTTATTT
>FJ663170.1;tax=d:Eukarya,p:Arthropoda,c:Insecta,o:Trichoptera,f:Hydropsychidae,g:Diplectrona,s:Diplectronasp.CN1
TCTTCTAATTTATGTCACCTAGGAAGGTCAGTCGATCTCACAATTTTCTCTCTGCATTTAGCTGGAATTTCATCTATTCTAGGTGCCATCAATTTTATTACTACAATTCTAAACATGAAATTTAATAATCTTAGATTTGATATAATCCCCCTATTTGTCTGATCAGTCTTTATTACAGCCATTCTACTCCTTCTCTCTCTCCCTGTTCTAGCAGGAGCTATTACCATACTTCTAACAGACCGAAATCTTAATACATCATTCTTTGACCCAGCAGGAGGGGGAGATCCTATTTTATACCAACATTTATTT
>FJ663182.1;tax=d:Eukarya,p:Arthropoda,c:Insecta,o:Trichoptera,f:Hydropsychidae,g:Diplectrona,s:Diplectronasp.CN10
AGGATCATCAGTAGATCTATCCATTTTTTCTCTCCACCTTGCCGGAATCTCTTCCATTTTAGGAGCCATTAATTTTATCACTASTATCCTCAATAKGAAATTCTTCAATTTAAAAATAGAAATAATCCCCCTATTTGTTTGATCAGTCTTAATCACAGCCGTTCTTCTCCTCCTATCCCTTCCGGTTCTAGCAGGAGCCATCACTATACTACTAACTGACCGAAACCTTAATACTTCGTTTTTTGACCCTGCgggggggggAGACCCAATTTTATATCAACACCTATTT
>FJ663153.1;tax=d:Eukarya,p:Arthropoda,c:Insecta,o:Trichoptera,f:Hydropsychidae,g:Diplectrona,s:Diplectronasp.CN11
CTTTCATCCAATCTGTCACATCTCGGATCCTCAGTGGATTTAACAATTTTCTCTCTTCACCTGGCTGGAATTTCATCCATTTTGGGAGCTGTAAACTTTATCACTACCATCTTAAATATAAAATTCTTCAACTTAAATTATGACATAATTCCTCTATTCGTTTGATCAGTTCTAATTACAGCAGTTCTTTTACTTCTATCTCTCCCAGTTCTGGCTGGAGCTATTACTATACTACTTACAGATCGCAATTTAAATACATCTTTTTTTGATCCAGCAGGAGGGGGAGACCCCATCCTCTATCAACACCTATTT
>FJ663187.1;tax=d:Eukarya,p:Arthropoda,c:Insecta,o:Trichoptera,f:Hydropsychidae,g:Diplectrona,s:Diplectronasp.CN12
CCTTTCTTCCAACCTATCCCACCTTGGATCTTCAGTTGACTTAACAATTTTCTCCCTTCATCTAGCTGGAATCTCTTCTATTCTAGGAGCTGTCAATTTTATTACTACTATTTTAAACATAAAATTCTTTAACTTAAATTATGATATAATTCCCCTTTTTGTTTGATCTGTTTTAATTACAGCTGTCTTATTATTATTATCTCTCCCAGTTCTAGCTGGAGCCATTACTATACTATTAACTGATCGAAATTTAAATACATCTTTCTTTGACCCCGCTGGAGGGGGAGACCCTATTCTTTATCAACA
>FJ663188.1;tax=d:Eukarya,p:Arthropoda,c:Insecta,o:Trichoptera,f:Hydropsychidae,g:Diplectrona,s:Diplectronasp.CN13
TCATCCAATTTATCCCATCTAGGATCATCTGTTGATTTAACAATTTTCTCTCTCCACCTTGCGGGTATCTCATCAATTTTAGGGGCTGTTAACTTCATTACTACCATTCTAAATATAAAATTTTTCAATTTAAATTACGATATAATCCCCCTCTTCGTTTGGTCCGTCCTTATTACAGCTGTATTACTTTTATTATCTCTCCCCGTTTTAGCCGGAGCCATCACTATACTATTAACTGATCGAAATTTAAATACTTCCTTCTTTGATCCTGCAggggggggCGACCCTATCCTTTATCAACATTTATTT
>FJ663175.1;tax=d:Eukarya,p:Arthropoda,c:Insecta,o:Trichoptera,f:Hydropsychidae,g:Diplectrona,s:Diplectronasp.CN14
TAACAATTTTTTCTCTTCACCTTGCTGGTATTTCATCAATTTTAGGAGCTGTTAACTTCATCACCACTATCTTAAATATAAAATTCTTTAATTTAAACTATGATATAATCCCCCTCTTTGTTTGATCTGTTCTTATTACAGCTGTTCTACTTCTCCTATCCCTCCCAGTCTTAGCAGGAGCCATCACTATATTACTTACCGATCGAAATTTAAATACATCTTTCTTTGATCCAGCAGGTGGGGGTGATCCCATTCTTTATCAACACTTATTT
>FJ663184.1;tax=d:Eukarya,p:Arthropoda,c:Insecta,o:Trichoptera,f:Hydropsychidae,g:Diplectrona,s:Diplectronasp.CN15
ATCTGTTGATCTAACAATTTTTTCTCTTCATCTTGCTGGTATTTCATCAATTCTAGGAGCTGTTAACTTCATTACCACTATTTTAAATATGAAATTCTTTAATTTAAACTATGATATAATCCCCCTCTTTGTTTGGTCTGTTCTAATTACAGCCGTCCTACTTCTCTTATCTCTACCAGTTTTAGCAGGAGCCATCACCATATTACTCACTGATCGAAACTTAAATACATCTTTCTTTGACCCCGCAGGAGGAGGTGATCCTATTCTTTATCAACACTTATTT
>FJ663181.1;tax=d:Eukarya,p:Arthropoda,c:Insecta,o:Trichoptera,f:Hydropsychidae,g:Diplectrona,s:Diplectronasp.CN16
TATCCTCTAATTTATCCCATTTAGGATCTTCAGTAGACTTAACCATTTTTTCCCTACACCTCGCAGGGATCTCCTCTATTCTAGGAGCTGTAAATTTTATCACCACTATCTTAAATATAAAATTCTTTAATTTAAACTACGATATAATCCCCCTATTTGTTTGATCAGTTCTCATTACCGCTGTCCTACTACTATTATCTCTCCCAGTCCTAGCTGGAGCCATTACAATGCTCTTAACCGATCGAAATTTAAATACATCTTTCTTTGACCCTGCAGGAGGGGGAGATCCTATTCTTTACCAACATTTATTT
>FJ663190.1;tax=d:Eukarya,p:Arthropoda,c:Insecta,o:Trichoptera,f:Hydropsychidae,g:Diplectrona,s:Diplectronasp.CN17
TATCCTCTAATTTATCCCATTTAGGGTCTTCAGTAGACTTAACTATCTTTTCACTACATCTTGCAGGAATCTCATCTATTCTAGGAGCTGTAAATTTCATCACCACTATCTTAAATATAAAATTCTTTAATTTAAACTACGATATAATCCCCCTATTTGTTTGATCTGTGCTCATTACAGCTGTTCTGTTACTTTTATCTCTTCCAGTCCTTGCTGGAGCTATTACAATACTTTTAACCGACCGTAATTTAAATACATCTTTCTTTGACCCTGCTGGTGGGGGAGACCCTATCCTCTACCAACATTTATTT
>FJ663183.1;tax=d:Eukarya,p:Arthropoda,c:Insecta,o:Trichoptera,f:Hydropsychidae,g:Diplectrona,s:Diplectronasp.CN18
CTATCATCAAACCTCTCTCATCTCGGTTCATCTGTTGATTTAACTATTTTCTCCCTTCATTTAGCAGGAATCTCATCAATCTTAGGAGCAATTAATTTTATCACTACTATCATTAATATAAAATTCTTCAATCTTAATTATGATATAATACCTCTTTTCGTGTGATCAGTCTTAATTACTGCCGTTCTTCTTCTTCTTTCGCTGCCCGTCCTAGCAGGAGCTATCACTATACTTCTAACTGATCGTAACTTAAATACTTCATTCTTTGACCCAGCAGGAGGAGGGGATCCTATTCTTTATCAACACTTATT
>FJ663159.1;tax=d:Eukarya,p:Arthropoda,c:Insecta,o:Trichoptera,f:Hydropsychidae,g:Diplectrona,s:Diplectronasp.CN19
TCTTTCATCAAATCTCTCCCACTTAGGATCATCTGTTGATTTAACCATTTTCTCTCTTCATTTAGCAGGAATTTCATCTATTCTTGGAGCCATTAATTTCATCACCACTATTCTCAACATAAAATTTTTCAAYCTTAACTACGACATAATACCCCTATTTGTATGATCAGTTTTAATTACTGCCGTTCTCCTTCTTTTATCCTTACCTGTCCTAGCTGGAGCCATTACCATACTCTTAACTGATCGAAATTTAAACACTTCATTCTTTGACCCTGCAggggggggggATCCTATTCTATACCAACATTTATT
>FJ663176.1;tax=d:Eukarya,p:Arthropoda,c:Insecta,o:Trichoptera,f:Hydropsychidae,g:Diplectrona,s:Diplectronasp.CN2
TCTATCATCTAATCTATCTCACTTAGGCTCATCTGTAGATCTTTCTATTTTTTCCCTCCATTTAGCCGGTATTTCATCCATCCTAGGAGCCATCAACTTCATTACTACAATTCTAAATATAAAATTTTTTGGTATAAAAATAGACATAATCCCCCTATTCGTATGATCAGTATTAATTACAGCAGTATTACTACTTCTCTCTCTACCTGTTCTAGCAGGTGCTATCACCATACTTCTAACAGATCGCAATTTAAATACATCCTTTTTTGACCCAGCTggggggggTGACCCAATTTTATATCAACATCTATTT
>FJ663191.1;tax=d:Eukarya,p:Arthropoda,c:Insecta,o:Trichoptera,f:Hydropsychidae,g:Diplectrona,s:Diplectronasp.CN2
TCTATCATCTAATCTATCTCACTTAGGCTCATCTGTAGATCTTTCTATTTTTTCCCTCCATCTAGCCGGTATTTCATCCATCCTAGGAGCCATTAACTTCATTACTACAATTCTAAATATAAAATTTTTTGGTATAAAAATAGACATAATCCCCCTATTTGTATGATCAGTATTAATTACAGCAGTATTACTACTTCTCTCTCTACCTGTTCTAGCAGGTGCTATCACCATACTTCTAACAGATCGCAATTTAAATACATCCTTTTTTGACCCAGCTggggggggAGACCCAATTTTATATCAACATCTATTT
>FJ663166.1;tax=d:Eukarya,p:Arthropoda,c:Insecta,o:Trichoptera,f:Hydropsychidae,g:Diplectrona,s:Diplectronasp.CN2
TCTATCATCTAATCTCTCTCATCTAGGCTCATCTGTGGATCTTTCTATTTTCTCCCTCCATCTAGCCGGTATTTCATCCATCCTAGGAGCCATTAACTTCATTACTACAATTCTGAATATAAAATTTTTTGGTATAAAAATAGACATAATTCCCCTATTTGTGTGATCAGTACTAATTACAGCAGTATTATTGCTTCTTTCTCTACCTGTTCTAGCAGGTGCTATCACTATACTTCTAACAGATCGCAATTTAAATACATCCTTTTTTGACCCAGCTggggggggAGACCCAATTTTATATCAACATCTATT
>FJ663154.1;tax=d:Eukarya,p:Arthropoda,c:Insecta,o:Trichoptera,f:Hydropsychidae,g:Diplectrona,s:Diplectronasp.CN2
ATCTGTAGATCTTTCAATTTTTTCCCTCCATCTAGCCGGTATTTCATCCATCCTAGGAGCCATTAACTTCATTACTACAATTCTAAATATAAAATTTTTTGGTATAAAAATAGACATAATCCCCCTATTTGTATGATCAGTATTAATTACAGCAGTATTACTACTTCTCTCTCTACCTGTTCTAGCAGGTGCTATCACCATACTTCTAACAGATCGCAATTTAAATACGTCCTTTTTTGACCCGGCTggggggggAGACCCAATTTTATATCAACATCTATT
>FJ663192.1;tax=d:Eukarya,p:Arthropoda,c:Insecta,o:Trichoptera,f:Hydropsychidae,g:Diplectrona,s:Diplectronasp.CN2
ATCTGTAGATCTTTCTATTTTTTCCCTCCATCTAGCCGGTATTTCATCCATCCTAGGAGCCATTAACTTCATTACTACAATTCTAAATATAAAATTTTTTGGTATAAAAATAGACATAATCCCCCTATTTGTATGATCAGTATTAATTACAGCAGTATTACTACTTCTCTCTCTACCTGTTCTAGCAGGTGCTATCACCATACTTCTAACAGATCGCAATTTAAATACATCCTTTTTTGACCCGGCTggggggggAGACCCAATTTTATATCAACATCTATT
>FJ663194.1;tax=d:Eukarya,p:Arthropoda,c:Insecta,o:Trichoptera,f:Hydropsychidae,g:Diplectrona,s:Diplectronasp.CN2
GTAGATCTTTCTATTTTTTCCCTCCATCTAGCCGGTATTTCATCCATCCTAGGAGCCATTAACTTCATTACTACAATTCTAAACATAAAATTTTTTGGTATAAAAATAGACATAATCCCCCTATTTGTATGATCAGTATTAATTACAGCAGTATTACTACTTCTCTCTCTACCTGTTCTAGCAGGTGCTATCACCATACTTCTAACAGATCGCAATTTAAATACATCCTTTTTTGATCCGGCTggggggggAGACCCAATTTTATACCAACATCTATT
>FJ663169.1;tax=d:Eukarya,p:Arthropoda,c:Insecta,o:Trichoptera,f:Hydropsychidae,g:Diplectrona,s:Diplectronasp.CN20
TCTTTCATCCAATCTCTCCCATTTAGGATCATCTGTAGATTTAACTATTTTCTCCCTTCATTTAGCAGGAATTTCATCCATCTTAGGAGCTATCAACTTTATCACTACTATTCTTAATATAAAATTCTTCAATCTTAACTACGACATAATACCCCTTTTTGTATGATCAGTTTTAATCACTGCTGTTCTCCTACTTTTATCACTCCCTGTTCTAGCAGGAGCCATCACTATGCTTCTTACTGATCGTAACCTAAATACTTCATTCTTCGACCCTGCAGGAGGGGGAGACCCTATTCTATATCAACATTTATT
>FJ663171.1;tax=d:Eukarya,p:Arthropoda,c:Insecta,o:Trichoptera,f:Hydropsychidae,g:Diplectrona,s:Diplectronasp.CN3
ATTTTTTCCCTTCACCTTGCTGGAATTTCATCAATTTTAGGGGCTGTAAATTTTATTACTACTATCCTAAACATAAAATTCTTTAACCTAAACTTTGATATAATTCCCCTATTTGTATGATCTGTTTTAATTACAGCAATCCTTCTACTTCTCTCTCTTCCAGTACTAGCAGGAGCCATTACCATACTCCTAACTGACCGAAATCTTAATACATCGTTTTTTGACCCAGCGGGAGGGGGTGATCCAATTTTATACCAACATTTATTT
>FJ663163.1;tax=d:Eukarya,p:Arthropoda,c:Insecta,o:Trichoptera,f:Hydropsychidae,g:Diplectrona,s:Diplectronasp.CN4
CTGTCCTCAAATTTATCTCATCTTGGATCATCAGTTGATTTAACCATTTTCTCCCTTCACCTCGCTGGGATCTCATCCATTTTAGGAGCTGTAAACTTTATCACTACTATTTTAAATATAAAATTTTTTAATTTAAATTTTGATATAATCCCCCTATTCGTCTGGTCTGTTCTAATTACAGCAGTTCTCCTACTCCTCTCCTTACCTGTTTTAGCAGGAGCTATTACCATACTTCTAACAGACCGAAACTTAAATACATCTTTCTTTGATCCCGCTGGAGGAGGGGATCCAATTTTATACCAACATTTATTT
>FJ663162.1;tax=d:Eukarya,p:Arthropoda,c:Insecta,o:Trichoptera,f:Hydropsychidae,g:Diplectrona,s:Diplectronasp.CN4
ATCAGTTGATTTAACCATTTTCTCCCTTCACCTCGCTGGGATCTCATCCATTTTAGGAGCTGTAAACTTTATCACTACTATTTTAAATATAAAATTTTTTAATTTAAATTTTGATATAATCCCCCTATTCGTCTGGTCTGTTCTAATTACAGCAGTTCTCCTACTCCTCTCCTTACCTGTTTTAGCAGGAGCTATTACCATACTTCTAACAGACCGAAACTTAAATACATCTTTCTTTGATCCCGCTGGAGGGGGGGATCCAATTTTATACC
>FJ663179.1;tax=d:Eukarya,p:Arthropoda,c:Insecta,o:Trichoptera,f:Hydropsychidae,g:Diplectrona,s:Diplectronasp.CN5
TCCTCAAATTTATCCCATCTTGGATCATCAGTTGATCTAACCATTTTCTCCCTTCACCTCGCTGGAATTTCATCCATTCTAGGAGCTGTAAACTTTATCACTACTATTTTAAATATAAAATTTTTTAATTTAAATTTTGATATAATCCCCCTATTCGTTTGATCTGTTCTAATTACAGCAGTTCTCCTACTCCTCTCCTTACCTATTTTAGCAGGAGCTATTACCATACTTTTAACAGACCGAAACTTAAATACATCTTTCTTTGACCCCGCTGGAGGGGGTGACCCAATCTTATACCAACATTTATTT
>FJ663155.1;tax=d:Eukarya,p:Arthropoda,c:Insecta,o:Trichoptera,f:Hydropsychidae,g:Diplectrona,s:Diplectronasp.CN6
TCCTCCAATCTTTCCCACCTTGGATCATCCGTAGATTTAACCATTTTTTCTCTTCATCTAGCTGGTATTTCATCTATTTTAGGGGCCGTTAATTTCATTACTACCATCCTCAACATAAAATTCTTCAATCTAAATTATGATATAATTCCCCTCTTTGTATGATCAGTTCTTATTACAGCTGTTCTACTCTTATTGTCCTTACCAGTATTGGCCGGAGCTATTACTATATTACTAACTGATCGAAATCTAAATACATCCTTTTTTGATCCTGCAGGAGGGGGTGATCCAATCTTATACCAACATTTATTT
>FJ663168.1;tax=d:Eukarya,p:Arthropoda,c:Insecta,o:Trichoptera,f:Hydropsychidae,g:Diplectrona,s:Diplectronasp.CN6
TCCTCCAATCTTTCCCACCTTGGATCATCCGTAGATTTAACCATTTTTTCTCTTCATCTAGCTGGTATTTCATCTATTTTAGGGGCCGTTAATTTCATTACTACCATCCTCAACATAAAATTCTTCAATCTAAATTATGATATAATTCCCCTCTTTGTATGATCAGTTCTTATTACAGCTGTTCTACTCTTATTGTCCTTACCAGTATTGGCCGGAGCTATTACTATATTACTAACTGATCGAAATCTAAATANNTCNTTTTTTGATCNTGNGGGAGGGGGNGATCCAATCTTATAC
>FJ663161.1;tax=d:Eukarya,p:Arthropoda,c:Insecta,o:Trichoptera,f:Hydropsychidae,g:Diplectrona,s:Diplectronasp.CN7
CTTGGGATCATCAGTAGATTTAACCATTTTTTCCCTCCATCTAGCTGGTATTTCATCCATTCTAGGGGCTGTCAATTTCATTACTACCATCCTTAACATAAAATTCTTCAACTTAAACTACGATATAATCCCCCTCTTCGTCTGATCAGTTCTTATTACAGCTGTCCTTCTCCTATTATCACTACCAGTATTAGCAGGAGCTATTACTATATTGCTAACTGATCGAAACCTAAATACATCCTTCTTTGATCCTGCTGGTGGGGGTGACCCTATTTTATACCAACATTTATTT
>FJ663180.1;tax=d:Eukarya,p:Arthropoda,c:Insecta,o:Trichoptera,f:Hydropsychidae,g:Diplectrona,s:Diplectronasp.CN8
TTCCGTAGATCTAACAATCTTCTCCCTTCACCTAGCCGGAATTTCTTCAATCCTTGGCGCCATTAACTTCATCACCACAATCCTAAATATAAAATTTTTTAATATAAAACTAGAAATAATCCCCCTTTTCGTTTGATCCGTCCTAATCACAGCCATTCTTCTCCTACTCAGCCTCCCCGTTCTAGCAGGAGCTATCACCATGCTCCTCACTGATCGAAATCTCAACACATCCTTCTTTGACCCCGCAGGAGGAGGTGACCCAATTCTCTACCAACATTTATT
>FJ663178.1;tax=d:Eukarya,p:Arthropoda,c:Insecta,o:Trichoptera,f:Hydropsychidae,g:Diplectrona,s:Diplectronasp.CN9
TCGGTAGACCTATCCATTTTCTCACTCCACCTTGCTGGAATCTCTTCCATCCTGGGAGCCATTAATTTTATTACTACTATTATTAACATAAAATTCTTCAACCTAAAAATAGAAATAATCCCTCTATTTGTTTGATCAGTCCTAATTACAGCCATTCTTTTACTCCTCTCTCTTCCCGTCCTAGCAGGAGCCATCACCATACTCCTAACTGACCGAAACCTTAACACCTCATTTTTTGACCCTGCAGGAGGAGGAGATCCAATTTTATATCAACATCTCTTT
>JF923659.1;tax=d:Eukarya,p:Arthropoda,c:Insecta,o:Diptera,f:Culicidae,g:Anopheles,s:Anophelesguarani
CTATCATCTGGAATTGCCCATGCTGGAGCTTCAGTAGATTTAGCTATTTTTTCTTTACATTTAGCAGGAATTTCTTCAATTTTAGGAGCTGTAAATTTTATTACTACTGTAATTAATATACGATCGCCAGGAATTACTTTAGATCGAATACCTTTATTTGTTTGATCTGTTGTAATTACAGCTGTTTTATTATTATTATCTTTACCTGTATTAGCTGGAGCTATTACTATACTACTAACAGATCGAAATTTAAATACATCATTCTTTGATCCTGCTGGAGGAGGAGATCCTATTTTATATCAACATTTATT
>KP902814.1;tax=d:Eukarya,p:Arthropoda,c:Insecta,o:Diptera,f:Chironomidae,g:Hydrobaenus,s:Hydrobaenuskondoi
CTTTCCTCAGGAATTGCTCATGCAGGAGGATCTGTTGATTTAGCTATTTTTTCTCTTCATTTAGCAGGAATTTCTTCTATTTTAGGAGCTGTAAATTTTATTACAACTGTAATTAATATACGAAGAAATGGGATTACTTTAGATCGTATGCCTTTATTTGTATGATCTGTTATAATTACAGCTATTTTGTTACTATTATCTCTCCCTGTTTTAGCAGGAGCTATTACTATACTTTTAACAGACCGAAATTTAAATACTTCTTTTTTTGATCCTGCTGGAGGAGGAGACCCAATTTTATACCAACATTTATTT
>KP902815.1;tax=d:Eukarya,p:Arthropoda,c:Insecta,o:Diptera,f:Chironomidae,g:Hydrobaenus,s:Hydrobaenuskondoi
CTTTCCTCAGGAATTGCTCATGCAGGGGGATCTGTTGATTTAGCTATTTTTTCTCTTCATTTAGCAGGAATTTCCTCTATTTTAGGGGCTGTAAATTTTATTACAACTGTAATTAATATACGAAGAAATGGGATTACTTTAGATCGTATGCCTTTATTTGTATGATCTGTTATAATTACAGCTATTTTGTTACTATTATCTCTCCCTGTTTTAGCAGGAGCTATTACTATACTTTTAACAGACCGAAATTTAAATACTTCTTTTTTTGATCCCGCTGGAGGAGGAGACCCAATTTTATACCAACATTTATTT
>KP902816.1;tax=d:Eukarya,p:Arthropoda,c:Insecta,o:Diptera,f:Chironomidae,g:Hydrobaenus,s:Hydrobaenuskondoi
CTTTCCTCAGGAATTGCTCATGCAGGGGGATCTGTTGATTTAGCTATTTTTTCTCTTCATTTAGCAGGAATTTCTTCTATTTTAGGGGCTGTAAATTTTATTACAACTGTAATTAATATACGAAGAAATGGGATTACTTTAGATCGTATGCCTTTATTTGTATGATCTGTTATAATTACAGCTATTTTGTTACTATTATCTCTCCCTGTTTTAGCAGGAGCTATTACTATACTTTTAACAGACCGAAATTTAAATACTTCTTTTTTTGATCCCGCTGGAGGAGGAGACCCAATTTTATACCAACATTTATTT
>JX571926.1;tax=d:Eukarya,p:Arthropoda,c:Insecta,o:Ephemeroptera,f:Ephemeridae,g:Ephemera,s:Ephemeradanica
GCAGGAATCGCCCACGCAGGAGCTTCAGTTGACTTAGCTATTTTTTCTTTACATTTAGCCGGAGTATCCTCAATTTTAGGGGCAGTAAATTTTATTACTACAACTATTAATATACGTACTAGAGGAATAACAATAGACCGTATTCCTTTATTTGTTTGATCAGTAGTAATTACTGCAATTTTATTACTTCTATCCTTACCTGTTCTTGCAGGCGCAATTACCATACTATTAACTGACCGTAACTTAAATACATCTTTCTTTGACCCGGCAGGAGGAGGAGACCCAATCCTTTACCAACACTTATT
>MW459721.1;tax=d:Eukarya,p:Arthropoda,c:Insecta,o:Ephemeroptera,f:Ephemeridae,g:Ephemera,s:Ephemeradanica
GCAGGAATCGCCCACGCAGGAGCTTCAGTTGACTTAGCTATTTTTTCTTTACATTTAGCCGGAGTATCCTCAATTTTAGGGGCAGTAAATTTTATTACTACAACTATTAATATACGTACTAGAGGGATAACAATAGACCGTATTCCTTTATTTGTTTGATCAGTAGTAATTACTGCAATTTTATTACTTCTATCCTTACCTGTTCTTGCAGGCGCAATTACCATACTATTAACTGACCGTAACTTAAATACATCTTTCTTTGACCCGGCAGGAGGAGGAGACCCAATCCTTTACCAACACTTATT
>LN734766.1;tax=d:Eukarya,p:Arthropoda,c:Insecta,o:Ephemeroptera,f:Ephemeridae,g:Ephemera,s:Ephemeradanica
TTTAGCAGCAGGAATCGCCCACGCAGGAGCTTCAGTTGACTTAGCTATTTTTTCTTTACATTTAGCCGGAGTATCCTCAATTTTAGGAGCAGTAAATTTTATTACTACAACTATTAATATACGTACTAGAGGAATAACAATAGACCGTATTCCTTTATTTGTTTGATCAGTAGTAATTACTGCAATTTTATTGCTTCTATCCTTACCTGTTCTCGCAGGCGCAATTACCATACTCTTAACTGACCGTAACTTAAATACATCTTTCTTTGACCCGGCAGGAGGGGGAGA
>KP280090.1;tax=d:Eukarya,p:Arthropoda,c:Insecta,o:Coleoptera,f:Dytiscidae,g:Cybister,s:Cybisteroperosus
TTGTCAGCAGGAATTGCCCATGGAGGTGCATCAGTTGATTTAGCAATTTTTAGTTTACATTTAGCAGGAGTTTCTTCAATTCTTGGAGCTGTAAATTTTATTACAACAATTATTAATATACGATCAGTAGGAATAACTTTTGATCGAATACCTTTATTTGTTTGATCAGTTGGAATTACTGCTTTGCTTTTATTACTTTCCTTACCAGTATTAGCAGGAGCTATTACTATACTTTTAACTGATCGAAACTTAAATACTTCTTTTTTTGACCCAGCAGGAGGAGGAGACCCAATTTTATATCAACATCTATTT
>KP280089.1;tax=d:Eukarya,p:Arthropoda,c:Insecta,o:Coleoptera,f:Dytiscidae,g:Cybister,s:Cybisterowas
TTATCAGCTGGGATTGCCCATGGAGGTGCATCAGTTGATCTTGCAATTTTTAGTCTTCATTTAGCAGGAGTTTCTTCAATTCTTGGAGCTGTAAATTTTATTACAACAATTATTAATATACGATCTGTAGGAATAACATTTGATCGAATACCTTTATTTGTATGATCAGTTGGAATTACTGCTTTACTTTTATTACTTTCATTACCAGTATTGGCAGGAGCAATTACTATACTTCTAACTGACCGAAATTTAAATACTTCTTTCTTTGACCCGGCAGGAGGAGGAGACCCAATTTTATATCAACACTTATTC
>KP280121.1;tax=d:Eukarya,p:Arthropoda,c:Insecta,o:Coleoptera,f:Dytiscidae,g:Hydaticus,s:Hydaticuspetitii
CTATCATCTGGAATTGCTCATGGAGGTGCTTCAGTTGATTTGGCAATTTTTAGTTTACATTTAGCAGGAGTTTCATCAATTTTAGGGGCTGTTAATTTTATTACTACAATTATTAATATACGATCAGTAGGAATAACTTTTGATCGAATACCTTTATTTGTTTGATCAGTAGGAATTACTGCTTTATTATTATTATTGTCATTACCTGTTTTAGCAGGAGCAATTACTATATTATTAACTGACCGGAATTTAAATACATCATTTTTTGATCCTGCAGGAGGAGGAGATCCTATTTTATACCAACATTTATTT
>KF548659.1;tax=d:Eukarya,p:Arthropoda,c:Insecta,o:Coleoptera,f:Dytiscidae,g:Rhantus,s:Rhantuslatus
TTATCTTCTGGGATTGCTCATGGGGGGGCATCAGTAGATTTAGCTATTTTTAGACTACATTTGGCCGGAATTTCTTCAATTTTAGGGGCTGTAAATTTTATCACAACTATTATTAATATGCGATCAATCGGAATAACATTTGATCGAATACCTTTATTTGTGTGATCTGTAGGTATTACTGCACTATTACTTTTACTTTCTCTACCCGTTCTTGCCGGTGCTATCACAATACTTTTAACTGACCGAAATTTAAATACTTCTTTTTTTGACCCCGCAGGAGGGGGGGACCCAATTTTATACCAACATTTATTT
>KF548645.1;tax=d:Eukarya,p:Arthropoda,c:Insecta,o:Coleoptera,f:Dytiscidae,g:Rhantus,s:Rhantuslatus
TATCTTCCGGAATTGCCCACGGGGGGGCATCAGTAGATTTAGCTATTTTTAGACTACATTTGGCCGGAATTTCTTCAATTTTAGGGGCTGTAAATTTTATCACAACTATTATTAATATGCGATCAATCGGAATAACATTTGATCGAATACCTTTATTTGTGTGATCTGTAGGTATTACTGCACTATTACTTTTGCTTTCTCTACCCGTTCTTGCCGGTGCTATCACAATACTTTTAACTGACCGAAATTTAAATACTTCTTTTTTTGACCCCGCGGGAGGGGGGGACCCAATTTTATACCAACATTTATTT
>KF548646.1;tax=d:Eukarya,p:Arthropoda,c:Insecta,o:Coleoptera,f:Dytiscidae,g:Rhantus,s:Rhantuslatus
TTATCTTCCGGAATTGCTCATGGAGGGGCATCAGTAGATTTAGCTATTTTTAGACTACATTTGGCTGGAATTTCTTCAATTTTAGGGGCTGTAAATTTTATCACAACTATTATTAATATGCGATCAATCGGAATAACATTTGATCGAATACCTTTATTTGTGTGATCTGTAGGTATTACTGCACTATTACTTTTACTTTCTCTACCCGTTCTTGCCGGTGCTATCACAATACTTTTAACTGACCGAAATTTAAATACTTCTTTTTTTGACCCCGCGGGAGGGGGGGACCCAATTTTATACCAACATTTATT
>KF548647.1;tax=d:Eukarya,p:Arthropoda,c:Insecta,o:Coleoptera,f:Dytiscidae,g:Rhantus,s:Rhantuslatus
TTATCTTCTGGGATTGCTCATGGAGGGGCATCAGTAGATTTAGCTATTTTTAGACTACATTTGGCCGGAATTTCTTCAATTTTAGGGGCTGTAAATTTTATCACAACTATTATTAATATGCGATCAATCGGAATAACATTTGATCGAATACCTTTATTTGTGTGATCTGTAGGTATTACTGCACTATTACTTTTACTTTCTCTACCCGTTCTTGCCGGTGCTATCACAATACTTTTAACTGACCGAAATTTAAATACTTCTTTTTTTGACCCCGCGGGAGGGGGGGACCCAATTTTATACCAACATTTATT
>KF548648.1;tax=d:Eukarya,p:Arthropoda,c:Insecta,o:Coleoptera,f:Dytiscidae,g:Rhantus,s:Rhantuslatus
TTATCTTCCGGAATTGCTCATGGGGGGGCATCAGTAGATTTAGCTATTTTTAGACTACATTTGGCTGGAATTTCTTCAATTTTAGGGGCTGTAAATTTTATCACAACTATTATTAATATGCGATCAATCGGAATAACATTTGATCGAATACCTTTATTTGTGTGATCTGTAGGTATTACTGCACTATTACTTTTACTTTCTCTACCCGTTCTTGCCGGTGCTATCACAATACTTTTAACTGACCGAAATTTAAATACTTCTTTTTTTGACCCCGCGGGAGGGGGGGACCCAATTTTATACCAACATTTATT
>KF548649.1;tax=d:Eukarya,p:Arthropoda,c:Insecta,o:Coleoptera,f:Dytiscidae,g:Rhantus,s:Rhantuslatus
TATCTTCCGGAATTGCTCATGGGGGGGCATCAGTAGATTTAGCTATTTTTAGACTACATTTGGCCGGAATTTCTTCAATTTTAGGGGCTGTAAATTTTATCACAACTATTATTAATATGCGATCAATCGGAATAACATTTGATCGAATACCTTTATTTGTGTGATCTGTAGGTATTACTGCACTATTACTTTTGCTTTCTCTACCCGTTCTTGCCGGTGCTATCACAATACTTTTAACTGACCGAAATTTAAATACTTCTTTTTTTGACCCCGCAGGAGGGGGGGACCCAATTTTATACCAACATTTATTT
>KF548653.1;tax=d:Eukarya,p:Arthropoda,c:Insecta,o:Coleoptera,f:Dytiscidae,g:Rhantus,s:Rhantuslatus
TATCTTCCGGAATTGCTCATGGGGGGGCATCAGTAGATTTAGCTATTTTTAGACTACATTTGGCCGGAATTTCTTCAATTTTAGGGGCTGTAAATTTTATCACAACTATTATTAATATGCGATCAATCGGAATAACATTTGATCGAATACCTTTATTTGTGTGATCTGTAGGTATTACTGCACTATTACTTTTGCTTTCTCTGCCCGTTCTTGCCGGTGCTATCACAATACTTTTAACTGACCGAAATTTAAATACTTCTTTTTTTGACCCCGCAGGAGGGGGGGACCCAATTTTATACCAACATTTATTT
>KF548654.1;tax=d:Eukarya,p:Arthropoda,c:Insecta,o:Coleoptera,f:Dytiscidae,g:Rhantus,s:Rhantuslatus
TATCTTCCGGAATTGCTCATGGGGGGGCATCAGTAGATTTAGCTATTTTTAGACTACATTTGGCCGGAATTTCTTCAATTTTAGGAGCTGTAAATTTTATCACAACTATTATTAATATGCGATCAATCGGAATAACATTTGATCGAATACCTTTATTTGTGTGATCTGTAGGTATTACTGCACTATTACTTTTGCTTTCTCTACCCGTTCTTGCCGGTGCTATCACAATACTTTTAACTGACCGAAATTTAAATACTTCTTTTTTTGACCCCGCGGGGGGAGGGGACCCAATTTTATACCAACATTTATTT
>KF548657.1;tax=d:Eukarya,p:Arthropoda,c:Insecta,o:Coleoptera,f:Dytiscidae,g:Rhantus,s:Rhantuslatus
TTATCTTCCGGAATTGCTCATGGGGGGGCATCAGTAGATTTAGCTATTTTTAGACTACATTTGGCTGGAATTTCTTCAATTTTAGGAGCTGTAAATTTTATCACAACTATTATTAATATGCGATCAATCGGAATAACATTTGATCGAATACCTTTATTTGTGTGATCTGTAGGTATTACTGCACTATTACTTTTACTTTCTCTACCCGTTCTTGCCGGTGCTATCACAATACTTTTAACTGACCGAAATTTAAATACTTCTTTTTTTGACCCCGCGGGAGGGGGGGACCCAATTTTATACCAACATTTATT
>KF548641.1;tax=d:Eukarya,p:Arthropoda,c:Insecta,o:Coleoptera,f:Dytiscidae,g:Rhantus,s:Rhantuslatus
TATCTTCCGGAATTGCTCATGGGGGGGCATCAGTAGATTTAGCTATTTTTAGACTACATTTGGCCGGAATTTCTTCAATTTTAGGAGCTGTAAATTTTATCACAACTATTATTAATATGCGATCAATCGGAATAACATTTGATCGAATACCTTTATTTGTGTGATCTGTAGGTATTACTGCACTATTACTTTTGCTTTCTCTGCCCGTTCTTGCCGGTGCTATCACAATACTTTTAACTGACCGAAATTTAAATACTTCTTTTTTTGACCCCGCAGGAGGGGGGGACCCAATTTTATACCAACATTTATT
>KF548642.1;tax=d:Eukarya,p:Arthropoda,c:Insecta,o:Coleoptera,f:Dytiscidae,g:Rhantus,s:Rhantuslatus
TATCTTCCGGAATTGCTCATGGGGGGGCATCAGTAGATTTAGCTATTTTTAGACTACATTTGGCCGGAATTTCTTCAATTTTAGGAGCTGTAAATTTTATCACAACTATTATTAATATGCGATCAATCGGAATAACATTTGATCGAATACCTTTATTTGTGTGATCTGTAGGTATTACTGCACTATTACTTTTGCTTTCTCTACCCGTTCTTGCCGGTGCTATCACAATACTTTTAACTGACCGAAATTTAAATACTTCTTTTTTTGACCCCGCAGGAGGGGGGGACCCAATTTTATACCAACATTTATT
>KF548643.1;tax=d:Eukarya,p:Arthropoda,c:Insecta,o:Coleoptera,f:Dytiscidae,g:Rhantus,s:Rhantuslatus
TATCTTCCGGAATTGCTCACGGGGGGGCATCAGTAGATTTAGCTATTTTTAGACTACATTTGGCCGGAATTTCTTCAATTTTAGGGGCTGTAAATTTTATCACAACTATTATTAATATGCGATCAATCGGAATAACATTTGATCGAATACCTTTATTTGTGTGATCTGTAGGTATTACTGCACTATTACTTTTACTTTCTCTACCTGTTCTTGCCGGTGCTATCACAATACTTTTAACTGACCGAAATTTAAATACTTCTTTTTTTGACCCCGCGGGAGGGGGGGACCCAATTTTATACCAACATTTATT
>KF548650.1;tax=d:Eukarya,p:Arthropoda,c:Insecta,o:Coleoptera,f:Dytiscidae,g:Rhantus,s:Rhantuslatus
TATCTTCCGGAATTGCTCATGGGGGGGCATCAGTAGATTTAGCTATTTTTAGACTACATTTGGCCGGAATTTCTTCAATTTTAGGAGCTGTAAATTTTATCACAACTATTATTAATATGCGATCAATCGGAATAACATTTGACCGAATACCTTTATTTGTGTGATCTGTAGGTATTACTGCACTATTACTTTTGCTTTCTCTACCCGTTCTTGCCGGTGCTATCACAATACTTTTAACTGACCGAAATTTAAATACTTCTTTTTTTGACCCCGCAGGAGGGGGGGACCCAATTTTATACCAACATTTATT
>KF548651.1;tax=d:Eukarya,p:Arthropoda,c:Insecta,o:Coleoptera,f:Dytiscidae,g:Rhantus,s:Rhantuslatus
TATCTTCCGGAATTGCTCATGGGGGGGCATCAGTAGATTTAGCTATTTTTAGACTACATTTGGCCGGAATTTCTTCAATTTTAGGGGCTGTAAATTTTATCACAACTATTATTAATATGCGATCAATCGGAATAACATTTGATCGAATACCTTTATTTGTGTGATCTGTGGGTATTACTGCACTATTACTTTTACTTTCTCTACCCGTTCTTGCCGGTGCTATCACAATACTTTTAACTGACCGAAATTTAAATACTTCTTTTTTTGACCCCGCGGGAGGGGGGGACCCAATTTTATACCAACATTTATT
>KF548652.1;tax=d:Eukarya,p:Arthropoda,c:Insecta,o:Coleoptera,f:Dytiscidae,g:Rhantus,s:Rhantuslatus
TATCTTCCGGAATTGCTCATGGGGGGGCATCAGTAGATTTAGCTATTTTTAGACTACATTTGGCCGGAATTTCTTCAATTTTAGGAGCTGTAAATTTTATCACAACTATTATTAATATACGATCAATCGGAATAACATTTGATCGAATACCTTTATTTGTGTGATCTGTAGGTATTACTGCACTATTACTTTTGCTTTCTCTACCCGTTCTTGCCGGTGCTATCACAATACTTTTAACTGACCGAAATTTAAATACTTCTTTTTTTGACCCCGCAGGAGGGGGGGACCCAATTTTATACCAACATTTATT
>KF548655.1;tax=d:Eukarya,p:Arthropoda,c:Insecta,o:Coleoptera,f:Dytiscidae,g:Rhantus,s:Rhantuslatus
TATCTTCTGGAATTGCTCATGGAGGGGCATCAGTAGATTTAGCTATTTTTAGACTACATTTAGCCGGAATTTCTTCAATTTTAGGGGCTGTAAATTTTATCACAACTATTATTAATATGCGATCAATCGGAATAACATTTGATCGAATACCTTTATTTGTGTGATCTGTGGGTATTACTGCACTATTACTTTTACTTTCTCTACCCGTTCTTGCCGGTGCTATCACAATACTTTTAACTGACCGAAATTTAAATACTTCTTTTTTTGACCCCGCGGGAGGGGGGGACCCAATTTTATACCAACATTTATT
>KF548656.1;tax=d:Eukarya,p:Arthropoda,c:Insecta,o:Coleoptera,f:Dytiscidae,g:Rhantus,s:Rhantuslatus
TATCTTCTGGAATTGCTCATGGGGGGGCATCAGTAGATTTAGCTATTTTTAGACTACATTTAGCCGGAATTTCTTCAATTTTAGGGGCTGTAAATTTTATCACAACTATTATTAATATGCGATCAATCGGAATAACATTTGATCGAATACCTTTATTTGTGTGATCTGTGGGTATTACTGCACTATTACTTTTACTTTCTCTACCCGTTCTTGCCGGTGCTATCACAATACTTTTAACTGACCGAAATTTAAATACTTCTTTTTTTGACCCCGCGGGAGGGGGGGACCCAATTTTATACCAACATTTATT
>JN016824.1;tax=d:Eukarya,p:Arthropoda,c:Insecta,o:Diptera,f:Chironomidae,g:Baeotendipes,s:Baeotendipesnoctivaga
TCTTTCTTCTGCAATTGCCCATAGCGGGGCTTCTGTAGATCTGGCAATTTTCTCTCTTCATTTAGCTGGTGTTTCCTCTATTTTAGGATCAGTAAACTTTATTACTACTGTAATTAACATACGGGCAAATGGAATTACTTTAGATCGTATACCTCTTTTTGTCTGATCCGTTGTTATTACTACAGTGCTTTTACTACTATCTCTTCCCGTCTTAGCTGGGGCAATTACCATACTTCTTACTGATCGAA
>JN275390.1;tax=d:Eukarya,p:Arthropoda,c:Insecta,o:Diptera,f:Chironomidae,g:Cricotopus,s:Cricotopusglacialis
TCTTTCTTCAGGAATCGCGCATGCCGGAGCTTCTGTTGATTTAGCTATTTTTTCACTTCATTTAGCCGGTATTTCCAGTATTTTAGGGGCAGTAAATTTTATTACTACTGTAATTAATATACGATCAGAGGGGATTACTTTAGACCGAATACCTTTATTTGTTTGATCAGTAATTATTACTGCAATTCTATTGTTATTATCTTTACCTGTTTTAGCAGGAGCTATTACTATATTATTAACTGATCGAAATTTAAACACTTCATTCTTTGACCCTGCTGGAGGGGGAGACCCGATTTTATACCAACATTTATTT
>KC130754.1;tax=d:Eukarya,p:Arthropoda,c:Insecta,o:Diptera,f:Chironomidae,g:Cricotopus,s:Cricotopusglacialis
TCTTTCTTCAGGAATCGCGCATGCCGGAGCTTCTGTTGATTTAGCTATTTTTTCACTTCATTTAGCCGGTATTTCCAGTATTTTAGGGGCAGTAAATTTTATTACCACTGTAATTAATATACGATCAGAGGGGATTACTTTAGACCGAATACCTTTATTTGTTTGATCAGTAATTATTACTGCAATTCTATTGTTATTATCTTTACCTGTTTTAGCGGGAGCTATTACTATATTATTAACTGATCGAAATTTAAACACTTCATTCTTTGATCCTGCTGGAGGGGGGGACCCGATTTTATACCAACATTTATTT
>KC130758.1;tax=d:Eukarya,p:Arthropoda,c:Insecta,o:Diptera,f:Chironomidae,g:Cricotopus,s:Cricotopusglacialis
TCTTTCTTCAGGAATCGCGCATGCCGGAGCTTCTGTCGATTTAGCTATTTTTTCACTTCATTTAGCCGGTATTTCCAGTATTTTAGGGGCAGTAAATTTTATTACCACTGTAATTAATATACGATCAGAGGGGATTACTTTAGACCGAATACCTTTATTTGTTTGATCAGTAATTATTACTGCAATTCTATTGTTATTATCTTTACCTGTTTTAGCAGGAGCTATTACTATATTATTAACTGATCGAAATTTAAACACTTCATTCTTTGATCCTGCTGGAGGGGGAGACCCGATTTTATACCAACATTTATTT
>KC130767.1;tax=d:Eukarya,p:Arthropoda,c:Insecta,o:Diptera,f:Chironomidae,g:Cricotopus,s:Cricotopusglacialis
TCTTTCTTCAGGAATCGCGCATGCCGGAGCTTCTGTTGATTTAGCTATTTTTTCACTTCATTTAGCCGGTATTTCCAGTATTTTAGGGGCAGTAAATTTTATTACTACTGTAATTAATATACGATCAGAGGGGATTACTTTAGACCGAATACCTTTATTTGTTTGATCAGTAATTATTACTGCAATTCTATTGTTATTATCTTTACCTGTTTTAGCAGGAGCTATTACTATATTATTAACTGATCGAAATTTAAACACTTCATTCTTTGATCCTGCTGGAGGGGGAGACCCGATTTTATACCAACATTTATTT
>KC130772.1;tax=d:Eukarya,p:Arthropoda,c:Insecta,o:Diptera,f:Chironomidae,g:Cricotopus,s:Cricotopusglacialis
TCTTTCTTCAGGAATCGCGCATGCCGGAGCTTCTGTTGATTTAGCTATTTTTTCACTTCATTTAGCCGGTATTTCCAGTATTTTAGGGGCAGTAAATTTTATTACCACTGTAATTAATATACGATCAGATGGGATTACTTTAGACCGAATACCTTTATTTGTTTGATCAGTAATTATTACTGCAATTCTATTGTTATTATCTTTACCTGTTTTAGCGGGAGCTATTACTATATTATTAACTGATCGAAATTTAAACACTTCATTCTTTGATCCTGCTGGAGGGGGGGACCCGATTTTATACCAACATTTATTT
>KC130779.1;tax=d:Eukarya,p:Arthropoda,c:Insecta,o:Diptera,f:Chironomidae,g:Cricotopus,s:Cricotopusglacialis
TCTTTCTTCAGGAATCGCGCATGCCGGAGCTTCTGTTGATTTAGCTATTTTTTCACTTCATTTAGCCGGTATTTCCAGTATTTTAGGAGCAGTAAATTTTATTACCACTGTAATTAATATACGATCAGAGGGGATTACTTTAGACCGAATACCTTTATTTGTTTGATCAGTAATTATTACTGCAATTCTATTGTTATTATCTTTACCTGTTTTAGCAGGAGCTATTACTATATTATTAACTGATCGAAATTTAAACACTTCATTCTTTGATCCTGCTGGAGGGGGAGACCCGATTTTATACCAACATTTATTT
>KC130781.1;tax=d:Eukarya,p:Arthropoda,c:Insecta,o:Diptera,f:Chironomidae,g:Cricotopus,s:Cricotopusglacialis
TCTTTCTTCAGGAATCGCGCATGCCGGAGCTTCTGTTGATTTAGCTATTTTTTCACTTCATTTAGCCGGTATTTCCAGTATTTTAGGGGCAGTAAATTTTATTACTACTGTAATTAATATACGATCAGAGGGGATTACTTTAGACCGAATACCTTTATTTGTTTGATCAGTAATTATTACTGCAATTCTATTGTTATTATCTTTACCTGTTTTAGCAGGAGCTATTACTATATTATTAACTGATCGAAATTTAAACACTTCATTCTTTGATCCTGCCGGAGGGGGAGACCCGATTTTATACCAACATTTATTT
>JN016837.1;tax=d:Eukarya,p:Arthropoda,c:Insecta,o:Diptera,f:Chironomidae,g:Cricotopus,s:Cricotopusglacialis
TCTTTCTTCAGGAATCGCGCATGCCGGAGCTTCTGTTGATTTAGCTATTTTTTCACTTCATTTAGCCGGTATTTCTAGTATTTTAGGGGCAGTAAATTTTATTACTACTGTAATTAATATACGATCAGAGGGGATTACTTTAGACCGAATACCTTTATTTGTTTGATCAGTAATTATTACTGCAATTCTATTGTTATTATCTTTACCTGTTTTAGCAGGAGCTATTACTATATTATTAACTGATCGAA
>MT534666.1;tax=d:Eukarya,p:Arthropoda,c:Insecta,o:Diptera,f:Chironomidae,g:Endochironomus,s:Endochironomusalbipennis
TTTATCATCTAGAATTGCTCATAGAGGGGCCTCTGTTGATTTAGCAATTTTTTCATTACATTTAGCAGGAGTATCCTCAATTTTAGGTTCAGTAAATTTTATTACTACAGTTATTAATATACGAACTAATGGGATTACCCTCGACCGAATACCTTTATTTGTTTGATCTATTGTAATTACAACAGTCCTTTTATTACTATCACTCCCTGTTTTAGCTGGAGCAATTACTATACTTTTAACTGATCGAAATTTAAATACATCTTTTTTTGATCCCGCTGGAGGGGGAGACCCCATTCTTTACCAACACTTATTT
>MT535002.1;tax=d:Eukarya,p:Arthropoda,c:Insecta,o:Diptera,f:Chironomidae,g:Endochironomus,s:Endochironomusalbipennis
TTTATCATCTAGAATTGCTCATAGAGGGGCCTCTGTTGATTTAGCAATTTTTTCATTACATTTAGCAGGAGTATCCTCAATTTTAGGTTCAGTAAATTTTATTACTACAGTTATTAATATACGAACTAATGGAATTACCCTCGACCGAATACCTTTATTTGTTTGATCTATTGTAATTACAACAGTCCTTTTATTACTATCACTCCCTGTTTTAGCTGGAGCAATTACTATACTTTTAACTGATCGAAATTTAAATACATCTTTTTTTGATCCCGCTGGAGGGGGAGACCCCATTCTTTACCAACACTTATTT
>KY225348.1;tax=d:Eukarya,p:Arthropoda,c:Insecta,o:Diptera,f:Chironomidae,g:Endochironomus,s:Endochironomusalbipennis
TATCTTCAAGAATTGCTCATAGAGGGGCATCTGTTGATTTAGCAATTTTTTCATTACATCTAGCAGGGGTATCATCAATTTTAGGATCAGTAAATTTTATTACAACAGTTATTAATATACGAACTAGAGGAATTACTTTAGACCGAATACCTTTATTTGTTTGATCAATTGTTATTACAACAGTTCTTTTACTTTTATCTTTACCTGTTCTAGCCGGAGCTATTACAATATTATTAACAGACCGAAATTTAAATACTTCATTCTTTGATCCAGCCGGAGGAGGAGATCCAATTCTATATCAACATTTATTT
>MZ660251.1;tax=d:Eukarya,p:Arthropoda,c:Insecta,o:Diptera,f:Chironomidae,g:Endochironomus,s:Endochironomusalbipennis
TATCTTCAAGAATTGCTCATAGAGGGGCATCTGTTGATTTAGCAATTTTTTCATTACATCTAGCAGGGGTATCATCAATTTTAGGATCAGTAAATTTTATTACAACAGTTATTAATATACGAACTAGAGGAATTACTTTAGACCGAATACCTTTATTTGTTTGATCAATTGTTATTACAACAGTTCTTTTACTTTTATCTTTGCCTGTTCTAGCCGGAGCTATTACAATATTATTAACAGACCGAAATTTAAATACTTCATTCTTTGATCCAGCCGGAGGAGGAGATCCAATTCTATATCAACATTTATTT
>JN016840.1;tax=d:Eukarya,p:Arthropoda,c:Insecta,o:Diptera,f:Chironomidae,g:Endochironomus,s:Endochironomusalbipennis
TTTATCTTCAAGAATTGCTCATAGAGGAGCATCTGTTGATTTAGCAATTTTTTCATTACATCTAGCAGGAGTATCATCAATTTTAGGATCAGTAAATTTTATTACAACAGTTATTAATATACGAACTAGAGGAATTACTTTAGACCGAATACCTTTATTTGTTTGATCAATTGTTATTACAACAGTTCTTTTACTTTTATCTTTACCTGTTCTAGCCGGAGCTATTACAATATTATTAACAGACCGAA
>LC050955.1;tax=d:Eukarya,p:Arthropoda,c:Insecta,o:Diptera,f:Chironomidae,g:Endochironomus,s:Endochironomustendens
TATCATCTAGAATTGCCCATAGAGGGGCCTCTGTTGATTTAGCAATTTTTTCATTACATTTAGCAGGAGTATCCTCAATTTTAGGTTCAGTAAATTTTATTACTACAGTTATTAATATACGAACTAATGGAATTACCCTCGACCGAATACCTTTATTTGTTTGATCTATTGTAATTACAACAGTTCTTTTATTATTATCACTCCCTGTTTTAGCTGGAGCAATTACTATACTTTTAACTGATCGAAATTTAAATACTTCCTTTTTTGATCCCGCTGGTGGAGGGGACCCAATTCTTTATCAACACTTATTT
>LC050956.1;tax=d:Eukarya,p:Arthropoda,c:Insecta,o:Diptera,f:Chironomidae,g:Endochironomus,s:Endochironomustendens
TATCATCTAGAATTGCCCATAGAGGGGCCTCTGTTGATTTAGCAATTTTTTCATTACATTTAGCAGGAGTATCCTCAATTTTAGGTTCAGTAAATTTTATTACTACAGTTATTAATATACGAACTAATGGAATTACCCTCGACCGAATACCTTTATTTGTTTGATCTATTGTAATTACAACAGTTCTTTTATTATTATCACTCCCTGTTTTAGCTGGAGCAATTACTATACTTTTAACTGATCGAAATTTAAATACTTCCTTTTTTGATCCCGCTGGTGGAGGAGACCCAATTCTTTATCAACACTTATTT
>MZ628933.1;tax=d:Eukarya,p:Arthropoda,c:Insecta,o:Diptera,f:Chironomidae,g:Endochironomus,s:Endochironomustendens
TATCTTCAAGAATTGCTCATAGAGGGGCATCTGTTGATTTAGCAATTTTTTCATTACATCTAGCAGGGGTATCATCAATTTTAGGATCAGTAAATTTTATTACAACAGTTATTAATATACGAACTAGAGGAATTACTTTAGACCGAATACCTTTATTTGTTTGATCAATTGTTATTACAACAGTTCTTTTACTTTTATCTTTACCTGTTCTAGCCGGAGCTATTACAATATTATTAACAGACCGAAATTTAAATACTTCATTCTTTGATCCAGCCGGAGGAGGAGATCCAATTCTATATCAACATTTATTT
>MZ656367.1;tax=d:Eukarya,p:Arthropoda,c:Insecta,o:Diptera,f:Chironomidae,g:Endochironomus,s:Endochironomustendens
TATCATCTAGAATTGCTCATAGAGGGGCCTCTGTTGATTTAGCAATTTTTTCATTACATTTAGCAGGAGTATCTTCAATTTTAGGCTCAGTAAATTTTATTACTACAGTTATTAATATACGAACTAATGGAATTACCCTCGACCGAATACCTTTATTTGTTTGATCTATTGTAATTACAACAGTCCTTTTATTATTATCACTCCCTGTTTTAGCTGGAGCAATTACTATACTTTTAACTGATCGGAATTTAAATACGTCTTTTTTTGATCCCGCTGGGGGAGGAGATCCTATTCTTTACCAACACTTATTT
>MZ659560.1;tax=d:Eukarya,p:Arthropoda,c:Insecta,o:Diptera,f:Chironomidae,g:Endochironomus,s:Endochironomustendens
TATCATCTAGAATTGCTCATAGAGGAGCCTCTGTTGATTTAGCAATTTTTTCATTACATTTAGCAGGAGTATCCTCTATTTTAGGCTCAGTAAATTTTATTACTACAGTTATTAATATACGAACTAATGGAATTACCCTCGACCGAATACCTTTATTTGTTTGATCTATTGTAATTACAACAGTCCTTTTATTATTATCACTCCCTGTTTTAGCTGGAGCAATTACTATACTTTTAACTGATCGGAATTTAAATACGTCTTTTTTTGATCCCGCTGGGGGAGGAGATCCTATTCTTTACCAACACTTATTT
>MT534661.1;tax=d:Eukarya,p:Arthropoda,c:Insecta,o:Diptera,f:Chironomidae,g:Endochironomus,s:Endochironomustendens
TCTTCAAGAATTGCTCATAGAGGGGCATCTGTTGATTTAGCAATTTTTTCATTACATCTAGCAGGAGTATCATCAATTTTAGGATCAGTAAATTTCATTACAACAGTTATTAATATACGAACTAGAGGAATTACTTTAGACCGTATACCTTTATTTGTTTGATCAATTGTTATTACAACAGTTCTTTTACTTTTATCTTTACCTGTTCTAGCCGGAGCTATTACAATATTATTAACAGACCGAAATTTAAATACTTCATTCTTTGATCCAGCCGGAGGAGGAGATCCAATTCTATATCAACATTTATTT
>MT535329.1;tax=d:Eukarya,p:Arthropoda,c:Insecta,o:Diptera,f:Chironomidae,g:Endochironomus,s:Endochironomustendens
TCTTCAAGAATTGCTCATAGAGGGGCATCTGTTGATTTAGCAATTTTTTCATTACATCTAGCAGGAGTATCATCAATTTTAGGATCAGTAAATTTCATTACAACAGTTATTAATATACGAACTAGAGGAATTACTTTAGACCGTATACCTTTATTTGTTTGATCAATTGTTATTACAACAGTTCTTTTACTTTTATCTTTACCTGTTCTAGCCGGAGCTATTACAATATTATTAACAGACCGAAATTTAAATACTTCGTTCTTTGATCCAGCCGGAGGAGGAGATCCAATTCTATATCAACATTTATTT
>JN016846.1;tax=d:Eukarya,p:Arthropoda,c:Insecta,o:Diptera,f:Chironomidae,g:Glyptotendipes,s:Glyptotendipesglaucus
TCTTTCAGCAGCTATTGCACACAGAGGAGCCTCTGTCGATTTAGCCATTTTTTCTCTTCATCTAGCAGGAGTGTCCTCAATTTTAGGGTCTGTAAATTTTATTACTACAGTAATTAATATACGTGCAAACGGAATTACCCTAGATCGAATACCATTATTTGTTTGATCAGTTGTTATTACTACAGTTCTTTTACTGCTTTCTTTACCTGTTCTAGCTGGAGCAATTACAATACTCCTAACTGATCGAA
>LC494806.1;tax=d:Eukarya,p:Arthropoda,c:Insecta,o:Diptera,f:Chironomidae,g:Glyptotendipes,s:Glyptotendipescauliginellus
CTTATCTGCAGCTATTGCTCATAGAGGGGCCTCAGTTGATTTAGCCATTTTCTCTTTACATTTAGCAGGGGTATCTTCAATCTTAGGCTCAGTAAATTTTATTACAACCGTTATTAATATACGAGCTAATGGAATTACATTAGATCGAATACCTTTATTTGTTTGATCTGTTGTTATTACAACAGTTCTTCTTCTTCTTTCATTACCTGTTCTAGCCGGAGCTATTACTATATTATTAACAGATCGAAATCTTAATACCTCATTCTTTGACCCAGCTGGAGGGGGAGACCCAATTTTATACCAACACTTATTT
>MZ656225.1;tax=d:Eukarya,p:Arthropoda,c:Insecta,o:Diptera,f:Chironomidae,g:Glyptotendipes,s:Glyptotendipescauliginellus
CTATCTGCCGCAATTGCCCACAGAGGGGCCTCAGTCGACTTAGCAATTTTTTCTCTTCATTTAGCCGGCGTATCTTCTATTTTAGGGTCTGTAAATTTTATTACTACTGTTATTAATATGCGAGCAAACGGGATTACATTAGATCGAATGCCCTTATTTGTCTGATCTGTAGTAATTACAACAGTCCTTTTACTTCTTTCTCTCCCAGTTTTAGCGGGGGCCATTACTATATTATTAACTGATCGAAATTTAAATACTTCATTCTTTGATCCGGCTGGAGGGGGAGACCCTATTCTCTACCAACACTTATTT
>MZ622803.1;tax=d:Eukarya,p:Arthropoda,c:Insecta,o:Diptera,f:Chironomidae,g:Glyptotendipes,s:Glyptotendipescauliginellus
TATCAGCAGCAATTGCCCATAGCGGGGCTTCTGTTGACCTAGCAATTTTCTCTCTCCATTTAGCTGGAGTATCTTCAATTTTAGGATCTGTAAATTTTATTACCACTGTTATTAATATACGAGCAAATGGAATTACTTTAGATCGAATACCTTTATTTGTTTGATCTGTAGTAATTACAACAATTCTTTTACTGCTTTCTCTCCCAGTTTTAGCAGGAGCAATTACTATACTATTAACTGACCGTAATTTAAATACCTCCTTTTTTGACCCAGCGGGCGGGGGAGACCCCATTCTTTACCAACATTTATT
>MZ625372.1;tax=d:Eukarya,p:Arthropoda,c:Insecta,o:Diptera,f:Chironomidae,g:Glyptotendipes,s:Glyptotendipescauliginellus
TATCAGCAGCAATTGCCCATAGCGGGGCTTCTGTTGACCTAGCAATTTTCTCTCTCCATTTAGCTGGAGTATCTTCAATTTTAGGATCTGTAAATTTTATTACCACTGTTATTAATATACGAGCAAATGGAATTACTTTAGATCGAATACCTTTATTTGTTTGATCTGTAGTAATTACAACAGTTCTTTTACTGCTTTCTCTCCCAGTTTTAGCAGGAGCAATTACTATACTATTAACTGACCGTAATTTAAATACCTCCTTTTTTGACCCAGCAGGCGGGGGAGACCCCATTCTTTACCAACATTTATT
>MZ626283.1;tax=d:Eukarya,p:Arthropoda,c:Insecta,o:Diptera,f:Chironomidae,g:Glyptotendipes,s:Glyptotendipescauliginellus
TATCAGCAGCAATTGCCCATAGCGGGGCTTCTGTTGACCTAGCAATTTTCTCTCTCCATTTAGCTGGAGTATCTTCAATTTTAGGATCTGTAAATTTTATTACCACTGTTATTAATATACGAGCAAATGGAATTACTTTAGATCGAATACCTTTATTTGTTTGATCTGTAGTAATTACAACAGTTCTTTTACTGCTTTCTCTCCCAGTTTTAGCAGGAGCAATTACTATACTATTAACTGACCGTAATTTAAATACCTCCTTTTTTGACCCAGCAGGTGGGGGAGACCCTATTCTTTACCAACATTTATT
>MZ626903.1;tax=d:Eukarya,p:Arthropoda,c:Insecta,o:Diptera,f:Chironomidae,g:Glyptotendipes,s:Glyptotendipescauliginellus
TATCAGCAGCAATTGCCCATAGCGGGGCTTCTGTTGACCTAGCAATTTTCTCTCTCCATTTAGCTGGAGTATCTTCAATTTTAGGATCTGTAAATTTTATTACCACTGTTATTAATATACGAGCAAATGGAATTACTTTAGATCGAATACCTTTATTTGTTTGATCTGTAGTAATTACAACAGTTCTTTTACTGCTTTCTCTCCCAGTTTTAGCAGGAGCAATTACTATACTATTAACTGACCGTAATTTAAATACCTCCTTTTTTGACCCAGCGGGCGGGGGAGACCCCATTCTTTACCAACATTTATT
>MZ629017.1;tax=d:Eukarya,p:Arthropoda,c:Insecta,o:Diptera,f:Chironomidae,g:Glyptotendipes,s:Glyptotendipescauliginellus
TATCAGCAGCAATTGCCCATAGCGGGGCTTCTGTTGACCTAGCAATTTTCTCTCTCCATTTAGCTGGAGTATCTTCAATTTTAGGATCTGTAAATTTTATTACCACTGTTATTAATATACGAGCAAATGGAATTACTTTAGATCGAATACCTTTATTTGTTTGATCTGTAGTAATTACAACAGTTCTTTTACTGCTTTCTCTTCCAGTTTTAGCAGGAGCAATTACTATACTATTAACTGACCGTAATTTAAATACCTCCTTTTTTGACCCAGCGGGCGGGGGAGACCCCATTCTTTACCAACATTTATT
>MZ631835.1;tax=d:Eukarya,p:Arthropoda,c:Insecta,o:Diptera,f:Chironomidae,g:Glyptotendipes,s:Glyptotendipescauliginellus
TATCAACAGCAATTGCCCATAGCGGGGCTTCTGTTGACCTAGCAATTTTCTCTCTCCATTTAGCTGGAGTATCTTCAATTTTAGGATCTGTAAATTTTATTACCACTGTTATTAATATACGAGCAAATGGAATTACTTTAGATCGAATACCTTTATTTGTTTGATCTGTAGTAATTACAACAGTTCTTTTACTGCTTTCTCTCCCAGTTTTAGCAGGAGCAATTACTATACTATTAACTGACCGTAATTTAAATACCTCCTTTTTTGACCCAGCGGGTGGGGGAGACCCTATTCTTTACCAACATTTATT
>MZ657322.1;tax=d:Eukarya,p:Arthropoda,c:Insecta,o:Diptera,f:Chironomidae,g:Glyptotendipes,s:Glyptotendipesimbecillis
TTATCTGCAGCTATTGCACACAGAGGAGCTTCTGTAGATTTAGCTATTTTTTCTCTTCATTTAGCGGGAGTTTCATCAATTTTAGGCTCAGTAAATTTTATTACAACAGTAATTAATATACGAGCTAATGGAATTACATTAGATCGCATACCTTTATTTGTATGATCTGTTGTTATTACAACAGTATTATTACTTCTTTCTTTACCTGTATTAGCAGGAGCTATTACAATATTACTTACAGATCGAAATTTAAACACTTCTTTTTTTGATCCTGCAGGAGGAGGAGACCCTATTCTTTACCAACACTTATTT
>MZ659492.1;tax=d:Eukarya,p:Arthropoda,c:Insecta,o:Diptera,f:Chironomidae,g:Glyptotendipes,s:Glyptotendipesimbecillis
TTATCTGCAGCTATTGCCCACAGAGGGGCTTCTGTAGATTTAGCTATTTTTTCTCTTCATTTAGCGGGAGTTTCATCAATTTTAGGCTCAGTAAATTTTATTACAACAGTAATTAATATACGGGCTAATGGAATTACATTAGATCGCATACCTTTATTTGTATGATCTGTTGTTATTACAACAGTATTATTACTTCTTTCTTTACCTGTATTAGCAGGAGCTATTACAATATTACTTACAGATCGAAATTTAAACACTTCTTTTTTTGATCCTGCAGGAGGAGGAGATCCTATTCTTTACCAACACTTATTT
>MZ656608.1;tax=d:Eukarya,p:Arthropoda,c:Insecta,o:Diptera,f:Chironomidae,g:Stenochironomus,s:Stenochironomusgibbus
CTTATCAAATGCTATTGCTCATAGAGGGGCTTCTGTTGATTTAGCCATTTTTTCATTACATTTAGCTGGTATCTCTTCAATTTTAGGGTCTGTAAATTTTATTTCAACAATTATAAATATACGTTCAAAAAATCTTAATCTTGATCGTATACCTTTATTTGTTTGATCTATTTTAATTACAACTATCTTATTATTACTTTCTTTACCGGTTCTTGCAGGAGCAATTACAATACTTTTAACAGACCGAAATTTAAATACAAGCTTTTTTGATCCAAGAGGAGGGGGAGACCCTATTTTGTACCAACATTTATTT
>KP902798.1;tax=d:Eukarya,p:Arthropoda,c:Insecta,o:Diptera,f:Chironomidae,g:Stenochironomus,s:Stenochironomusgibbus
TTCTATTGCTCATAGTGGGGCATCTGTTGATTTAGCTATTTTTTCATTACATTTAGCAGGTATTTCTTCAATTCTTGGATCCGTAAATTTTATTTCTACAATTATAAATATACGATCAAAAAATTTAAGTTTAGACCGAATACCATTATTTGTTTGATCTATTTTAATTACAACAGTATTATTATTACTTTCATTACCAGTTTTAGCAGGAGCAATTACAATACTTTTAACTGACCGAAATTTAAATACAAGTTTTTTTGACCCTAGAGGAGGAGGAGATCCAATTTTATACCAACATTTATTT
>MT535051.1;tax=d:Eukarya,p:Arthropoda,c:Insecta,o:Diptera,f:Chironomidae,g:Stenochironomus,s:Stenochironomusgibbus
ATTGCACATAGAGGAGCCTCTGTTGATTTAGCTATCTTTTCATTACATTTAGCAGGTATTTCTTCAATTTTAGGATCTGTAAATTTTATCTCAACAATTATAAATATACGTTCAAAAAATCTTAATCTTGACCGCATACCTTTGTTTGTTTGATCTATTTTAATTACAACTATTTTATTATTATTATCTTTACCAGTTCTTGCAGGAGCAATTACAATACTTTTAACAGATCGAAATTTAAACACAAGTTTTTTTGATCCAAGAGGTGGAGGAGACCCAATTTTATACCAACATTTATTT
>KX118693.1;tax=d:Eukarya,p:Arthropoda,c:Insecta,o:Diptera,f:Chironomidae,g:Chironomus,s:Chironomuscurabilis
TCTTTCTGCAGCAATTGCACACAGTGGAGCCTCTGTTGATTTAGCCATTTTCTCTTTACATTTAGCGGGAGTCTCGTCAATTCTCGGATCTGTAAATTTTATTACTACCGTTATTAATATACGTGCAAATGGTATTACTTTAGATCGAATACCTTTATTTGTCTGATCAGTAGTTATTACAACTGTATTATTACTTTTATCATTACCAGTTCTAGCTGGTGCCATTACTATACTCCTAACAGATCGAAATTTAAATACATCATTCTTTGACCCTGCTGGAGGGGGAGACCCAATTCTATACCAACACTTATTT
>MT534682.1;tax=d:Eukarya,p:Arthropoda,c:Insecta,o:Diptera,f:Chironomidae,g:Chironomus,s:Chironomuscurabilis
TCTTTCTGCAGCAATTGCCCACAGTGGGGCCTCTGTTGATTTAGCCATTTTCTCTTTACATTTAGCAGGAGTCTCGTCAATTCTCGGATCTGTAAATTTTATTACTACCGTTATTAATATACGTGCAAATGGTATTACTTTAGATCGAATACCTTTATTTGTCTGATCAGTAGTTATTACAACTGTATTATTACTTTTATCATTACCAGTTCTAGCTGGTGCCATTACTATACTCCTAACAGATCGAAATTTAAATACATCATTCTTTGACCCTGCTGGAGGGGGAGACCCAATTCTATACCAACACTTATTT
>MT535005.1;tax=d:Eukarya,p:Arthropoda,c:Insecta,o:Diptera,f:Chironomidae,g:Chironomus,s:Chironomuscurabilis
TCTTTCTGCAGCAATTGCCCACAGTGGAGCCTCTGTTGATTTAGCCATTTTCTCTTTACATTTAGCGGGAGTCTCGTCAATTCTCGGATCTGTAAATTTTATTACTACCGTTATTAATATACGTGCAAATGGTATTACTTTAGATCGAATACCTTTATTTGTCTGATCAGTAGTTATTACAACTGTATTATTACTTTTATCATTACCAGTTCTAGCTGGTGCCATTACTATACTCCTAACAGATCGAAATTTAAATACATCATTCTTTGACCCTGCTGGAGGGGGAGACCCAATTCTATACCAACACTTATTT
>MT535221.1;tax=d:Eukarya,p:Arthropoda,c:Insecta,o:Diptera,f:Chironomidae,g:Chironomus,s:Chironomuscurabilis
TCTTTCTGCAGCAATTGCCCACAGTGGGGCCTCTGTTGATTTAGCCATTTTCTCTTTACATTTAGCGGGAGTCTCGTCAATTCTCGGATCTGTAAATTTTATTACTACCGTTATTAATATACGTGCAAATGGTATTACTTTAGATCGAATACCTTTATTTGTCTGATCAGTAGTTATTACAACTGTATTATTACTTTTATCATTACCAGTTCTAGCTGGTGCCATTACTATACTCCTAACAGATCGAAATTTAAATACATCATTCTTTGACCCTGCTGGAGGGGGAGACCCAATTCTATATCAACACTTATTT
>MT535377.1;tax=d:Eukarya,p:Arthropoda,c:Insecta,o:Diptera,f:Chironomidae,g:Chironomus,s:Chironomuscurabilis
TCTTTCTGCAGCAATTGCCCACAGTGGAGCCTCTGTTGATTTAGCCATTTTCTCTTTACATTTAGCTGGAGTCTCGTCAATTCTCGGATCTGTAAATTTTATTACTACCGTTATTAATATACGTGCAAATGGTATTACTTTAGATCGAATACCTTTATTTGTCTGATCAGTAGTTATTACAACTGTATTATTACTTTTATCATTACCAGTTCTAGCTGGTGCCATTACTATACTCCTAACAGATCGAAATTTAAATACATCATTCTTTGACCCTGCTGGAGGGGGAGACCCAATTCTATACCAACACTTATTT
>MT534976.1;tax=d:Eukarya,p:Arthropoda,c:Insecta,o:Diptera,f:Chironomidae,g:Chironomus,s:Chironomuscurabilis
TCTTTCTGCAGCAATTGCTCACAGTGGGGCCTCTGTTGATTTAGCCATTTTCTCTTTACATTTAGCGGGAGTCTCGTCAATTCTCGGATCTGTAAATTTTATTACTACCGTTATTAATATACGTGCAAATGGTATTACTTTAGATCGAATACCTTTATTTGTCTGATCAGTAGTTATTACAACTGTATTATTACTTTTATCATTACCAGTTCTAGCTGGTGCCATTACTATACTCCTAACAGATCGAAATTTAAATACATCATTCTTTGACCCTGCTGGAGGGGGAGACCCAATTCTATATCAACACTTAT
>JN016810.1;tax=d:Eukarya,p:Arthropoda,c:Insecta,o:Diptera,f:Chironomidae,g:Chironomus,s:Chironomuscurabilis
TCTTTCTGCAGCAATTGCCCACAGTGGGGCCTCTGTTGATTTAGCCATTTTCTCTTTACATTTAGCGGGAGTCTCGTCAATTCTCGGATCTGTAAATTTTATTACTACCGTTATTAATATACGTGCAAATGGTATTACTTTAGATCGAATACCTTTATTTGTTTGATCAGTAGTTATTACAACTGTATTATTACTTTTATCATTACCAGTTCTAGCTGGTGCCATTACTATACTCCTAACAGATCGAAATTTAAATACATCATTCTTTGACCC
>JN016811.1;tax=d:Eukarya,p:Arthropoda,c:Insecta,o:Diptera,f:Chironomidae,g:Chironomus,s:Chironomuscurabilis
TCTTTCTGCAGCAATTGCCCACAGTGGAGCCTCTGTTGATTTAGCCATTTTCTCTTTACATTTAGCTGGAGTCTCATCAATTCTCGGATCTGTAAATTTTATTACTACCGTTATTAATATACGTGCAAATGGTATTACTTTAGATCGAATACCTTTATTTGTCTGATCAGTAGTTATTACAACTGTATTATTACTTTTATCATTACCAGTTCTAGCTGGTGCCATTACTATACTCCTAACAGATCGAAATTTAAATACATCATTCTTTGACCC
>JN016806.1;tax=d:Eukarya,p:Arthropoda,c:Insecta,o:Diptera,f:Chironomidae,g:Chironomus,s:Chironomususenicus
TCTTTCCGCAGCCATTGCCCACAGTGGGGCCTCTGTTGACTTAGCCATTTTCTCTTTACATTTAGCAGGAGTCTCCTCAATTCTTGGATCTGTAAATTTTATTACTACTGTTATTAATATACGTGCAAATGGTATTACTTTAGATCGAATACCTTTATTTGTCTGATCAGTAGTTATTACAACTGTATTACTACTTTTATCATTACCAGTTCTAGCCGGTGCCATTACTATACTCCTAACAGATCGAAATTTAAATACATCATTCTTTGACCC
>JN016809.1;tax=d:Eukarya,p:Arthropoda,c:Insecta,o:Diptera,f:Chironomidae,g:Chironomus,s:Chironomususenicus
TCTTTCCGCAGCCATTGCCCACAGTGGAGCCTCTGTTGACTTAGCCATTTTCTCTTTACATTTAGCAGGAGTCTCCTCAATTCTTGGATCTGTAAATTTTATTACTACTGTTATTAATATACGTGCAAATGGTATTACTTTAGATCGAATACCTTTATTTGTCTGATCAGTAGTTATTACAACTGTATTACTACTTTTATCATTACCAGTTCTAGCCGGTGCCATTACTATACTCCTAACAGATCGAAATTTAAATACATCATTCTTTGACCC
>GU907826.1;tax=d:Eukarya,p:Arthropoda,c:Insecta,o:Diptera,f:Culicidae,g:Aedes,s:Aedessp.BOLD:AAB1098
CTTTCATCAGGAACTGCTCATGCTGGAGCCTCAGTAGACTTAACAATTTTCTCTCTTCATTTAGCTGGTGTATCCTCAATTTTAGGGGCAGGAAATTTCATTACTACTGTTATTAATATACGATCTGCAGGAATTACTTTAGACCGATTACCCTTATTTGTGTGATCTGTTGTAATTACAGCAATTTTATTACTTTTATCATTACCTGTATTAGCAGGAGCTATTACTATACTATTAACAGACCGAAATTTAAATACTTCATTCTTTGATCCAATTGGAGGAGGAGATCCTATTTTATACCAACACTTATTT
>GU907828.1;tax=d:Eukarya,p:Arthropoda,c:Insecta,o:Diptera,f:Culicidae,g:Aedes,s:Aedessp.BOLD:AAB1098
CTTTCATCAGGAACTGCTCATGCTGGAGCCTCAGTAGACTTAACAATTTTCTCTCTTCATTTAGCTGGTGTATCCTCAATTTTAGGGGCAGTAAATTTCATTACTACTGTTATTAATATACGATCTGCAGGAATTACTTTAGACCGATTACCCTTATTTGTGTGATCTGTTGTAATTACAGCAATTTTATTACTTTTATCATTGCCTGTATTAGCAGGAGCTATTACTATACTATTAACAGACCGAAATTTAAATACTTCATTCTTTGATCCAATTGGAGGAGGAGATCCTATTTTATACCAACACTTATTT
>JX260427.1;tax=d:Eukarya,p:Arthropoda,c:Insecta,o:Diptera,f:Culicidae,g:Aedes,s:Aedessp.BOLD:AAB1098
CTTTCATCAGGAACTGCTCATGCTGGAGCCTCAGTAGATTTAACAATTTTCTCTCTTCATTTAGCTGGTGTATCTTCAATTTTAGGGGCAGTAAATTTCATTACTACTGTTATTAATATGCGATCTGCAGGAATTACTTTAGACCGATTACCCTTATTTGTGTGATCTGTTGTAATTACAGCAATTTTATTACTTTTATCCTTGCCTGTATTAGCAGGAGCTATTACTATACTATTAACAGACCGAAATTTAAATACTTCATTCTTTGATCCAATTGGAGGAGGAGATCCTATTTTATACCAACACTTATTT
>KT605130.1;tax=d:Eukarya,p:Arthropoda,c:Insecta,o:Diptera,f:Culicidae,g:Aedes,s:Aedessp.BOLD:AAB1098
CTTTCATCAGGAACTGCTCATGCTGGAGCCTCAGTAGATTTAACAATTTTCTCTCTTCATTTAGCTGGTGTATCCTCAATTTTAGGGGCAGTAAATTTCATTACTACTGTTATTAATATACGATCTGCAGGAATTACTTTAGACCGATTACCCTTATTTGTGTGATCTGTTGTAATTACAGCAATTTTATTACTTTTATCATTACCTGTATTAGCAGGGGCTATTACTATACTATTAACAGACCGAAATTTGAATACTTCATTCTTTGACCCAATTGGAGGAGGAGACCCT
>KT603208.1;tax=d:Eukarya,p:Arthropoda,c:Insecta,o:Diptera,f:Culicidae,g:Aedes,s:Aedessp.BOLD:AAB1098
CTTTCATCAGGAACTGCTCATGCTGGAGCCTCAGTAGATTTAACAATTTTCTCTCTTCATTTAGCTGGTGTATCCTCAATTTTAGGGGCAGTAAATTTCATTACTACTGTTATTAATATACGATCTGCAGGAATTACTTTAGACCGATTACCCTTATTTGTGTGATCTGTTGTAATTACAGCAATTTTATTACTTTTATCATTACCTGTATTAGCAGGAGCTATTACTATACTATTAACAGACCGAAATTTGAATACTTCATTCTTTGACCCAATTGGAGGAGGAGACCC
>KT603757.1;tax=d:Eukarya,p:Arthropoda,c:Insecta,o:Diptera,f:Culicidae,g:Aedes,s:Aedessp.BOLD:AAB1098
CTTTCATCAGGAACTGCTCATGCTGGAGCCTCAGTAGATCTAACAATTTTCTCTCTTCATTTAGCTGGTGTATCCTCAATTTTAGGAGCAGTAAATTTCATTACTACTGTTATTAATATACGATCTGCAGGAATTACTTTAGACCGATTACCCTTATTTGTATGATCTGTTGTAATTACAGCAATTTTATTACTTTTATCATTACCTGTATTAGCAGGAGCTATTACTATACTATTAACAGACCGAAATTTAAGTACTTCATTCTTTGACCCAATTGGAGGAGGAGACCC
>KT603878.1;tax=d:Eukarya,p:Arthropoda,c:Insecta,o:Diptera,f:Culicidae,g:Aedes,s:Aedessp.BOLD:AAB1098
CTTTCATCAGGAACTGCTCATGCTGGAGCCTCAGTAGATTTAACAATTTTCTCTCTTCATTTAGCTGGTGTATCCTCAATTTTAGGGGCAGTAAATTTCATTACTACTGTTATTAATATACGATCTGCAGGAATTACTTTAGACCGATTACCCTTATTTGTGTGATCTGTTGTAATTACAGCAATTTTATTACTTTTATCATTACCTGTATTAGCAGGAGCTATTACTATACTATTAACAGACCGAAATTTGAATACTTCATTCTTTGACCCAATTGGGGGAGGAGACCC
>KT604518.1;tax=d:Eukarya,p:Arthropoda,c:Insecta,o:Diptera,f:Culicidae,g:Aedes,s:Aedessp.BOLD:AAB1098
CTTTCATCAGGAACTGCTCATGCTGGAGCCTCAGTAGATTTAACAATTTTCTCTCTTCATTTAGCTGGTGTATCCTCAATTTTAGGGGCAGTAAATTTCATTACTACTGTTATTAATATACGATCTGCAGGAATTACTTTAGATCGATTACCCTTATTTGTGTGATCTGTTGTAATTACAGCAATTTTATTACTTTTATCATTACCTGTATTAGCAGGAGCTATTACTATACTATTAACAGACCGAAATTTGAATACTTCATTCTTTGACCCAATTGGAGGAGGAGACCC
>KT605039.1;tax=d:Eukarya,p:Arthropoda,c:Insecta,o:Diptera,f:Culicidae,g:Aedes,s:Aedessp.BOLD:AAB1098
CTTTCATCAGGAACTGCTCATGCTGGAGCCTCAGTAGATTTAACAATTTTCTCTCTTCATTTAGCTGGTGTATCCTCAATTTTAGGAGCAGTAAATTTCATTACTACTGTTATTAATATACGATCTGCAGGAATTACTTTAGACCGATTACCCTTATTTGTGTGATCTGTTGTAATTACAGCAATTTTATTACTTTTATCATTACCTGTATTAGCAGGAGCTATTACTATACTATTAACAGACCGAAATTTGAATACTTCATTCTTTGACCCAATTGGGGGAGGAGACCC
>KT605104.1;tax=d:Eukarya,p:Arthropoda,c:Insecta,o:Diptera,f:Culicidae,g:Aedes,s:Aedessp.BOLD:AAB1098
CTTTCATCAGGAACAGCTCATGCTGGAGCCTCAGTAGACTTAACAATTTTCTCTCTTCATTTAGCTGGTGTATCCTCAATTTTAGGGGCAGTAAATTTCATTACTACTGTTATTAATATACGATCTGCAGGAATTACTTTAGACCGATTACCCTTATTTGTGTGATCTGTTGTAATTACAGCAATTTTATTACTTTTATCATTGCCTGTATTAGCAGGAGCTATTACTATACTATTAACAGACCGAAATTTAAATACTTCATTCTTTGATCCAATTGGAGGAGGAGATCC
>KT605445.1;tax=d:Eukarya,p:Arthropoda,c:Insecta,o:Diptera,f:Culicidae,g:Aedes,s:Aedessp.BOLD:AAB1098
CTTTCATCAGGAACTGCTCATGCTGGAGCCTCAGTAGATCTAACAATTTTCTCTCTTCATTTAGCTGGCGTATCCTCAATTTTAGGAGCAGTAAATTTCATTACTACTGTTATTAATATACGATCTGCAGGAATTACTTTAGACCGATTACCCTTATTTGTATGATCTGTTGTAATTACAGCAATTTTATTACTTTTATCATTACCTGTATTAGCAGGAGCTATTACTATACTATTAACAGACCGAAATTTAAATACTTCATTCTTTGACCCAATTGGAGGAGGAGACCC
>KT605514.1;tax=d:Eukarya,p:Arthropoda,c:Insecta,o:Diptera,f:Culicidae,g:Aedes,s:Aedessp.BOLD:AAB1098
CTTTCATCAGGAACTGCTCATGCTGGAGCCTCAGTAGATCTAACAATTTTCTCTCTTCATTTAGCTGGTGTATCCTCAATTTTAGGAGCAGTAAATTTCATTACTACTGTTATTAATATACGATCTGCAGGAATTACTTTAGACCGATTACCCTTATTTGTATGATCTGTTGTAATTACAGCAATTTTATTACTTTTATCATTACCTGTATTAGCAGGAGCTATTACTATACTATTAACAGACCGAAATTTAAATACTTCATTCTTTGACCCAATTGGAGGAGGAGACCC
>KT605545.1;tax=d:Eukarya,p:Arthropoda,c:Insecta,o:Diptera,f:Culicidae,g:Aedes,s:Aedessp.BOLD:AAB1098
CTTTCATCAGGAACTGCTCATGCTGGAGCCTCAGTAGATTTAACAATTTTCTCTCTTCATTTAGCTGGTGTATCCTCAATTTTAGGAGCAGTAAATTTCATTACTACTGTTATTAATATACGATCTGCAGGAATTACTTTAGACCGATTACCCTTATTTGTGTGATCTGTTGTAATTACAGCAATTTTATTACTTTTATCATTACCTGTATTAGCAGGAGCTATTACTATACTATTAACAGACCGAAATTTGAATACTTCATTCTTTGACCCAATTGGAGGAGGAGACCC
>KT607421.1;tax=d:Eukarya,p:Arthropoda,c:Insecta,o:Diptera,f:Culicidae,g:Aedes,s:Aedessp.BOLD:AAB1098
CTTTCATCAGGAACTGCTCATGCTGGAGCCTCAGTAGATCTAACAATTTTCTCTCTTCATTTAGCCGGTGTATCCTCAATTTTAGGAGCAGTAAATTTCATTACTACTGTTATTAATATACGATCTGCAGGAATTACTTTAGACCGATTACCCTTATTTGTATGATCTGTTGTAATTACAGCAATTTTATTACTTTTATCATTACCTGTATTAGCAGGAGCTATTACTATACTATTAACAGACCGAAATTTAAATACTTCATTCTTTGACCCAATTGGAGGAGGA
>KT707455.1;tax=d:Eukarya,p:Arthropoda,c:Insecta,o:Diptera,f:Culicidae,g:Aedes,s:Aedessp.BOLD:AAB1098
CTTTCATCAGGAACTGCTCATGCTGGAGCCTCAGTAGATTTAACAATTTTCTCTCTTCATTTAGCTGGTGTATCCTCAATTTTAGGGGCAGTAAATTTCATTACTACTGTTATTAATATACGATCTGCAGGAATTACTTTAGACCGATTACCCTTATTTGTGTGATCTGTTGTAATTACAGCAATTTTATTACTTTTATCATTACCTGTATTAGCAGGAGCTATTACTATACTATTAACAGACCGAAATTTGAATACTTCATTCTTTGACCCAGATGGAGGAGG
>KT606111.1;tax=d:Eukarya,p:Arthropoda,c:Insecta,o:Diptera,f:Culicidae,g:Aedes,s:Aedessp.BOLD:AAB1098
CTTTCATCAGGAACTGCTCATGCTGGAGCCTCAGTAGATTTAACAATTTTCTCTCTTCATTTAGCTGGCGTATCCTCAATTTTAGGAGCAGTAAATTTCATTACTACTGTTATTAATATACGATCTGCAGGAATTACTTTAGACCGATTACCCTTATTTGTGTGATCTGTTGTAATTACAGCAATTTTATTACTTTTATCATTACCTGTATTAGCAGGAGCTATTACTATACTATTAACAGACCGAAATTTGAATACTTCATTCTT
>GU907827.1;tax=d:Eukarya,p:Arthropoda,c:Insecta,o:Diptera,f:Culicidae,g:Aedes,s:Aedessp.BOLD:AAA3751
TCTTTCTTCTGGGACTGCTCACGCAGGAGCTTCAGTTGATTTAACAATTTTTTCTCTTCATTTAGCAGGAGTGTCATCAATTTTAGGAGCAGTAAATTTTATTACTACTGTTATTAATATACGATCTTCAGGAATTACATTAGATCGATTACCCTTATTTGTTTGATCTGTTGTAATTACAGCTATTTTATTACTTCTATCATTACCAGTATTAGCAGGAGCTATTACTATATTATTAACTGATCGAAATTTAAATACATCATTCTTTGACCCTATCGGAGGAGGAGACCCTATTTTATACCAGCATTTATTT
>GU907829.1;tax=d:Eukarya,p:Arthropoda,c:Insecta,o:Diptera,f:Culicidae,g:Aedes,s:Aedessp.BOLD:AAA3748
TCTTTCTTCTGGAACTGCACATGCAGGAGCTTCAGTTGATTTAACAATTTTTTCTCTTCATTTAGCTGGGATCTCTTCAATTTTAGGAGCAGTAAATTTTATTACTACTGTTATTAATATACGATCTTCAGGGATTACATTAGACCGGTTACCTTTATTTGTATGATCCGTTGTAATTACAGCTATTTTATTACTATTATCCTTACCAGTATTAGCCGGAGCTATTACTATATTATTAACTGACCGAAATTTAAATACATCATTCTTTGACCCTATTGGGGGAGGAGATCCTATTTTATATCAACATTTATTT
>JX260454.1;tax=d:Eukarya,p:Arthropoda,c:Insecta,o:Diptera,f:Culicidae,g:Aedes,s:Aedessp.BOLD:AAA3748
TCTTTCTTCTGGAACTGCCCATGCAGGGGCTTCAGTTGATTTAACAATTTTTTCTCTTCATTTAGCTGGGATCTCTTCAATTTTAGGAGCAGTAAATTTTATTACTACTGTTATTAATATACGATCTTCTGGGATTACATTAGATCGATTACCTTTATTTGTATGATCCGTTGTAATTACAGCTATTTTATTACTATTATCCTTACCAGTATTAGCTGGGGCTATTACTATATTATTAACTGACCGAAATTTAAATACGTCATTCTTTGACCCTATTGGAGGGGGAGACCCTATTTTATACCAACATTTATTT
>JX260463.1;tax=d:Eukarya,p:Arthropoda,c:Insecta,o:Diptera,f:Culicidae,g:Aedes,s:Aedessp.BOLD:AAA3748
TCTTTCTTCTGGAACTGCCCATGCAGGAGCTTCAGTTGATTTAACAATTTTTTCTCTTCATTTAGCTGGGATCTCTTCAATTTTAGGAGCAGTAAATTTTATTACTACTGTTATTAATATACGATCTTCAGGGATTACATTAGATCGATTACCTTTATTTGTATGATCCGTTGTAATTACAGCTATTTTATTACTATTATCCTTACCAGTATTAGCTGGAGCTATTACTATATTATTAACTGACCGAAATTTAAATACATCATTCTTTGACCCTATTGGAGGAGGAGACCCTATTTTATACCAACATTTATTT
>KR430769.1;tax=d:Eukarya,p:Arthropoda,c:Insecta,o:Diptera,f:Culicidae,g:Aedes,s:Aedessp.BOLD:AAA3748
TCTTTCTTCTGGAACTGCTCATGCAGGAGCTTCAGTTGATTTAACAATTTTTTCTCTTCATTTAGCTGGGATCTCTTCAATTTTAGGAGCAGTAAATTTTATTACTACTGTTATTAATATACGATCTTCAGGGATTACATTAGATCGATTGCCTTTATTTGTATGATCCGTTGTAATTACAGCTATTTTATTACTATTATCCTTACCAGTATTAGCCGGAGCTATTACTATATTATTAACTGACCGAAATTTAAATACATCATTCTTTGACCCTATTGGAGGAGGAGACCCTATTTTATACCAACATTTATTT
>AY165629.1;tax=d:Eukarya,p:Arthropoda,c:Insecta,o:Plecoptera,f:Perlidae,g:Acroneuria,s:Acroneuriasp.'capitata'
CTGTCTGCAGGGATTGCTCACGCTGGTGCTTCAGTTGATATAGCAATTTTTTCTTTGCATTTAGCAGGTGTATCTTCAATTTTAGGGGCAGTAAATTTTATCACCACGGTAATTAATATACGGTCTGCTGGCATAACTTTAGATCGTATGCCATTATTTGTTTGAGCAGTAGCAATTACTGCTCTCCTCCTTCTCCTTTCTTTACCAGTTTTGGCTGGAGCAATTACTATACTTTTAACAGACCGAAATTTAAACACCTCATTTTTTGATCCTGCAGGAGGGGGAGACCCAATTTT
>FJ663206.1;tax=d:Eukarya,p:Arthropoda,c:Insecta,o:Trichoptera,f:Hydropsychidae,g:Parapsyche,s:Parapsychebeijingensis
TATCTTCTAATCTCTCTCATCTTGGTAGATCTGTAGATTTAACTATTTTTTCTCTACATTTAGCAGGTATTTCCTCCATTTTAGGAGCTATTAATTTCATTACAACTATTATAAATATAAAATTTAAAAACTTAAATTATGACTTAATGCCTTTATTTGTTTGATCTGTCTTTATTACTGCTATTTTACTCCTTTTATCTCTTCCTGTTTTAGCAGGAGCTATTACTATACTTTTAACTGATCGTAACTTAAATACATCTTTCTTTGACCCAGCTGGGGGAGGAGACCCAATTCTTTATCAACA
>GU115033.1;tax=d:Eukarya,p:Arthropoda,c:Insecta,o:Ephemeroptera,f:Baetidae,g:Acentrella,s:AcentrellaturbidaD
TCTCTCAGCTAACATTGCCCATGGAGGTTCCTCAGTTGATTTTGCTATTTTTTCTTTACACTTAGCTGGTATTTCTTCAATTTTAGGAGCTGTGAATTTTATTACCACTGTAATTAATATGCGTAGACCAGGAATAACTTTAGATCGAATGCCACTATTTGTTTGATCTGTTGTAATTACAGCAGTCTTGTTATTATTATCATTACCCGTTTTAGCTGGGGCTATTACTATGCTATTAACTGATCGTAATTTAAACACTTCATTTTTTGACCCTGCTGGGGGTGGGGATCCAATTTTATATCAACATTTATTT
>GU115034.1;tax=d:Eukarya,p:Arthropoda,c:Insecta,o:Ephemeroptera,f:Baetidae,g:Acentrella,s:AcentrellaturbidaE
CAGCTAATATCGCCCACGGGGGTTCTTCAGTTGATTTCGCTATCTTTTCTTTACACCTAGCTGGGGTTTCTTCAATTTTAGGGGCAGTTAATTTTATTACTACTGTTGTTAACATGCGTAGACCTGGAATAACATTAGACCGTATACCCTTATTTGTTTGGTCAGTGTTAATCACTGCTGTTTTATTATTATTATCACTACCTGTTTTGGCTGGGGCTATCACGATATTGCTAACTGACCGTAATTTAAATACTTCATTTTTTGACCCCGCCGGAGGTGGCGATCCTATTTTATATCAACATTTATTT
>GU115035.1;tax=d:Eukarya,p:Arthropoda,c:Insecta,o:Ephemeroptera,f:Baetidae,g:Acentrella,s:AcentrellaturbidaE
CAGCTAATATCGCCCACGGGGGTTCTTCAGTTGATTTCGCTATCTTTTCTTTACACCTAGCTGGGGTTTCTTCAATTTTAGGGGCAGTTAATTTTATTACTACTGTTGTTAACATGCGTAGACCTGGAATAACATTAGACCGTATACCCTTATTTGTTTGGTCAGTGTTAATTACTGCTGTTTTATTATTATTATCACTACCTGTTTTGGCTGGGGCTATCACGATATTGCTAACTGACCGTAATTTAAATACTTCATTTTTTGACCCCGCCGGAGGTGGCGATCCTATTTTATATCAACATTTATTT
>MK818647.1;tax=d:Eukarya,p:Arthropoda,c:Insecta,o:Odonata,f:Coenagrionidae,g:Ischnura,s:Ischnuragraellsii
TAGCAGGAGTAATTGCTCACGCTGGAGCATCCGTTGATTTAACGATTTTTTCATTACACTTGGCAGGGGTGTCCTCAATTTTAGGAGCAATTAATTTTATTACAACTACAATCAATATAAAGTCACCTGGAATAAACATAGATCAATTGCCTCTATTTGTTTGAGCTGTAGTAATTACCGCAGTACTACTTTTATTATCATTACCAGTACTAGCCGGTGCTATTACTATACTACTGACAGACCGTAATATCAATACATCATTCTTTGATCCTGCAGGGGGAGGAGATCCTATTTTATATCAACATTTATTT
>KC912317.1;tax=d:Eukarya,p:Arthropoda,c:Insecta,o:Odonata,f:Coenagrionidae,g:Ischnura,s:Ischnuragraellsii
TAGCAGGAGTAATTGCTCACGCTGGAGCATCCGTTGATTTAACGATTTTTTCATTACACTTGGCAGGGGTGTCCTCAATTTTAGGAGCAATTAATTTTATTACAACTACAATCAATATAAAGTCACCTGGAATAAACATAGATCAATTGCCTCTATTTGTATGAGCTGTAGTAATTACCGCAGTACTACTTTTATTATCATTACCAGTACTAGCCGGTGCTATTACTATACTACTGACAGACCGTAATATCAAT
>GU115793.1;tax=d:Eukarya,p:Arthropoda,c:Insecta,o:Plecoptera,f:Perlodidae,g:Isoperla,s:Isoperlasp.BOLD:AAA9662
CTTTCCGCAGGAATTGCACATGCTGGAGCCTCGGTTGACATAGCAATTTTCTCCCTTCATTTAGCTGGGGTATCCTCAATTTTAGGAGCTGTAAACTTTATTACCACAGTCATTAATATGCGCTCGAGCGGTATAACTTTAGATCGAATACCTCTATTTGTTTGGGCCGTCGCTATTACTGCTCTCCTTCTCTTACTCTCTCTCCCAGTATTAGCAGGAGCGATTACGATGCTTTTAACTGATCGTAATCTAAACACCTCTTTCTTCGACCCGGCGGGAGGAGGAGATCCAATTTTATACCAACACCTATTT
>HQ105100.1;tax=d:Eukarya,p:Arthropoda,c:Insecta,o:Diptera,f:Chironomidae,g:Krenopelopia,s:Krenopelopiasp.BOLD:AAI2213
TCTTTCTTCAGGAATTGCGCATGCAGGGGCCTCAGTAGATTTNGCTATTTTTTCTTTACATTTAGCTGGTATTTCTTCTATTTTAGGGGCAGTTAATTTTATTACTACAGTAATTAATATACGTTCTAGTGGGATTACTTTAGACCGAATACCTTTATTTGTTTGATCTGTGGTTATTACAGCTATTTTATTGCTTCTTTCTTTACCAGTTTTAGCTGGAGCAATTACCATACTTTTAACAGATCGTAATTTAAATACTTCTTTTTTTGATCCTGCTGGAGGAGGAGACCCTATTTTATACCAACACTTATTT
>HQ105103.1;tax=d:Eukarya,p:Arthropoda,c:Insecta,o:Diptera,f:Chironomidae,g:Krenopelopia,s:Krenopelopiasp.BOLD:AAC9197
TCTTTCATCAGGAATTGCCCACGCAGGTGCTTCAGTAGATTTAGCTATTTTTTCTTTACATCTCGCTGGAATCTCTTCAATTTTAGGGGCAGTTAATTTTATTACAACAGTTATTAATATACGGTCTAGAGGAATTACTTTAGATCGAATACCTTTATTTGTTTGATCTGTAGTTATTACGGCTATTTTATTACTTCTTTCTTTACCAGTTTTAGCTGGAGCTATTACTATACTTTTAACAGATCGTAATTTAAATACCTCTTTTTTTGATCCTGCCGGAGGGGGAGACCCCATTTTATATCAACATTTATTT
>HQ105107.1;tax=d:Eukarya,p:Arthropoda,c:Insecta,o:Diptera,f:Chironomidae,g:Krenopelopia,s:Krenopelopiasp.BOLD:AAC9198
TCTTTCATCAGGAATCGCCCATGCAGGAGCTTCAGTAGATTTAGCTATTTTTTCTTTACATCTAGCAGGAATCTCTTCAATTTTAGGAGCAGTAAACTTTATTACAACAGTTATTAATATACGCTCTAGCGGAATTACTTTAGACCGAATACCATTATTTGTATGATCTGTAGTTATTACAGCTATTTTATTACTTCTTTCTTTACCAGTTTTAGCTGGAGCTATTACAATGCTTTTAACAGATCGTAATTTAAATACCTCTTTTTT
>FJ663205.1;tax=d:Eukarya,p:Arthropoda,c:Insecta,o:Trichoptera,f:Hydropsychidae,g:Parapsyche,s:Parapsychesp.XZCN1
TCATCTAACTTATCTCACTTAGGAAGATCAGTTGATTTGACAATTTTTTCCCTTCATTTAGCTGGAATTTCTTCAATTTTAGGGGCAATTAATTTTATTACTACAATTATAAATATAAAGTTTAAAAAAATAACCTTTGACTTAATGCCATTATTTGTATGATCTGTTTTTATTACAGCGGTTCTTCTCCTTTTATCCCTTCCCGTCTTAGCAGGAGCTATTACCATACTACTAACTGATCGAAATCTTAATACTTCTTTTTTTGATCCCGCTGGAGGAGGAGATCCTATTCTATACCAACATTTATTT
>FJ663198.1;tax=d:Eukarya,p:Arthropoda,c:Insecta,o:Trichoptera,f:Hydropsychidae,g:Parapsyche,s:Parapsychesp.XZCN2
CTCTCTTCTAATCTCTCCCATCTTGGGAGATCAGTCGACCTCACTATTTTTTCCCTCCATCTAGCAGGTATTTCCTCTATTTTAGGGGCCATTAATTTTATTACAACAATTATAAATATAAAATTTAAAAATCTAAACTATGATCTAATGCCCTTATTTGTTTGATCAGTATTTATTACCGCAATTTTACTCCTCTTATCCCTCCCTGTCTTAGCAGGAGCTATCACAATACTTTTAACTGATCGCAACTTAAATACATCTTTTTTTGACCCCGCTGGAGGAGGAGACCCCATTCTTTACCAACAT
>FJ663202.1;tax=d:Eukarya,p:Arthropoda,c:Insecta,o:Trichoptera,f:Hydropsychidae,g:Parapsyche,s:Parapsychesp.XZCN3
TATCTTCTAATCTTTCTCACCTCGGGAGATCCGTTGATCTCACTATTTTTTCTCTTCACTTAGCAGGAATTTCTTCAATCTTAGGAGCTATTAATTTTATCACAACAATTATAAATATAAAATTTAAAAATTTAAATTATGACTTAATGCCTCTATTTGTTTGATCTGTTTTTATCACTGCAATTCTCCTCCTTCTATCCCTCCCTGTCCTAGCCGGAGCTATCACAATACTTTTAACTGACCGCAATTTAAATACCTCTTTTTTCGATCCCGCCGGAGGCGGTGACCCTATTCTCTATC
>FJ663196.1;tax=d:Eukarya,p:Arthropoda,c:Insecta,o:Trichoptera,f:Hydropsychidae,g:Parapsyche,s:Parapsychesp.XZCN4
CTTTCTTCTAATCTATCTCACTTGGGGAGATCTGTAGATTTAACTATTTTTTCTCTTCACTTAGCAGGGATTTCATCTATCCTAGGAGCAATTAATTTTATTACTACTATTATAAATATGAAATTTAAAAGCATAAATTATGACTTAATGCCACTATTTGTCTGATCAGTCTTTATTACTGCTATTTTACTCCTTCTATCATTGCCAGTTTTAGCAGGAGCTATTACTATATTATTAACTGACCGCAACCTTAATACATCATTTTTTGACCCCGCAGGGGGAGGAGACCCCATTCTATACCAACATTTATTT
>FJ663197.1;tax=d:Eukarya,p:Arthropoda,c:Insecta,o:Trichoptera,f:Hydropsychidae,g:Parapsyche,s:Parapsychesp.XZCN4
CTTTCTTCTAATCTATCTCACTTGGGGAGATCTGTAGATTTAACTATTTTTTCTCTTCACTTAGCAGGGATTTCATCTATCCTAGGAGCAATTAATTTTATTACTACTATTATAAATATGAAATTTAAAAGCATAAATTATGACTTAATGCCACTATTTGTCTGATCAGTCTTTATTACTGCTATTTTGCTCCTTCTATCATTGCCAGTTTTAGCAGGAGCTATTACTATATTATTAACTGACCGTAACCTTAATACATCATTTTTTGACCCCGCAGGGGGAGGAGACCCCATTCTATACCAACATTTATTT
>FJ663204.1;tax=d:Eukarya,p:Arthropoda,c:Insecta,o:Trichoptera,f:Hydropsychidae,g:Parapsyche,s:Parapsychesp.XZCN4
CTTTCTTCTAATCTATCTCACTTGGGGAGATCTGTAGATTTAACTATTTTTTCTCTTCACTTAGCAGGGATTTCATCTATCCTAGGAGCAATTAATTTTATTACTACTATTATAAATATGAAATTTAAAAGCATAAATTATGACTTAATGCCACTATTTGTCTGATCAGTCTTTATTACTGCTATTTTGCTCCTTCTATCATTGCCAGTTTTAGCAGGAGCTATTACTATATTATTAACTGACCGTAACCTTAATACATCATTTTTTGACCCCGCAGGAGGAGGAGACCCCATTCTATACCAACATTTATTT
>HQ398914.1;tax=d:Eukarya,p:Arthropoda,c:Insecta,o:Diptera,f:Culicidae,g:Aedes,s:Aedeshelenae
GCTCACGCAGGAGGATCCGTCGATCTAGCTATTTTTTCCCTTCATTTAGCTGGAATTTCTTCTATTTTAGGAGCTGTAAATTTTATTACAACAGTAATTAATATACGATCTTCAGGAATTACTTTAGATCGCTTACCTTTATTCGTGTGATCTGTAGTAATTACTGCTATTTTATTACTTCTCTCACTTCCAGTATTAGCAGGAGCTATTACTATATTATTAACTGATCGAAATTTAAATACTTCTTTTTTTGACCCTATTGGAGGGGGAGACCCTATTTTATATCAACATTTATTT
>HQ398915.1;tax=d:Eukarya,p:Arthropoda,c:Insecta,o:Diptera,f:Culicidae,g:Aedes,s:Aedeshelenae
GCTCACGCAGGAGGATCCGTCGATCTAGCTATTTTTTCCCTTCATTTAGCTGGAATTTCTTCTATTTTAGGAGCCGTAAATTTTATTACAACAGTAATTAATATACGATCTTCAGGAATTACTTTAGATCGCTTACCTTTATTCGTGTGATCTGTAGTAATTACTGCTATTTTATTACTTCTCTCACTTCCAGTATTAGCAGGAGCTATTACTATATTATTAACTGATCGAAATTTAAATACTTCTTTTTTTGACCCTATTGGAGGGGGAGACCCTATTTTATATCAACATTTATTT
>HQ398911.1;tax=d:Eukarya,p:Arthropoda,c:Insecta,o:Diptera,f:Culicidae,g:Aedes,s:Aedeskleini
TCTTCTAATACAGCACATGCTGGAGGTTCAGTAGATTTAGCTATTTTCTCTCTCCATTTAGCAGGAATTTCTTCTATTTTAGGAGCAGTTAATTTTATTACAACAGTAATCAATATACGATCTTCAGGAATTACTCTAGATCGTCTTCCTTTATTTGTTTGATCTGTTGTAATTACCGCTATTTTATTATTATTATCATTACCTGTATTAGCTGGAGCTATTACTATACTATTAACAGATCGAAATTTAAATACTTCATTTTTTGATCCTATTGGTGGGGGAGACCCAATTTTATACCAACATTTATTT
>HQ398912.1;tax=d:Eukarya,p:Arthropoda,c:Insecta,o:Diptera,f:Culicidae,g:Aedes,s:Aedeskleini
GCACATGCTGGAGGTTCAGTAGATTTAGCTATTTTCTCTCTCCATTTAGCAGGAATTTCTTCTATTTTAGGAGCAGTTAATTTTATTACAACAGTAATTAATATACGATCTTCAGGAATTACTCTAGATCGTCTTCCTTTATTTGTTTGATCTGTTGTAATTACCGCTATTTTATTATTATTATCATTACCTGTATTAGCTGGAGCTATTACTATACTATTAACAGATCGAAATTTAAATACTTCATTTTTTGATCCTATTGGTGGGGGAGACCCAATTTTATACCAACATTTATTT
>HQ398913.1;tax=d:Eukarya,p:Arthropoda,c:Insecta,o:Diptera,f:Culicidae,g:Aedes,s:Aedeskleini
GCACATGCTGGAGGTTCAGTAGATTTAGCTATTTTCTCTCTTCATTTAGCAGGAATTTCTTCTATTTTAGGAGCAGTAAATTTTATTACAACAGTAATTAATATACGATCTTCAGGAATTACTCTAGATCGTCTTCCTTTATTTGTTTGATCTGTAGTAAttactgctattttattattattatcattgcctgtattagctggagctattactatattattaACAGATCGAAATTTAAATACTTCATTTTTTGATCCTATCGGTGGGGGAGACCCAATTTTATACCAACATTTATTT
>HQ398924.1;tax=d:Eukarya,p:Arthropoda,c:Insecta,o:Diptera,f:Culicidae,g:Aedes,s:Aedesmanhi
TCTTTCTTCAGGAACAGCTCATGCTGGGGGTTCAGTTGATTTAGCTATTTTTTCTTTACATTTAGCAGGAATTTCCTCTATTTTAGGAGCTGTAAATTTTATTACAACAGTTATTAACATACGATCTTCAGGTATTACATTAGATCGTCTTCCCTTATTTGTTTGATCTGTTGTAATTACTGCTATTTTATTACTTCTTTCACTCCCAGTATTAGCAGGAGCTATTACTATATTATTAACAGATCGAAATTTAAATACTTCATTTTTTGACCCTATTGGAGGAGGAGACCCTATTTTATATCAACATTTATTT
>HQ398925.1;tax=d:Eukarya,p:Arthropoda,c:Insecta,o:Diptera,f:Culicidae,g:Aedes,s:Aedesmanhi
TCTTTCTTCAGGAACAGCTCATGCTGGAGGTTCAGTTGATTTAGCTATTTTTTCTTTACATTTAGCAGGAATTTCCTCTATTTTAGGAGCTGTAAATTTTATTACAACAGTTATTAACATACGATCTTCAGGTATTACATTAGATCGTCTTCCCTTATTTGTTTGATCTGTTGTAATTACTGCTATTTTATTACTTCTTTCACTCCCAGTATTAGCAGGAGCTATTACTATATTATTAACAGATCGAAATTTAAATACTTCATTTTTTGACCCTATTGGAGGAGGAGACCCTATTTTATATCAACATTTATTT
>HQ398933.1;tax=d:Eukarya,p:Arthropoda,c:Insecta,o:Diptera,f:Culicidae,g:Aedes,s:Aedesmanhi
TCTTTCTTCAGGAACAGCTCATGCTGGAGGTTCAGTTGATTTAGCTATTTTTTCTTTACATTTAGCAGGAATTTCCTCTATTTTAGGAGCTGTAAATTTTATTACAACAGTTATTAACATACGATCTTCAGGTATTACATTAGATCGTCTTCCCTTATTTGTTTGATCTGTTGTAATTACTGCTATTTTATTACTTCTTTCACTTCCAGTATTAGCAGGAGCTATTACTATATTATTAACAGATCGAAATTTAAATACTTCATTTTTTGACCCTATTGGAGGAGGAGACCCTATTTTATATCAACATTTATTT
>JN198166.1;tax=d:Eukarya,p:Arthropoda,c:Insecta,o:Trichoptera,f:Hydropsychidae,g:Cheumatopsyche,s:Cheumatopsychesp.AMISA065-08
CCCTCCTCTATCATCAAATCTATCTCATCTTGGGAGATCAGTAGATTTAACTATTTTTTCTCTTCATTTAGCTGKTATTTCATCAATTTTAGGAGCAATTAACTTTATTACTACATCTTTTAACATAAAAATTAACAAATTAAATTATGAAATTCTTCCACTCTTTGTTTGATCAGTAGCTATTACTGCCGTTCTACTTCTATTATCCCTGCCTGTTTTAGCCGGCGCAATTACTATATTACTAACAGATCGTAATTTAAATACATCTTTTTTCG
>JN198207.1;tax=d:Eukarya,p:Arthropoda,c:Insecta,o:Trichoptera,f:Hydropsychidae,g:Cheumatopsyche,s:Cheumatopsychesp.AMISA374-08
TCTATCATCAAATCTATCTCATCTTGGGAGATCAGTAGATTTAACTATTTTTTCTCTTCATTTAGCTGGTATTTCATCAATTTTAGGAGCAATTAACTTTATTACTACATCTTTTAACATAAAAATTAACAAATTAAATTATGAAATTCTTCCACTCTTTGTTTGATCAGTAGCTATTACTGCCGTTCTACTTCTATTATCCCTGCCTGTTTTAGCCGGCGCAATTACTATATTACTAACAGATCGTAATTTAAATACATCTTTTTTCGACCCAGCAGGAGGAGGAGATCCTATTTTATACCAACATTTATTTTGA
>JN198196.1;tax=d:Eukarya,p:Arthropoda,c:Insecta,o:Trichoptera,f:Hydropsychidae,g:Cheumatopsyche,s:Cheumatopsychesp.BOLD:AAA3892
ACTGTCATCAAATTTATCTCACCTAGGAAGATCAGTAGATTTAACTATTTTTTCTCTTCATTTAGCTGGTATTTCATCAATTTTAGGAGCAATTAATTTCATTACTACATCTTTTAATATAAAAATTAATAAATTAAATTATGAAATTCTTCCTCTTTTTGTTTGATCAGTAGCTATCACTGCCGTTTTACTTCTATTATCCCTACCTGTTTTAGCTGGCGCAATTACTATATTACTAACAGATCGTAATTTAAATACATCTTTTTTTGATCCAGCAGGAGGGGGAGACCCTATTTTATATCAACATTTATTT
>JN198163.1;tax=d:Eukarya,p:Arthropoda,c:Insecta,o:Trichoptera,f:Hydropsychidae,g:Cheumatopsyche,s:Cheumatopsychesp.BOLD:AAC1007
TCTATCATCTAATCTATCCCATCTCGGAAGATCAGTAGATTTAACTATTTTTTCTCTTCATTTAGCCGGTATTTCATCAATTTTAGGGGCAATTAATTTTATTACTACATCTTTTAATATAAAGATTAATAAATTAAATTATGAAATTCTTCCTCTTTTTGTTTGATCCGTTGCTATTACTGCCATCTTATTACTTCTATCCCTACCAGTTCTAGCTGGCGCAATTACTATATTATTAACAGATCGTAATTTAAATACATCTTTTTTTGACCCAGCAGGAGGAGGGGATCCTATTCTATACCAACATTTATTT
>JN198195.1;tax=d:Eukarya,p:Arthropoda,c:Insecta,o:Trichoptera,f:Hydropsychidae,g:Cheumatopsyche,s:Cheumatopsychesp.BOLD:AAC1007
TCTATCATCTAATCTATCCCATCTCGGAAGATCAGTAGATTTAACTATTTTTTCTCTTCATTTAGCCGGTATTTCATCAATTTTAGGGGCAATTAATTTTATTACTACATCTTTTAATATAAAAATTAATAAATTAAATTATGAAATTCTTCCTCTTTTTGTTTGATCAGTTGCTATTACTGCCATCTTATTACTTCTATCCCTACCAGTTCTAGCTGGCGCAATTACTATATTATTAACAGATCGTAATTTAAATACATCTTTTTTTGACCCAGCAGGAGGAGGAGATCCTATTCTATACCAACATCTATT
>JN200288.1;tax=d:Eukarya,p:Arthropoda,c:Insecta,o:Trichoptera,f:Hydropsychidae,g:Cheumatopsyche,s:Cheumatopsychesp.BOLD:AAD4262
CTCTATCATCTAATTTATCCCATCTTGGAAGATCAGTAGATTTAACTATTTTTTCTCTTCATTTAGCTGGTATTTCATCAATTTTAGGAGCAATTAACTTTATTACTACATCTTTTAATATAAAAATTAATAAATTAAATTATGAAATTCTTCCTCTTTTTGTTTGATCAGTTGCCATTACTGCCATTTTATTACTTCTATCTCTCCCTGTTCTCGCAGGCGCAATTACTATATTACTGACAGATCGTAATTTAAATACATCTTTTTTTGACCCAGCTGGAGGAGGAGATCCTATTTTATACCAACATTTATTT
>JN198178.1;tax=d:Eukarya,p:Arthropoda,c:Insecta,o:Trichoptera,f:Hydropsychidae,g:Cheumatopsyche,s:Cheumatopsychesp.BOLD:AAD4262
TCTATCATCTAATTTATCCCACCTTGGAAGATCAGTAGATTTAACTATTTTTTCTCTTCATTTAGCTGGTATTTCATCAATTTTAGGAGCAATTAACTTTATTACTACATCTTTTAATATAAAAATTAATAAATTAAATTATGAAATTCTTCCTCTTTTTGTTTGATCAGTTGCCATTACTGCCATTTTATTACTTCTATCTCTCCCTGTTCTCGCAGGCGCAATTACTATATTACTGACAGACCGTAATTTAAATACATCTTTTTTTGACCCAGCTGGAGGAGGAGATCCTATTTTATACCAACATTTATTT
>JN198181.1;tax=d:Eukarya,p:Arthropoda,c:Insecta,o:Trichoptera,f:Hydropsychidae,g:Cheumatopsyche,s:Cheumatopsychesp.BOLD:AAD4262
TCTATCATCTAATTTATCCCACCTTGGAAGATCAGTAGATTTAACTATTTTTTCTCTTCATTTAGCTGGTATTTCATCAATTTTAGGAGCCATTAACTTTATTACTACATCTTTTAATATAAAAATTAATAAATTAAATTATGAAATTCTTCCTCTTTTTGTTTGATCAGTTGCCATTACTGCCGTTTTATTACTTCTATCTCTCCCTGTTCTCGCAGGCGCAATTACTATATTACTGACAGATCGTAATTTAAATACATCTTTTTTTGATCCAGCTGGAGGAGGAGATCCTATTTTATATCAACATTTATTT
>JN198560.1;tax=d:Eukarya,p:Arthropoda,c:Insecta,o:Trichoptera,f:Hydropsychidae,g:Cheumatopsyche,s:Cheumatopsychesp.BOLD:AAD4262
TCTATCATCTAATTTATCCCACCTTGGAAGATCAGTAGATTTAACTATTTTTTCTCTTCATTTAGCTGGAATTTCATCAATTTTAGGAGCAATTAACTTTATTACTACATCTTTTAATATAAAAATTAATAAATTAAATTATGAAATTCTTCCTCTTTTTGTTTGATCAGTTGCCATTACTGCCATTTTATTACTTCTATCTCTCCCTGTTCTCGCAGGCGCAATTACTATATTACTGACAGATCGTAATTTAAATACATCTTTTTTTGATCCAGCTGGAGGAGGAGATCCTATTTTATACCAACATTTATTT
>JN198229.1;tax=d:Eukarya,p:Arthropoda,c:Insecta,o:Trichoptera,f:Philopotamidae,g:Chimarra,s:Chimarrasp.BOLD:AAA8553
TCTATCAGCTAATATTTCTCATATAGGAAAAGCTGTTGATTTAACTATTTTCTCTTTACATTTAGCTGGAATTTCATCTATTTTAGGGGCCGTAAACTTTATCTCTACAATTATTAATATACGATTAAATTTTTTAACTTTTGACCAACTTCCTTTATTTGTTTGATCTGTAATAATTACTGCAATTCTCTTATTGTTGTCTCTTCCAGTATTGGCTGGAGCAATTACTATACTTCTTACTGATCGAAATATTAATACATCATTTTTTGACCCTGCTGGAGGGGGAGACCCAATTTTATACCAACATTTATTT
>JN197461.1;tax=d:Eukarya,p:Arthropoda,c:Insecta,o:Trichoptera,f:Hydropsychidae,g:Diplectrona,s:Diplectronasp.BOLD:AAA1609
ATTATCTTCTAATTTATCTCATTTAGGGTCATCAGTTGATTTAACAATTTTCTCACTTCATTTGGCTGGAATCTCTTCAATTTTAGGTGCCGTTAATTTTATTACTACAATCTTGAATATAAAATTCTTTAATTTAAATTATGATATAATTCCTCTATTTGTATGATCAGTACTTATTACAGCTGTTCTTCTTCTTCTATCACTACCTGTATTAGCAGGAGCTATTACTATACTATTAACTGACCGAAATATAAATACATCCTTCTTTGACCCTGCAggggggggAGATCCTATTTTATATCAACATCTATTT
>JN197465.1;tax=d:Eukarya,p:Arthropoda,c:Insecta,o:Trichoptera,f:Hydropsychidae,g:Diplectrona,s:Diplectronasp.BOLD:AAA1609
ATTATCTTCTAATTTATCTCATTTAGGGTCATCAGTTGATTTAACAATTTTCTCACTTCATTTAGCTGGAATCTCTTCAATTTTAGGTGCCGTCAATTTTATTACTACAATCTTGAATATAAAATTCTTTAATTTAAATTATGATATAATTCCTCTATTTGTATGATCAGTACTTATTACAGCTGTTCTTCTTCTTCTATCGCTACCTGTATTAGCAGGAGCTATTACTATACTATTAACTGACCGAAATATAAATACATCCTTCTTTGACCCTGCAGGAGGGGGAGACCCTATTTTATATCAACATCTATTT
>JN198587.1;tax=d:Eukarya,p:Arthropoda,c:Insecta,o:Trichoptera,f:Hydropsychidae,g:Diplectrona,s:Diplectronasp.BOLD:AAA1610
ATTATCTTCTAATTTATCTCATCTAGGATCATCAGTTGACTTAACAATTTTCTCACTTCATTTAGCTGGAATCTCTTCAATTTTGGGTGCCGTTAATTTTATCACTACAATCCTGAATATAAAATTCTTTAATTTAAATTATGATATAATCCCTCTATTTGTATGATCAGTACTTATTACAGCTGTACTTCTTCTTTTATCACTACCTGTCTTAGCAGGAGCAATTACCATATTATTAACTGATCGAAATCTAAATACATCCTTCTTTGACCCTGCgggggggggAGACCCTATTTTATATCAACATCTATTTT
>JN198237.1;tax=d:Eukarya,p:Arthropoda,c:Insecta,o:Trichoptera,f:Hydropsychidae,g:Diplectrona,s:Diplectronasp.BOLD:AAA1610
ATTATCTTCTAATCTATCTCATCTAGGGTCATCAGTTGACTTAACAATTTTCTCACTTCATTTAGCTGGAATCTCTTCAATTTTGGGTGCCGTTAATTTTATCACTACAATCCTGAATATAAAATTCTTTAATTTAAATTATGATATAATCCCTCTATTTGTATGATCAGTACTTATTACAGCTGTACTTCTTCTTTTATCACTACCTGTTTTAGCAGGAGCAATTACCATGTTATTAACTGATCGAAATCTAAATACATCCTTCTTTGACCCAGCGGGGGGAGGGGACCCTATTTTATATCAACATCTATTT
>JN198585.1;tax=d:Eukarya,p:Arthropoda,c:Insecta,o:Trichoptera,f:Hydropsychidae,g:Diplectrona,s:Diplectronasp.BOLD:AAA1610
ATTATCTTCTAATTTATCTCATCTAGGATCATCAGTTGACTTAACAATTTTCTCACTTCATTTAGCTGGAATCTCTTCAATTTTGGGTGCCGTTAATTTTATCACTACAATCCTGAATATAAAATTCTTTAATTTAAATTATGATATAATCCCTCTATTTGTATGATCAGTACTTATTACAGCTGTACTTCTTCTTTTATCACTACCTGTCTTAGCAGGAGCAATTACCATATTATTAACTGATCGAAATCTAAATACATCCTTCTTTGACCCTGCGGGGGGAGGAGACCCTATTTTATATCAACATCTATTT
>JN198246.1;tax=d:Eukarya,p:Arthropoda,c:Insecta,o:Trichoptera,f:Hydropsychidae,g:Diplectrona,s:Diplectronasp.BOLD:AAA1611
CTTATCTTCTAATTTATCTCATCTAGGATCATCAGTCGATTTAACAATTTTCTCACTTCATTTAGCAGGTATTTCCTCTATTCTAGGAGCCGTAAATTTTATCACTACAATTCTAAATATAAAATTCTTTAATTTAAATTACGATATAATTCCCCTATTTGTATGATCAGTACTTATTACAGCTGTCTTACTTCTTTTATCCTTACCAGTTTTAGCAGGAGCTATCACTATACTATTAACTGATCGAAATTTAAACACATCTTTCTTTGACCCTGCAGGAGGGGGAGATCCTATTCTGTACCAACATCTATTTTGA
>JN197467.1;tax=d:Eukarya,p:Arthropoda,c:Insecta,o:Trichoptera,f:Hydropsychidae,g:Diplectrona,s:Diplectronasp.BOLD:AAA1611
CTTATCTTCTAATTTATCTCATCTAGGATCATCAGTCGATTTAACAATTTTCTCACTTCATTTAGCAGGTATTTCCTCTATTCTAGGAGCCGTAAATTTTATCACTACAATTCTAAATATAAAATTCTTTAATTTAAATTACGATATAATTCCCCTATTTGTATGATCAGTACTTATTACAGCTGTCTTACTTCTTTTATCCTTACCAGTTTTAGCAGGAGCTATCACTATACTATTAACTGATCGAAATTTAAACACATCTTTCTTTGACCCTGCAGGAGGAGGAGATCCTATTCTGTACCAACATCTATTT
>JN198251.1;tax=d:Eukarya,p:Arthropoda,c:Insecta,o:Trichoptera,f:Philopotamidae,g:Dolophilodes,s:Dolophilodessp.AMISA059-08
CCCTGTCGGCCAATATTTCCCACATAGGAAAATCAGTAGATTTAACAATTTTCTCCCTTCATTTAGCTGGCATTTCATCTATTTTAGGGGCTATTAATTTTATCACCACAATTATTAATATACGTTCTAATTATATAACCTTTGATCGAATACCCCTTTTTGTTTGATCTGTAGGAATCACTGCAATTCTTTTACTTCTATCTTTACCAGTATTGGCTGGAGCTATTACTATACTTTTAACTGATCGAAACTTAAATACTTCATTTTTCGACCC
>JN198253.1;tax=d:Eukarya,p:Arthropoda,c:Insecta,o:Trichoptera,f:Philopotamidae,g:Dolophilodes,s:Dolophilodessp.BOLD:AAA2305
TGTCGGCCAATATTTCCCACATAGGAAAATCAGTAGATTTAACAATTTTCTCCCTTCATTTAGCTGGCATTTCATCTATTTTAGGGGCTATTAATTTTATCACCACAATTATTAATATACGTTCTAATTATATAACCTTTGATCGAATACCCCTTTTTGTTTGATCTGTAGGAATCACTGCAATTCTTTTACTTCTATCTTTACCAGTATTGGCTGGAGCTATTACTATACTTTTAACTGATCGAAACTTAAATACTTCATTTTTCGACCCAGCTGGAGGGGGGGATCCAATTTTATATCAACATTTATTCTGAT
>JN198252.1;tax=d:Eukarya,p:Arthropoda,c:Insecta,o:Trichoptera,f:Philopotamidae,g:Dolophilodes,s:Dolophilodessp.BOLD:AAA2305
CCCTGTCGGCCAATATTTCCCACATAGGAAAATCAGTAGATTTAACAATTTTCTCCCTTCATTTAGCTGGCATTTCATCTATTTTAGGGGCTATTAATTTTATCACCACAATTATTAATATACGTTCTAATTATATAACCTTTGATCGAATACCCCTTTTTGTTTGATCTGTGGGAATCACTGCAATTCTTTTACTTCTATCTTTACCAGTATTGGCTGGAGCTATTACTATACTTTTAACTGATCGAAACTTAAATACTTCATTTTTCGACCCAGCTGGAGGAGGGGATCCAATTTTATATCAACATTTATTC
>JN198254.1;tax=d:Eukarya,p:Arthropoda,c:Insecta,o:Trichoptera,f:Philopotamidae,g:Dolophilodes,s:Dolophilodessp.BOLD:AAA2305
CCTGTCGGCCAATATTTCCCACATAGGAAAATCAGTAGATTTAACAATTTTCTCCCTTCATTTAGCTGGCATTTCATCTATTTTAGGGGCTATTAATTTTATCACCACAATTATTAATATACGTTCTAATTATATAACCTTTGATCGAATACCCCTTTTTGTTTGATCTGTAGGAATCACTGCAATTCTTTTACTTCTATCTTTACCGGTATTGGCTGGAGCTATTACTATACTTTTAACTGATCGAAACTTAAATACTTCATTTTTCGACCCAGCTGGAGGGGGAGATCCAATTTTATATCAACATTTATTCT
>JN198255.1;tax=d:Eukarya,p:Arthropoda,c:Insecta,o:Trichoptera,f:Philopotamidae,g:Dolophilodes,s:Dolophilodessp.BOLD:AAA2305
CCCTGTCGGCCAATATTTCCCACATAGGAAAATCAGTAGATTTAACAATTTTCTCCCTTCATTTAGCTGGCATTTCATCTATTTTAGGGGCTATTAATTTTATCACCACAATTATTAATATACGTTCTAATTATATAACCTTTGATCGAATACCCCTTTTTGTTTGATCTGTGGGAATCACTGCAATTCTTTTACTTCTATCTTTACCGGTATTGGCTGGAGCTATTACTATACTTTTAACTGATCGAAACTTAAATACTTCATTTTTCGACCCAGCTGGAGGGGGAGATCCAATTTTATATCAACATTTATTC
>KR142492.1;tax=d:Eukarya,p:Arthropoda,c:Insecta,o:Trichoptera,f:Philopotamidae,g:Dolophilodes,s:Dolophilodessp.BOLD:AAA2305
CCCTATCGGCCAATATTTCCCACATAGGAAAATCAGTAGATTTAACAATTTTCTCCCTTCATTTAGCTGGCATTTCATCTATTTTAGGGGCTATTAATTTTATCACCACAATTATTAATATACGTTCTAATTATATAACCTTTGATCGAATACCCCTTTTTGTTTGATCTGTGGGAATCACTGCAATTCTTTTACTTCTATCTTTACCAGTATTGGCTGGAGCTATTACTATACTTTTAACTGATCGAAACTTAAATACTTCATTTTTCGACCCAGCTGGAGGGGGGGATCCAATTTTATATCAACATTTATTC
>JN198256.1;tax=d:Eukarya,p:Arthropoda,c:Insecta,o:Trichoptera,f:Goeridae,g:Goera,s:Goerasp.BOLD:AAA3306
TCTTTCAAGAAATTTAGCTCATGCAGGTAGATCAGTTGATATTTCTATTTTTAGTCTTCATTTAGCAGGAATTTCATCAATTTTAGGGGCTATTAACTTTATTTCTACTACTTTAAATATACGAAATAATTTAATTTCACTTGATCGAATTCCTTTATTTGTTTGATCAGTTGCTATTACAGCTCTTTTACTACTCTTATCCCTTCCAGTTTTAGCTGGAGCTATTACAATATTATTAACTGATCGAAATCTAAATACTTCATTTTTCGACCCCGCTGGGGGAGGAGATCCTATTTTATACCAACATTTATTC
>JN198640.1;tax=d:Eukarya,p:Arthropoda,c:Insecta,o:Trichoptera,f:Calamoceratidae,g:Heteroplectron,s:Heteroplectronsp.BOLD:AAC5811
ATATTGCTCATGCTGGAAGTGCCGTAGATTTATCTATTTTTTCTTTACATATAGCAGGTATTTCTTCAATTTTAGGAGCTATTAATTTTATTACTACAGTAATTAATATACGATCTAATGGAATAAAATTAGATCAAATACCTTTATTTGTTTGATCAGTAATTATTACTGCTTTTTTATTATTACTTTCTCTTCCTGTTTTAGCAGGAGCAATTACAATATTATTAACTGATCGAAATATTAATACGTCTTTTTTTGACCCTTCCGGGGGAGGAGATCCAATTTTATATCAACATTTATTT
>JN198257.1;tax=d:Eukarya,p:Arthropoda,c:Insecta,o:Trichoptera,f:Calamoceratidae,g:Heteroplectron,s:Heteroplectronsp.BOLD:AAC5811
ATATTGCTCATGCTGGAAGTGCCGTAGATTTATCTATTTTTTCTTTACATATAGCAGGTATTTCTTCAATTTTAGGAGCTATTAATTTTATTACTACAGTAATTAATATACGATCTAATGGAATAAAATTAGATCAGATACCTTTATTTGTTTGATCAGTAATTATTACTGCTTTTTTATTATTACTTTCTCTTCCTGTTTTAGCAGGAGCAATTACAATATTATTAACTGATCGAAATATTAATACGTCTTTTTTTGACCCT
>JN198269.1;tax=d:Eukarya,p:Arthropoda,c:Insecta,o:Trichoptera,f:Hydropsychidae,g:Hydropsyche,s:Hydropsychesp.AMISA091-08
TCCCCTCTCCTCAAATTTATCTCATGCAGGAAGATCTGTTGATTTAACTATTTTTTCTCTTCATATAGCCGGAATTTCCTCCATTTTAGGAGCAATCAATTTTATTTCAACTATTATAAATATAAAATTTAAAAATCTTAATTACGAAATAATCCCCTTATTTGTCTGATCTATTTTAATCACTGCTGTACTACTACTTCTTTCACTTCCAGTGTTAGCTGGCGCCATTACTATATTATTAACAGACCGAAATTTAAATACATCTTTCTTTGACCCTG
>JN198325.1;tax=d:Eukarya,p:Arthropoda,c:Insecta,o:Trichoptera,f:Limnephilidae,g:Ironoquia,s:Ironoquiasp.AMISA259-08
CCTTTCAAGAAATCTAGCTCATGCTGGAAGATCCGTAGATATTTCAATTTTTTCCCTCCATCTAGCTGGTATTTCTTCAATCTTAGGAGCAATTAACTTTATTTCAACTACTATTAATATGCGGAGAAATTTAATTTCTTTAGACCGAATTCCTTTATTTGTATGATCAGTAGCTATTACAGCCCTTCTCCTCCTCCTATCTTTACCCGTATTAGCGGGAGCTATTACCATATTACTAACAGACCGAAATCTCAATACTTCTTTTTTTGACCCATCCGGGGGCGG
>JN198317.1;tax=d:Eukarya,p:Arthropoda,c:Insecta,o:Trichoptera,f:Limnephilidae,g:Ironoquia,s:Ironoquiasp.BOLD:AAB2189
TCTCAAGAAATTTAGCCCATGCAGGAAGATCCGTAGATATTTCAATTTTTTCCCTTCACTTAGCCGGTATTTCATCAATTTTAGGGGCAATTAATTTTATTTCTACCACTATCAACATACGAAGAAATTTAATTTCCTTAGACCGAATCCCCTTATTTGTATGATCAGTTGCTATCACAGCCCTTCTCCTCCTCCTTTCTTTACCCGTATTAGCCGGAGCTATCACCATATTACTAACAGACCGAAATCTTAACACCTCCTTTTTCGACCCCTCAGGGGG
>JN198313.1;tax=d:Eukarya,p:Arthropoda,c:Insecta,o:Trichoptera,f:Limnephilidae,g:Ironoquia,s:Ironoquiasp.BOLD:AAB2193
CCTTTCAAGAAATCTAGCTCATGCTGGAAGATCCGTAGATATTTCAATTTTTTCCCTCCATCTAGCTGGTATTTCTTCAATCTTAGGAGCAATTAACTTTATTTCAACTACTATTAATATGCGGAGAAATTTAATTTCTTTAGACCGAATTCCTTTATTTGTATGATCAGTAGCTATTACAGCCCTTCTCCTCCTCCTATCTTTACCCGTATTAGCGGGAGCTATTACCATATTACTAACAGACCGAAATCTCAATACTTCTTTTTTTGACCCATCCGGGGGCGGAGACCCTATTCTCTACCAACATTTATTT
>JN198320.1;tax=d:Eukarya,p:Arthropoda,c:Insecta,o:Trichoptera,f:Limnephilidae,g:Ironoquia,s:Ironoquiasp.BOLD:AAB2193
CCTTTCAAGAAATCTAGCTCATGCTGGAAGATCCGTAGATATTTCAATTTTTTCCCTCCATCTAGCTGGTATTTCTTCAATCTTAGGAGCAATTAACTTTATTTCAACTACTATTAATATGCGGAGAAATTTAATTTCTTTAGACCGAATTCCTTTATTTGTATGATCAGTAGCTATTACAGCCCTTCTCCTCCTCCTATCTTTACCCGTATTAGCGGGAGCTATTACCATATTACTAACAGACCGAAATCTCAATACTTCTTTTTTTGACCCATCCGGGGGCGGAGACCCAATTCTCTACCAACATTTATTT
>JN198314.1;tax=d:Eukarya,p:Arthropoda,c:Insecta,o:Trichoptera,f:Limnephilidae,g:Ironoquia,s:Ironoquiasp.BOLD:AAB2193
CTTTCAAGAAATCTAGCTCATGCAGGAAGATCCGTAGATATTTCAATTTTTTCCCTCCATCTAGCCGGTATCTCTTCAATCTTAGGAGCAATTAACTTTATTTCAACTACTATTAATATACGAAGAAATTTAATTTCTTTAGACCGAATTCCTCTATTTGTATGATCAGTAGCTATTACAGCCCTTCTCCTCCTCCTATCTTTGCCCGTATTAGCGGGAGCTATTACCATATTACTAACAGACCGAAATCTTAATACTTCTTTTTTTGACCCATCCGGAGGCGGAGACCCAATTCTCTACCAACATTTATTT
>JN198328.1;tax=d:Eukarya,p:Arthropoda,c:Insecta,o:Trichoptera,f:Limnephilidae,g:Ironoquia,s:Ironoquiasp.BOLD:AAB2193
CTTTCAAGAAATCTAGCTCATGCWGGAAGATCCGTAGATATTTCAATTTTTTCCCTCCATCTAGCTGGTATTTCTTCAATCTTAGGAGCAATTAACTTTATTTCAACTACTATTAATATGCGRAGAAATTTAATTTCTTTAGACCGAATTCCTTTATTTGTATGATCAGTAGCTATTACAGCCCTTCTCCTCCTCCTATCTTTACCCGTATTAGCGGGAGCTATTACCATATTACTAACAGACCGAAATCTCAATACTTCTTTTTTTGACCCATCCGGAGGCGGAGACCCAATTC
>JN198315.1;tax=d:Eukarya,p:Arthropoda,c:Insecta,o:Trichoptera,f:Limnephilidae,g:Ironoquia,s:Ironoquiasp.BOLD:AAB2193
CTTTCAAGAAATCTAGCTCATGCAGGAAGATCCGTAGATATTTCAATTTTTTCCCTCCATCTAGCCGGTATCTCTTCAATCTTAGGAGCAATTAACTTTATTTCAACTACTATTAATATGCGAAGAAATTTAATTTCTTTAGACCGAATTCCTTTATTTGTATGATCAGTAGCTATTACAGCCCTTCTCCTCCTCCTATCTTTGCCCGTATTAGCGGGAGCTATTACCATATTACTAACAGACCGAAATCTCAATACTTCTTTTTTTGACCCATC
>JN198334.1;tax=d:Eukarya,p:Arthropoda,c:Insecta,o:Trichoptera,f:Hydroptilidae,g:Leucotrichia,s:Leucotrichiasp.BOLD:AAC6744
ATTAGCTTCTAATTTATTTCATAGGGGGCCTGCAGTAGATCTTCTAATTTTTTCTTTACATTTAGCTGGGATTTCTTCAATTTTAGGGGCTATTAATTTTATTTCTACTATTTTTAATATAAAATCTTTTAATATGTTTAATGATCAATTAACATTATTTACTTGATCAGTTTTAATTACAGCTTTTTTATTACTCCTTTCTTTACCTGTATTAGCAGGAGCTATTACCATACTTTTAACCGACCGTAATTTAAATACATCTTTTTTTGACCCAAGAGGAGGCGGAGATCCTATTTTATACCAGCATTTATTTT
>JN198331.1;tax=d:Eukarya,p:Arthropoda,c:Insecta,o:Trichoptera,f:Hydroptilidae,g:Leucotrichia,s:Leucotrichiasp.BOLD:AAC6744
ATTAGCTTCTAATTTATTTCATAGGGGGCCTGCAGTAGATCTTCTGATTTTTTCTTTACATTTAGCTGGGATTTCTTCAATTTTAGGGGCTATTAATTTTATTTCTACTATTTTTAATATAAAATCTTTTAATATGTTTAATGATCAATTAACATTATTTACTTGATCAGTTTTAATTACAGCTTTTTTATTACTCCTTTCTTTACCTGTATTAGCAGGAGCTATTACCATACTTTTAACCGACCGTAATTTAAATACATCTTTTTTTGACCCAAGAGGAGGCGGAGATCCTATTTTATACCAGCATTTATTT
>KR142698.1;tax=d:Eukarya,p:Arthropoda,c:Insecta,o:Trichoptera,f:Psychomyiidae,g:Lype,s:Lypesp.BOLD:AAA9500
TCTATCAAATTCAATGTTCCATATAGGAAAAGCCATTGACATTTCAATTTTCTCTTTACACTTAGCAGGAATCTCATCAATTCTAGGGGCTATTAATTTCATTACTACTATTATTAATATAAAATTAAATACTGTTTCTTTTGAGATCATTCCTCTTTTTGTTTGATCAATCGGAATTACAGctcttcttcttcttctctctctcCCTGTTCTTGCAGGAGCAATTACTATACTTCTAACAGATCGCAACCTAAACACTTCCTTTTTTGATCCTGCAGGAGGGGGGGATCCAATTTTATACCAACATCTTTTT
>JN198339.1;tax=d:Eukarya,p:Arthropoda,c:Insecta,o:Trichoptera,f:Psychomyiidae,g:Lype,s:Lypesp.BOLD:AAA9500
TCTATCAAATTCAATATTCCATATAGGAAAAGCCATTGACATTTCAATTTTCTCTTTACACTTAGCAGGAATCTCATCAATTCTAGGGGCTATTAATTTCATTACTACTATTATTAATATAAAATTAAATACTGTTTCTTTTGAGATCATTCCTCTTTTTGTTTGATCAATCGGAATTACAGctcttcttcttcttctctctctcCCTGTTCTTGCAGGAGCAATTACTATACTTCTAACAGATCGCAACCTAAACACTTCCTTTTTTGATCCTGCAGGAGGGGGAGATCCAATTTTATACCAACATCTTTT
>JN198336.1;tax=d:Eukarya,p:Arthropoda,c:Insecta,o:Trichoptera,f:Psychomyiidae,g:Lype,s:Lypesp.BOLD:AAA9500
TCTATCAAATTCAATATTCCATATAGGAAAAGCCATTGACATTTCAATTTTCTCTTTACACTTAGCAGGAATCTCATCAATTCTAGGGGCTATTAATTTCATTACTACTATTATTAATATAAAATTAAATACTGTTTCTTTTGAAATCATTCCTCTTTTTGTTTGATCAATCGGAATTACAGctcttcttcttcttctctctctcCCTGTTCTTGCAGGAGCAATTACTATACTTCTAACAGATCGCAACCTAAACACTTCCTTTTTTGATCCTGCAGGAGGG
>JN198678.1;tax=d:Eukarya,p:Arthropoda,c:Insecta,o:Trichoptera,f:Psychomyiidae,g:Lype,s:Lypesp.BOLD:AAA9500
TCTATCAAATTCAATATTCCATATAGGAAAAGCCATTGACATTTCAATTTTCTCTTTACACTTAGCAGGAATCTCATCAATTCTAGGAGCTATTAATTTCATTACTACTATTATTAATATAAAATTAAATACTGTTTCTTTTGAGATCATTCCTCTTTTTGTTTGATCAATCGGAATTACAGctcttcttcttcttctctctctcCCTGTTCTTGCAGGAGCAATTACTATACTTCTAACAGATCGCAACCTAAATACCTCCTTTTTTGATCCTG
>JN198340.1;tax=d:Eukarya,p:Arthropoda,c:Insecta,o:Trichoptera,f:Molannidae,g:Molannodes,s:Molannodessp.BOLD:AAB8362
CCTATCCAGAAATATCGCTCACACAGGAAGATCTGTAGATCTCTCAATTTTTTCTCTTCATTTAGCTGGAATTTCCTCAATTTTAGGTGCTGTAAATTTCATCTCAACAATAATTAATATACGATCAAATGGAATTACCTTTGATCGAATACCCTTATTTGCCTGATCTGTCATAATCACAGCCATTTTATTACTTCTTTCTCTTCCTGTATTAGCAGGAGCTATCACAATATTATTAACCGACCGAAATATTAATACATCTTTTTTTGACCCTTCAGGAGGAGGAGACCCCATTCTTTATCAACATTTATTT
>JN198341.1;tax=d:Eukarya,p:Arthropoda,c:Insecta,o:Trichoptera,f:Molannidae,g:Molannodes,s:Molannodessp.BOLD:AAB8362
CCTATCCAGAAATATCGCTCACACAGGAAGATCTGTAGATCTCTCAATTTTTTCTCTTCATTTAGCTGGAATTTCCTCAATTTTAGGTGCTGTAAATTTCATCTCAACAATAATTAATATACGATCAAAGGGAATTACCTTTGATCGAATACCCTTATTTGCCTGATCTGTCATAATCACAGCCATTTTATTACTTCTTTCTCTTCCTGTATTAGCAGGAGCTATCACAATATTATTAACCGACCGAAATATTAATACATCTTTTTTTGACCCTTCAGGAGGAGGAGACCCCATTCTTTATCAACATTTATTT
>JN198345.1;tax=d:Eukarya,p:Arthropoda,c:Insecta,o:Trichoptera,f:Uenoidae,g:Neophylax,s:Neophylaxsp.BOLD:AAB7627
CTTTATCTAGAAATTTAAGACATGCTGGAGCTTCTGTAGATATTTCAATTTTTTCATTACATCTAGCAGGAATTTCTTCAATTTTAGGGGCTATTAATTTTATTTCTACAACTTTAAATATACGAAGTAATTTAATCACACTAGATCGAATTCCTCTATTTGTTTGATCAGTAGCAATTACAGCTTTACTTTTACTTCTTTCTCTTCCTGTATTAGCAGGAGCTATTACTATACTTCTCACCGATCGAAATTTAAACACATCATTTTTTGACCCCTCTggggggggAGATCCTATTTTATATCAACATTTATTC
>JN198346.1;tax=d:Eukarya,p:Arthropoda,c:Insecta,o:Trichoptera,f:Uenoidae,g:Neophylax,s:Neophylaxsp.BOLD:AAB7627
CTTTATCTAGAAATTTAAGACATGCTGGAGCTTCTGTAGATATTTCAATTTTTTCATTACATCTAGCAGGAATTTCTTCAATTTTAGGGGCTATTAATTTTATTTCTACAACTTTAAATATACGAAGTAATTTAATCACACTAGATCGAATTCCTCTATTTGTTTGATCAGTAGCAATTACAGCTTTACTTTTACTTCTTTCTCTTCCTGTATTAGCAGGAGCTATTACTATACTTCTCACCGATCGAAATTTAAACACATCATTTTTTGACCCCTCTggggggggAGACCCTATTTTATATCAACATTTATTC
>JN198351.1;tax=d:Eukarya,p:Arthropoda,c:Insecta,o:Trichoptera,f:Uenoidae,g:Neophylax,s:Neophylaxsp.BOLD:AAB7627
CTTTATCTAGAAATTTAAGACATGCTGGAGCTTCTGTAGATATTTCAATTTTTTCATTACATCTAGCAGGAATTTCTTCAATTTTAGGGGCTATTAATTTTATTTCTACAACTTTAAATATACGAAGTAATTTAATCACACTAGATCGAATTCCTCTATTTGTTTGATCAGTAGCAATTACAGCTTTACTTTTACTTCTTTCTCTTCCTGTATTAGCAGGAGCTATTACTATACTTCTCACCGATCGAAATTTAAACACATCATTTTTTGACCCCTCTGGAGGGGGAGACCCTATTTTATATCAACATTTATTC
>JN197553.1;tax=d:Eukarya,p:Arthropoda,c:Insecta,o:Trichoptera,f:Uenoidae,g:Neophylax,s:Neophylaxsp.BOLD:AAC3072
CCTATCGAGAAATTTAAGCCATGCTGGAGCTTCAGTAGATATTTCTATTTTTTCCTTACATTTAGCAGGAATTTCTTCAATTTTAGGAGCTATTAATTTCATTTCTACAACTTTAAATATACGAAGTAATTTAATTACATTAGATCGTATTCCTTTATTTGTATGATCTGTAGCAATTACAGCTTTATTACTACTCTTATCCCTTCCTGTTTTAGCCGGAGCTATTACAATACTTCTTACTGACCGAAATTTAAATACATCATTTTTTGACCCCTCAggggggggAGACCCCATTTTATACCAACATTTATTC
>JN197554.1;tax=d:Eukarya,p:Arthropoda,c:Insecta,o:Trichoptera,f:Uenoidae,g:Neophylax,s:Neophylaxsp.BOLD:AAC3072
CCTATCGAGAAATTTAAGTCATGCTGGAGCTTCAGTAGATATTTCTATTTTTTCCTTACATTTAGCAGGAATTTCTTCAATTTTAGGAGCTATTAATTTTATTTCTACAACTTTAAATATGCGAAGTAATTTAATTACATTAGATCGTATTCCTTTATTTGTATGATCTGTAGCAATTACAGCTTTATTACTACTCTTATCTCTTCCTGTTTTAGCTGGAGCTATTACAATACTTCTTACTGACCGAAATTTAAATACATCATTTTTTGACCCCTCAGGTGGGGGAGACCCCATTTTATACCAACATTTATTC
>JN198343.1;tax=d:Eukarya,p:Arthropoda,c:Insecta,o:Trichoptera,f:Uenoidae,g:Neophylax,s:Neophylaxsp.BOLD:AAC3072
CCTATCGAGAAATTTAAGTCATGCTGGAGCTTCAGTAGATATTTCTATTTTTTCCTTACATTTAGCAGGAATTTCTTCAATTTTAGGAGCTATTAATTTTATTTCTACAACTTTAAATATGCGAAGTAATTTAATTACATTAGATCGTATTCCTTTATTTGTATGATCTGTAGCAATTACAGCTTTATTACTACTCTTATCCCTTCCTGTTTTAGCTGGAGCTATTACAATACTTCTTACTGACCGAAATTTAAATACATCATTTTTTGACCCCTCAGGTGGGGGAGACCCCATTTTATACCAACATTTATTC
>JN198349.1;tax=d:Eukarya,p:Arthropoda,c:Insecta,o:Trichoptera,f:Uenoidae,g:Neophylax,s:Neophylaxsp.BOLD:AAC3072
CCTATCGAGAAATTTAAGTCATGCTGGAGCTTCAGTAGATATTTCTATTTTTTCCTTACATTTAGCAGGAATTTCTTCAATTTTAGGAGCTATTAATTTTATTTCTACAACTTTAAATATGCGAAGTAATTTAATCACATTAGATCGTATTCCTTTATTTGTATGATCTGTAGCAATTACAGCTTTATTGCTACTCTTATCTCTTCCTGTTTTAGCTGGAGCTATTACAATACTTCTTACTGACCGAAATTTAAATACATCATTTTTTGACCCCTCAGGTGGGGGAGACCCCATTTTATACCAACATTTATTC
>JN198348.1;tax=d:Eukarya,p:Arthropoda,c:Insecta,o:Trichoptera,f:Uenoidae,g:Neophylax,s:Neophylaxsp.BOLD:AAC3072
CCTATCGAGAAATTTAAGTCATGCTGGAGCTTCAGTAGATATTTCTATTTTTTCCTTACATTTAGCAGGAATTTCTTCAATTTTAGGAGCTATTAATTTTATTTCTACAACTTTAAATATGCGAAGTAATTTAATCACATTAGATCGTATTCCTTTATTTGTATGATCTGTAGCAATTACAGCTTTATTGCTACTCTTATCTCTTCCTGTTTTAGCTGGAGCTATTACAATACTTCTTACTGACCGAAATTTAAATACGTCATTTTTTGACCCCTCAGGTGGGGGAGACCCCATTTTATACCAACATTTAT
>JN198679.1;tax=d:Eukarya,p:Arthropoda,c:Insecta,o:Trichoptera,f:Uenoidae,g:Neophylax,s:Neophylaxsp.BOLD:AAC3072
CCTATCGAGAAATTTAAGTCATGCTGGAGCTTCAGTAGATATTTCTATTTTTTCCTTACATTTAGCAGGAATTTCTTCAATTTTAGGAGCTATTAATTTTATTTCTACAACTTTAAATATACGAAGTAATTTAATTACATTAGATCGTATTCCTTTATTTGTATGATCTGTAGCAATTACAGCTTTATTATTACTCTTATCCCTTCCTGTTTTAGCCGGAGCTATTACAATACTTCTTACTGACCGAAATTTAAATACATCATTTTTTGACCCCT
>JN198352.1;tax=d:Eukarya,p:Arthropoda,c:Insecta,o:Trichoptera,f:Uenoidae,g:Neophylax,s:Neophylaxsp.BOLD:AAC3072
CCTATCGAGAAATTTAAGTCATGCTGGAGCTTCAGTAGATATTTCTATTTTTTCCTTACATTTAGCAGGAATTTCTTCAATTTTAGGAGCTATTAATTTTATTTCTACAACTTTAAATATGCGAAGTAATTTAATCACATTAGATCGTATTCCTTTATTTGTATGATCTGTAGCAATTACAGCTTTATTACTACTCTTATCTCTTCCTGTTTTAGCTGGAGCTATTACAATACTTCTTACTGACCGAAATTTAAATACATCATTTT
>JN198354.1;tax=d:Eukarya,p:Arthropoda,c:Insecta,o:Trichoptera,f:Leptoceridae,g:Oecetis,s:Oecetissp.BOLD:AAB9989
TCTAGCTAGAAATATCAGACATATAGGGAGCTCTGTAGATTTATCTATTTTCTCTTTACACATAGCAGGAATTTCCTCAATCTTAGGGGCTATTAATTTTATTACTACATGCATAAGTATAAAACCAAAAAGAATATTATTAGATCAAATGCCTTTATTTGTATGATCTGTATTAATCACGGCCCTACTTTTACTCCTCTCTTTACCAGTTCTAGCTGGAGCAATTACAATGCTTTTAACCGATCGAAATTTAAATACATCATTTTTTGACCCTGCTGGAGGAGGGGACCCTATTCTTTATCAACACCTATTC
>JN198355.1;tax=d:Eukarya,p:Arthropoda,c:Insecta,o:Trichoptera,f:Leptoceridae,g:Oecetis,s:Oecetissp.BOLD:AAB9989
TAGCTAGAAATATCAGACATATGGGGAGCTCTGTAGATTTATCTATTTTCTCTTTACACATAGCAGGAATTTCCTCAATCTTAGGAGCTATTAATTTTATTACTACATGCATAAGTATAAAACCAAAAAGAATATTATTAGATCAAATGCCTTTATTTGTATGATCTGTATTAATCACGGCCCTACTTTTACTTCTCTCTTTACCAGTTCTAGCTGGAGCAATTACAATGCTTTTAACCGATCGAAATTTAAATACATCATTTTTTGACCCTGCTGGAGGAGGGGACCCTATTCTTTATCAACACCTATTC
>KR147032.1;tax=d:Eukarya,p:Arthropoda,c:Insecta,o:Trichoptera,f:Leptoceridae,g:Oecetis,s:Oecetissp.BOLD:AAB9989
CTCTAGCTAGAAATATCAGACATATAGGGAGCTCTGTAGATTTATCTATTTTCTCTTTACACATAGCAGGAATTTCCTCAATCTTAGGGGCTATTAATTTTATTACTACATGCATAAGTATAAAACCAAAAAGAATATTATTAGATCAAATGCCTTTATTTGTATGATCTGTATTAATCACGGCCCTACTTTTACTCCTCTCTTTACCAGTTCTAGCTGGAGCAATTACAATGCTTTTAACCGATCGAAATTTAAATACATCATTTTTTGACCCTGCTGGAGGGGGGGACCCTATTCTTTATCAACACCTA
>JN198356.1;tax=d:Eukarya,p:Arthropoda,c:Insecta,o:Trichoptera,f:Polycentropodidae,g:Polycentropus,s:Polycentropussp.BOLD:AAA3439
CTTATCAAATAATCTATTTCATTCAGGAAAGGCAGTTGATATTTCAATTTTCTCTTTACATTTAGCAGGAATCTCTTCTATTTTAGGTGCTATTAACTTCATTTCTACAATTTTAAACATAAAATTAAATATAATTCCCATAAATTTAATTCCATTATTTGTTTGATCTATTAAAATCACAGCAATTTTATTACTTCTTTCTTTACCAGTATTAGCTGGTGCTATTACAATACTTTTAACTGATCGTAATTTAAATACTTCATTTTTTGACCCTTCAGGTGGAGGAGATCCTATTTTATATCAACATTTATTT
>JN198360.1;tax=d:Eukarya,p:Arthropoda,c:Insecta,o:Trichoptera,f:Odontoceridae,g:Psilotreta,s:Psilotretasp.BOLD:AAA8704
TCTTTCAAGCAATATTGCTCATGCAGGCCCCTCTGTAGATTTAACTATTTTTTCACTACATTTAGCAGGAATTTCATCTATTCTTGGAGCCATTAATTTTATTTCTACTATTATAAACATACGTTCTTCTTTAATAACATTAGATCGAATTCCTTTATTTGTTTGATCAGTAATAATTACTGCTATTTTACTTTTATTATCTCTTCCAGTTTTAGCAGGAGCCATTACAATACTTTTAACTGATCGAAATATAAAT
>JN198358.1;tax=d:Eukarya,p:Arthropoda,c:Insecta,o:Trichoptera,f:Odontoceridae,g:Psilotreta,s:Psilotretasp.BOLD:AAA9776
TCTTTCAAGTAATATCGCTCATGCAGGACCCTCCGTAGATTTAACTATTTTTTCACTACATCTAGCAGGAATCTCATCTATTTTAGGAGCTATTAATTTTATTTCTACTATTATAAATATACGTTCTTCTTTAATAACTTTAGATCGAATTCCCTTATTTGTTTGATCAGTGATAATTACTGCTATTTTACTTTTATTATCTCTTCCAGTTTTAGCAGGAGCCATTACAATACTTTTAACTGACCGAAATATAAATACATCTTTTTTTGACCCTGTTGGAGGAGGAGATCCCATTCTTT
>JN198359.1;tax=d:Eukarya,p:Arthropoda,c:Insecta,o:Trichoptera,f:Odontoceridae,g:Psilotreta,s:Psilotretasp.BOLD:AAH2928
TCTTTCAAGTAATATTGCTCATGCAGGACCCTCCGTAGATTTAACTATTTTTTCACTACATCTAGCAGGAATCTCATCTATTCTTGGAGCTATTAATTTTATTTCTACTATTATAAATATACGTTCTTCTTTAATAACTTTAGATCGAATTCCTTTATTTGTTTGATCAGTAATAATTACTGCTATTTTACTTTTATTATCTCTTCCAGTTTTAGCAGGAGCCATCACAATACTTTTAACTGACCGAAATATAAATACATCTTTTTTTGACCCTGT
>JN197559.1;tax=d:Eukarya,p:Arthropoda,c:Insecta,o:Trichoptera,f:Limnephilidae,g:Pycnopsyche,s:Pycnopsychesp.BOLD:AAD3761
TCTCTCTAGAAATTTAGCTCATGCAGGAAGATCTGTAGATATTTCTATTTTTTCCTTACATTTAGCAGGGATTTCCTCAATTTTAGGAGCAATTAACTTTATCTCTACAACTTTAAATATACGAAATAATTTAATAACATTAGACCGAATTCCCTTATTTGTATGATCTGTAGCTATTACCGCTCTTCTTCTTCTCCTCTCTCTTCCTGTATTAGCTGGAGCTATTACTATACTTCTTACTGACCGTAATTTAAATACTTCTTTCTTTGACCCTTCAggggggggCGATCCTATTCTTTATCAACATCTATTT
>JN198370.1;tax=d:Eukarya,p:Arthropoda,c:Insecta,o:Trichoptera,f:Limnephilidae,g:Pycnopsyche,s:Pycnopsychesp.BOLD:AAD3761
TCTCTCTAGAAATTTAGCTCATGCAGGAAGATCTGTAGATATTTCTATTTTTTCCTTACATTTAGCGGGGATTTCCTCAATTTTAGGAGCAATTAACTTTATCTCTACAACTTTAAATATACGAAATAACTTAATAACATTAGACCGAATTCCCTTATTTGTATGATCTGTAGCCATTACCGCTCTTCTTCTTCTCCTCTCTCTTCCTGTATTAGCTGGAGCTATTACAATACTTCTTACTGACCGTAACTTAAATACTTCTTTCTTTGACCCTTCAGGAGGAGGCGACCCTATTCTTTATCAACATCTATTT
>JN198374.1;tax=d:Eukarya,p:Arthropoda,c:Insecta,o:Trichoptera,f:Limnephilidae,g:Pycnopsyche,s:Pycnopsychesp.BOLD:AAD3761
TCTCTCTAGAAATTTAGCTCATGCAGGAAGATCTGTAGATATTTCTATTTTTTCCTTACATTTAGCAGGGATTTCCTCAATTTTAGGGGCAATTAACTTTATCTCTACAACTTTAAATATACGAAATAATTTAATAACATTAGACCGAATTCCCTTATTTGTATGATCTGTAGCTATTACCGCTCTTCTTCTTCTCCTCTCCCTTCCTGTATTAGCTGGAGCTATTACTATACTTCTTACTGACCGTAATTTAAATACTTCTTTCTTTGACCCTTCAggggggggCGATCCTATTCTTTATCAACATCTATTT
>JN198694.1;tax=d:Eukarya,p:Arthropoda,c:Insecta,o:Trichoptera,f:Limnephilidae,g:Pycnopsyche,s:Pycnopsychesp.BOLD:AAD3761
TCTCTCTAGAAATTTAGCTCATGCAGGAAGATCTGTAGATATCTCTATTTTTTCCTTACATTTAGCAGGGATTTCCTCAATTTTAGGAGCAATTAACTTTATCTCTACAACTTTAAATATACGAAATAACTTAATAACATTAGACCGAATTCCCTTATTTGTATGATCTGTAGCTATTACCGCTCTTCTTCTTCTCCTCTCTCTTCCTGTATTAGCTGGAGCTATTACAATACTTCTTACTGACCGTAACTTAAATACTTCTTTCTTTGACCCCTCAGGAGGGGGCGATCCCATTCTTTATCAACATCTATTT
>JN198365.1;tax=d:Eukarya,p:Arthropoda,c:Insecta,o:Trichoptera,f:Limnephilidae,g:Pycnopsyche,s:Pycnopsychesp.BOLD:AAD7083
TCTCTCTAGCAATTTAGCCCACGCAGGAAGATCAGTTGATATTTCTATTTTCTCTCTACACTTAGCGGGAATTTCATCAATCTTAGGGGCAATTAATTTTATTTCCACCACCCTAAATATGCGTAATAATTTAATAACATTAGATCGGATTCCTCTATTTGTTTGATCTGTAGCTATCACTGCTCTTCTCTTACTTCTCTCTCTCCCCGTATTAGCAGGCGCTATTACTATACTTCTCACTGATCGAAACTTAAATACTTCTTTCTTTGACCCCTCGGGAGGGGGAGACCCCATTTTATACCAACATTTATTC
>JN198372.1;tax=d:Eukarya,p:Arthropoda,c:Insecta,o:Trichoptera,f:Limnephilidae,g:Pycnopsyche,s:Pycnopsychesp.BOLD:AAD7083
TCTCTCTAGCAATTTAGCCCACGCAGGAAGATCAGTTGATATTTCTATTTTCTCTCTACACTTAGCGGGAATTTCATCAATCTTAGGGGCAATTAATTTTATTTCCACCACCCTAAATATGCGTAATAATTTAATAACATTAGATCGGATTCCTCTATTTGTATGATCTGTAGCTATCACTGCTCTTCTCTTACTTCTCTCTCTCCCCGTATTAGCAGGCGCTATTACCATACTTCTCACTGATCGAAACTTAAATACTTCTTTCTTTGACCCCTCAGGAGGGGGAGACCCCATTTTATACCAACATTTATTC
>JN198373.1;tax=d:Eukarya,p:Arthropoda,c:Insecta,o:Trichoptera,f:Limnephilidae,g:Pycnopsyche,s:Pycnopsychesp.BOLD:AAD7083
TCTCTCTAGCAATTTAGCCCACGCAGGAAGATCAGTTGATATTTCTATTTTCTCTCTACACTTAGCGGGAATTTCATCAATCTTAGGGGCAATTAATTTTATTTCCACCACCCTAAATATACGTAATAATTTAATAACATTAGATCGGATTCCTCTATTTGTATGATCTGTAGCTATCACTGCTCTTCTCTTACTTCTCTCTCTCCCCGTATTAGCAGGCGCTATTACCATACTTCTCACTGATCGAAACTTAAATACTTCTTTCTTTGACCCCTCGGGAGGGGGAGACCCCATTTTATACCAACATTTATTC
>JN198363.1;tax=d:Eukarya,p:Arthropoda,c:Insecta,o:Trichoptera,f:Limnephilidae,g:Pycnopsyche,s:Pycnopsychesp.BOLD:AAD7083
TCTCTCTAGCAATTTAGCTCACGCAGGAAGATCAGTTGATATTTCTATTTTCTCTCTACACTTAGCGGGAATTTCATCAATTTTAGGAGCAATTAATTTTATTTCCACCACCCTAAATATACGTAATAATTTAATAACATTAGATCGGATTCCTCTATTTGTGTGATCTGTAGCTATCACTGCTCTTCTCTTACTTCTCTCTCTCCCCGTATTAGCAGGCGCTATTACCATACTTCTTACTGATCGAAACTTAAATACTTCTTTCTTTGACCCCTCAggggggggAGACCCCATTCTATACCAACATTTATT
>JN198693.1;tax=d:Eukarya,p:Arthropoda,c:Insecta,o:Trichoptera,f:Limnephilidae,g:Pycnopsyche,s:Pycnopsychesp.BOLD:AAD7083
TCTCTCTAGCAATTTAGCCCACGCAGGAAGATCAGTTGATATTTCTATTTTCTCTCTACACTTAGCGGGAATTTCATCAATCTTAGGGGCAATTAATTTTATTTCCACCACCCTAAATATGCGTAATAATTTAATAACATTAGATCGGATTCCTCTATTTGTATGATCTGTAGCTATCACTGCTCTTCTCTTACTTCTCTCTCTCCCCGTATTAGCAGGCGCTATTACCATACTTCTCACTGATCGAAACTTAAATACTTCTTTCTTTGACCCCTCgggggggggAGACCCCATTTTATACCAACATTTATT
>JN198371.1;tax=d:Eukarya,p:Arthropoda,c:Insecta,o:Trichoptera,f:Limnephilidae,g:Pycnopsyche,s:Pycnopsychesp.BOLD:AAH7072
TCTTTCTAGAAATTTAGCTCATGCAGGAAGATCGGTAGATATTTCAATTTTTTCTCTTCATCTAGCTGGAATTTCTTCAATTTTAGGAGCAATTAACTTTATCTCTACAACTTTAAATATACGTAATAATTTAATAACACTAGATCGAATTCCTCTTTTTGTTTGATCTGTAGCTATTACTGCCCTTCTCCTACTACTTTCGCTTCCTGTATTAGCAGGAGCTATTACCATGCTTCTTACTGATCGTAATTTAAATACTTCCTTTTTTGATCCCTCAGGCGGGGGGGACCCTATTTTATACCAACATTTATTT
>JN198364.1;tax=d:Eukarya,p:Arthropoda,c:Insecta,o:Trichoptera,f:Limnephilidae,g:Pycnopsyche,s:Pycnopsychesp.BOLD:AAH7072
TCTTTCTAGAAATTTAGCTCATGCAGGAAGATCGGTAGATATTTCAATTTTTTCTCTTCATCTAGCTGGAATTTCTTCAATTTTAGGGGCAATTAACTTTATCTCTACAACTTTAAATATACGTAATAATTTAATAACACTAGATCGAATTCCTCTTTTTGTTTGATCTGTAGCTATTACTGCCCTTCTCCTACTACTTTCGCTTCCTGTATTAGCAGGAGCTATTACCATGCTTCTTACTGATCGTAATTTGAATACTTCCTTTTTTG
>JN198366.1;tax=d:Eukarya,p:Arthropoda,c:Insecta,o:Trichoptera,f:Limnephilidae,g:Pycnopsyche,s:Pycnopsychesp.BOLD:AAH7073
CTTTCTAGAAACTTAGCTCATGCAGGAAGATCAGTAGATATCTCAATTTTTTCTCTCCATTTGGCTGGAATTTCTTCAATTTTAGGGGCGATTAATTTTATCTCTACAACTTTAAATATACGTAATAATTTAATGACACTAGATCGAATTCCCCTCTTTGTTTGATCCGTAGCTATTACCGCTCTTCTCCTACTACTCTCACTCCCAGTATTAGCAGGAGCTATTACAATACTTCTTACTGATCGTAACTTAAACACCTCCTTTTTTGACCCCTCAGGAGGGGGAGACCCTATTTTATATCAACATTTATTT
>JN198375.1;tax=d:Eukarya,p:Arthropoda,c:Insecta,o:Trichoptera,f:Leptoceridae,g:Triaenodes,s:Triaenodessp.BOLD:AAC7371
ATTAGCAAGAACTATAGGACATATGGGATCTTCTGTCGATTTATCAATTTTCTCTTTACATATAGCAGGTATTTCATCAATTTTAGGTGCAATTAATTTTATTACAACTTGTATAAGAATAAAACCCATAGGAATACATTTAGATCAAATACCTTTATTTGTATGATCTGTTTTAATTACTGCCTTATTATTACTTCTATCTTTACCAGTTTTAGCTGGAGCCATTACAATATTATTAACAGATCGAAAT
>JN198379.1;tax=d:Eukarya,p:Arthropoda,c:Insecta,o:Trichoptera,f:Philopotamidae,g:Wormaldia,s:Wormaldiasp.BOLD:AAB7150
CCTTTCTAGAAATATTTCACATCTTGGGAAAGCAGTTGATTTAACAATTTTTTCCTTACATATAGCAGGAATCTCCTCAATTCTAGGAGCTATTAATTTTATTACTACAGTAATTAATATACGATCTAAATTTATATCTCTTGATCGAATACCTTTACTAGTATGATCAGTAATAATTACTGCAATTTTACTTCTTTTATCCCTACCTGTTCTTGCAGGAGCAATTACTATACTTTTAACTGACCGAAATTTAAATACTTCATTTTTTGACCCAGCAGGAGGAGGAGACCCTATTTTATACCAACACTTATTT
>JN198377.1;tax=d:Eukarya,p:Arthropoda,c:Insecta,o:Trichoptera,f:Philopotamidae,g:Wormaldia,s:Wormaldiasp.BOLD:AAB7152
TCTTTCTAGAAATATTTCACATCTCGGAAAAGCAGTTGATTTAACAATTTTTTCCTTACATATAGCAGGAATCTCCTCAATTCTAGGGGCTATTAATTTTATTACTACAGTAATTAATATACGATCTAAATTTATATCTCTTGATCGAATACCTTTACTAGTATGATCAGTAATAATTACTGCAATTTTACTTCTTTTATCATTACCTGTTCTTGCAGGAGCAATTACTATACTTTTAACTGATCGAAATTTAAATACTTCATTTTTTGACCCAGCAGGAGGGGGGGACCCTATTTTATATCAACACTTATTT
>JN200381.1;tax=d:Eukarya,p:Arthropoda,c:Insecta,o:Plecoptera,f:Perlodidae,g:Isoperla,s:Isoperlafrisoni
ACTTTCAGCAGGAATTGCACATGCAGGAGCTTCTGTTGATATAGCAATTTTCTCTCTTCATTTAGCTGGTGTGTCTTCAATTTTAGGAGCTGTAAATTTTATTACGACTGTTATTAATATGCGATCTAGAGGGATAACTTTAGACCGAATACCTTTATTTGTTTGAGCAGTTGCAATCACTGCATTGTTATTACTTCTTTCTCTCCCAGTATTAGCCGGGGCAATTACAATACTTTTAACTGATCGAAATCTAAATACTTCCTTCTTTGACCCAGCTGGTGGGGGGGATCCAATTTTATACCAACACCTATTT
>JN198531.1;tax=d:Eukarya,p:Arthropoda,c:Insecta,o:Ephemeroptera,f:Baetidae,g:Acerpenna,s:Acerpennasp.BOLD:AAB3339
TCTGGCTGCTAATATCGCTCATGGGGGATCTTCAGTGGATTTTGCTATTTTTTCTTTACACTTGGCTGGGGTGTCATCTATTTTAGGGGCGGTTAACTTCATTACTACAGTCATTAATATACGTAGCCCGGGAATAACGTTAGATCGTATACCTTTATTTGTGTGGTCGGTAGTTATTACTGCGGTGTTATTACTTCTTTCACTGCCTGTATTAGCTGGAGCTATTACTATGCTCTTAACGGACCGTAATTTGAACACTTCATTTTTTGATCCTGCCGGGGGAGGAGACCCAATTTTATACCAACATTTGTTT
>JN198533.1;tax=d:Eukarya,p:Arthropoda,c:Insecta,o:Ephemeroptera,f:Baetidae,g:Acerpenna,s:Acerpennasp.BOLD:AAB3339
TCTGGCTGCTAATATCGCTCATGGGGGATCTTCAGTGGATTTTGCTATTTTTTCTTTACACTTGGCTGGGGTGTCATCTATTTTAGGGGCGGTTAACTTCATTACTACAGTCATTAATATACGTAGCCCGGGAATAACGTTAGATCGTATACCTTTATTTGTGTGGTCGGTAGTTATTACTGCGGTGTTATTACTTCTTTCACTGCCTGTATTAGCTGGAGCTATTACTATGCTCTTAACGGACCGTAATTTGAACACTTCATTTTTTGATCCTGCCGGGGGAGGGGACCCAATTTTATACCAACATTTGTTT
>KR141623.1;tax=d:Eukarya,p:Arthropoda,c:Insecta,o:Ephemeroptera,f:Baetidae,g:Acerpenna,s:Acerpennasp.BOLD:AAB3339
TCTGGCTGCTAATATTGCTCATGGGGGATCTTCAGTGGATTTTGCTATTTTTTCTTTACACTTGGCTGGTGTGTCATCTATTTTAGGGGCGGTTAACTTCATTACTACAGTCATTAATATACGTAGCCCGGGAATAACGTTAGATCGTATACCTTTATTTGTGTGGTCGGTAGTTATCACTGCGGTGTTATTACTTCTTTCACTACCCGTATTAGCTGGAGCCATTACTATGCTCTTAACGGACCGTAATTTGAACACTTCATTTTTCGACCCTGCCGGGGGAGGGGATCCAATTTTATACCAACATTTGTTT
>KR145459.1;tax=d:Eukarya,p:Arthropoda,c:Insecta,o:Ephemeroptera,f:Baetidae,g:Acerpenna,s:Acerpennasp.BOLD:AAB3339
TCTGGCTGCTAATATCGCTCATGGGGGATCTTCAGTGGATTTTGCTATTTTTTCTTTACACTTGGCTGGTGTGTCATCAATTTTAGGGGCGGTTAACTTCATTACTACAGTCATTAATATACGTAGCCCGGGAATAACGTTAGATCGTATACCTTTATTTGTGTGGTCGGTAGTTATTACTGCGGTGTTATTACTTCTTTCACTACCCGTATTAGCTGGAGCCATTACTATGCTCTTAACGGACCGTAATTTGAACACTTCATTTTTCGACCCTGCCGGGGGAGGGGATCCAATTTTATACCAACATTTGTTT
>KR146643.1;tax=d:Eukarya,p:Arthropoda,c:Insecta,o:Ephemeroptera,f:Baetidae,g:Acerpenna,s:Acerpennasp.BOLD:AAB3339
TCTGGCTGCTAATATCGCTCATGGGGGATCTTCAGTGGATTTTGCTATTTTTTCTTTACACTTGGCTGGTGTGTCATCTATTTTAGGGGCGGTTAACTTCATTACTACAGTCATTAATATACGTAGCCCGGGAATAACGTTAGATCGTATACCTTTATTTGTGTGGTCGGTAGTTATCACTGCGGTATTATTACTTCTTTCACTACCCGTATTAGCTGGAGCCATTACTATGCTCTTAACGGACCGTAATTTGAACACTTCATTTTTCGACCCTGCCGGGGGAGGGGATCCAATTTTATACCAACATTTGTTT
>KR144293.1;tax=d:Eukarya,p:Arthropoda,c:Insecta,o:Ephemeroptera,f:Baetidae,g:Acerpenna,s:Acerpennasp.BOLD:AAB3339
TCTGGCTGCTAATATCGCTCATGGGGGATCTTCAGTGGATTTTGCTATTTTTTCTTTACACTTGGCTGGTGTGTCATCTATTTTAGGGGCGGTTAACTTCATTACTACAGTCATTAATATACGTAGCCCGGGAATAACGTTAGATCGTATACCTTTATTTGTGTGGTCGGTAGTTATCACTGCGGTGTTATTACTTCTTTCACTACCCGTATTAGCTGGAGCCATTACTATGCTCTTAACGGACCGTAATTTGAACACTTCATTTTTCGACCCTGCCGGGGGAGGG
>KR147315.1;tax=d:Eukarya,p:Arthropoda,c:Insecta,o:Ephemeroptera,f:Baetidae,g:Acerpenna,s:Acerpennasp.BOLD:AAB3339
TCTGGCTGCTAATATTGCTCATGGGGGATCTTCAGTGGATTTTGCTATTTTTTCTTTACACTTGGCTGGTGTGTCATCTATTTTAGGGGCGGTTAACTTCATTACTACAGTCATTAATATACGTAGCCCGGGAATAACGTTAGATCGTATACCTTTATTTGTGTGGTCGGTAGTTATCACTGCGGTGTTATTACTTCTTTCACTACCCGTATTAGCTGGAGCCATTACTATGCTCTTAACGGACCGTAATTTGAACACTTCATTTTTCGACCCTGCCGGGGAGGG
>KR141457.1;tax=d:Eukarya,p:Arthropoda,c:Insecta,o:Ephemeroptera,f:Baetidae,g:Acerpenna,s:Acerpennasp.BOLD:AAB3339
TGGCTGCTAATATCGCTCATGGGGGATCTTCAGTGGATTTTGCTATTTTTTCTTTACACTTGGCTGGTGTGTCATCTATTTTAGGGGCGGTTAACTTCATTACTACAGTCATTAATATACGTAGCCCGGGAATAACGTTAGATCGTATACCTTTATTTGTGTGGTCGGTAGTTATTACTGCGGTGTTATTACTTCTCTCACTACCCGTATTAGCTGGAGCCATTACTATGCTCTTAACGGACCGTAATTTGAACACTTCATTTTTTGACCCTGCTGGG
>KR145619.1;tax=d:Eukarya,p:Arthropoda,c:Insecta,o:Ephemeroptera,f:Baetidae,g:Acerpenna,s:Acerpennasp.BOLD:AAB3339
TCTGGCTGCTAATATCGCTCATGGGGGATCTTCAGTGGATTTTGCTATTTTTTCTTTACACTTGGCTGGTGTGTCATCTATTTTAGGGGCGGTTAATTTCATTACTACAGTCATTAATATACGTAGCCCGGGAATAACGTTAGATCGTATACCTTTATTTGTGTGGTCGGTAGTTATTACTGCGGTGTTATTACTTCTTTCACTACCCGTGTTAGCTGGAGCCATTACTATGCTCTTAACGGACCGTAATTTGAACACTTCATTTTTCGACCC
>JN198534.1;tax=d:Eukarya,p:Arthropoda,c:Insecta,o:Ephemeroptera,f:Baetidae,g:Acerpenna,s:Acerpennasp.BOLD:AAB3339
TCTGGCTGCTAATATCGCTCATGGGGGATCTTCAGTGGATTTTGCTATTTTTTCTTTACACTTGGCTGGTGTGTCATCTATTTTAGGGGCGGTTAACTTCATTACTACAGTCATTAATATACGTAGCCCGGGAATAACGTTAGATCGTATACCTTTATTTGTGTGGTCGGTAGTTATTACTGCGGTGTTATTACTTCTTTCACTACCCGTATTAGCTGGAGCCATTACTATGCTCTTAACGGACCGTAATTTGAACACTTCATTT
>KR142872.1;tax=d:Eukarya,p:Arthropoda,c:Insecta,o:Plecoptera,f:Perlidae,g:Acroneuria,s:Acroneuriasp.BOLD:AAB2220
CACTTTCAGCAGGAATCGCTCATGCAGGTGCCTCCGTTGACATGGCTATCTTCTCCTTGCACTTAGCAGGGGTATCCTCGATTCTAGGAGCCGTAAACTTTATCACCACAGTGATCAATATACGATCAGCAGGAATAACCCTTGATCGTATACCTTTATTTGTGTGAGCAGTAGCTATCACAGCGTTGTTACTCCTCCTTTCCCTACCAGTTCTTGCCGGGGCAATCACAATATTATTAACAGACCGAAATCTAAACACCTCATTTTTTGACCCTGCAGGAGGCGGGGACCC
>KR140385.1;tax=d:Eukarya,p:Arthropoda,c:Insecta,o:Plecoptera,f:Perlidae,g:Acroneuria,s:Acroneuriasp.BOLD:AAB2220
ACTTTCAGCAGGAATCGCTCATGCAGGTGCCTCCGTTGACATGGCTATCTTCTCCTTGCACTTAGCAGGGGTATCCTCGATTCTAGGAGCCGTAAACTTTATCACCACAGTAATCAATATACGATCAGCAGGAATGACCCTTGATCGTATACCTCTATTTGTGTGAGCAGTAGCTATTACAGCGTTGTTGCTCCTCCTTTCCCTACCAGTTCTTGCCGGGGCAATCACAATATTACTAACAGACCGAAATCTAAACACCTCATTTTTTGACCCTGCAGGAGGCGGGGACCC
>KR142126.1;tax=d:Eukarya,p:Arthropoda,c:Insecta,o:Plecoptera,f:Perlidae,g:Acroneuria,s:Acroneuriasp.BOLD:AAB2220
ACTTTCAGCAGGAATCGCTCATGCAGGTGCCTCCGTTGACATGGCTATCTTCTCCTTGCACTTAGCAGGGGTATCCTCGATTCTAGGAGCCGTAAACTTTATCACCACAGTGATCAATATGCGATCAGCAGGAATAACCCTTGATCGTATACCTTTATTTGTGTGAGCAGTAGCTATCACAGCGTTGTTGCTCCTCCTTTCCCTACCAGTTCTTGCCGGGGCAATCACAATATTATTAACAGACCGAAATCTAAACACCTCATTTTTTGACCCTGCAGGAGGCGGGGACCC
>KR147586.1;tax=d:Eukarya,p:Arthropoda,c:Insecta,o:Plecoptera,f:Perlidae,g:Acroneuria,s:Acroneuriasp.BOLD:AAB2220
CACTTTCAGCAGGAATCGCTCATGCAGGTGCCTCCGTTGACATGGCTATCTTCTCCTTGCACTTAGCAGGGGTATCCTCGATTCTAGGAGCCGTAAACTTTATCACCACAGTGATCAATATACGATCAGCAGGAATAACCCTTGATCGTATACCTTTATTTGTGTGAGCAGTAGCTATCACAGCGTTGTTACTCCTCCTTTCCCTACCAGTTCTTGCCGGGGCAATCACAATATTATTAACAGACCGAAATCTAAACACCTCATTTTTTGACCCTGCAGGAGGCGGGACCC
>KR142710.1;tax=d:Eukarya,p:Arthropoda,c:Insecta,o:Plecoptera,f:Perlidae,g:Acroneuria,s:Acroneuriasp.BOLD:AAB2220
ACTTTCAGCAGGAATCGCTCATGCAGGTGCCTCCGTTGACATGGCTATCTTCTCCTTGCACTTAGCAGGGGTATCCTCGATTCTAGGAGCCGTAAACTTTATCACCACAGTAATCAATATACGATCAGCAGGAATGACCCTTGATCGTATACCTCTATTTGTGTGAGCAGTAGCTATCACAGCGTTGTTGCTCCTCCTTTCCCTACCAGTTCTTGCCGGGGCAATCACAATATTACTAACAGACCGAAATCTAAACACCTCATTTTTTGACCCTGCAGGAGGCGGGACCC
>KR144223.1;tax=d:Eukarya,p:Arthropoda,c:Insecta,o:Plecoptera,f:Perlidae,g:Acroneuria,s:Acroneuriasp.BOLD:AAB2220
ACTTTCAGCAGGAATCGCTCATGCAGGTGCCTCCGTTGACATGGCTATCTTCTCCTTGCACTTAGCAGGGGTATCCTCGATTCTAGGAGCCGTAAACTTTATCACCACAGTAATCAATATACGATCAGCAGGAATGACCCTTGATCGTATACCTCTATTTGTGTGAGCAGTAGCTATTACAGCGTTGTTGCTCCTCCTTTCCCTACCAGTTCTTGCCGGGGCAATCACAATATTACTAACAGACCGAAATCTAAACACCTCATTTTTTGACCCTGCAGGAGGCGGGACCC
>KR145442.1;tax=d:Eukarya,p:Arthropoda,c:Insecta,o:Plecoptera,f:Perlidae,g:Acroneuria,s:Acroneuriasp.BOLD:AAB2220
ACTTTCAGCAGGAATCGCTCATGCAGGTGCCTCCGTTGACATGGCTATCTTCTCCTTGCACTTAGCAGGGGTATCCTCGATTCTAGGAGCCGTAAACTTTATCACCACAGTGATCAATATGCGATCAGCAGGAATAACCCTTGATCGTATACCTTTATTTGTGTGAGCAGTAGCTATCACAGCGTTGTTGCTCCTCCTTTCCCTACCAGTTCTTGCCGGGGCAATCACAATATTATTAACAGACCGAAATCTAAACACCTCATTTTTTGACCCTGCAGGAGGCGGGACC
>JN200263.1;tax=d:Eukarya,p:Arthropoda,c:Insecta,o:Plecoptera,f:Perlidae,g:Acroneuria,s:Acroneuriasp.BOLD:AAD8000
CCTCTCAGCAGGAATTGCTCATGCCGGAGCCTCTGTTGACATGGCTATTTTCTCCTTGCATTTGGCGGGAGTATCCTCCATTTTAGGGGCTGTAAATTTTATTACCACAGTTATTAATATACGATCAGCAGGGATAACCCTAGACCGTATACCTCTTTTTGTATGAGCAGTGGCTATCACAGCTCTATTGCTCCTACTTTCCCTTCCAGTTCTTGCCGGAGCAATCACCATGCTTCTGACAGACCGGAACCTAAATACTTCATTTTTTGACCCTGCCGGAGGGGGAGACCCTATTCTATACCAACACCTGTTT
>JN200261.1;tax=d:Eukarya,p:Arthropoda,c:Insecta,o:Plecoptera,f:Perlidae,g:Acroneuria,s:Acroneuriasp.BOLD:AAD8001
TCTCGGCAGGGATTGCTCATGCCGGAGCCTCTGTTGACATGGCTATTTTCTCCTTACATTTGGCGGGGGTATCTTCCATTTTAGGGGCTGTAAATTTTATCACCACAGTTATTAATATACGATCAGCAGGAATAACCCTAGACCGTATACCTCTTTTTGTGTGAGCAGTGGCTATCACAGCACTATTACTCCTACTTTCCCTTCCAGTTCTTGCCGGAGCAATCACCATACTTCTGACAGACCGGAACCTAAATACTTCATTTTTTGACCCTGCCGGAGGGG
>JN198535.1;tax=d:Eukarya,p:Arthropoda,c:Insecta,o:Plecoptera,f:Perlidae,g:Acroneuria,s:Acroneuriasp.BOLD:AAD8001
CCTCTCGGCAGGGATTGCTCATGCCGGAGCCTCTGTTGACATGGCTATTTTCTCCTTACATTTGGCGGGGGTATCCTCCATTTTAGGGGCTGTAAATTTTATCACCACAGTTATTAATATACGATCAGCAGGAATAACCCTAGACCGTATACCTCTTTTTGTGTGAGCAGTGGCTATCACAGCACTATTACTCCTACTTTCCCTTCCAGTTCTTGCCGGAGCAATCACCATACTTCTGACAGACCGGAACCTAAATACTTCATTTTTTGACCCTGCCGG
>HQ938270.1;tax=d:Eukarya,p:Arthropoda,c:Insecta,o:Plecoptera,f:Chloroperlidae,g:Alloperla,s:Alloperlasp.BOLD:AAB8798
ACTTTCAGCTGGAATCGCGCATGCCGGAGCATCTGTCGATATGGCTATCTTCTCGCTACACTTAGCCGGTGTATCATCAATTTTAGGAGCTGTCAATTTCATTACCACAGTAATCAATATACGATCAAGAGGTATAACGCTCGACCGTATACCCTTGTTTGTATGAGCTGTAGCTATTACAGCTTTACTTTTACTTCTTTCATTACCAGTTTTAGCCGGAGCTATTACTATATTATTAACTGATCGAAATCTTAATACCTCATTCTTCGACCCTGCGGGAGGAGGAGACCCTATCTTATACCAACATTTATTC
>JN198537.1;tax=d:Eukarya,p:Arthropoda,c:Insecta,o:Plecoptera,f:Chloroperlidae,g:Alloperla,s:Alloperlasp.BOLD:AAB8798
ACTTTCAGCTGGAATCGCGCATGCCGGAGCATCTGTCGATATGGCTATCTTCTCGCTACACTTAGCCGGTGTATCATCAATTTTAGGAGCTGTCAATTTCATTACCACAGTAATCAATATACGATCAAGAGGTATAACACTCGACCGTATACCCTTGTTTGTATGAGCTGTAGCTATTACAGCTTTACTTTTACTTCTTTCATTACCAGTTTTAGCCGGAGCTATTACTATATTATTAACTGATCGAAATCTTAATA
>JN200266.1;tax=d:Eukarya,p:Arthropoda,c:Insecta,o:Ephemeroptera,f:Ameletidae,g:Ameletus,s:Ameletussp.BOLD:AAB6152
CCTTTCTTCAGGAATTGCCCATGCCGGAGCATCTGTTGATTTAGCTATTTTTTCTCTTCATTTGGCGGGAATTTCTTCTATCTTAGGGGCAGTTAATTTTATTACTACTACAATCAATATACGATCTAGAGGAATAACTATAGATCGTATTCCTTTATTTGTATGATCTGTTGTAATTACCGCCGTACTCCTCCTCCTTTCTTTACCTGTCTTAGCGGGAGCTATTACAATACTTTTAACAGATCGAAACTTAAATACCTCATTTTTCGATCCTGCAGGAGGAGGAGACCCAATTTTATATCAACATTTATTT
>JN197438.1;tax=d:Eukarya,p:Arthropoda,c:Insecta,o:Ephemeroptera,f:Ameletidae,g:Ameletus,s:Ameletussp.BOLD:AAB6152
CCTTTCTTCAGGAATTGCCCATGCCGGAGCATCTGTTGATTTAGCTATTTTTTCTCTTCATTTGGCGGGAATTTCTTCTATCTTAGGGGCAGTTAATTTTATTACTACTATAATCAATATACGATCTAGAGGAATAACTATAGATCGTATTCCTTTATTTGTATGATCTGTTGTAATTACCGCCGTACTCCTCCTCCTTTCTTTACCTGTCTTAGCGGGAGCTATTACAATACTTTTAACAGATCGAAACTTAAATACCTCATTTTTCGATCCTG
>JN197431.1;tax=d:Eukarya,p:Arthropoda,c:Insecta,o:Ephemeroptera,f:Ameletidae,g:Ameletus,s:Ameletussp.BOLD:AAB6153
GCTTTCTTCGGGGATCGCTCATGCCGGGGCATCAGTTGATTTAGCTATTTTTTCTCTCCATTTGGCAGGAGTATCTTCTATCTTAGGGGCAGTAAACTTTATTACCACTACAATCAACATACGATCTAGAGGAATAACTATAGACCGTATTCCTTTATTTGTGTGGTCTGTTGTAATTACTGCTGTTCTCCTTCTCCTCTCTTTACCTGTATTAGCAGGAGCTATCACAATACTTTTAACTGATCGAAATTTAAACACCTCTTTCTTCGATCCCGCAGGGGGAGGAGACCCTATTTTATACCAACATTTATTC
>JN197439.1;tax=d:Eukarya,p:Arthropoda,c:Insecta,o:Ephemeroptera,f:Ameletidae,g:Ameletus,s:Ameletussp.BOLD:AAB6153
GCTTTCTTCGGGGATCGCTCATGCCGGGGCATCAGTTGATTTAGCTATTTTTTCTCTCCATTTGGCAGGAGTATCTTCTATCTTAGGGGCAGTAAACTTTATTACCACTACAATCAACATACGATCTAGAGGAATAACTATAGACCATATTCCTTTATTTGTGTGGTCTGTTGTAATTACTGCTGTTCTCCTTCTCCTCTCTTTACCTGTATTAGCAGGAGCTATCACAATACTTTTAACTGATCGAAATTTAAACACCTCTTTCTTCGATCCCGCAGGGGGAGGAGACCCTATTTTATACCAACATTTATTC
>JN200269.1;tax=d:Eukarya,p:Arthropoda,c:Insecta,o:Ephemeroptera,f:Ameletidae,g:Ameletus,s:Ameletussp.BOLD:AAB6153
GCTTTCTTCGGGGATCGCTCATGCCGGAGCATCAGTTGATTTAGCTATTTTTTCTCTCCATTTGGCAGGAGTATCTTCTATCTTAGGGGCAGTAAACTTTATCACCACTACAATCAACATACGATCTAGAGGAATAACTATAGACCGTATTCCTTTATTTGTGTGGTCTGTTGTAATTACTGCTGTTCTCCTTCTCCTCTCTTTACCTGTATTAGCAGGAGCTATCACAATACTTTTAACTGATCGAAATTTAAACACCTCTTTCT
>JN197432.1;tax=d:Eukarya,p:Arthropoda,c:Insecta,o:Ephemeroptera,f:Ameletidae,g:Ameletus,s:Ameletussp.BOLD:AAG2837
CTTTCTTCAGGAATCGCTCATGCCGGAGCATCAGTTGATTTAGCTATTTTTTCTCTTCATTTGGCGGGAGTATCCTCTATCCTAGGAGCAGTAAACTTTATCACAACAACAATTAACATGCGATCCAGAGGGATAACTATAGACCGCATTCCCCTATTTGTATGGTCTGTTGTAATTACTGCTGTACTTCTCCTTCTTTCTTTGCCTGTATTAGCAGGAGCTATCACGATACTTTTAACGGATCGAAATTTAAATACCTCCTTCTTCGACCCTGCAGGAGGTGGAGATCCAATCTTGTACCAACATTTATT
>JN197447.1;tax=d:Eukarya,p:Arthropoda,c:Insecta,o:Plecoptera,f:Nemouridae,g:Amphinemura,s:Amphinemurasp.BOLD:AAB1679
GCTATCTGCAGGGATTGCCCACGCTGGGTCATCAGTAGATATGGCTATTTTTTCTTTACATTTAGCTGGTGTTTCATCCATTTTAGGGGCAGTAAATTTTATTACCACAGTAATCAATATACGATCCTCAGGAATAACCCTAGACCGAATACCCCTCTTTGTTTGAGCAGTAGTAATTACTGCCCTTCTATTGTTGCTTTCCCTTCCTGTCCTCGCAGGAGCTATTACTATATTGTTARCTGATCGTAACCTAAATACTTCTTTTTTTGATCCTGCCGGAGGGGGAGACCCTATTCTTTACCAACATTTATTT
>JN197450.1;tax=d:Eukarya,p:Arthropoda,c:Insecta,o:Plecoptera,f:Nemouridae,g:Amphinemura,s:Amphinemurasp.BOLD:AAB1679
CCTATCTGCAGGAATTGCCCACGCTGGGTCATCAGTAGATATGGCTATTTTTTCTTTACATTTAGCCGGTGTTTCATCCATTTTAGGGGCAGTAAATTTTATTACCACAGTAATCAATATGCGATCCTCAGGAATAACCCTAGACCGAATACCCCTCTTTGTTTGAGCAGTAGTAATTACTGCCCTTCTATTATTGCTTTCCCTTCCTGTACTCGCAGGAGCTATTACTATATTATTAACTGATCGTAATCTAAATACTTCTTTTTTTGATCCTGCCGGAGGGGGAGACCCTATTCTTTACCAACATTTATTT
>JN198543.1;tax=d:Eukarya,p:Arthropoda,c:Insecta,o:Plecoptera,f:Nemouridae,g:Amphinemura,s:Amphinemurasp.BOLD:AAB1679
CCTATCTGCAGGGATTGCCCACGCTGGGTCATCAGTAGATATGGCTATTTTTTCTTTACATTTAGCCGGTGTTTCATCCATTCTAGGAGCAGTAAATTTTATTACCACAGTAATCAATATACGATCCTCAGGAATAACCCTAGACCGAATACCCCTCTTTGTTTGAGCAGTAGTAATTACTGCCCTTCTATTGTTGCTTTCCCTTCCTGTACTCGCAGGAGCTATTACTATATTGTTAACTGATCGTAACCTAAATACTTCTTTTTTTGATCCTGCCGGAGGGGGAGACCCTATTCTCTACCAACATTTATTT
>JN198544.1;tax=d:Eukarya,p:Arthropoda,c:Insecta,o:Plecoptera,f:Nemouridae,g:Amphinemura,s:Amphinemurasp.BOLD:AAB1679
CCTATCTGCAGGGATTGCCCACGCTGGGTCATCAGTAGATATGGCTATTTTTTCTTTACATTTAGCCGGTGTTTCATCCATTCTAGGGGCAGTAAATTTTATTACCACAGTAATCAATATACGATCCTCAGGAATAACCCTAGACCGAATACCCCTCTTTGTTTGAGCAGTAGTAATTACTGCCCTTCTATTGTTGCTTTCCCTTCCTGTACTCGCAGGAGCTATTACTATATTGTTAACTGATCGTAACCTAAATACTTCTTTTTTTGATCCTGCCGGAGGGGGAGACCCTATTCTCTACCAACATTTATTT
>JN200275.1;tax=d:Eukarya,p:Arthropoda,c:Insecta,o:Plecoptera,f:Nemouridae,g:Amphinemura,s:Amphinemurasp.BOLD:AAB1679
GCTATCTGCAGGGATTGCCCACGCTGGGTCATCAGTAGATATGGCTATTTTTTCTTTACATTTAGCTGGTGTTTCATCCATTTTAGGGGCAGTAAATTTTATTACCACAGTAATCAATATACGATCCTCAGGAATAACCCTAGACCGAATACCCCTCTTTGTTTGAGCAGTAGTAATTACTGCCCTTCTATTGTTGCTTTCCCTTCCCGTCCTCGCAGGAGCTATTACTATATTGTTAACTGATCGTAACCTAAATACTTCTTTTTTTGATCCTGCCGGAGGGGGAGACCCTATTCTTTACCAACATTTATTT
>JN200279.1;tax=d:Eukarya,p:Arthropoda,c:Insecta,o:Plecoptera,f:Nemouridae,g:Amphinemura,s:Amphinemurasp.BOLD:AAB1679
CCTATCTGCAGGGATTGCCCACGCTGGGTCATCAGTAGATATGGCTATTTTTTCTTTACATTTAGCCGGTGTTTCATCCATTCTAGGAGCAGTAAATTTTATTACCACAGTAATCAATATACGATCCTCAGGAATAACCCTAGACCGAATACCCCTCTTTGTTTGAGCAGTAGTAATTACTGCCCTTCTATTGTTGCTTTCCCTTCCTGTACTTGCAGGAGCTATTACTATATTGTTAACTGATCGTAACCTAAATACTTCTTTTTTTGATCCTGCCGGAGGGGGAGACCCTATTCTTTACCAACATTTATTT
>JN197445.1;tax=d:Eukarya,p:Arthropoda,c:Insecta,o:Plecoptera,f:Nemouridae,g:Amphinemura,s:Amphinemurasp.BOLD:AAB1679
CCTATCTGCAGGAATTGCCCACGCTGGGTCATCAGTAGATATGGCTATTTTTTCTTTACATTTAGCCGGTGTTTCATCCATTTTAGGGGCAGTAAATTTTATTACCACAGTAATCAATATGCGATCCTCAGGAATAACCCTAGACCGAATACCCCTCTTTGTTTGAGCAGTAGTAATTACTGCCCTTCTATTATTGCTTTCCCTTCCTGTACTCGCAGGAGCTATTACTATATTATTAACTGATCGTAATCTAAATACTTCTTTTTTTGATCCTGCCGGAGGGGGGGACCCTATTCTTTACCAACATTTA
>JN198541.1;tax=d:Eukarya,p:Arthropoda,c:Insecta,o:Plecoptera,f:Nemouridae,g:Amphinemura,s:Amphinemurasp.BOLD:AAB1679
TATCTGCAGGGATTGCCCACGCTGGGTCATCAGTAGATATGGCTATTTTTTCTTTACATTTAGCCGGTGTTTCATCCATTCTAGGGGCAGTAAATTTTATTACCACAGTAATCAATATACGATCCTCAGGAATAACCCTAGACCGAATACCCCTCTTTGTTTGAGCAGTAGTAATTACTGCCCTTCTATTGTTGCTTTCCCTTCCCGTACTCGCAGGAGCTATTACTATATTGTTAACTGATCGTAACCTAAATACTTCTTTTTTTGACCCCGCCGGAGGGGGAG
>JN200278.1;tax=d:Eukarya,p:Arthropoda,c:Insecta,o:Plecoptera,f:Nemouridae,g:Amphinemura,s:Amphinemurasp.BOLD:AAB1679
CCTATCTGCAGGAATTGCCCACGCTGGGTCATCAGTAGATATGGCTATTTTTTCTTTACATTTAGCCGGTGTTTCATCCATTCTAGGGGCAGTAAATTTTATTACCACAGTAATCAATATACGATCCTCAGGAATAACCCTAGACCGAATACCCCTCTTTGTTTGAGCAGTAGTAATTACTGCCCTTCTATTGTTGCTTTCCCTTCCTGTACTCGCAGGAGCTATTACTATATTGTTAACGGATCGTAACCTAAATACTTCTTTTTTTGATCCTGCC
>KR377326.1;tax=d:Eukarya,p:Arthropoda,c:Insecta,o:Plecoptera,f:Nemouridae,g:Amphinemura,s:Amphinemurasp.BOLD:AAB1679
CCTATCTGCAGGAATTGCCCACGCTGGATCATCAGTAGATATGGCTATTTTTTCTTTACATTTAGCCGGTGTTTCATCCATTCTAGGGGCAGTAAATTTTATTACCACAGTAATCAATATACGATCCTCAGGAATAACCCTCGACCGAATACCCCTCTTTGTTTGAGCAGTAGTAATTACTGCCCTTCTATTGTTGCTTTCCCTTCCTGTACTCGCAGGAGCTATTACTATATTGTTAACGGATCGTAACCTAAATACTTCTTTTTTTG
>JN200274.1;tax=d:Eukarya,p:Arthropoda,c:Insecta,o:Plecoptera,f:Nemouridae,g:Amphinemura,s:Amphinemurasp.BOLD:AAB1679
CCTATCTGCAGGGATTGCCCACGCTGGGTCATCAGTAGATATGGCTATTTTTTCTTTACATTTAGCCGGTGTTTCATCCATTCTAGGAGCAGTAAATTTTATTACCACAGTAATCAATATACGATCCTCAGGAATAACCCTAGACCGAATACCCCTCTTTGTTTGAGCAGTAGTAATTACTGCCCTTCTATTGTTGCTTTCCCTTCCTGTACTTGCAGGAGCTATTACTATATTGTTAACTGATCGTAATCTAAATACTTCTTTTT
>JN200276.1;tax=d:Eukarya,p:Arthropoda,c:Insecta,o:Plecoptera,f:Nemouridae,g:Amphinemura,s:Amphinemurasp.BOLD:AAB1679
CTATCTGCAGGGATTGCCCATGCTGGGTCATCAGTAGATATGGCTATTTTTTCTTTACATTTAGCCGGTGTTTCATCCATTCTAGGAGCAGTAAATTTTATTACCACAGTAATCAATATACGATCCTCAGGAATAACCCTAGACCGAATACCCCTCTTTGTTTGAGCAGTAGTAATTACTGCCCTTCTATTGTTGCTTTCCCTTCCTGTACTTGCAGGAGCTATTACTATATTGTTAACTGATCGTAACCTAAATACTTCTTTTTT
>JN198542.1;tax=d:Eukarya,p:Arthropoda,c:Insecta,o:Plecoptera,f:Nemouridae,g:Amphinemura,s:Amphinemurasp.BOLD:AAB1679
TATCTGCAGGGATTGCCCACGCTGGGTCATCAGTAGATATGGCTATTTTTTCTTTACATTTAGCCGGTGTTTCATCCATTCTAGGGGCAGTAAATTTTATTACCACAGTAATCAATATACGATCCTCAGGAATAACCCTAGACCGGATACCCCTCTTTGTTTGAGCAGTAGTAATTACTGCCCTTCTATTGTTGCTTTCCCTTCCCGTACTCGCAGGAGCTATTACTATATTGTTAACTGATCGTAACCTAAATACTTCTTTT
>JN200271.1;tax=d:Eukarya,p:Arthropoda,c:Insecta,o:Plecoptera,f:Nemouridae,g:Amphinemura,s:Amphinemurasp.BOLD:AAB1679
CCTATCTGCAGGGATTGCCCACGCTGGGTCATCAGTAGATATGGCTATTTTTTCTTTACATTTAGCCGGTGTTTCATCCATTCTAGGGGCAGTAAATTTTATTACCACAGTAATCAATATACGATCCTCAGGAATAACCCTAGACCGAATACCCCTCTTTGTTTGAGCAGTAGTAATTACTGCCCTTCTATTGTTGCTTTCCCTTCCTGTACTTGCAGGAGCTATTACTATATTGTTAACTGATCGTAACCTAAATACTTCTT
>JN197444.1;tax=d:Eukarya,p:Arthropoda,c:Insecta,o:Plecoptera,f:Nemouridae,g:Amphinemura,s:Amphinemurasp.BOLD:AAB6692
CCTTATCTGCGGGAATTGCTCACGCCGGGTCATCTGTAGATATAGCAATTTTTTCTTTACATTTAGCTGGGGTCTCATCAATCTTAGGGGCTGTAAACTTCATTACTACTGTAATTAATATACGGTCTTCCGGAATATCCCTTGACCGAATACCCCTATTTGTTTGGGCAGTTGTAATTACTGCCCTTCTTCTTCTTCTTTCCCTTCCTGTATTAGCAGGGGCCATTACTATACTTTTAACTGATCGAAATCTAAATACTTCTTTTTTTGACCCAGCAGGAGGAGGAGACCCCATTCTTTACCAACATTTATTT
>JN200280.1;tax=d:Eukarya,p:Arthropoda,c:Insecta,o:Plecoptera,f:Nemouridae,g:Amphinemura,s:Amphinemurasp.BOLD:AAB6692
CCTTATCTGCGGGAATTGCTCACGCCGGGTCATCTGTAGATATAGCAATTTTTTCTTTACATTTAGCTGGGGTCTCATCAATCTTAGGAGCTGTAAACTTCATTACTACTGTAATTAATATACGGTCTTCCGGAATATCCCTTGACCGAATACCCCTATTTGTTTGGGCAGTTGTAATCACTGCCCTTCTTCTTCTTCTTTCCCTTCCTGTATTAGCGGGGGCCATTACTATACTTTTAACTGATCGAAATCTAAATACTTCTTTTTTCGACCCAGCAGGAGGAGGAGACCCCATTCTTTACCAACATTTATTT
>KR379931.1;tax=d:Eukarya,p:Arthropoda,c:Insecta,o:Plecoptera,f:Nemouridae,g:Amphinemura,s:Amphinemurasp.BOLD:AAB6692
CCTTATCTGCGGGAATTGCTCACGCCGGGTCATCTGTAGATATAGCAATTTTTTCTTTACATTTAGCTGGGGTCTCATCAATCTTAGGGGCTGTAAACTTCATTACTACTGTAATTAATATGCGGTCTTCCGGGATATCCCTTGACCGAATACCCCTATTTGTGTGGGCAGTTGTAATTACTGCCCTTCTTCTTCTTCTTTCCCTTCCTGTATTAGCAGGGGCCATTACTATACTTTTAACTGATCGA
>JN197455.1;tax=d:Eukarya,p:Arthropoda,c:Insecta,o:Ephemeroptera,f:Baetidae,g:Baetis,s:Baetissp.BOLD:AAA4715
TTTATCCCCCCTTAGCGGCTAATATCGCCCATGGTGGGTCATCGGTTGATTTTGCTATCTTTTCATTACACTTAGCGGGTATTTCTTCTATTTTAGGGGCAGTTAATTTCATTACTACCGTTGTTAATATGCGTAGTCCTGGTATAACCTTAGACCGTATACCACTATTTGTGTGATCTGTCGTGATTACGGCGGTGTTATTATTATTATCCTTACCAGTCTTAGCAGGAGCTATTACGATGCTGTTAACTGATCGTAATTTAAATACTTCTTTTTTTGACCCGGCTGGCGGGGGTGACCCTATTTTGTACCAACACTTATTTTG
>JN197456.1;tax=d:Eukarya,p:Arthropoda,c:Insecta,o:Ephemeroptera,f:Baetidae,g:Baetis,s:Baetissp.BOLD:AAA4715
TTTATCCCCCCTTAGCGGCTAATATCGCCCATGGTGGGTCATCGGTTGATTTTGCTATCTTTTCATTACACTTAGCGGGTATTTCTTCTATTTTAGGGGCAGTTAATTTCATTACTACCGTTGTTAATATGCGTAGTCCTGGTATAACCTTAGACCGTATACCACTATTTGTATGATCTGTCGTGATTACGGCGGTGTTATTATTATTATCCTTACCAGTCTTAGCAGGAGCTATTACGATGCTGTTAACTGATCGTAATTTAAATACTTCTTTTTTTGACCCGGCTGGCGGGGGTGACCCTATTTTGTACCAACACTTATTTTG
>KR143915.1;tax=d:Eukarya,p:Arthropoda,c:Insecta,o:Ephemeroptera,f:Baetidae,g:Baetis,s:Baetissp.BOLD:AAA4715
TTTATCCCCCTTTAGCGGCTAATATCGCCCATGGCGGGTCATCGGTTGATTTTGCTATCTTTTCATTACACTTAGCGGGTATTTCTTCTATTTTAGGGGCAGTTAATTTCATTACTACCGTTGTTAATATGCGTAGTCCTGGTATAACCTTAGACCGCATACCACTATTTGTATGATCTGTCGTGATTACGGCGGTGTTATTATTATTATCCTTACCAGTCTTAGCAGGAGCTATTACGATGCTGTTAACTGATCGTAATTTAAATACTTCTTTTTTTGACCCGGCTGGCGGGGGTG
>KR379549.1;tax=d:Eukarya,p:Arthropoda,c:Insecta,o:Ephemeroptera,f:Baetidae,g:Baetis,s:Baetissp.BOLD:AAA4715
TTTATCCCCCTTTAGCGGCTAATATCGCCCATGGCGGGTCATCGGTTGATTTTGCTATCTTTTCATTACACTTAGCGGGTATTTCTTCTATTTTAGGGGCAGTTAATTTCATTACTACCGTTGTTAATATGCGTAGTCCTGGTATAACCTTAGACCGTATACCACTATTTGTATGATCTGTCGTGATTACGGCGGTGTTATTATTATTATCCTTACCAGTCTTAGCAGGAGCTATTACGATGCTGTTAACTGATCGT
>KR377654.1;tax=d:Eukarya,p:Arthropoda,c:Insecta,o:Ephemeroptera,f:Baetidae,g:Baetis,s:Baetissp.BOLD:AAA4715
TTTATCCCCCTTTAGCGGCTAATATCGCCCATGGCGGGTCATCGGTTGATTTTGCTATCTTTTCATTACACTTAGCGGGTATTTCTTCTATTTTAGGGGCAGTTAATTTCATTACTACCGTTGTTAATATGCGTAGTCCTGGTATAACCTTAGACCGCATACCGCTATTTGTGTGATCTGTCGTGATTACGGCGGTGTTATTACTATTATCCTTACCAGTCTTAGCAGGAGCTATTACGATGCTGTTAACTGAT
>KR381005.1;tax=d:Eukarya,p:Arthropoda,c:Insecta,o:Ephemeroptera,f:Baetidae,g:Baetis,s:Baetissp.BOLD:AAA4715
TTTATCCCCCTTTAGCGGCTAATATCGCCCATGGCGGATCATCGGTTGATTTTGCTATCTTTTCATTACACTTAGCGGGTATTTCTTCTATTTTAGGGGCAGTTAATTTCATTACTACCGTTGTTAATATGCGTAGTCCTGGTATAACCTTAGACCGTATACCACTATTTGTATGATCTGTCGTGATTACGGCGGTGTTATTATTATTATCCTTACCAGTCTTAGCAGGAGCTATTACGATGCTGTTAACTGAT
>JN197454.1;tax=d:Eukarya,p:Arthropoda,c:Insecta,o:Ephemeroptera,f:Baetidae,g:Baetis,s:Baetissp.BOLD:AAA4716
ACTGGCTGCCAATATCGCTCATGGTGGGTCATCAGTTGATTTTGCTATTTTTTCACTCCATTTAGCGGGGGTTTCATCTATTTTAGGGGCAGTTAATTTCATTACTACTGTTGTGAATATACGTAGCCCTGGTATAACCCTAGACCGGATACCTCTGTTTGTTTGGTCTGTTGTGATTACGGCGGTGTTATTATTATTATCTTTACCAGTTTTAGCAGGTGCTATCACTATATTGTTAAGTGATCGTAATTTAAATACTTCTTTTTT
>KM533608.1;tax=d:Eukarya,p:Arthropoda,c:Insecta,o:Ephemeroptera,f:Caenidae,g:Caenis,s:Caenissp.BOLD:AAA7515
ATTGGCAGCAGGAATCGCTCATGCTGGGGCATCAGTAGATTTAGCCATCTTCTCATTACATTTAGCAGGTGTCTCTTCAATTTTAGGTGCTGTAAATTTTATTACCACTACAATCAATATGCGTTCTAGAGGTATAACTATAGACCGTATTCCTCTATTTGTTTGGTCTGTAGTTATTACAGCAGTTCTACTTCTTCTATCACTTCCGGTTCTGGCAGGGGCTATCACTATACTTCTAACAGATCGTAACTTAAATACTTCTTTCTTTGACCCGGCGGGTGGGGGTGACCCTATTTTGTACCAACATTTGTTC
>KR144582.1;tax=d:Eukarya,p:Arthropoda,c:Insecta,o:Ephemeroptera,f:Caenidae,g:Caenis,s:Caenissp.BOLD:AAA7515
ATTGGCAGCAGGAATCGCTCATGCTGGGGCATCAGTAGATTTAGCCATCTTCTCATTACATTTAGCAGGTGTCTCTTCAATTTTAGGTGCTGTAAATTTTATCACCACTACAATCAATATGCGTTCTAGAGGTATAACTATAGACCGTATTCCTTTATTTGTTTGGTCTGTAGTTATTACAGCAGTTCTACTTCTTCTATCACTACCAGTTCTGGCAGGGGCTATCACTATACTTCTAACAGATCGTAACTTAAATACTTCTTTCTTTGACCCAGCAGGTGGGGGTGA
>KR140925.1;tax=d:Eukarya,p:Arthropoda,c:Insecta,o:Ephemeroptera,f:Caenidae,g:Caenis,s:Caenissp.BOLD:AAA7515
ATTGGCAGCAGGAATCGCTCATGCTGGGGCATCAGTAGATTTAGCCATCTTCTCATTACATTTAGCAGGTGTCTCTTCAATTTTAGGTGCTGTAAATTTTATCACCACTACGATCAATATGCGTTCTAGAGGTATAACTATAGACCGTATTCCTTTATTTGTTTGGTCTGTAGTTATTACAGCAGTTCTACTTCTTCTATCACTCCCAGTTCTGGCAGGGGCTATCACTATACTTCTAACAGATCGTAACTTAAATACTTCTTTCTTTGACCCAGCAGGTGGGGGT
>KR147993.1;tax=d:Eukarya,p:Arthropoda,c:Insecta,o:Ephemeroptera,f:Caenidae,g:Caenis,s:Caenissp.BOLD:AAA7515
ATTGGCAGCAGGAATCGCTCATGCTGGGGCATCAGTAGATTTAGCCATCTTCTCATTACATTTAGCAGGTGTCTCTTCAATTTTAGGTGCTGTAAATTTTATTACCACTACGATCAATATGCGTTCTAGAGGTATAACTATAGACCGTATTCCTTTATTTGTTTGGTCTGTAGTTATTACAGCAGTTCTACTTCTTCTATCACTTCCAGTTCTGGCAGGGGCTATCACTATACTTCTAACAGATCGTAACTTAAATACTTCTTTCTTTGACCCAGCAGGTGGGGGT
>KR145052.1;tax=d:Eukarya,p:Arthropoda,c:Insecta,o:Ephemeroptera,f:Caenidae,g:Caenis,s:Caenissp.BOLD:AAA7515
ATTGGCAGCAGGAATCGCTCATGCTGGGGCATCAGTAGATTTAGCCATCTTCTCATTACATTTAGCAGGTGTCTCTTCAATTTTAGGTGCTGTAAATTTTATCACCACTACGATCAATATGCGTTCTAGAGGTATAACTATAGACCGTATTCCTTTATTTGTTTGGTCTGTAGTTATTACAGCAGTTCTACTTCTTCTATCACTTCCAGTTCTGGCAGGGGCTATCACTATACTTCTAACAGATCGTAACTTAAATACTTCTTTCTTTGACCCAGCAGGTGGGGG
>KR147534.1;tax=d:Eukarya,p:Arthropoda,c:Insecta,o:Ephemeroptera,f:Caenidae,g:Caenis,s:Caenissp.BOLD:AAA7515
ATTGGCAGCAGGAATCGCTCATGCTGGGGCATCAGTAGATTTAGCCATCTTCTCCTTACATTTAGCAGGTGTCTCTTCAATTTTAGGTGCTGTAAATTTTATCACCACTACAATCAATATGCGTTCTAGAGGTATAACTATAGACCGTATTCCTTTATTTGTTTGGTCTGTAGTTATTACAGCAGTTCTACTTCTTCTATCCCTCCCGGTTCTGGCAGGGGCTATCACTATACTTCTAACAGATCGTAACTTAAATACTTCTTTCTT
>KR140658.1;tax=d:Eukarya,p:Arthropoda,c:Insecta,o:Ephemeroptera,f:Caenidae,g:Caenis,s:Caenissp.BOLD:AAA7515
ATTGGCAGCAGGAATCGCTCATGCTGGGGCATCAGTAGATTTAGCCATCTTCTCATTACATTTAGCAGGTGTCTCTTCAATTTTAGGTGCTGTAAATTTTATCACCACTACAATCAATATGCGTTCTAGAGGTATAACTATAGACCGTATTCCTTTATTTGTTTGGTCTGTAGTTATTACAGCAGTTCTACTTCTTCTATCACTCCCAGTTCTGGCAGGGGCTATCACTATACTTCTAACAGATCGTAACTTAAATACTTCTTTCT
>JN198546.1;tax=d:Eukarya,p:Arthropoda,c:Insecta,o:Trichoptera,f:Leptoceridae,g:Ceraclea,s:Ceracleasp.BOLD:AAC2090
AACTATTGCTCATACAGGAAGATCAGTAGATTTATCCATTTTTTCATTACACATAGCAGGGATTTCCTCTATTTTAGGGGCAATTAACTTTATTACCACTATTATAAGAATAAAACCTAAAAGTATGTTATTAGATCAAATGCCTCTTTTTGTATGATCCGTAGGAATTACTGCGTTATTGCTACTTTTATCCCTTCCTGTTCTAGCTGGGGCTATTACAATACTTTTAACAGATCGAAATTTAAATACATCATTTTTTGACCCAGCAGGTGGCGGAGACCCTATTCTATACCAACACTTATTT
>KR148226.1;tax=d:Eukarya,p:Arthropoda,c:Insecta,o:Trichoptera,f:Leptoceridae,g:Ceraclea,s:Ceracleasp.BOLD:AAC2090
AACTATCGCTCATACAGGAAGATCAGTAGATTTATCCATTTTTTCATTACACATAGCAGGGATTTCCTCTATTTTAGGAGCAATTAATTTTATTACTACTATTATAAGAATAAAACCTAAAAGTATGCTATTAGATCAAATGCCTCTTTTTGTATGATCCGTAGGAATTACTGCGTTATTGCTACTTTTATCCCTTCCTGTTCTAGCTGGGGCTATTACAATACTTTTAACAGATCGAAATTTAAATACATCATTTTTTGACCCAGCGGGTGGCGGAGACCCTATTCTATACCAACACTTATTT
>JN200289.1;tax=d:Eukarya,p:Arthropoda,c:Insecta,o:Trichoptera,f:Hydropsychidae,g:Cheumatopsyche,s:Cheumatopsychesp.AMISE318-08
CCTATCGTCTAACCTATCTCATCTCGGAAGATCCGTAGATTTAACTATTTTTTCTCTTCATTTAGCTGGTATTTCATCAATTTTAGGGGCAATTAATTTTATTACTACATCTTTTAATATAAAGATTAATAAATTAAATTATGAAATTCTCCCTCTTTTTGTTTGATCAGTTGCCATTACTGCCATTCTATTACTCCTATCTCTCCCAGTTTTAGCTGGCGCAATCACTATATTATTAACAGACCGTAATTTAAATACATCTTTTTTCGACCCAGC
>JN200290.1;tax=d:Eukarya,p:Arthropoda,c:Insecta,o:Trichoptera,f:Hydropsychidae,g:Cheumatopsyche,s:Cheumatopsychesp.AMISE343-08
CCTATCGTCTAACCTATCTCATCTCGGAAGATCCGTAGATTTAACTATTTTTTCTCTTCATTTAGCTGGTATTTCATCAATTTTAGGGGCAATTAATTTTATTACTACATCTTTTAATATAAAGATTAATAAATTAAATTATGAAATTCTTCCTCTTTTTGTTTGATCAGTTGCCATTACTGCCATTCTATTACTCCTATCTCTCCCAGTTTTAGCTGGCGCAATCACTATATTATTAACAGACCGTAATTTAAATACATCTTTTTTCGACCCAGCGG
>JN198557.1;tax=d:Eukarya,p:Arthropoda,c:Insecta,o:Trichoptera,f:Hydropsychidae,g:Cheumatopsyche,s:Cheumatopsychesp.BOLD:AAA2316
TTTATCATCTAATCTATCACATCTAGGCAGATCAGTAGACTTAACTATTTTTTCCCTTCATTTAGCTGGTATTTCATCAATTTTAGGAGCAATTAATTTCATTACTACATCTTTTAACATAAAAATTAATAAATTAAATTATGAAATTCTTCCCCTCTTTGTTTGATCAGTTGCTATTACTGCCATTTTATTACTTCTGTCCCTCCCTGTTTTAGCTGGTGCAATTACTATACTATTAACAGATCGCAATTTAAATACATCTTTTTTTGACCCAGCAGGAGGAGGAGACCCTATTTTATACCAACATTTATTT
>KR140987.1;tax=d:Eukarya,p:Arthropoda,c:Insecta,o:Trichoptera,f:Philopotamidae,g:Chimarra,s:Chimarrasp.BOLD:AAA1545
TCTCTCTGCAAATATTTCCCATATAGGAAAAGCTGTAGATTTAACAATCTTCTCATTACACTTAGCAGGAATTTCATCAATTTTAGGAGCTGTTAATTTTATTTCAACAATTATTAATATACGTTTAAATTTCCTTACATTTGATCAATTGCCACTATTTGTTTGATCAGTAATAATTACTGCTATTCTCCTCTTACTTTCTCTTCCTGTATTAGCAGGAGCTATCACTATATTATTAACAGATCGAAATATAAATACTTCCTTTTTTGATCCTGCTGGAGGGGGGGATCCAATTCTATACCAGCACTTATTC
>KR142354.1;tax=d:Eukarya,p:Arthropoda,c:Insecta,o:Trichoptera,f:Philopotamidae,g:Chimarra,s:Chimarrasp.BOLD:AAA1545
TCTCTCTGCAAATATTTCCCATATAGGAAAAGCTGTAGATTTAACAATCTTCTCATTACACTTAGCAGGAATTTCATCAATTTTAGGAGCTGTTAATTTTATTTCAACAATTATTAATATACGTTTAAATTTTCTCACATTTGATCAATTACCACTGTTTGTTTGATCAGTAATAATTACTGCTATTCTCCTCTTACTTTCTCTTCCTGTATTAGCAGGAGCTATCACTATATTATTAACAGATCGAAATATAAATACTTCCTTTTTTGATCCTGCTGGAGGAGGGGATCCAATTCTATACCAGCACTTATTC
>KR144693.1;tax=d:Eukarya,p:Arthropoda,c:Insecta,o:Trichoptera,f:Philopotamidae,g:Chimarra,s:Chimarrasp.BOLD:AAA1545
TCTCTCTGCAAATATTTCCCATATAGGAAAAGCTGTAGATTTAACAATCTTCTCATTACACTTAGCAGGAATTTCATCAATTTTAGGAGCTGTTAATTTTATTTCAACAATTATTAATATACGTTTAAATTTTCTCACATTTGATCAATTACCACTGTTTGTTTGATCAGTAATAATTACTGCTATTCTCCTCTTACTTTCTCTTCCTGTATTAGCAGGAGCTATCACTATATTATTAACAGATCGAAATATAAATACTTCCTTTTTTGATCCTGCTGGAGGAGGAGATCCAATTCTATACCAGCACTTATTC
>KR145093.1;tax=d:Eukarya,p:Arthropoda,c:Insecta,o:Trichoptera,f:Philopotamidae,g:Chimarra,s:Chimarrasp.BOLD:AAA1545
TCTCTCTGCAAATATTTCCCATATAGGAAAAGCTGTAGATTTAACAATCTTCTCATTACACTTAGCAGGAATTTCATCAATTTTAGGGGCTGTTAATTTTATTTCAACAATTATTAATATACGTTTAAATTTCCTTACATTTGATCAATTGCCACTATTTGTTTGATCAGTAATAATTACTGCTATTCTCCTCTTACTTTCTCTTCCTGTATTAGCAGGAGCTATCACTATATTATTAACAGATCGAAATATAAATACTTCCTTTTTTGATCCTGCTGGAGGGGGGGATCCAATTCTATACCAGCACTTATTC
>KR146444.1;tax=d:Eukarya,p:Arthropoda,c:Insecta,o:Trichoptera,f:Philopotamidae,g:Chimarra,s:Chimarrasp.BOLD:AAA1545
TCTCTCTGCAAATATTTCCCATATAGGAAAAGCTGTAGATTTAACAATCTTCTCATTACACTTAGCAGGAATTTCATCAATTTTAGGAGCTGTTAATTTTATTTCAACAATTATTAATATACGTTTAAATTTCCTTACATTTGATCAATTGCCGCTGTTTGTTTGATCAGTAATAATTACTGCTATTCTCCTCTTACTTTCTCTTCCTGTATTAGCAGGAGCTATCACTATATTATTAACAGATCGAAATATAAATACTTCCTTTTTTGATCCTGCTGGAGGGGGGGATCCAATTCTATACCAGCACTTATTC
>KR146633.1;tax=d:Eukarya,p:Arthropoda,c:Insecta,o:Trichoptera,f:Philopotamidae,g:Chimarra,s:Chimarrasp.BOLD:AAA1545
TCTCTCTGCAAATATTTCCCATATAGGAAAAGCTGTAGATTTAACAATCTTCTCATTACACTTAGCAGGAATTTCATCAATTTTAGGAGCTGTTAATTTTATTTCAACAATTATTAATATACGTTTAAATTTTCTCACATTTGATCAATTACCGCTGTTTGTTTGATCAGTAATAATTACTGCTATTCTCCTCTTACTTTCTCTTCCTGTATTAGCAGGAGCTATCACTATATTATTAACAGATCGAAATATAAATACTTCCTTTTTTGATCCTGCTGGAGGAGGGGATCCAATTCTATACCAGCACTTATTC
>KR142884.1;tax=d:Eukarya,p:Arthropoda,c:Insecta,o:Trichoptera,f:Philopotamidae,g:Chimarra,s:Chimarrasp.BOLD:AAA1545
CTCTCTGCAAATATTTCCCATATAGGAAAAGCTGTAGATTTAACAATCTTCTCATTACACTTAGCAGGAATTTCATCAATTTTAGGAGCTGTTAATTTTATTTCAACAATTATTAACATACGTTTAAATTTCTTTACATTTGATCAATTACCACTGTTTGTTTGATCAGTAATAATTACTGCTATTCTCCTCTTACTTTCTCTTCCTGTATTAGCAGGAGCTATCACTATATTATTAACAGATCGAAATATAAATACTTCCTTTTTTGATCCTGCTGGAGGAGGGGANCCAATTCTATACCAGCACTTATTC
>KR147685.1;tax=d:Eukarya,p:Arthropoda,c:Insecta,o:Trichoptera,f:Philopotamidae,g:Chimarra,s:Chimarrasp.BOLD:AAA1545
CTCTCTGCAAATATTTCCCATATAGGAAAAGCTGTAGATTTAACAATCTTCTCATTACACTTAGCAGGAATTTCATCAATTTTAGGAGCTGTTAATTTTATTTCAACAATTATTAACATACGTTTAAATTTCTTTACATTTGATCAATTACCACTGTTTGTTTGATCAGTAATAATTACTGCTATTCTCCTCTTACTTTCTCTTCCTGTATTAGCAGGAGCTATCACTATATTATTAACAGATCGAAATATAAATACTTCCTTTTTTGATCCTGCTGGAGGAGGGGATCCATTTCTATACCAGCACTTATTC
>KR145147.1;tax=d:Eukarya,p:Arthropoda,c:Insecta,o:Trichoptera,f:Philopotamidae,g:Chimarra,s:Chimarrasp.BOLD:AAA1545
CTCTCTGCAAATATTTCCCATATAGGAAAAGCTGTAGATTTAACAATCTTCTCATTACACTTAGCAGGAATTTCATCAATTTTAGGAGCTGTTAATTTTATTTCAACAATTATTAACATACGTTTAAATTTCCTTACATTTGATCAATTACCACTGTTTGTTTGATCAGTAATAATTACTGCTATTCTCCTCTTACTTTCTCTTCCTGTATTAGCAGGAGCTATCACTATATTATTAACAGATCGAAATATAAATACTTCCTTTTTTGATCCTGCTGGAGGAGGGGATCCAATTCTATACCAGCACTTA
>KR146823.1;tax=d:Eukarya,p:Arthropoda,c:Insecta,o:Trichoptera,f:Philopotamidae,g:Chimarra,s:Chimarrasp.BOLD:AAA1545
TCTCTCTGCAAATATTTCCCATATAGGAAAAGCTGTAGATTTAACAATCTTCTCATTACACTTAGCAGGAATTTCATCAATTTTAGGGGCTGTTAATTTTATTTCAACAATTATTAATATACGTTTAAATTTTCTCACATTTGATCAATTACCACTGTTTGTTTGATCAGTAATAATTACTGCTATTCTCCTCTTACTCTCTCTTCCTGTATTAGCAGGAGCTATCACTATATTATTAACAGATCGAAATATAAATACTTCCTTTTTTGATCCTGCTGGAGGAGGGGATCCAATTCTAT
>JN198571.1;tax=d:Eukarya,p:Arthropoda,c:Insecta,o:Trichoptera,f:Philopotamidae,g:Chimarra,s:Chimarrasp.BOLD:AAA1545
CTCTCTCTGCAAATATTTCCCATATAGGAAAAGCTGTAGATTTAACAATCTTCTCACTACACTTAGCAGGAATTTCATCAATTTTAGGAGCTGTTAATTTTATTTCAACAATTATTAACATACGTTTAAATTTCCTTACATTTGATCAATTACCACTGTTTGTTTGATCAGTAATAATTACTGCTATTCTCCTCTTACTTTCTCTTCCTGTATTAGCAGGAGCTATCACTATATTATTAACAGATCGAAATATAAA
>JN200302.1;tax=d:Eukarya,p:Arthropoda,c:Insecta,o:Ephemeroptera,f:Heptageniidae,g:Cinygmula,s:Cinygmulasp.BOLD:AAA3888
CAGGAATTGCCCACGCAGGAGCTTCCGTAGACTTGGCGATTTTTTCTTTACACCTTGCAGGTGTTTCTTCTATTTTAGGGGCAGTAAATTTTATTACTACAACTATTAATATACGATCAAGTGGTATAACTATGGACCGAATCCCCCTATTTGTTTGATCCGTATTAATTACGGCAATTTTATTACTTTTATCCCTCCCAGTACTGGCGGGGGCTATTACTATACTACTTACGGACCGAAACCTAAATACATCCTTCTTTGACCCCGCAGGAGGTGGTGACCCTATTTTATATCAACACTTATT
>JN200301.1;tax=d:Eukarya,p:Arthropoda,c:Insecta,o:Ephemeroptera,f:Heptageniidae,g:Cinygmula,s:Cinygmulasp.BOLD:AAA3888
CAGGAATTGCCCACGCAGGAGCTTCCGTAGACTTGGCGATTTTTTCTTTACACCTTGCAGGGGTTTCTTCTATTTTAGGGGCAGTAAATTTTATTACTACAACTATTAATATACGATCAAGTGGTATAACTATGGACCGAATTCCCCTATTTGTTTGATCCGTATTAATTACGGCAATTTTATTACTTTTATCCCTCCCAGTACTGGCGGGAGCTATTACTATATTACTTACGGACCGAAACCTAAATACCTCCTTCTTTGACCCCGCAGG
>JN198574.1;tax=d:Eukarya,p:Arthropoda,c:Insecta,o:Plecoptera,f:Perlodidae,g:Clioperla,s:Clioperlasp.BOLD:AAD1598
ATTGCACATGCTGGAGCTTCCGTTGATATGGCTATTTTTTCTCTCCATTTAGCTGGAGTATCCTCAATTCTAGGAGCCGTAAATTTTATCACTACAGTTATTAATATACGCTCTAGAGGCATGACTCTAGACCGAATACCTCTTTTTGTTTGGGCAGTAGCTATTACTGCCTTACTTCTTCTCCTATCTCTACCTGTATTAGCAGGCGCTATCACTATACTTTTAACTGACCGTAATTTAAACACCTCCTTTTTCGACCCAGCAGGGGGAGGAGATCCAATCCTTTATCAACATCTATTT
>JN198575.1;tax=d:Eukarya,p:Arthropoda,c:Insecta,o:Plecoptera,f:Perlodidae,g:Clioperla,s:Clioperlasp.BOLD:AAD1599
CTTTCTGCAGGAATTGCACATGCTGGGGCTTCCGTTGATATGGCTATTTTTTCTCTTCATTTAGCTGGTGTATCCTCAATTCTAGGGGCTGTAAATTTTATTACTACAGTTATTAATATACGTTCTAGAGGGATAACCCTAGACCGGATACCTCTTTTTGTATGGGCGGTAGCTATCACTGCTCTACTTCTTCTCTTATCTCTCCCTGTACTAGCCGGAGCTATCACTATACTTTTAACTGATCGTAATTTAAACACCTCCTTTTTCGACCCAGCAGGGGGAGGAGATCCAATCCTTTACCAACATCTATTT
>JN197469.1;tax=d:Eukarya,p:Arthropoda,c:Insecta,o:Ephemeroptera,f:Ephemerellidae,g:Drunella,s:Drunellasp.BOLD:AAA4349
CTTCAGGGATAGCTCATGCTGGGGCTTCTGTCGATTTAGCTATTTTCTCTCTTCATTTGGCAGGGGTTTCCTCCATTCTTGGGGCAGTAAATTTTATTACAACTACTATTAATATGCGAACGAGTGGAATAACTATAGACCGCATCCCTCTCTTTGTCTGGTCTGTTCTCATCACAGCTATTCTTCTACTCTTATCTCTCCCTGTTCTAGCAGGAGCCATTACTATGTTACTAACTGATCGTAATTTAAACACCTCCTTTTTCGATCCCGCTGGTGGGGGAGATCCTATCTTATACCAACAT
>JN198590.1;tax=d:Eukarya,p:Arthropoda,c:Insecta,o:Ephemeroptera,f:Ephemerellidae,g:Drunella,s:Drunellasp.BOLD:AAE7965
CTTAGCTTCGGGAATTGCTCATGCCGGGGGATCTGTAGATCTCGCAATCTTTTCCCTACATTTAGCAGGGGTTTCTTCTATTCTGGGAGCAGTAAATTTTATCACCACAACCATTAATATGCGAGCCAGAGGAATAACCATGGACCGTATCCCCCTCTTTGTGTGATCCGTGTTAATTACAGCTATTCTATTACTTTTATCCCTACCTGTACTTGCAGGAGCCATTACTATACTTCTTACTGACCGTAACTTAAATACGTCTTTTTTTGATCCCGCAGGAGGGGGAGACCCGATTCTGTATCAACATTTATTC
>JN198591.1;tax=d:Eukarya,p:Arthropoda,c:Insecta,o:Ephemeroptera,f:Ephemerellidae,g:Drunella,s:Drunellasp.BOLD:AAE7965
CTTAGCTTCGGGAATTGCTCATGCCGGGGGATCTGTAGATCTCGCAATCTTTTCCCTACATTTAGCAGGGGTTTCTTCTATTCTGGGAGCAGTAAATTTTATCACCACAACTATTAATATGCGAGCCAGAGGAATAACCCTGGACCGTATTCCCCTCTTTGTGTGATCCGTGTTAATTACAGCTATTCTATTACTTTTATCCCTACCTGTACTTGCAGGAGCCATTACTATACTTCTTACTGATCGTAACTTAAATACATCTTTTTTTGATCCCGCAGGAGGAGGGGACCCAATTCTGTA
>JN200320.1;tax=d:Eukarya,p:Arthropoda,c:Insecta,o:Ephemeroptera,f:Heptageniidae,g:Epeorus,s:EpeoruspleuralisgroupBOLD:AAA7524
CTTTCCGCAGGAATTGCCCACGCCGGGGCATCTGTTGATCTTGCCATCTTTTCATTACACTTAGCCGGGGTTTCTTCAATCCTAGGAGCAGTAAATTTTATTACAACAACGATTAATATACGATCAACGGGAATAACCCTAGACCGAACTCCTCTCTTCGTGTGATCAGTTTTAATCACAGCCATTTTACTTCTTCTTTCTTTACCTGTACTGGCAGGAGCTATCACAATACTTTTAACTGACCGTAACTTAAATACCTCATTCTTTGATCCAGCAGGAGGGGGAGACCCAATCTTGTATCAACACTTATTC
>JN200312.1;tax=d:Eukarya,p:Arthropoda,c:Insecta,o:Ephemeroptera,f:Heptageniidae,g:Epeorus,s:EpeoruspleuralisgroupBOLD:AAA7524
CTTTCCGCAGGAATTGCCCACGCCGGGGCATCTGTTGATCTTGCCATCTTTTCATTACACTTAGCCGGGGTTTCTTCAATCCTAGGAGCAGTAAATTTTATTACAACAACGATTAATATACGATCAACAGGGATAACCCTAGACCGAACTCCTCTCTTCGTGTGATCAGTTTTAATCACAGCCATTTTACTTCTTCTTTCTTTACCTGTACTGGCAGGAGCTATCACAATACTTTTAACTGACCGTAACTTAAATACCTCAT
>JN200313.1;tax=d:Eukarya,p:Arthropoda,c:Insecta,o:Ephemeroptera,f:Heptageniidae,g:Epeorus,s:EpeoruspleuralisgroupBOLD:AAA8436
CTGGAATTGCCCATGCCGGAGCATCTGTTGATCTCGCCATCTTTTCATTACACTTAGCCGGAGTATCCTCAATCCTAGGGGCGGTCAATTTTATCACTACAACGATTAATATACGATCAACAGGAATAACCCTGGACCGAACTCCCCTCTTCGTGTGATCGGTTTTAATTACAGCAATTTTACTTTTACTTTCTTTACCTGTCCTTGCAGGAGCTATCACAATACTTTTAACTGACCGTAACTTAAATACCTCATTCTTTGACCCAGCAGGAGGGGGAGACCCAATTTTATACCAACATTTATTC
>JN200318.1;tax=d:Eukarya,p:Arthropoda,c:Insecta,o:Ephemeroptera,f:Heptageniidae,g:Epeorus,s:EpeoruspleuralisgroupBOLD:AAA8436
GGAATTGCCCATGCCGGGGCATCTGTTGATCTCGCCATCTTTTCATTACACTTAGCTGGGGTATCCTCAATCCTAGGGGCGGTCAATTTTATCACTACAACGATTAATATACGATCAACAGGAATAACCCTGGACCGAACTCCCCTCTTCGTGTGATCGGTTTTAATTACAGCAATTTTACTTTTGCTTTCTTTACCTGTCCTTGCAGGAGCTATCACAATACTTTTAACTGACCGTAACTTAAATACCTCATTCTTTGACCCAGCAGGAGGGGGAGACCCAATTTTATACCAACATTTATT
>JN200319.1;tax=d:Eukarya,p:Arthropoda,c:Insecta,o:Ephemeroptera,f:Heptageniidae,g:Epeorus,s:EpeoruspleuralisgroupBOLD:AAA8436
GGAATTGCCCATGCCGGAGCATCTGTTGATCTCGCCATCTTTTCATTACACTTAGCCGGGGTATCCTCAATCCTAGGGGCGGTCAATTTTATCACTACAACGATTAATATACGATCAACAGGAATAACCCTGGACCGAACTCCCCTCTTCGTGTGATCGGTTTTAATTACAGCAATTTTACTTTTACTTTCTTTACCTGTCCTTGCAGGAGCTATCACAATACTTTTAACTGACCGTAACTTAAATACCTCATTCTTTGACCCAGCAGGAGGG
>JN200314.1;tax=d:Eukarya,p:Arthropoda,c:Insecta,o:Ephemeroptera,f:Heptageniidae,g:Epeorus,s:EpeoruspleuralisgroupBOLD:AAA8436
ACTCTCCGCTGGAATTGCCCATGCCGGAGCATCTGTCGATCTCGCCATCTTTTCATTACACTTAGCCGGGGTATCCTCAATCCTAGGGGCGGTCAATTTTATCACTACAACGATTAATATACGATCAACAGGAATAACCCTGGACCGGACTCCCCTCTTCGTATGATCGGTTTTAATTACAGCAATTTTACTTTTACTGTCTTTACCTGTCCTTGCAGGAGCTATCACAATACTTTTAACTGACCGTAACTTAAATACCTCATTCTTTG
>JN200315.1;tax=d:Eukarya,p:Arthropoda,c:Insecta,o:Ephemeroptera,f:Heptageniidae,g:Epeorus,s:EpeoruspleuralisgroupBOLD:AAA8436
CTCTCCGCTGGAATTGCCCATGCCGGGGCATCTGTTGATCTCGCCATCTTTTCATTACACTTAGCCGGGGTATCCTCAATCCTAGGGGCGGTGAATTTTATCACTACAACGATTAATATACGATCAACAGGAATAACCCTGGACCGAACTCCCCTCTTCGTGTGATCGGTTTTAATTACAGCAATTTTACTTCTACTTTCTTTACCTGTCCTTGCAGGAGCTATCACAATACTTTTAACTGACCGTAACTTAAATACCTCATTCTT
>JN197471.1;tax=d:Eukarya,p:Arthropoda,c:Insecta,o:Ephemeroptera,f:Heptageniidae,g:Epeorus,s:Epeorussp.BOLD:AAA7524
CTTTCCGCAGGAATTGCCCACGCCGGGGCATCTGTTGATCTTGCCATCTTTTCATTACACTTAGCCGGGGTTTCTTCAATCCTAGGAGCAGTAAATTTTATTACAACAACGATTAATATACGATCAACAGGGATAACCCTAGACCGAACTCCTCTCTTCGTGTGATCAGTTTTAATCACAGCCATTTTACTTCTTCTTTCTTTACCTGTACTGGCAGGAGCTATCACAATACTTTTAACTGACCGTAACTTAAATACCTCATTCTTTGATCCAGCAGGAGGGGGAGACCCAATCTTGTATCAACACTTATTC
>JN197479.1;tax=d:Eukarya,p:Arthropoda,c:Insecta,o:Ephemeroptera,f:Heptageniidae,g:Epeorus,s:Epeorussp.BOLD:AAA7524
CTTTCCGCAGGAATTGCCCACGCCGGGGCATCTGTTGATCTTGCCATCTTTTCATTACACTTAGCCGGGGTTTCTTCAATCCTAGGAGCAGTAAATTTTATTACAACAACGATTAATATACGATCAACAGGAATAACCCTAGACCGAACTCCTCTCTTCGTGTGATCAGTTTTAATCACAGCCATTTTACTTCTTCTTTCTTTACCTGTACTGGCAGGAGCTATCACAATACTTTTAACTGACCGTAACTTAAATACCTCATTCTTTGATCCAGCAGGAGGGGGAGACCCAATCTTGTATCAACACTTATTC
>JN197484.1;tax=d:Eukarya,p:Arthropoda,c:Insecta,o:Ephemeroptera,f:Heptageniidae,g:Epeorus,s:Epeorussp.BOLD:AAA7524
CTTTCCGCAGGAATTGCCCACGCCGGGGCATCTGTTGATCTTGCCATCTTTTCATTACACTTAGCCGGGGTTTCTTCAATCCTAGGAGCAGTAAATTTTATTACAACAACGATTAATATACGATCAACAGGGATAGCCCTAGACCGAACTCCTCTCTTCGTGTGATCAGTTTTAATCACAGCCATTTTACTTCTTCTTTCTTTACCTGTACTGGCAGGAGCTATCACAATACTTTTAACTGACCGTAACTTAAATACCTCATTCTTTGATCCAGCAGGAGGGGGAGACCCAATCTTGTATCAACACTTATTC
>JN197488.1;tax=d:Eukarya,p:Arthropoda,c:Insecta,o:Ephemeroptera,f:Heptageniidae,g:Epeorus,s:Epeorussp.BOLD:AAA7524
CTTTCCGCAGGAATTGCCCACGCCGGGGCATCTGTTGATCTTGCCATCTTTTCATTACACTTAGCCGGGGTTTCTTCAATCCTAGGAGCAGTAAATTTTATTACAACAACGATTAATATACGATCAACAGGGATAACCCTAGACCGAACTCCTCTCTTCGTATGATCAGTTTTAATCACAGCCATTTTACTTCTTCTTTCTTTGCCTGTACTGGCAGGAGCTATCACAATACTTTTAACTGACCGTAACTTAAATACCTCATTCTTTGATCCAGCAGGAGGGGGAGACCCAATCTTGTATCAACACTTATTC
>JN198604.1;tax=d:Eukarya,p:Arthropoda,c:Insecta,o:Ephemeroptera,f:Heptageniidae,g:Epeorus,s:Epeorussp.BOLD:AAA7524
CTTTCCGCAGGAATTGCCCACGCCGGGGCATCTGTTGATCTTGCCATCTTTTCATTACACTTAGCCGGGGTTTCTTCAATCCTAGGAGCAGTAAATTTTATTACAACAACGATTAATATACGATCAACAGGGATAACCCTAGACCGAACTCCTCTCTTCGTGTGATCAGTTTTAATCACAGCCATCTTACTTCTTCTTTCTTTACCTGTACTGGCAGGAGCTATCACAATACTTTTAACTGACCGTAACTTAAATACCTCATTCTTTGATCCAGCAGGAGGGGGAGACCCAATCTTGTATCAACACTTATTC
>JN198599.1;tax=d:Eukarya,p:Arthropoda,c:Insecta,o:Ephemeroptera,f:Heptageniidae,g:Epeorus,s:Epeorussp.BOLD:AAA7524
CTTTCCGCAGGAATTGCCCACGCTGGGGCATCTGTTGATCTTGCCATCTTTTCATTACACTTAGCCGGGGTTTCTTCAATCCTAGGAGCAGTAAATTTTATTACAACAACGATTAATATACGATCAACAGGGATAACCCTAGACCGAACTCCTCTCTTCGTGTGATCAGTTTTAATCACAGCCATTTTACTTCTTCTTTCTTTACCTGTACTGGCAGGAGCTATCACAATACTTTTAACTGACCGTAACTTAAATACCTCATTCTTTGATCCAGCAGGAGGGGGAGACCCAATCTTGTATCAAC
>JN197498.1;tax=d:Eukarya,p:Arthropoda,c:Insecta,o:Ephemeroptera,f:Heptageniidae,g:Epeorus,s:Epeorussp.BOLD:AAA7524
CTTTCCGCAGGAATTGCCCACGCCGGAGCATCTGTTGATCTTGCCATCTTTTCATTACACTTAGCCGGGGTTTCTTCAATCCTAGGAGCAGTAAATTTTATTACAACAACGATTAATATACGATCAACAGGGATAACCCTAGACCGAACTCCTCTCTTCGTGTGATCAGTTTTAATCACAGCCATTTTACTTCTTCTTTCTTTACCTGTACTGGCAGGAGCTATCACAATACTTTTAACTGACCGTAACTTAAATACCTCATTCTTTGATCCAGCGGGAGGGG
>JN197499.1;tax=d:Eukarya,p:Arthropoda,c:Insecta,o:Ephemeroptera,f:Heptageniidae,g:Epeorus,s:Epeorussp.BOLD:AAA8436
CTCTCCGCTGGAATTGCCCATGCCGGAGCATCTGTTGATCTCGCCATCTTTTCATTACACTTAGCCGGAGTATCCTCAATCCTAGGGGCGGTCAATTTTATCACTACAACGATTAATATACGATCAACAGGAATAACCTTGGACCGGACTCCCCTCTTCGTGTGATCGGTTTTAATTACAGCAATTTTACTTTTACTTTCTTTACCTGTCCTTGCAGGAGCTATCACAATACTTTTAACTGACCGTAACTTAAATACCTCATTCTTTGACCCAGCAGGAGGGGGAGACCCAATTTTATACCAACATTT
>JN197502.1;tax=d:Eukarya,p:Arthropoda,c:Insecta,o:Ephemeroptera,f:Heptageniidae,g:Epeorus,s:Epeorussp.BOLD:AAA8436
CTGGAATTGCCCATGCCGGAGCATCTGTTGATCTCGCCATCTTTTCATTACACTTAGCCGGAGTATCCTCAATCCTAGGGGCGGTCAATTTTATCACTACAACGATTAATATACGGTCAACAGGAATAACCCTGGACCGAACTCCCCTCTTCGTGTGATCGGTTTTAATTACAGCAATTTTACTTTTACTTTCTTTACCTGTCCTTGCAGGAGCTATCACAATACTTTTAACTGACCGTAACTTAAATACCTCATTCTTTGACCCAGCAGGAGGGGGAGACCCAATTTTATACCAACATTTATTC
>JN197474.1;tax=d:Eukarya,p:Arthropoda,c:Insecta,o:Ephemeroptera,f:Heptageniidae,g:Epeorus,s:Epeorussp.BOLD:AAA8436
GGAATTGCCCATGCCGGGGCATCTGTTGATCTCGCCATCTTTTCATTACACTTAGCCGGGGTATCCTCAATCCTAGGGGCGGTGAATTTTATCACTACAACGATTAATATACGATCAACAGGAATAACCCTGGACCGAACTCCCCTCTTCGTGTGATCGGTTTTAATTACAGCAATTTTACTTTTACTTTCTTTACCTGTCCTTGCAGGAGCTATCACAATACTTTTAACTGACCGTAACTTAAATACCTCATTCTTTGACCCAGCGGGAGGGGGAGACCCAATTTTATACCAACATTTATT
>JN197481.1;tax=d:Eukarya,p:Arthropoda,c:Insecta,o:Ephemeroptera,f:Heptageniidae,g:Epeorus,s:Epeorussp.BOLD:AAA8436
GGAATTGCCCATGCCGGGGCATCTGTTGATCTCGCCATCTTTTCATTACACTTAGCCGGGGTATCCTCAATCCTAGGGGCGGTGAATTTTATCACTACAACGATTAATATACGATCAACAGGAATAACCCTGGACCGAACTCCCCTCTTCGTGTGATCGGTTTTAATTACAGCAATTTTACTTTTACTTTCTTTACCTGTCCTTGCAGGAGCTATCACAATACTTTTAACTGACCGTAACTTAAATACCTCATTCTTTGACCCAGCAGGAGGGGGAGACCCAATTTTATACCAACATTTATT
>JN197493.1;tax=d:Eukarya,p:Arthropoda,c:Insecta,o:Ephemeroptera,f:Heptageniidae,g:Epeorus,s:Epeorussp.BOLD:AAA8436
GGAATTGCCCATGCCGGAGCATCTGTTGACCTCGCCATCTTTTCATTACACTTAGCCGGGGTATCCTCAATCCTAGGGGCGGTCAATTTTATCACTACAACGATTAATATACGATCAACAGGAATAACCCTGGACCGAACTCCCCTCTTCGTGTGATCGGTTTTAATTACAGCAATTTTACTTTTACTTTCTTTACCTGTCCTTGCAGGAGCTATCACAATACTTTTAACTGACCGTAACTTAAATACCTCATTCTTTGACCCAGCAGGAGGGGGAGACCCAATTTTATACCAACATTTATT
>JN197476.1;tax=d:Eukarya,p:Arthropoda,c:Insecta,o:Ephemeroptera,f:Heptageniidae,g:Epeorus,s:Epeorussp.BOLD:AAA8436
ATTGCCCATGCCGGAGCATCTGTTGATCTCGCCATCTTTTCATTACACTTAGCCGGGGTATCCTCAATCCTAGGGGCGGTGAATTTTATCACTACAACGATTAATATACGATCAACAGGAATAACCCTGGACCGAACTCCCCTCTTCGTGTGATCGGTTTTAATTACAGCAATTTTACTTTTACTTTCTTTACCTGTCCTTGCAGGAGCTATCACAATACTTTTAACTGACCGTAACTTAAATACCTCATTCTTTGACCCAGCAGGAGGGGGAGACCCAATTTTATACCAACATTTATT
>JN197478.1;tax=d:Eukarya,p:Arthropoda,c:Insecta,o:Ephemeroptera,f:Heptageniidae,g:Epeorus,s:Epeorussp.BOLD:AAA8436
ATTGCCCATGCCGGAGCATCTGTTGATCTCGCCATCTTTTCATTACACTTAGCCGGGGTATCCTCAATCCTAGGGGCGGTCAATTTTATCACTACAACGATTAATATACGATCAACAGGAATAACCCTGGACCGGACTCCCCTCTTCGTGTGATCGGTTTTAATTACAGCAATTTTACTTTTACTGTCTTTACCTGTCCTTGCAGGAGCTATCACAATACTTTTAACTGACCGTAACTTAAATACCTCATTCTTTGACCCAGCAGGAGGGGGAGACCCAATTTTATACCAACATTTATT
>JN197497.1;tax=d:Eukarya,p:Arthropoda,c:Insecta,o:Ephemeroptera,f:Heptageniidae,g:Epeorus,s:Epeorussp.BOLD:AAA8436
GGAATTGCCCATGCCGGAGCATCTGTTGATCTCGCCATCTTTTCATTACACTTAGCCGGAGTATCCTCAATCCTAGGGGCGGTCAATTTTATCACTACAACGATTAATATACGATCAACAGGAATAACCCTGGACCGRACTCCCCTCTTCGTGTGATCGGTTTTAATTACAGCAATTTTACTTTTACTTTCTTTACCTGTCCTTGCAGGAGCTATCACAATACTTTTAACTGACCGTAACTTAAATACCTCATTCTTTGACCCAGCAGGAGGGGG
>JN198606.1;tax=d:Eukarya,p:Arthropoda,c:Insecta,o:Ephemeroptera,f:Heptageniidae,g:Epeorus,s:Epeorussp.BOLD:AAA8436
GGAATTGCCCATGCCGGAGCATCTGTTGATCTCGCCATCTTTTCATTACACTTAGCCGGGGTATCCTCAATCCTAGGGGCGGTCAATTTTATCACTACAACGATTAATATACGATCAACAGGAATAACCCTGGACCGGACTCCCCTCTTCGTGTGATCGGTTTTAATTACAGCAATTTTACTTTTACTTTCTTTACCTGTCCTTGCAGGAGCTATCACAATACTTTTAACTGACCGTAACTTAAATACCTCATTCTTTGACCCAGCAGGAGGG
>JN197477.1;tax=d:Eukarya,p:Arthropoda,c:Insecta,o:Ephemeroptera,f:Heptageniidae,g:Epeorus,s:Epeorussp.BOLD:AAA8436
CTCTCCGCTGGAATTGCCCATGCCGGAGCATCTGTCGATCTCGCCATCTTTTCATTACACTTAGCCGGGGTATCCTCAATCCTAGGGGCGGTCAATTTTATCACTACAACGATTAATATACGATCAACAGGAATAACCCTGGACCGGACTCCCCTCTTCGTGTGATCGGTTTTAATTACAGCAATTTTACTTTTACTGTCTTTACCTGTCCTTGCAGGAGCTATCACAATACTTTTAACTGACCGTAACTTAAATACCTCATTCTTTGACCC
>JN197472.1;tax=d:Eukarya,p:Arthropoda,c:Insecta,o:Ephemeroptera,f:Heptageniidae,g:Epeorus,s:Epeorussp.BOLD:AAA8436
CTCTCCGCTGGAATTGCCCATGCCGGAGCATCTGTTGATCTCGCCATCTTTTCATTACACTTAGCCGGGGTATCCTCAATCCTAGGGGCGGTCAATTTTATCACTACAACGATTAATATACGATCAACAGGAATAACCCTGGACCGAACTCCCCTCTTCGTGTGATCGGTTTTAATTACAGCAATTTTACTTTTACTTTCTTTACCTGTCCTTGCAGGAGCTATCACAATACTTTTAACTGACCGTAACTTAAATACCTCATTCTT
>JN197486.1;tax=d:Eukarya,p:Arthropoda,c:Insecta,o:Ephemeroptera,f:Heptageniidae,g:Epeorus,s:Epeorussp.BOLD:AAA8436
GGAATTGCCCATGCCGGAGCATCTGTTGATCTCGCCATCTTTTCATTACACTTAGCCGGAGTATCCTCAATCCTAGGGGCGGTCAATTTTATCACTACAACGATTAATATACGATCAACAGGAATAACCTTGGACCGAACTCCCCTCTTCGTGTGATCGGTTTTAATTACAGCAATTTTACTTTTACTTTCTTTACCTGTCCTTGCAGGAGCTATCACAATACTTTTAACTGACCGTAACTTAAATACCTCATTCTTTGACCC
>JN198639.1;tax=d:Eukarya,p:Arthropoda,c:Insecta,o:Ephemeroptera,f:Ephemerellidae,g:Eurylophella,s:Eurylophellasp.BOLD:AAB2479
CATCAGGGATCGCTCATGCAGGTGCCTCTGTAGACCTAGCAATCTTTTCCTTACATTTAGCTGGTGTATCATCTATTTTAGGAGCCGTTAACTTTATCACTACCACGATTAATATACGAGCGAGAGGAATAACTTTAGATCGTATTCCTTTATTTGTTTGGTCTGTTGTTATTACTGCCATCCTCTTACTTTTATCCTTACCGGTTTTAGCTGGGGCAATTACCATACTTTTAACAGATCGTAATCTTAATACCTCATTTTTCGACCCTGCGGGTGGGGGAG
>JN200363.1;tax=d:Eukarya,p:Arthropoda,c:Insecta,o:Trichoptera,f:Hydropsychidae,g:Hydropsyche,s:HydropsychebettenigroupBOLD:AAA1669
CCTCCCCTCTCCTCAAATTTATCTCATGCAGGAAGATCTGTTGATTTAACTATTTTTTCTCTTCATATAGCCGGAATTTCCTCCATTTTAGGGGCAATCAATTTTATTTCAACTATTATAAATATAAAATTTAAAAATCTTAATTACGAAATAATCCCCCTATTTGTCTGATCTATTTTAATCACTGCTGTACTACTCCTTCTTTCACTTCCAGTGTTAGCTGGCGCCATTACTATATTATTAACAGACCGAAATTTAAATACATCTTTCTTTGACCCTGCGGGAGGTGGGGACCCTATTTTATATCAGCATTTATTT
>JN200362.1;tax=d:Eukarya,p:Arthropoda,c:Insecta,o:Trichoptera,f:Hydropsychidae,g:Hydropsyche,s:HydropsychebettenigroupBOLD:AAA1669
CCTCTCCTCAAATTTATCTCATGCAGGAAGATCTGTTGATTTAACTATTTTTTCTCTTCATATAGCCGGAATTTCCTCCATTTTAGGAGCAATCAATTTTATTTCAACTATTATAAATATAAAATTTAAAAATCTTAATTACGAAATAATCCCCTTATTTGTCTGATCTATTTTAATCACTGCTGTACTACTACTTCTTTCACTTCCAGTGTTAGCTGGCGCCATTACTATATTATTAACAGACCGAAATTTAAATACATCTTTCTTTGACCCTGCGGGAGGCGGGGACCCTATTTTATATCAGCATTTATTTTGA
>JN200365.1;tax=d:Eukarya,p:Arthropoda,c:Insecta,o:Trichoptera,f:Hydropsychidae,g:Hydropsyche,s:HydropsychebettenigroupBOLD:AAA5028
CTCTCTTCTAATCTATCTCACGCAGGCAGATCTGTAGATTTAACTATTTTTTCTCTCCATATAGCAGGAATCTCTTCTATTTTAGGAGCTATTAATTTTATTTCTACTATTATAAATATAAAATTTAAAAACTTAAATTTTGAAATAATTCCATTATTTGTCTGATCAATTTTAATTACTGCAGTTTTATTACTTCTTTCTTTACCCGTTTTAGCTGGAGCCATTACCATACTTTTAACTGACCGTAACTTAAATACTTCTTTTTTTGATCCAGCAGGAGGGGGGGATCCTATTTTATATCAACATTTATTT
>JN197537.1;tax=d:Eukarya,p:Arthropoda,c:Insecta,o:Trichoptera,f:Hydropsychidae,g:Hydropsyche,s:Hydropsychesp.AMISC145-08
CTATCCTCTAATCTTTCTCACGCTGGAAGATCTGTAGATTTAACTATTTTTTCTCTACATATAGCAGGAATTTCCTCAATTTTAGGAGCTATTAATTTTATTTCTACTATTATAAATATAAAATTTAAAAATTTAAATTTTGAAATAATTCCCTTATTTGTATGATCAATTTTAATTACAGCAGTACTTCTACTTCTTTCTTTACCAGTATTAGCAGGAGCTATTACTATACTTTTAACTGATCGTAATTTAAATACTTCCTTTTTTGACCCAGCCGGAGGAGGAGATCCAATTTTATATCAACATTTATTT
>JN197539.1;tax=d:Eukarya,p:Arthropoda,c:Insecta,o:Trichoptera,f:Hydropsychidae,g:Hydropsyche,s:Hydropsychesp.AMISC239-08
CTATCCTCTAATCTTTCTCACGCTGGAAGATCTGTAGATTTAACTATTTTTTCTCTACATATAGCAGGAATTTCCTCAATTTTAGGAGCTATTAATTTTATTTCTACTATTATAAATATAAAATTTAAAAATTTAAATTTTGAAATAATTCCCTTATTTGTATGATCAATTTTAATTACAGCAGTACTTCTACTTCTTTCTTTACCAGTATTAGCAGGAGCTATTACTATACTTTTAACTGATCGTAATTTAAATACTTCCTTTTT
>JN197535.1;tax=d:Eukarya,p:Arthropoda,c:Insecta,o:Trichoptera,f:Hydropsychidae,g:Hydropsyche,s:Hydropsychesp.BOLD:AAA5028
CTCTCTTCTAATCTATCTCACGCAGGCAGATCTGTAGATTTAACTATTTTTTCTCTCCATATAGCAGGAATCTCTTCTATTTTAGGAGCTATTAATTTTATTTCTACTATTATAAATATAAAATTTAAAAACTTAAATTTTGAAATAATTCCATTATTTGTCTGATCAATTTTAATTACTGCAGTTTTATTACTTCTTTCTTTACCCGTTTTAGCTGGAGCCATTACCATACTTTTAACTGACCGTAACTTAAATACTTCTTTTTTTGATCCAGCAGGAGGGGGGGATCCTATTTTATATCAACATTTATTT
>JN198645.1;tax=d:Eukarya,p:Arthropoda,c:Insecta,o:Trichoptera,f:Hydropsychidae,g:Hydropsyche,s:Hydropsychesp.BOLD:AAA5028
CTCTCTTCTAATCTATCTCACGCAGGCAGATCTGTAGATTTAACTATTTTTTCTCTCCATATAGCAGGAATCTCTTCAATTTTAGGAGCTATTAATTTTATTTCTACTATTATAAATATAAAATTTAAAAACTTAAATTTTGAAATAATTCCATTATTTGTCTGATCAATTTTAATTACTGCAATTTTATTACTTCTTTCTTTACCCGTTTTAGCTGGAGCCATTACCATACTTTTAACTGACCGTAACTTAAATACTTCTTTTTTTGATCCAGCAGGAGGGGGGGATCCTATTTTATATCAACATTTATTT
>JN198646.1;tax=d:Eukarya,p:Arthropoda,c:Insecta,o:Trichoptera,f:Hydropsychidae,g:Hydropsyche,s:Hydropsychesp.BOLD:AAA5028
CTCTCTTCTAATCTATCTCACGCAGGCAGATCTGTAGATTTAACTATTTTTTCTCTTCATATAGCAGGAATCTCTTCTATTTTAGGAGCTATTAATTTTATTTCTACTATTATAAATATAAAATTTAAAAACTTAAATTTTGAAATAATTCCATTATTTGTCTGATCAATTTTAATTACTGCAGTTTTATTACTTCTCTCTTTACCCGTTTTAGCTGGAGCCATTACCATACTTTTAACTGACCGTAACTTAAATACTTCTTTTTTTGATCCAGCAGGAGGGGGGGATCCTATTTTATATCAACATTTATTT
>JN197542.1;tax=d:Eukarya,p:Arthropoda,c:Insecta,o:Trichoptera,f:Hydropsychidae,g:Hydropsyche,s:Hydropsychesp.BOLD:AAA5028
CTCTCTTCTAATCTATCTCACGCAGGCAGATCTGTAGATTTAACTATTTTTTCTCTCCATATAGCAGGAATCTCTTCAATTTTAGGAGCTATTAATTTTATTTCTACTATTATAAATATAAAATTTAAAAACTTAAATTTTGAAATAATTCCATTATTTGTCTGATCAATTTTAATTACTGCAGTTTTATTACTTCTTTCTTTACCCGTTTTAGCTGGAGCCATTACCATACTTTTAACTGACCGTAACTTAAATACTTCTTTTTTTGATCCA
>JN197543.1;tax=d:Eukarya,p:Arthropoda,c:Insecta,o:Ephemeroptera,f:Isonychiidae,g:Isonychia,s:Isonychiasp.BOLD:AAA9229
ACTTTCTGCAGGTATTGCCCATGCCGGGGCCTCAGTAGATTTAGCTATCTTTTCTCTTCACTTGGCAGGAGTTTCTTCTATCCTCGGGGCTGTAAATTTTATTACCACTACCATCAATATGCGCTCAAGTGGAATAACAATGGATCGAATTCCCCTATTTGTCTGATCGGTACTTATTACAGCCATTCTCTTACTTCTTTCTCTCCCAGTCCTGGCCGGAGCCATCACCATATTATTAACAGACCGAAATTTAAACACCTCTTTCTTTGATCCCGCAGGAGGAGGAGATCCCATCCTATACCAACACCTTTTT
>JN197545.1;tax=d:Eukarya,p:Arthropoda,c:Insecta,o:Ephemeroptera,f:Isonychiidae,g:Isonychia,s:Isonychiasp.BOLD:AAA9229
ACTTTCTGCAGGTATTGCCCATGCCGGGGCCTCAGTAGATTTAGCTATCTTTTCTCTTCACTTGGCAGGAGTTTCTTCTATCCTCGGGGCTGTAAATTTTATTACCACTACCATCAATATGCGCTCAAGTGGAATAACAATGGATCGAATTCCCCTATTTGTCTGATCGGTACTTATTACAGCCATCCTCTTACTTCTTTCTCTCCCAGTCCTGGCCGGAGCCATCACCATATTATTAACAGACCGAAATTTAAACACCTCTTTCTTTGATCCCGCAGGAGGAGGGGATCCCATCCTATACCAACACCTTTTT
>JN200372.1;tax=d:Eukarya,p:Arthropoda,c:Insecta,o:Ephemeroptera,f:Isonychiidae,g:Isonychia,s:Isonychiasp.BOLD:AAA9229
ACTTTCTGCAGGTATTGCCCATGCCGGGGCCTCAGTAGATTTAGCTATCTTTTCTCTTCACTTGGCAGGAGTTTCTTCTATCCTCGGGGCTGTAAATTTTATTACCACTACCATCAATATGCGCTCAAGTGGAATAACAATGGATCGAATTCCCCTATTTGTCTGATCGGTACTTATCACAGCCATCCTCTTACTTCTTTCTCTCCCAGTCCTGGCCGGAGCCATCACCATATTATTAACAGACCGAAATTTAAACACCTCTTTCTTTGATCCCGCAGGAGGAGGGGATCCCATCCTATACCAACACCTTTTT
>KR145152.1;tax=d:Eukarya,p:Arthropoda,c:Insecta,o:Ephemeroptera,f:Isonychiidae,g:Isonychia,s:Isonychiasp.BOLD:AAA9229
ACTTTCTGCGGGTATTGCCCATGCCGGGGCCTCAGTAGATTTAGCTATCTTTTCTCTTCACTTGGCAGGAGTTTCTTCTATCCTCGGGGCTGTAAATTTTATTACCACTACCATCAATATGCGCTCAAGTGGAATAACAATGGATCGAATTCCCCTATTTGTCTGATCGGTACTTATTACAGCCATCCTTTTACTTCTTTCTCTTCCAGTCCTGGCCGGAGCCATCACCATATTATTAACAGACCGAAATTTAAACACCTCTTTCTTTGATCCCGCAGGAGGAGGGGATCCCATCCTATACCAACACCTTTTT
>KR144509.1;tax=d:Eukarya,p:Arthropoda,c:Insecta,o:Ephemeroptera,f:Isonychiidae,g:Isonychia,s:Isonychiasp.BOLD:AAA9229
ACTTTCTGCAGGTATTGCCCATGCCGGGGCCTCAGTAGATTTAGCTATCTTTTCTCTTCACTTGGCAGGAGTTTCTTCTATCCTCGGGGCTGTAAATTTTATTACCACTACCATCAATATGCGCTCAAGTGGAATAACAATGGATCGAATTCCCCTATTTGTCTGATCGGTACTTATTACAGCCATCCTCTTACTTCTTTCTCTCCCAGTCCTGGCCGGAGCCATCACCATATTATTAACAGACCGAAATTTAAACACCTCTTTCTTTGATCCCGCGGGAGGAGGGATCCC
>KR148312.1;tax=d:Eukarya,p:Arthropoda,c:Insecta,o:Ephemeroptera,f:Isonychiidae,g:Isonychia,s:Isonychiasp.BOLD:AAA9229
CACTTTCTGCAGGTATTGCCCATGCCGGGGCCTCAGTAGATTTAGCTATCTTTTCTCTTCACTTGGCAGGGGTTTCTTCTATCCTCGGGGCTGTAAATTTTATTACCACTACCATCAATATGCGCTCAAGTGGAATAACAATGGATCGAATTCCCCTATTTGTCTGATCGGTACTTATTACAGCCATCCTCTTACTTCTTTCTCTCCCAGTCCTGGCCGGAGCCATCACCATATTATTAACAGACCGAAATTTAAACACCTCTTTCTTTGATCCCGCAGGAGGAGGGGA
>JN200373.1;tax=d:Eukarya,p:Arthropoda,c:Insecta,o:Ephemeroptera,f:Isonychiidae,g:Isonychia,s:Isonychiasp.BOLD:AAA9229
CACTTTCTGCAGGCATTGCCCATGCCGGGGCCTCAGTAGATTTAGCTATCTTTTCTCTTCACTTGGCAGGAGTTTCTTCTATCCTCGGGGCTGTAAATTTCATTACCACTACCATCAATATACTCTCAAGTGGAATAACAATGGATCGAATTCCCCTATTTGTCTGATCGGTACTTATTACAGCCATTCTCTTACTTCTTTCTCTCCCAGTCCTGGCCGGAGCCATCACCATATTATTAACAGACCGAAATTTAAACACCTCTTTCTTTGATCC
>JN198665.1;tax=d:Eukarya,p:Arthropoda,c:Insecta,o:Plecoptera,f:Perlodidae,g:Isoperla,s:Isoperlasp.BOLD:AAA6567
CTCTCTGCTGGAATTGCACACGCTGGAGCTTCAGTCGATATGGCAATTTTTTCCCTTCACTTAGCTGGTGTCTCTTCAATTTTAGGGGCGGTTAATTTTATTACAACTGTAATTAACATACGATCTAGTGGGATAACTCTTGATCGTATACCTCTATTTGTTTGAGCTGTAGCAATTACAGCCCTTTTACTACTTCTCTCTCTCCCAGTTCTAGCTGGAGCAATTACTATACTTTTAACTGATCGAAATCTAAATACTTCCTTCTTTGACCCAGCTGGTGGGGGGGATCCAATTTTATACCAACATCTTTTT
>JN197547.1;tax=d:Eukarya,p:Arthropoda,c:Insecta,o:Plecoptera,f:Perlodidae,g:Isoperla,s:Isoperlasp.BOLD:AAA6568
ACTTTCAGCAGGAATTGCACATGCAGGAGCTTCCGTTGATATAGCAATTTTCTCTCTTCATTTAGCTGGTGTGTCTTCAATTTTAGGAGCTGTAAATTTTATTACGACTGTTATTAATATGCGATCTAGAGGGATAACTTTAGACCGAATACCTTTATTTGTTTGAGCAGTTGCAATCACTGCATTGTTATTACTTCTTTCTCTCCCAGTATTAGCTGGGGCAATTACAATACTTTTAACTGATCGAAATCTAAATACTTCCTTCTTTGACCCAGCTGGTGGGGGGGATCCAATTTTATACCAGCACCTATTT
>JN198662.1;tax=d:Eukarya,p:Arthropoda,c:Insecta,o:Plecoptera,f:Perlodidae,g:Isoperla,s:Isoperlasp.BOLD:AAA6568
ACTTTCAGCAGGAATTGCACATGCAGGAGCTTCTGTTGATATAGCAATTTTCTCTCTTCATTTAGCTGGTGTGTCTTCAATTTTAGGAGCTGTAAATTTTATTACGACCGTTATTAATATGCGATCTAGAGGGATAACTTTAGACCGAATACCTTTATTTGTTTGAGCAGTTGCAATCACTGCATTATTATTACTTCTTTCTCTCCCCGTATTAGCTGGGGCAATTACAATACTTTTAACTGATCGAAATCTAAATACTTCCTTCTTTGACCCAGCTGGTGGGGGGGATCCAATTTTATACCAACACCTATTT
>JN200377.1;tax=d:Eukarya,p:Arthropoda,c:Insecta,o:Plecoptera,f:Perlodidae,g:Isoperla,s:Isoperlasp.BOLD:AAA6568
ACTTTCAGCAGGAATTGCACATGCAGGAGCTTCTGTTGATATAGCAATTTTCTCTCTTCATTTAGCTGGTGTGTCTTCAATTTTAGGAGCTGTAAATTTTATTACAACTGTTATTAATATGCGATCTAGAGGGATAACTTTAGACCGAATACCTTTATTTGTTTGAGCAGTTGCAATCACTGCATTGTTATTACTTCTTTCTCTCCCAGTATTAGCTGGGGCAATTACAATACTTTTAACTGATCGAAATCTAAATACTTCCTTCTTTGACCCAGCTGGTGGGGGGGATCCAATTTTATACCAACACCTATTT
>JN198661.1;tax=d:Eukarya,p:Arthropoda,c:Insecta,o:Plecoptera,f:Perlodidae,g:Isoperla,s:Isoperlasp.BOLD:AAA6568
ACTTTCAGCAGGAATTGCACATGCAGGAGCTTCTGTTGATATAGCAATTTTCTCTCTTCATTTAGCTGGTGTGTCTTCAATTTTAGGAGCTGTAAATTTTATTACGACTGTTATTAATATGCGATCTAGAGGGATAACTTTAGACCGAATACCTTTATTTGTTTGAGCAGTTGCAATCACTGCATTGTTATTACTTCTTTCTCTCCCAGTATTAGCCGGGGCAATTACAATACTTTTAACTGATCGAAATCTAAATACTTCCTTCTTTGACCCAGCTGGTGGGGGGGATCCAATTTTATACCAACACCTATT
>KR145877.1;tax=d:Eukarya,p:Arthropoda,c:Insecta,o:Plecoptera,f:Perlodidae,g:Isoperla,s:Isoperlasp.BOLD:AAA6568
CTTTCAGCAGGAATTGCACATGCAGGAGCTTCTGTTGATATAGCAATTTTCTCTCTTCATTTAGCTGGTGTGTCTTCAATTTTAGGAGCTGTAAATTTTATTACGACTGTTATTAATATACGATCTAGAGGGATAACTTTAGACCGAATACCTTTATTTGTTTGAGCAGTTGCAATCACTGCATTGTTATTACTTCTTTCTCTCCCAGTATTAGCTGGAGCAATTACAATACTTTTAACTGATCGAAATCTAAATACTTCCTTCTTTGACCCAGCTGGTGGGGG
>HQ938273.1;tax=d:Eukarya,p:Arthropoda,c:Insecta,o:Plecoptera,f:Perlodidae,g:Isoperla,s:Isoperlasp.BOLD:AAA9660
CTTTCAGCAGGAATTGCTCACGCTGGAGCTTCAGTTGACATAGCAATTTTTTCACTTCACTTAGCTGGTGTCTCTTCAATTTTAGGTGCTGTAAATTTTATTACTACAGTTATTAATATACGATCAAGTGGGATAACTCTAGACCGAATACCCTTGTTTGTATGAGCCGTGGCAATCACCGCTCTTCTTTTACTTCTTTCTCTCCCTGTATTAGCCGGAGCAATTACTATGCTTTTAACTGATCGAAATCTAAACACCTCATTCTTCGACCCTGCAGGAGGAGGAGACCCTATTTTATACCAACACTTATTT
>JN200380.1;tax=d:Eukarya,p:Arthropoda,c:Insecta,o:Plecoptera,f:Perlodidae,g:Isoperla,s:Isoperlasp.BOLD:AAA9660
CTTTCAGCAGGAATTGCTCATGCTGGAGCTTCAGTTGACATAGCAATTTTTTCACTTCACTTAGCTGGTGTCTCTTCAATTTTAGGTGCTGTAAATTTTATTACTACAGTTATTAATATACGATCAAGTGGGATAACTCTAGACCGAATACCCTTGTTTGTATGAGCTGTGGCAATCACCGCTCTTCTTTTACTTCTTTCTCTCCCTGTATTAGCCGGAGCAATTACTATGCTTTTAACTGATCGAAATCTAAACACCTCATTCTTCGACCCTGCAGGAGGG
>JN198664.1;tax=d:Eukarya,p:Arthropoda,c:Insecta,o:Plecoptera,f:Perlodidae,g:Isoperla,s:Isoperlasp.BOLD:AAB6570
ACTTTCAGCAGGAATTGCACATGCTGGAGCTTCTGTAGATATAGCAATTTTCTCCCTTCACTTAGCTGGTGTATCCTCAATTTTAGGAGCTGTAAATTTTATTACCACTGTTATTAATATACGATCTAGTGGAATGACCCTCGATCGAATGCCTTTATTTGTCTGAGCTGTAGCTATCACTGCCCTTTTATTGCTCCTTTCTCTCCCAGTATTAGCAGGAGCAATTACAATACTTTTAACTGATCGAAATTTAAACACTTCTTTTTTCGATCCAGCTGGTGGGG
>JN197548.1;tax=d:Eukarya,p:Arthropoda,c:Insecta,o:Plecoptera,f:Perlodidae,g:Isoperla,s:Isoperlasp.BOLD:AAE5777
ACTTTCGGCCGGCATTGCCCACGCAGGAGCTTCAGTAGATATAGCAATTTTCTCTCTTCACTTAGCTGGTGTATCCTCAATTTTAGGTGCTGTAAATTTTATTACTACCGTTATTAACATACGATCTAGTGGAATAACTCTCGATCGTATGCCCCTATTTGTCTGAGCTGTTGCAATTACTGCCCTTTTACTGCTTCTTTCTCTCCCAGTATTAGCTGGGGCAATCACAATACTTTTAACTGACCGGAACCTTAATACTTCTTTTTTTGACCCAGCTGGTGGGGGTGACCCAATCCTCTATCAACACCTATTT
>KR143496.1;tax=d:Eukarya,p:Arthropoda,c:Insecta,o:Ephemeroptera,f:Heptageniidae,g:Leucrocuta,s:Leucrocutasp.BOLD:AAC9882
ACTTTCTGCAGGTATTGCACATGCTGGGGCTTCAGTTGACTTGGCTATTTTTTCTTTACACTTAGCAGGGGTTTCTTCAATTTTAGGAGCAGTAAATTTTATTACCACAACAATTAATATACGATCCAGAGGAATAACTATAGACCGGATCCCACTGTTTGTTTGGTCAGTTTTAATTACAGCGATTCTTCTATTACTTTCACTTCCTGTTCTTGCCGGAGCCATTACTATACTTTTAACCGATCGAAATCTAAATACTTCATTCTTTGACCCTGCAGGTGGAGGAGACCCGATCCTCTACCAACACTTATTC
>KR145700.1;tax=d:Eukarya,p:Arthropoda,c:Insecta,o:Ephemeroptera,f:Heptageniidae,g:Leucrocuta,s:Leucrocutasp.BOLD:AAC9882
ACTTTCTGCAGGTATTGCACATGCTGGGGCTTCAGTTGACTTGGCTATTTTTTCTTTACACTTAGCAGGGGTTTCTTCAATTTTAGGAGCAGTAAATTTTATTACCACAACAATTAATATACGATCCAGAGGAATAACTATAGACCGGATCCCACTGTTTGTTTGGTCAGTTTTAATTACAGCGATTCTTCTATTACTTTCACTTCCTGTTCTTGCCGGAGCCATTACGATACTTTTAACCGATCGAAATCTAAATACTTCATTCTTTGACCCTGCAGGTGGAGGAGACCCG
>JN198673.1;tax=d:Eukarya,p:Arthropoda,c:Insecta,o:Plecoptera,f:Leuctridae,g:Leuctra,s:Leuctrasp.BOLD:AAB5483
CTGGCAGCAGGGATTGCTCATGCAGGAGCTTCTGTCGATTTAGCCATTTTTTCGCTACACTTAGCAGGTGTTTCCTCAATCTTAGGTGCTGTAAATTTTATTACTACAGTAATTAACATACGATCAAGTGGAATAACTCTAGACCGAATACCATTGTTTGTGTGAGCAGTCGTTATTACAGCTTTATTACTTCTTCTTTCTCTACCAGTTCTTGCAGGAGCAATTACTATATTATTAACTGATCGAAATTTAAACACTTCTTTTTTTGATCCAGCAGGAGGGGGTGACCCAATCCTTTATCAACATCTATT
>JN200386.1;tax=d:Eukarya,p:Arthropoda,c:Insecta,o:Plecoptera,f:Leuctridae,g:Leuctra,s:Leuctrasp.BOLD:AAB5483
ATTGCTCACGCAGGAGCTTCTGTCGATTTAGCCATTTTTTCACTACACTTAGCAGGAGTTTCCTCAATCTTAGGTGCTGTAAACTTTATTACCACAGTAATTAACATACGATCAAGTGGAATAACTCTAGACCGAATACCATTATTTGTGTGAGCAGTCGTTATTACAGCTTTATTACTTCTTCTTTCTCTACCAGTTCTTGCAGGAGCAATTACTATATTATTAACTGATCGAAATTTAAACACTTCTTTTTTTGACCCAGCAGGAGGGGGTGACCCAATCCTTTATCAACATTTATT
>JN198670.1;tax=d:Eukarya,p:Arthropoda,c:Insecta,o:Plecoptera,f:Leuctridae,g:Leuctra,s:Leuctrasp.BOLD:AAB5483
CTGGCAGCAGGGATTGCTCATGCAGGAGCTTCTGTCGATTTAGCCATTTTTTCGCTACACTTAGCAGGTGTTTCCTCAATCTTAGGTGCTGTAAATTTTATTACTACAGTAATTAACATACGATCAAGTGGAATAACTCTAGACCGAATACCATTGTTTGTGTGAGCAGTCGTTATTACAGCTTTATTACTTCTTCTTTCTCTACCAGTTCTTGCAGGAGCAATTACTATATTATTAACTGATCGAAATTTAAACACTTCTTTTTTTGACCCAGCAGGAGG
>JN198675.1;tax=d:Eukarya,p:Arthropoda,c:Insecta,o:Plecoptera,f:Leuctridae,g:Leuctra,s:Leuctrasp.BOLD:AAB5485
CTGGCAGCAGGAATTGCCCACGCAGGAGCCTCTGTTGATTTAGCAATCTTTTCACTACACCTGGCAGGAGTTTCATCAATCTTAGGAGCTGTAAACTTTATTACTACAGTGATTAATATGCGATCAAGTGGAATGACCTTAGACCGAATACCATTATTTGTTTGAGCAGTTGTCATCACAGCCTTATTACTTCTCCTTTCCCTCCCAGTTCTTGCCGGAGCAATCACTATACTACTTACGGACCGAAATTTAAATACCTCCTTTTTCGACCCGGCAGGTGGGGG
>JN200384.1;tax=d:Eukarya,p:Arthropoda,c:Insecta,o:Plecoptera,f:Leuctridae,g:Leuctra,s:Leuctrasp.BOLD:AAB8082
ACTAGCAGCAGGCATTGCTCATGCAGGGGCTTCCGTTGATTTAGCTATTTTTTCACTACATTTAGCAGGTGTCTCATCTATTTTAGGGGCTGTAAATTTTATTACAACAGTAATCAATATACGGTCAAGTGGAATAACATTAGACCGAATACCATTATTTGTCTGAGCAGTTGTCATTACAGCTTTATTACTCCTTTTATCCCTGCCAGTTCTTGCAGGAGCAATCACAATATTATTAACTGACCGAAATTTAAATACCTCCTTTTTCGACCCAGCAGGAGGGGGAGACCCTATTCTCTACCAACATTTATTT
>KR147556.1;tax=d:Eukarya,p:Arthropoda,c:Insecta,o:Plecoptera,f:Leuctridae,g:Leuctra,s:Leuctrasp.BOLD:AAB8082
ACTAGCAGCAGGCATTGCTCATGCAGGAGCTTCCGTTGATTTAGCTATTTTTTCACTACATTTAGCAGGTGTATCATCTATTTTAGGAGCTGTAAATTTTATTACAACAGTAATTAATATACGATCAAGTGGAATAACATTAGACCGAATACCATTATTTGTCTGAGCAGTTGTCATTACAGCTTTATTACTCCTTTTATCCCTACCAGTTCTTGCAGGAGCAATCACAATATTATTAACTGATCGAAATTTAAATACCTCCTTTTTCGACCCAGCAGGAGGGGGAG
>KR141173.1;tax=d:Eukarya,p:Arthropoda,c:Insecta,o:Plecoptera,f:Leuctridae,g:Leuctra,s:Leuctrasp.BOLD:AAC1685
ACTAGCTGCAGGCATTGCCCATGCCGGAGCTTCCGTTGATTTAGCAATCTTTTCACTACATTTAGCAGGGGTATCATCCATTTTAGGAGCTGTCAATTTCATTACCACAGTAATTAATATACGATCAAGAGGGATAACTCTAGACCGAATACCATTATTCGTTTGAGCAGTTGTTATTACAGCTTTATTACTTCTTTTATCTCTTCCAGTTCTCGCAGGAGCAATCACTATATTATTAACAGACCGAAACTTAAATACATCCTTTTTTGATCCAGCAGGAGGGGGAGACCCAATCT
>KR146159.1;tax=d:Eukarya,p:Arthropoda,c:Insecta,o:Plecoptera,f:Leuctridae,g:Leuctra,s:Leuctrasp.BOLD:AAC1685
ACTAGCTGCAGGCATTGCCCATGCCGGAGCTTCCGTTGATTTAGCAATCTTTTCACTACATTTAGCAGGGGTATCATCCATTTTAGGAGCTGTCAATTTCATTACCACAGTAATTAATATACGATCAAGAGGGATAACTCTAGACCGAATACCGTTATTCGTTTGAGCAGTTGTTATTACAGCTTTATTACTTCTTTTATCTCTTCCAGTTCTCGCAGGAGCAATCACTATATTATTAACAGACCGAAACTTAAATACATCCTTTTTTGATCCAGCAGGAGGGGGAGACCCAATCT
>JN197552.1;tax=d:Eukarya,p:Arthropoda,c:Insecta,o:Plecoptera,f:Leuctridae,g:Leuctra,s:Leuctrasp.BOLD:AAC1685
ACTAGCTGCAGGCATTGCCCATGCCGGAGCTTCCGTTGATTTAGCAATCTTTTCACTACATTTAGCAGGGGTATCGTCCATTTTAGGAGCTGTCAATTTCATTACCACAGTAATTAATATACGATCAAGAGGAATAACACTAGACCGAATACCGTTATTCGTTTGAGCAGTTGTTATTACAGCTTTATTACTTCTTTTATCTCTTCCAGTTCTCGCAGGAGCAATCACTATATTATTAACAGACCGAAACTTAAACACATCCTTTTTTGACCCAGCAGGAGGGGGAGACCCAA
>KR146012.1;tax=d:Eukarya,p:Arthropoda,c:Insecta,o:Plecoptera,f:Leuctridae,g:Leuctra,s:Leuctrasp.BOLD:AAC1685
ACTAGCTGCAGGCATTGCCCATGCCGGAGCTTCCGTTGATTTAGCAATCTTTTCACTACATTTAGCAGGAGTATCCTCCATTTTAGGAGCTGTCAATTTCATTACCACAGTAATTAATATACGATCAAGAGGAATAACTCTAGACCGAATACCGTTATTCGTTTGAGCAGTTGTTATTACAGCTTTATTACTTCTTTTATCTCTTCCAGTTCTCGCAGGAGCAATCACTATATTATTAACAGACCGAAACTTAAATACATCCTTTTTTGATCCAGCAGGAGGGGGAGACCCAA
>KR146400.1;tax=d:Eukarya,p:Arthropoda,c:Insecta,o:Plecoptera,f:Leuctridae,g:Leuctra,s:Leuctrasp.BOLD:AAC1685
ACTAGCTGCAGGCATTGCCCATGCCGGAGCTTCCGTTGATTTAGCAATCTTTTCACTACATTTAGCTGGGGTATCGTCCATTTTAGGAGCTGTCAATTTCATTACCACAGTAATTAATATACGATCAAGAGGGATAACTCTAGACCGAATACCGTTATTCGTTTGAGCAGTTGTTATTACAGCTTTATTACTTCTTTTATCTCTTCCAGTTCTCGCAGGAGCAATCACTATATTATTAACAGACCGAAACTTAAATACATCCTTTTTTGATCCAGCAGGAGGGGGAGACCCA
>KR146209.1;tax=d:Eukarya,p:Arthropoda,c:Insecta,o:Plecoptera,f:Leuctridae,g:Leuctra,s:Leuctrasp.BOLD:AAC1685
ACTAGCTGCAGGCATTGCCCATGCCGGAGCTTCCGTTGATTTAGCAATCTTTTCACTACATTTAGCGGGGGTATCATCCATTTTAGGAGCTGTCAATTTCATTACCACAGTAATTAATATACGATCAAGAGGGATAACTCTAGACCGAATACCGTTATTCGTTTGAGCAGTTGTTATTACAGCTTTATTACTTCTTTTATCTCTTCCAGTTCTCGCAGGAGCAATCACTATATTATTAACAGACCGAAACTTAAATACATCCTTTTTTGATCCAGCAGGAGGGGGAGAC
>KR141251.1;tax=d:Eukarya,p:Arthropoda,c:Insecta,o:Plecoptera,f:Leuctridae,g:Leuctra,s:Leuctrasp.BOLD:AAC1685
ACTAGCTGCAGGCATTGCCCATGCCGGAGCTTCCGTTGATTTAGCAATCTTTTCACTACATTTAGCAGGGGTGTCATCCATTTTAGGAGCTGTCAATTTCATTACCACAGTAATTAATATACGATCAAGAGGGATAACTCTAGACCGAATACCGTTATTCGTTTGAGCAGTTGTTATTACAGCTTTATTACTTCTTTTATCTCTTCCAGTTCTCGCAGGAGCAATCACTATATTATTAACAGACCGAAACTTAAATACATCCTTTTTTGATCCAGCAGGAGGGGGAGA
>KR146027.1;tax=d:Eukarya,p:Arthropoda,c:Insecta,o:Plecoptera,f:Leuctridae,g:Leuctra,s:Leuctrasp.BOLD:AAC1685
ACTAGCTGCAGGCATTGCCCATGCCGGAGCTTCCGTTGATTTAGCAATCTTTTCACTACATTTAGCAGGGGTATCATCCATTTTAGGAGCTGTCAATTTCATTACCACAGTAATTAATATACGATCAAGAGGAATAACTCTAGACCGAATACCGTTATTCGTTTGAGCAGTTGTTATTACAGCTTTATTACTTCTTTTATCTCTTCCAGTTCTCGCAGGAGCAATCACTATATTATTAACAGACCGAAACTTAAATACATCCTTTTTTGATCCAGCAGGAGGGGGAGA
>KR140839.1;tax=d:Eukarya,p:Arthropoda,c:Insecta,o:Plecoptera,f:Leuctridae,g:Leuctra,s:Leuctrasp.BOLD:AAC1685
ACTAGCTGCAGGCATTGCCCATGCCGGAGCTTCCGTTGATTTAGCAATCTTTTCACTACATTTAGCAGGGGTATCATCCATTTTAGGAGCTGTCAATTTCATTACCACAGTAATTAATATACGATCAAGAGGGATAACTCTAGACCGAATACCGTTATTCGTTTGAGCAGTTGTTATTACAGCTTTATTACTTCTTTTATCTCTTCCAGTTCTCGCAGGAGCAATCACTATATTATTAACAGACCGAAACTTAAATACACCCTTTTTTGATCCAGCAGGAGGGGGAG
>KR141540.1;tax=d:Eukarya,p:Arthropoda,c:Insecta,o:Plecoptera,f:Leuctridae,g:Leuctra,s:Leuctrasp.BOLD:AAC1685
ACTAGCTGCAGGCATTGCCCATGCCGGAGCTTCCGTTGATTTAGCAATCTTTTCACTACATTTAGCAGGGGTATCATCCATTTTAGGAGCTGTCAATTTCATTACCACAGTAATTAATATACGATCAAGAGGGATAACTCTAGACCGAATACCGTTATTCGTTTGAGCAGTTGTTATTACAGCTTTATTACTTCTTTTATCTCTTCCAGTTCTCGCAGGAGCAATCACTATATTATTAACAGACCGAAACTTAAATACATCCTTTTTTGAACCAGCAGGAGGGGGAG
>KR141140.1;tax=d:Eukarya,p:Arthropoda,c:Insecta,o:Plecoptera,f:Leuctridae,g:Leuctra,s:Leuctrasp.BOLD:AAC1685
ACTAGCTGCAGGCATTGCCCATGCCGGAGCTTCCGTTGATTTAGCAATCTTTTCACTACATTTAGCAGGGGTATCATCCATTTTAGGAGCTGTCAATTTCATTACCACAGTAATTAATATACGATCAAGAGGGATAACTCTAGACCGAATACCGTTATTCGTTTGAGCAGTTGTTATTACAGCTTTATTACTTCTTTTGTCTCTTCCAGTTCTCGCAGGAGCAATCACTATATTATTAACAGACCGAAACTTAAATACATCCTTTTTTGATCCAG
>KR140402.1;tax=d:Eukarya,p:Arthropoda,c:Insecta,o:Plecoptera,f:Leuctridae,g:Leuctra,s:Leuctrasp.BOLD:AAC1685
ACTAGCTGCAGGCATTGCCCANGCCGGAGCTTCCGTTGATTTAGCAATCTTTTCACTACATTTAGCAGGGGTATCATCCATTTTAGGAGCTGTCAATTTCATTACCACAGTAATTAATATACGATCAAGAGGNATAACCCTAGACCGAATACCGTTATTCGTTTGAGCAGTTGTTATTACAGCTTTATTACTTCTTTTATCTCTTCCAGTTCTCGCAGGAGCAATCACTATATTATTAACAGACCGAAACTTAAATACATCCTTTTTTGA
>KR140564.1;tax=d:Eukarya,p:Arthropoda,c:Insecta,o:Plecoptera,f:Leuctridae,g:Leuctra,s:Leuctrasp.BOLD:AAC1685
ACTAGCTGCAGGCATTGCCCATGCCGGAGCTTCCGTTGATCTAGCAATCTTTTCACTACATTTAGCAGGGGTATCATCCATTTTAGGAGCTGTCAATTTCATTACCACAGTAATTAATATACGATCAAGAGGNATAACTCTAGACCGAATACCGTTATTTGTTTGAGCAGTTGTTATTACAGCTTTATTACTTCTTTTATCTCTTCCAGTTCTCGCAGGAGCAATCACTATATTATTAACAGACCGAAACTTAAATACATCCTTTTTTGA
>KR140742.1;tax=d:Eukarya,p:Arthropoda,c:Insecta,o:Plecoptera,f:Leuctridae,g:Leuctra,s:Leuctrasp.BOLD:AAC1685
ACTAGCTGCAGGCATTGCCCACGCCGGAGCTTCCGTTGATTTAGCAATCTTTTCACTACATTTAGCAGGGGTATCATCCATCTTAGGAGCTGTCAATTTCATTACCACAGTAATTAATATACGATCAAGNGGAATAACTCAAGACCGAATACCGTTATTCGTTTGAGCAGTTGTTATTACAGCTTTATTACTTCTTTTATCTCTCCCAGTTCTCGCAGGAGCAATCACTATATTATTAACAGACCGAAACTTAAATACATCCTTTTTTGA
>KR146226.1;tax=d:Eukarya,p:Arthropoda,c:Insecta,o:Plecoptera,f:Leuctridae,g:Leuctra,s:Leuctrasp.BOLD:AAC1685
ACTAGCTGCAGGCATTGCCCANGCCGGAGCTTCCGTTGATTTAGCAATCTTTTCACTACATTTAGCAGGGGTATCATCCATTTTAGGAGCTGTCAATTTCATTACCACAGTAATTAATATACGATCAAGAGGGATAACTCTAGACCGAATACCGTTATTTGTTTGAGCAGTTGTTATTACAGCTTTATTACTTCTTTTATCTCTTCCAGTTCTCGCAGGAGCAATCACTATATTATTAACAGACCGAAACTTAAATACATCCTTTTTTGA
>KR142535.1;tax=d:Eukarya,p:Arthropoda,c:Insecta,o:Plecoptera,f:Leuctridae,g:Leuctra,s:Leuctrasp.BOLD:AAC1685
ACTAGCTGCAGGCATTGCCCATGCCGGAGCTTCCGTTGATTTAGCAATCTTTTCACTACATTTAGCAGGGGTATCATCCATTTTAGGGGCTGTCAATTTCATTACCACAGTAATTAATATACGATCAAGAGGGATAACTCTAGACCGAATACCGTTATTCGTTTGAGCAGTTGTTATTACAGCTTTATTACTTCTTTTATCTCTTCCAGTTCTCGCAGGAGCAATCACTATATTATTAACAGACCGAAACTTAAATACATCCTTTTTTG
>KR145343.1;tax=d:Eukarya,p:Arthropoda,c:Insecta,o:Plecoptera,f:Leuctridae,g:Leuctra,s:Leuctrasp.BOLD:AAC1685
ACTAGCTGCAGGCATTGCCCACGCTGGAGCTTCCGTTGATTTAGCAATCTTTTCACTACATTTAGCAGGGGTATCATCCATTTTAGGAGCTGTCAATTTCATTACCACAGTAATTAATATACGATCAAGAGGAATAACCCTAGACCGAATACCGTTATTTGTTTGAGCAGTTGTTATTACAGCTTTATTACTTCTTTTATCTCTCCCAGTTCTCGCAGGAGCAATCACTATATTATTAACAGACCGAAACTTAAATACATCCTTTTTTG
>KR145431.1;tax=d:Eukarya,p:Arthropoda,c:Insecta,o:Plecoptera,f:Leuctridae,g:Leuctra,s:Leuctrasp.BOLD:AAC1685
ACTAGCTGCAGGCATTGCCCATGCCGGAGCTTCCGTTGATTTAGCAATCTTTTCACTACATTTAGCAGGAGTATCATCCATTTTAGGAGCTGTCAATTTCATTACCACAGTAATTAATATACGATCAAGAGGAATAACTCTAGACCGAATACCGTTATTCGTTTGAGCAGTTGTTATTACAGCTTTATTACTTCTTTTATCTCTTCCAGTTCTCGCAGGAGCAATCACTATATTATTAACAGACCGAAACTTAAATACATCCTTTTTTG
>KR144425.1;tax=d:Eukarya,p:Arthropoda,c:Insecta,o:Plecoptera,f:Leuctridae,g:Leuctra,s:Leuctrasp.BOLD:AAC1685
ACTAGCTGCAGGCATTGCCCATGCCGGAGCCTCCGTTGATTTAGCAATCTTTTCACTACATTTAGCAGGGGTATCATCCATTTTAGGAGCTGTCAATTTCATTACCACAGTAATTAATATACGATCAAGAGGGATAACTCTAGACCGAATACCGTTATTCGTTTGAGCAGTTGTTATTACAGCTTTATTACTTCTTTTATCTCTTCCAGTTCTCGCAGGAGCAATCACTATATTATTAACAGACCGAAACTTAAATACATCCTTTTTT
>KR140420.1;tax=d:Eukarya,p:Arthropoda,c:Insecta,o:Plecoptera,f:Leuctridae,g:Leuctra,s:Leuctrasp.BOLD:AAC1685
ACTAGCTGCAGGCATTGCCCATGCCGGAGCCTCCGTTGATTTAGCAATCTTTTCACTACATTTAGCAGGGGTATCATCCATTTTAGGAGCTGTCAATTTCATTACCACAGTAATTAATATACGATCAAGAGGGATAACCCTAGACCGAATACCGTTATTCGTTTGAGCAGTTGTTATTACAGCTTTATTACTTCTTTTATCTCTTCCAGTTCTCGCAGGAGCAATCACTATATTATTAACAGACCGAAACTTAAATACATCCTTTTT
>KR141349.1;tax=d:Eukarya,p:Arthropoda,c:Insecta,o:Plecoptera,f:Leuctridae,g:Leuctra,s:Leuctrasp.BOLD:AAC1685
ACTAGCTGCAGGCATTGCCCATGCCGGAGCTTCCGTTGATTTAGCAATCTTTTCACTACATTTAGCAGGGGTATCATCCATTTTAGGAGCTGTCAATTTCATTACCACAGTAATTAATATACGATCAAGAGGAATAACTCTAGACCGAATACCGTTATTTGTTTGAGCAGTTGTTATTACAGCTTTATTACTTCTTTTATCTCTCCCAGTTCTCGCAGGAGCAATCACTATATTATTAACAGACCGAAACTTAAATACATCCTTTTT
>KR144098.1;tax=d:Eukarya,p:Arthropoda,c:Insecta,o:Plecoptera,f:Leuctridae,g:Leuctra,s:Leuctrasp.BOLD:AAC1685
ACTAGCTGCAGGCATTGCCCATGCCGGAGCTTCCGTTGATTTAGCAATCTTTTCACTACATTTAGCAGGGGTATCCTCCATTTTAGGAGCTGTCAATTTCATTACCACAGTAATTAATATACGATCAAGAGGGATAACTCTAGACCGAATACCGTTATTCGTTTGAGCAGTTGTTATTACAGCTTTATTACTTCTTTTATCTCTTCCAGTTCTCGCAGGAGCAATCACTATATTATTAACAGACCGAAACTTAAATACATCCTTTTT
>KR148266.1;tax=d:Eukarya,p:Arthropoda,c:Insecta,o:Plecoptera,f:Leuctridae,g:Leuctra,s:Leuctrasp.BOLD:AAC1685
ACTAGCTGCAGGCATTGCCCATGCCGGAGCTTCCGTTGATTTAGCAGTCTTTTCACTACATTTAGCAGGGGTATCATCCATTTTAGGAGCTGTCAATTTCATTACCACAGTAATTAATATACGATCAAGAGGGATAACTCTAGACCGAATACCGTTATTCGTTTGAGCAGTTGTTATTACAGCTTTATTACTTCTTTTATCTCTTCCAGTTCTCGCAGGAGCAATCACTATATTATTAACAGACCGAAACTTAAATACATCCTTTTT
>KR146128.1;tax=d:Eukarya,p:Arthropoda,c:Insecta,o:Plecoptera,f:Leuctridae,g:Leuctra,s:Leuctrasp.BOLD:AAC1685
ACTAGCTGCAGGCATTGCCCATGCCGGAGCTTCCGTTGATTTAGCAATCTTTTCACTACATTTAGCAGGGGTATCATCCATTTTAGGAGCTGTCAATTTCATTACCACAGTAATTAATATACGATCAAGAGGAATAACTCTAGACCGAATACCGTTATTTGTTTGAGCAGTTGTTATTACAGCTTTATTACTTCTTTTATCTCTTCCAGTTCTCGCAGGAGCAATCACTATATTATTAACAGACCGAAACTTAAATACA
>KR142240.1;tax=d:Eukarya,p:Arthropoda,c:Insecta,o:Plecoptera,f:Leuctridae,g:Leuctra,s:Leuctrasp.BOLD:AAC1685
ACTAGCTGCAGGCATTGCCCATGCCGGAGCTTCCGTTGATTTAGCAATCTTTTCACTACATTTAGCAGGGGTATCATCCATTTTAGGAGCTGTCAATTTCATTACCACAGTAATTAATATACGATCAAGAGGGATAACTCTAGACCGAATACCGTTATTCGTTTGAGCAGTTGTTATTACAGCTTTATTACTTCTTTTATCTCTTCCAGTTCTCGCAGGAGCAATTACTATATTATTAACAGACCGAAACTTAAATAC
>KR377350.1;tax=d:Eukarya,p:Arthropoda,c:Insecta,o:Plecoptera,f:Leuctridae,g:Leuctra,s:Leuctrasp.BOLD:AAC1685
ACTAGCTGCAGGCATTGCCCATGCCGGAGCTTCCGTTGATTTAGCAATCTTTTCACTACATTTAGCAGGGGTATCCTCCATTTTAGGAGCTGTCAATTTCATTACCACAGTAATTAATATACGATCAAGAGGAATAACTCTAGACCGAATACCGTTATTCGTTTGAGCAGTTGTTATTACAGCTTTATTACTTCTTTTATCTCTTCCAGTTCTCGCAGGAGCAATCACTATATTATTAACAGACCGAAACTTAAATAC
>JN200385.1;tax=d:Eukarya,p:Arthropoda,c:Insecta,o:Plecoptera,f:Leuctridae,g:Leuctra,s:Leuctrasp.BOLD:AAC1688
ACTAGCTGCAGGCATTGCCCACGCTGGGGCTTCCGTTGATTTAGCAATCTTTTCACTACACTTAGCAGGAGTGTCATCTATTCTAGGAGCTGTCAATTTCATTACCACAGTAATTAATATACGATCAAGAGGAATAACACTAGACCGAATACCGTTGTTTGTTTGAGCAGTTGTTATTACAGCCTTATTACTTCTTTTATCTCTTCCAGTTCTCGCAGGAGCAATCACTATGTTATTAACCGACCGAAACTTAAATACATCTTTTTTTGACCCAGCAGGAGGAGGAGACCCAATCCTGTACCAACATTTATTT
>JN197551.1;tax=d:Eukarya,p:Arthropoda,c:Insecta,o:Plecoptera,f:Leuctridae,g:Leuctra,s:Leuctrasp.BOLD:AAD0883
CAGCAGGAATCGCCCATGCTGGAGCCTCTGTCGATTTAGCAATTTTTTCCCTACATTTAGCGGGGGTATCCTCTATTTTAGGGGCAGTAAATTTCATCACCACAGTGATTAATATACGATCAAGTGGAATGACCTTAGATCGAATGCCATTATTTGTGTGAGCAGTTGTAATTACAGCTTTATTACTATTACTTTCTCTTCCAGTCCTTGCAGGTGCAATCACAATACTATTAACTGACCGGAACCTAAATACCTCCTTTTTCGACCCAGCGGGGGGAGGAGACCCAATTCTCTACCAACATTTATT
>JN198676.1;tax=d:Eukarya,p:Arthropoda,c:Insecta,o:Plecoptera,f:Leuctridae,g:Leuctra,s:Leuctrasp.BOLD:AAI1307
ACTAGCCGCAGGTATTGCTCATGCAGGGGCTTCCGTTGACTTAGCAATCTTTTCATTGCATTTAGCAGGAGTATCATCCATTTTAGGGGCTGTAAATTTTATTACTACAGTAATTAATATACGATCAAGCGGAATAACATTAGACCGAATACCATTATTTGTTTGGGCGGTTGTTATTACAGCTCTATTACTCCTCCTATCTTTACCAGTTCTTGCAGGAGCAATCACTATATTATTGACTGACCGAAATTTAAATACCTCCTTTTTTGACCCAGCAGGAGGGGGAGACCCTATTCTCTATCAACATTTATTT
>JN200387.1;tax=d:Eukarya,p:Arthropoda,c:Insecta,o:Ephemeroptera,f:Heptageniidae,g:Maccaffertium,s:Maccaffertiumsp.BOLD:AAA3409
TATCTGCAGGAATTGCACATGCCGGAGCTTCTGTAGACTTAGCAATCTTCTCACTCCATTTAGCGKKKKTATCTTCTATCTTGGGTGCAGTAAATTTTATTACAACAACTATCAATATACGTTCCACAGGAATAACTATGGATCGAATTCCTTTATTTGTTTGGTCCGTTCTAATTACCGCTATCCTCTTGCTACTTTCATTGCCTGTATTAGCAGGGGCCATCACAATGCTTTTAACTGATCGTAACTTGAATACATCTTTCTTTGATCCTGCA
>JN200391.1;tax=d:Eukarya,p:Arthropoda,c:Insecta,o:Trichoptera,f:Uenoidae,g:Neophylax,s:Neophylaxsp.BOLD:AAF4227
TCTATCAAGAAATTTAAGTCATGCTGGAGCTTCTGTAGATATCTCAATTTTCTCCCTTCATTTAGCAGGAATTTCTTCTATTTTAGGTGCTATTAATTTTATTTCCACAACTTTAAATATACGAAGTAATCTAATTACATTAGATCGCATCCCCCTATTCGTATGATCAGTAGCAATTACAGCCTTATTACTATTACTTTCTTTACCTGTTTTAGCGGGAGCTATTACAATACTTCTCACTGACCGTAATTTAAATACATCATTCTTTGACCCCTCgggggggggAGACCCTATTTTATATCAACATTTATTT
>JN200393.1;tax=d:Eukarya,p:Arthropoda,c:Insecta,o:Trichoptera,f:Uenoidae,g:Neophylax,s:Neophylaxsp.BOLD:AAI3188
TATCAAGAAATTTAAGTCATGCTGGAGCTTCAGTAGATATTTCAATTTTTTCTTTACATTTAGCGGGAATTTCTTCAATTTTAGGGGCTATTAATTTTATTTCAACAACTTTAAATATACGAAGTAATTTAATTACCCTAGATCGTATCCCTCTTTTTGTTTGATCTGTAGCAATTACAGCTCTATTATTACTTTTATCTTTACCTGTTTTAGCAGGAGCTATTACAATACTTCTTACTGATCGGAATTTAAATACATCATTTTTTGACCCCTCAGGAGGGGGTGACCCTATTT
>JN198682.1;tax=d:Eukarya,p:Arthropoda,c:Insecta,o:Plecoptera,f:Nemouridae,g:Ostrocerca,s:Ostrocercasp.BOLD:AAE3830
CCTTTCAGCTGGTATTGCTCATGCCGGCTCATCTGTAGACATAGCAATTTTCTCTCTACATCTTGCTGGAATCTCTTCTATTTTGGGGGCTGTAAATTTTATTACAACTGTTATTAATATACGATCAGCAGGAATAACCTTAGATCGTATACCTTTATTTGTTTGGGCCGTAGTAATTACGGCTCTTTTATTACTATTATCTTTACCAGTTCTTGCTGGAGCAATTACCATACTTTTAACTGATCGAAATCTCAATACCTCTTTCTTCGATCCTGCGGGAGGAGGGGACCCAATTTTGTACCAACATTTATTT
>JN198683.1;tax=d:Eukarya,p:Arthropoda,c:Insecta,o:Trichoptera,f:Limnephilidae,g:Platycentropus,s:Platycentropussp.BOLD:AAA8153
TCAAGAAATTTAGCTCACGCAGGAAGTTCAGTTGATATCTCTATTTTTTCCTTACATTTAGCAGGAATTTCTTCAATCTTAGGAGCCATTAATTTTATTTCAACTACATTAAATATACGAAATAACTTAATAACATTAGACCGAATCCCCCTATTTGTCTGATCAGTAGCCATTACCGCTCTCCTATTATTACTTTCTCTTCCAGTATTAGCAGGAGCTATTACTATACTTCTCACTGACCGTAACTTAAATACCTCTTTCTTTGATCCAGCAGGAGGGGGTGACCCAATCTTATATCAACATTTATTT
>JN200399.1;tax=d:Eukarya,p:Arthropoda,c:Insecta,o:Plecoptera,f:Nemouridae,g:Prostoia,s:Prostoiasp.BOLD:AAA9940
TCTTTCCGCCGGAATTGCTCATGCAGGCTCTTCAGTAGATATGGCTATTTTTTCCCTACATCTAGCTGGAATCTCTTCCATCTTAGGGGCCGTAAACTTCATTACGACAGTAATTAACATACGATCAGCGGGAATAACCCTGGATCGTATACCTTTATTTGTTTGGGCTGTAGTAATTACAGCATTGTTATTACTATTATCCCTTCCCGTCCTTGCTGGGGCAATCACAATATTATTAACTGATCGAAATTT
>JN200400.1;tax=d:Eukarya,p:Arthropoda,c:Insecta,o:Plecoptera,f:Nemouridae,g:Prostoia,s:Prostoiasp.BOLD:AAG0178
CTTTCAGCTGGCATTGCCCATGCAGGATCTTCTGTAGATATGGCTATTTTCTCTTTGCATTTAGCAGGTATTTCATCTATTTTAGGGGCAGTAAATTTCATTACAACAGTAATTAATATACGATCAGCTGGAATGACTCTAGACCGAATACCTTTATTTGTATGAGCAGTTGTAATTACTGCTCTATTATTACTATTATCTCTTCCCGTTCTTGCAGGTGCAATCACTATATTATTAACTGATCGTAATTTAAACACTTCATTTTTTGACCCTGCGGGA
>JN197557.1;tax=d:Eukarya,p:Arthropoda,c:Insecta,o:Plecoptera,f:Pteronarcyidae,g:Pteronarcys,s:Pteronarcyssp.BOLD:AAD9775
CTTTCAGCAGGAATTGCTCATGCTGGGGCATCTGTTGACTTAGCAATTTTCTCATTACATTTAGCTGGAGTATCTTCAATTTTAGGAGCTGTAAATTTTATTACTACCGTTATTAATATACGATCTAACGGGATATCTTTAGACCGAATACCATTATTTGTATGAGCTGTAGCAATTACAGCCTTATTATTACTCTTATCTTTACCAGTTCTAGCTGGAGCAATTACTATACTTTTAACAGATCGAAATCTTAATACATCATTTTTTGATCCAGCAGGAGGAGGAGACCCAATTCTTTACCAACATCTTTTT
>JN198689.1;tax=d:Eukarya,p:Arthropoda,c:Insecta,o:Plecoptera,f:Pteronarcyidae,g:Pteronarcys,s:Pteronarcyssp.BOLD:AAD9775
CTTTCAGCAGGAATTGCTCATGCTGGGGCATCTGTTGACTTAGCAATTTTCTCACTACATTTAGCTGGAGTATCTTCAATTTTAGGAGCTGTAAATTTTATTACTACTGTTATTAATATACGATCTAACGGGATATCTTTAGACCGAATACCATTATTTGTATGAGCTGTAGCAATTACAGCCTTATTATTACTCTTATCTTTACCAGTTCTAGCTGGAGCAATTACTATACTTTTAACAGATCGAAATCTTAATACATCATTTTTTGATCCAGCAGGAGGAGGAGACCCAATTCTTTACCAACATCTTTTT
>JN198691.1;tax=d:Eukarya,p:Arthropoda,c:Insecta,o:Trichoptera,f:Phryganeidae,g:Ptilostomis,s:Ptilostomissp.BOLD:AAA9748
TCTTTCTGCGAATATTGCTCATGCTGGCAGATCAGTTGATATCTCAATTTTTTCCCTACATTTAGCAGGAATCTCCTCAATTCTCGGAGCCATTAATTTTATTTCTACAACAATTAATATACGATCAAATTTAATTACATTAGACCGCCTTCCTCTATTTGTTTGATCTGTAGCAATCACAGCTCTTCTCCTTCTCCTTTCTTTACCAGTACTAGCTGGTGCTATCACTATATTATTAACTGACCGTAATTTAAATACGTCATTTTTTGACCCTTCTGGAGGTGGTGATCCTATTCTTTACCAACACTTATTC
>JN198692.1;tax=d:Eukarya,p:Arthropoda,c:Insecta,o:Trichoptera,f:Phryganeidae,g:Ptilostomis,s:Ptilostomissp.BOLD:AAA9748
TCTTTCTGCGAATATTGCTCATGCTGGCAGATCAGTTGATATCTCAATTTTTTCCCTACATTTAGCAGGAATCTCCTCAATTCTCGGAGCCATTAATTTTATTTCTACAACAATTAATATACGATCAAATTTAATTACATTAGACCGCCTTCCTCTATTTGTTTGATCTGTAGCAATCACTGCTCTTCTCCTTCTCCTTTCCTTACCAGTACTAGCTGGTGCTATCACTATATTATTAACTGACCGTAATTTAAATACATCATTTTTTGACCCTTCTGGAGGTGGTGACCCTATTCTTTACCAACACTTATTC
>KR381655.1;tax=d:Eukarya,p:Arthropoda,c:Insecta,o:Trichoptera,f:Phryganeidae,g:Ptilostomis,s:Ptilostomissp.BOLD:AAA9748
TCTTTCTGCGAATATTGCTCATGCTGGCAGATCAGTTGATATCTCAATTTTTTCCCTACATTTAGCAGGAATCTCCTCAATTCTCGGAGCCATTAATTTTATTTCTACAACAATTAATATACGATCAAATTTAATTACATTAGACCGCCTTCCTCTATTTGTTTGATCTGTAGCAATCACTGCTCTTCTCCTTCTCCTTTCTTTACCAGTACTAGCTGGTGCTATCACTATATTATTAACTGACCGTAATTTAAATAC
>JN198695.1;tax=d:Eukarya,p:Arthropoda,c:Insecta,o:Trichoptera,f:Limnephilidae,g:Pycnopsyche,s:Pycnopsychesp.BOLD:AAD7085
TCTCTCTAGTAACTTAGCTCACGCAGGAAGATCAGTTGATATTTCTATTTTCTCCCTACACTTAGCAGGAATTTCGTCAATCTTAGGGGCAATTAATTTTATCTCTACTACCCTAAACATACGTAATAATTTAATAACATTAGACCGAATCCCCCTCTTTGTATGATCTGTAGCAATTACTGCCCTTCTTTTACTTCTCTCTCTTCCTGTACTAGCGGGGGCTATTACTATACTTCTTACTGATCGAAACTTAAATACTTCTTTCTTTGACCCCTCGGGGGG
>JN200402.1;tax=d:Eukarya,p:Arthropoda,c:Insecta,o:Trichoptera,f:Limnephilidae,g:Pycnopsyche,s:Pycnopsychesp.BOLD:AAD7123
CTTTCCAGAAACTTGGCTCATGCAGGAAGATCAGTAGATATCTCAATTTTTTCTCTCCATTTAGCTGGAATTTCTTCAATTTTAGGGGCAATTAATTTTATCTCTACAACTTTAAATATACGTAATAATTTAATAACGCTAGATCGAATTCCTCTTTTTGTCTGATCTGTAGCTATTACCGCTCTTCTCCTACTACTCTCACTTCCAGTATTAGCAGGAGCTATTACAATACTTCTTACTGATCGTAACTTAAATACCTCCTTT
>KR148620.1;tax=d:Eukarya,p:Arthropoda,c:Insecta,o:Trichoptera,f:Limnephilidae,g:Pycnopsyche,s:Pycnopsychesp.BOLD:AAH7074
CTTTCCAGTAATCTAGCCCATGCAGGAAGATCAGTTGATATCTCTATTTTCTCCCTTCATTTAGCAGGAATTTCCTCAATTTTAGGGGCAATTAACTTTATTTCTACCACTCTAAATATGCGTAATAATTTAATAACATTAGACCGAATTCCCCTATTCGTATGATCTGTAGCTATTACTGCTCTTCTTTTACTTCTCTCCCTACCTGTATTGGCCGGTGCTATTACCATACTCCTCACTGACCGAAACTTAAATACTTCTTTCTTCGACCCCTCTGGGGGAGGAGACCCTATTTTATACCAACATTTATTC
>JN197561.1;tax=d:Eukarya,p:Arthropoda,c:Insecta,o:Trichoptera,f:Rhyacophilidae,g:Rhyacophila,s:Rhyacophilasp.BOLD:AAB0827
ACTTTCAGCTAATATTGGCCATACAGGCAGATCAGTAGATCTAACTATTTTTTCTCTTCACTTAGCTGGAATCTCCTCAATCTTAGGTGCTATCAACTTTATCACCACAGTGATTAATATACGCTCCAAGGGAATGTCACTTGATCAAATACCCCTTTTTGTCTGATCAGTTGCAATTACTGCCCTTCTCCTCCTCTTATCACTCCCTGTTTTAGCAGGAGCTATTACAATACTTTTAACTGACCGAAATCTTAATACTTCTTTTTTTGACCCTGCTGGAGGGGGAGATCCTATTTTATACCAACATTTATTC
>KR143322.1;tax=d:Eukarya,p:Arthropoda,c:Insecta,o:Trichoptera,f:Rhyacophilidae,g:Rhyacophila,s:Rhyacophilasp.BOLD:AAB0827
ACTTTCAGCTAATATTGGCCATACAGGCAGATCAGTAGATCTAACTATTTTTTCTCTTCACTTAGCTGGAATCTCCTCAATCTTAGGTGCTATCAACTTTATCACCACAGTGATTAATATACGCTCCAAGGGAATATCACTTGATCAAATACCCCTTTTTGTCTGATCAGTTGCAATTACTGCCCTTCTCCTCCTCTTATCACTCCCTGTTTTAGCAGGAGCTATTACAATACTTTTAACTGACCGAAATCTTAATACTTCTTTTTTTGACCCTGCTGGAGGGGGAGATCCTATTTTATACCAACATTTAT
>JN198702.1;tax=d:Eukarya,p:Arthropoda,c:Insecta,o:Trichoptera,f:Rhyacophilidae,g:Rhyacophila,s:Rhyacophilasp.BOLD:AAC9403
CTCTCAGCTAATATTGGCCACACAGGTAGATCAGTAGACTTAACTATTTTTTCTCTTCACTTAGCCGGAGTTTCTTCAATTCTAGGTGCTATCAACTTTATTACAACAGTAATTAATATACGTTCTAAGGGAATATCTCTCGATCAAATACCCCTATTTGTTTGATCGGTTGCAATTACCGCCTTACTTCTTCTTTTATCACTCCCTGTTTTAGCGGGAGCTATTACCATACTTTTAACTGATCGAAATCTCAACACTT
>JN198701.1;tax=d:Eukarya,p:Arthropoda,c:Insecta,o:Trichoptera,f:Rhyacophilidae,g:Rhyacophila,s:Rhyacophilasp.BOLD:AAG9021
TTTGTCCTCCAATATTGGACATGCGGGAAGATCAGTAGACTTAACAATTTTTTCCCTTCATTTAGCAGGAGTTTCATCTATTCTAGGAGCAATTAACTTTATTACAACTGTCATCAACATACGATCTAAGGGAATAAAATTAGATCAAATACCTTTATTTGTGTGATCTGTAATTATTACCGCTCTTCTTTTACTTCTCTCTCTCCCAGTATTAGCCGGAGCTATTACTATACTTTTAACAGACCGAAATCTTAATACTTCATTTTTTGACCCTGCAGGGGGAGGAGACCCAATTTTATACCAACACTTATTT
>JN197562.1;tax=d:Eukarya,p:Arthropoda,c:Insecta,o:Ephemeroptera,f:Ephemerellidae,g:Serratella,s:Serratellasp.BOLD:AAA4349
CTTCAGGGATAGCTCATGCTGGGGCTTCTGTCGATTTAGCTATTTTCTCTCTTCATTTGGCAGGGGTTTCCTCCATTCTTGGGGCAGTAAATTTTATTACAACTACTATTAATATGCGAACGAGTGGAATAACTATAGACCGCATCCCTCTCTTTGTCTGGTCTGTTCTCATCACAGCTATTCTTCTACTCTTATCTCTCCCTGTTCTAGCAGGAGCCATTACTATGTTACTAACTGATCGTAATTTAAACACCTCCTTTTTCGATCCCGCTGGTGGGGGAGATCCTATCTTATACCAACAT
>JN198705.1;tax=d:Eukarya,p:Arthropoda,c:Insecta,o:Ephemeroptera,f:Ephemerellidae,g:Serratella,s:Serratellasp.BOLD:AAA4349
CTTCAGGGATAGCTCATGCTGGGGCTTCTGTCGATTTAGCTATTTTCTCTCTTCATTTGGCAGGGGTTTCCTCCATTCTTGGGGCAGTAAATTTTATTACAACTACTATTAATATGCGAACGAGTGGAATAACTATAGACCGCATCCCCCTCTTTGTCTGGTCTGTTCTCATCACAGCTATTCTTCTACTCTTATCTCTCCCTGTTCTAGCAGGAGCCATTACTATGTTACTAACTGATCGTAATTTAAACACCTCCTTTTTCGATCCCGCTGGTGGGGGA
>JN198711.1;tax=d:Eukarya,p:Arthropoda,c:Insecta,o:Ephemeroptera,f:Heptageniidae,g:Stenonema,s:Stenonemasp.BOLD:AAA3406
CCTATCTGCAGGGATTGCTCACGCTGGAGCTTCAGTAGATTTAGCTATCTTCTCCCTTCATTTAGCAGGAGTGTCCTCTATTTTAGGGGCAGTTAATTTCATTACAACAACTATTAACATACGCTCAACAGGAATAACTATAGATCGAATTCCCCTCTTTGTCTGATCTGTTCTTATTACTGCCATTCTTCTCCTACTCTCTTTACCTGTATTAGCAGGGGCAATTACAATACTCCTAACTGACCGTAATCTGAATACATCCTTCTTTGATCCAGCAGGAGGGGGAGATCC
>JN197565.1;tax=d:Eukarya,p:Arthropoda,c:Insecta,o:Ephemeroptera,f:Heptageniidae,g:Stenonema,s:Stenonemasp.BOLD:AAA3409
TATCTGCAGGRATTGCACATGCCGGAGCTTCTGTAGACTTAGCAATCTTCTCACTCCATTTAGCGGGGGTATCTTCTATCTTGGGTGCAGTAAATTTTATTACAACAACTATCAATATACGTTCCACAGGAATAACTATGGATCGAATTCCTTTATTTGTTTGGTCCGTTCTAATTACCGCTATCCTCTTGCTACTTTCATTGCCTGTATTAGCAGGGGCCATCACAATGCTTTTAACTGATCGTAACTTGAATACATCTTTCTTTGATCCTGCA
>JN197563.1;tax=d:Eukarya,p:Arthropoda,c:Insecta,o:Ephemeroptera,f:Heptageniidae,g:Stenonema,s:Stenonemasp.BOLD:AAA3410
CCTATCGGCAGGGATTGCCCACGCAGGTGCCTCAGTAGATTTAGCTATTTTCTCTCTTCATTTAGCAGGGGTGTCTTCCATTTTAGGGGCAGTAAACTTTATTACAACAACTATTAACATGCGTTCAACAGGAATAACTATAGATCGAATCCCTCTTTTTGTTTGATCAGTTCTAATTACTGCCATTCTTCTTCTACTTTCATTACCTGTATTGGCAGGGGCTATTACAATACTTTTAACTGATCGAAATCTTAATACATCCTTCTTTGATCCTGCAGGAGGTGGAGATCCT
>JN198712.1;tax=d:Eukarya,p:Arthropoda,c:Insecta,o:Ephemeroptera,f:Heptageniidae,g:Stenonema,s:Stenonemasp.BOLD:AAA5585
CCTATCTGCTGGAATTGCTCATGCAGGAGCCTCAGTAGATTTAGCAATCTTTTCACTCCACTTAGCAGGTGTATCTTCCATCTTAGGTGCAGTAAATTTTATTACAACAACAATTAATATACGTTCCACAGGAATAACTATAGATCGAATTCCCCTCTTTGTCTGATCTGTCCTAATTACCGCTATCCTCCTACTACTTTCATTGCCCGTATTGGCAGGGGCTATTACAATACTTTTAACGGATCGTAATCTCAAT
>JN198720.1;tax=d:Eukarya,p:Arthropoda,c:Insecta,o:Plecoptera,f:Peltoperlidae,g:Tallaperla,s:Tallaperlasp.BOLD:AAC6575
ACTTTCCGCAGGAATTGCCCATGCCGGAGCATCTGTCGACATAGCAATCTTCTCATTACATTTAGCTGGGGTTTCCTCAATTTTAGGGGCCGTAAACTTTATTACTACCGTAATTAACATACGATCCAGAGGAATAACCCTAGATCGAATACCTCTTTTTGTTTGATCTGTAGCCATTACAGCCCTCCTCCTTCTACTATCACTCCCAGTCCTGGCTGGAGCTATTACAATACTCCTAACAGACCGAAACCTAAATACCTCATTCTTCGACCCTGCTGGAGGTGGAGACCCCATTCTATACCAACACTTATTT
>JN200410.1;tax=d:Eukarya,p:Arthropoda,c:Insecta,o:Trichoptera,f:Leptoceridae,g:Triaenodes,s:Triaenodessp.BOLD:AAB3345
TCTCGCAAGAACTGTAGGACATATAGGAAGTTCTGTTGATTTATCTATTTTTTCTCTTCATATAGCAGGAATTTCATCTATTTTAGGAGCTATTAATTTTATTACTACTTGTATAAGAATAAAACCAATAGGAATACATTTAGATCAAATACCTTTATTTGTCTGATCTGTATTAATTACTGCCTTATTACTTTTACTATCTTTACCTGTTTTAGCAGGGGCTATTACAATACTTTTAACAGATCGTAATCTTAATACTTCATTTTTTGACCCTGCTGGAGGAGGCGACCCTATTTTATATCAACATTTATTT
>KR145250.1;tax=d:Eukarya,p:Arthropoda,c:Insecta,o:Trichoptera,f:Leptoceridae,g:Triaenodes,s:Triaenodessp.BOLD:AAB3345
TCTCGCAAGAACTGTAGGACATATAGGAAGTTCTGTTGATTTATCTATTTTTTCTCTTCATATAGCAGGAATTTCATCTATTTTAGGAGCTATTAATTTTATTACTACTTGTATAAGAATAAAACCAGTAGGAATACATTTAGATCAAATACCTTTATTTGTCTGATCTGTATTAATTACTGCCTTATTACTTTTACTGTCTTTACCTGTTTTAGCTGGGGCTATTACAATACTTTTAACAGATCGTAATCTTAATACTTCATTTTTTGACCCTGCTGGAGGAGGGGACCCTATTTTATATCAACACTTATTT
>KR145580.1;tax=d:Eukarya,p:Arthropoda,c:Insecta,o:Trichoptera,f:Leptoceridae,g:Triaenodes,s:Triaenodessp.BOLD:AAB3345
TCTCGCAAGAACTGTAGGACATATAGGAAGTTCTGTTGATTTATCTATTTTTTCTCTTCATATAGCAGGAATTTCATCTATTTTAGGAGCTATTAATTTTATTACTACTTGTATAAGAATAAAACCAATAGGAATACATTTAGATCAAATACCTTTATTTGTCTGATCTGTATTAATTACTGCCTTATTACTTTTACTATCTTTACCTGTTTTAGCAGGAGCTATTACAATACTTTTAACAGATCGTAATCTTAATACTTCATTTTTTGACCCTGCTGGAGGAGGCGACCCTATTTTATATCAACATTTATTT
>JN198634.1;tax=d:Eukarya,p:Arthropoda,c:Insecta,o:Ephemeroptera,f:Ephemerellidae,g:Ephemerella,s:Ephemerellasp.AMISD310-08
TTTAGCTTCTGGGATTGCTCACGCCGGTGGTTCTGTAGATCTCGCCATTTTCTCCCTTCACTTAGCTGGAGTTTCTTCAATTCTGGGAGCTGTAAACTTTATTACAACAACCATTAATATACGCGCAAGTGGTATATCTATAGACCGAATTCCACTTTTCGTGTGGTCAGTCCTAATTACCGCTATTTTGCTCTTGCTTTCTCTCCCAGTTTTAGCAGGAGCCATTACTATACTCCTTACTGATCGTAATCTTAATACCTCATTCTTCGACCC
>JN197515.1;tax=d:Eukarya,p:Arthropoda,c:Insecta,o:Ephemeroptera,f:Ephemerellidae,g:Ephemerella,s:Ephemerellasp.BOLD:AAA2486
ACTAGCTTCTGGGATTGCTCATGCTGGAGGCTCTGTAGACCTTGCCATTTTCTCACTTCATTTAGCGGGGGTTTCTTCTATTCTCGGGGCTGTAAACTTTATTACCACAACCATTAATATACGCGCAAGTGGTATATCAATAGACCGCATTCCACTTTTTGTGTGGTCAGTACTAATTACAGCTATTTTGCTCTTGCTTTCCCTCCCAGTTTTAGCGGGAGCCATCACCATGCTCCTCACTGACCGTAACCTTAATACATCCTTCTTTGACCCTGCTGGCGGAGGAGACCCCATTCTCTACCAACATTTATTT
>JN197516.1;tax=d:Eukarya,p:Arthropoda,c:Insecta,o:Ephemeroptera,f:Ephemerellidae,g:Ephemerella,s:Ephemerellasp.BOLD:AAA2486
ACTAGCTTCTGGGATTGCTCATGCTGGAGGCTCTGTAGACCTTGCCATTTTCTCACTTCATTTAGCGGGGGTTTCTTCTATTCTCGGGGCTGTAAACTTTATTACCACAACCATTAATATACGCGCAAGTGGTATATCAATAGACCGTATTCCACTTTTTGTGTGGTCAGTACTAATTACAGCTATTTTGCTCTTGCTTTCCCTCCCAGTTTTAGCGGGAGCCATCACCATGCTCCTCACTGACCGTAACCTTAATACATCCTTCTTTGACCCTGCTGGCGGAGGAGACCCCATTCTCTACCAACATTTATTT
>JN197517.1;tax=d:Eukarya,p:Arthropoda,c:Insecta,o:Ephemeroptera,f:Ephemerellidae,g:Ephemerella,s:Ephemerellasp.BOLD:AAA2486
ACTAGCTTCTGGGATTGCTCATGCTGGAGGCTCTGTAGACCTTGCCATTTTCTCACTTCATTTAGCGGGGGTTTCTTCTATTCTCGGGGCTGTAAATTTTATTACCACAACCATTAATATACGCGCAAGTGGTATATCAATAGACCGCATTCCACTTTTTGTGTGGTCAGTACTAATTACAGCTATTTTGCTCTTGCTTTCCCTCCCAGTTTTAGCGGGAGCCATCACCATGCTCCTCACTGACCGTAACCTTAATACATCCTTCTTTGACCCTGCTGGCGGAGGAGACCCCATTCTCTACCAACATTTATTT
>JN197531.1;tax=d:Eukarya,p:Arthropoda,c:Insecta,o:Ephemeroptera,f:Ephemerellidae,g:Ephemerella,s:Ephemerellasp.BOLD:AAA2486
ACTAGCTTCTGGGATTGCTCATGCTGGAGGCTCTGTAGACCTTGCCATTTTCTCACTTCATTTAGCGGGGGTTTCTTCTATTCTCGGGGCTGTAAATTTTATTACCACAACCATTAATATACGCGCAAGTGGTATATCAATAGACCGCATTCCACTTTTTGTGTGGTCAGTACTAATTACAGCTATTTTGCTCTTGCTTTCCCTCCCAGTTTTAGCGGGAGCCATCACCATGCTCCTCACTGACCGTAACCTTAATACATCCTTCTTTGATCCTGCTGGCGGAGGAGACCCCATTCTCTACCAACATTTATTT
>JN197503.1;tax=d:Eukarya,p:Arthropoda,c:Insecta,o:Ephemeroptera,f:Ephemerellidae,g:Ephemerella,s:Ephemerellasp.BOLD:AAA2486
ACTAGCTTCTGGGATTGCTCATGCTGGAGGCTCTGTAGACCTTGCCATTTTCTCACTTCATTTAGCGGGGGTTTCTTCTATTCTCGGGGCTGTAAACTTTATTACCACAACCATTAATATACGCGCAAGTGGTATATCAATAGACCGCATTCCACTTTTTGTGTGGTCAGTACTAATTACAGCTATTTTGCTCTTGCTTTCCCTCCCAGTTTTAGCGGGAGCCATCACCATGCTCCTCAGTGACCGTAACCTTAATACATCCTTCTTTGACCC
>JN200323.1;tax=d:Eukarya,p:Arthropoda,c:Insecta,o:Ephemeroptera,f:Ephemerellidae,g:Ephemerella,s:Ephemerellasp.BOLD:AAA2486
ACTAGCTTCTGGGATTGCTCATGCTGGAGGCTCTGTAGACCTTGCCATTTTCTCACTTCATTTAGCGGGGGTTTCTTCTATTCTCGGGGCTGTAAACTTTATTACCACAACCATTAATATACGCACAAGTGGTATATCAATAGACCGCATTCCACTTTTTGTGTGGTCAGTACTAATTACAGCTATTTTGCTCTTGCTTTCCCTCCCAGTTTTAGCGGGAGCCATCACCATGCTCCTCACTGACCGTAACCTTAATACATCCTTC
>JN200334.1;tax=d:Eukarya,p:Arthropoda,c:Insecta,o:Ephemeroptera,f:Ephemerellidae,g:Ephemerella,s:Ephemerellasp.BOLD:AAA2486
ACTAGCTTCTGGGATTGCTCATGCTGGAGGCTCTGTAGACCTTGCCATTTTCTCACTTCATTTAGCGGGGGTTTCTTCTATCCTCGGGGCTGTAAATTTTATTACCACAACCATTAATATACGCGCAAGTGGTATATCAATAGACCGCATTCCACTTTTTGTGTGGTCAGTACTAATTACAGCTATTTTGCTCTTGCTTTCCCTCCCAGTTTTAGCGGGAGCCATCACCATGCTCCTCACTGACCGTAACCTTAAT
>JN198614.1;tax=d:Eukarya,p:Arthropoda,c:Insecta,o:Ephemeroptera,f:Ephemerellidae,g:Ephemerella,s:Ephemerellasp.BOLD:AAA2486
ACTAGCTTCCGGGATTGCTCATGCTGGAGGCTCTGTAGACCTTGCCATTTTCTCACTTCATTTAGCGGGGGTTTCTTCTATTCTCGGGGCTGTAAATTTTATTACCACAACCATTAATATACGCGCAAGTGGTATATCAATAGACCGCATCCCACTTTTTGTGTGGTCAGTACTAATTACAGCTATTTTGCTCTTGCTTTCCCTCCCAGTTTTAGCGGGAGCCATCACCATACTCCTCACTGACCGTAACCTT
>JN200325.1;tax=d:Eukarya,p:Arthropoda,c:Insecta,o:Ephemeroptera,f:Ephemerellidae,g:Ephemerella,s:Ephemerellasp.BOLD:AAA3226
CTTAGCTTCCGGGATTGCTCACGCTGGGGGTTCTGTAGATCTCGCTATTTTCTCGCTTCACCTAGCTGGAGTTTCTTCTATCCTAGGGGCGGTAAACTTTATTACTACAACTATTAATATACGTGCAAGAGGCATATCTATAGATCGAATTCCGCTTTTCGTGTGATCAGTACTAATTACAGCTATCTTACTTCTTCTTTCTCTCCCAGTTTTAGCAGGAGCCATTACTATACTTCTTACTGACCGCAATCTTAATACGTCCTTCTTTGACCCCGCTGGAGGGGGAGACCCTATTCTTTACCAACACCTATTT
>JN200326.1;tax=d:Eukarya,p:Arthropoda,c:Insecta,o:Ephemeroptera,f:Ephemerellidae,g:Ephemerella,s:Ephemerellasp.BOLD:AAA3226
CTTAGCTTCCGGGATTGCTCACGCTGGGGGTTCTGTAGATCTCGCTATTTTCTCGCTTCACCTAGCTGGAGTTTCTTCTATCCTAGGGGCGGTAAACTTTATTACTACAACTATTAATATACGTGCAAGAGGCATATCTATAGATCGAATTCCGCTTTTCGTGTGATCAGTACTAATTACAGCTATCTTACTTCTTCTTTCTCTCCCAGTTTTAGCAGGAGCCATTACTATACTTCTTACTGACCGTAATCTTAATACGTCCTTCTTTGACCCCGCTGGAGGGGGAGACCCTATTCTTTACCAACACCTATTT
>JN200332.1;tax=d:Eukarya,p:Arthropoda,c:Insecta,o:Ephemeroptera,f:Ephemerellidae,g:Ephemerella,s:Ephemerellasp.BOLD:AAA3227
CTTAGCCTCCGGGATTGCTCACGCTGGGGGTTCTGTAGACCTCGCTATTTTCTCGCTTCACCTAGCTGGAGTTTCTTCAATTTTAGGGGCGGTAAATTTTATTACTACAACTATTAACATACGTGCAAGCGGCATATCTATAGACCGAATCCCGCTTTTCGTGTGGTCAGTACTAATTACAGCTATTTTACTTTTACTTTCTCTCCCAGTTTTAGCAGGAGCCATTACTATACTTCTCACAGATCGTAATCTTAATACGTCCTTCTTTGACCCCGCTGGAGGAGGAGACCCTATTCTTTACCAACACTTATTT
>JN197518.1;tax=d:Eukarya,p:Arthropoda,c:Insecta,o:Ephemeroptera,f:Ephemerellidae,g:Ephemerella,s:Ephemerellasp.BOLD:AAA3228
TTTAGCTTCTGGGATTGCTCACGCCGGTGGTTCTGTAGATCTCGCCATTTTCTCCCTTCACTTAGCTGGAGTTTCTTCAATTCTGGGAGCTGTAAACTTTATTACAACAACCATTAATATGCGCGCAAGTGGTATATCTATAGACCGAATTCCACTTTTCGTGTGGTCAGTCCTAATTACCGCTATTTTGCTCTTGCTTTCTCTCCCAGTTTTAGCAGGAGCCATTACTATACTCCTTACTGATCGTAATCTTAATACCTCATTCTTCGACCCAGCTGGAGGTGGGGATCCCATTCTTTACCAGCACTTGTTT
>JN197525.1;tax=d:Eukarya,p:Arthropoda,c:Insecta,o:Ephemeroptera,f:Ephemerellidae,g:Ephemerella,s:Ephemerellasp.BOLD:AAA3228
TTTAGCTTCTGGGATTGCTCACGCCGGTGGTTCTGTAGATCTCGCCATTTTCTCCCTTCACTTAGCTGGAGTTTCTTCAATTCTGGGAGCTGTAAACTTTATTACAACAACCATTAATATACGCGCAAGTGGTATATCTATAGACCGAATTCCACTTTTCGTGTGGTCAGTCCTAATTACCGCTATTTTGCTCTTGCTTTCTCTCCCAGTTTTAGCAGAAGCCATTACTATACTCCTTACTGATCGTAATCTTAATACCTCATTCTTCGACCCAGCTGGGGGTGGGGACCCCATTCTTTACCAGCACTTGTTT
>JN198627.1;tax=d:Eukarya,p:Arthropoda,c:Insecta,o:Ephemeroptera,f:Ephemerellidae,g:Ephemerella,s:Ephemerellasp.BOLD:AAA3228
TTTAGCTTCTGGGATTGCTCACGCCGGTGGTTCTGTAGATCTCGCCATTTTCTCCCTTCACTTAGCTGGAGTTTCTTCAATTCTGGGAGCTGTAAACTTTATTACAACAACCATTAATATACGCGCAAGTGGTATATCTATAGACCGAATTCCACTTTTCGTGTGGTCAGTCCTAATTACCGCTATTTTGCTCTTGCTTTCTCTCCCAGTTTTAGCAGGAGCCATTACTATACTCCTTACTGATCGTAATCTTAATACCTCATTCTTCGACCCAGCTGGGGGTGGGGATCCCATTCTTTACCAGCACTTGTTT
>JN200351.1;tax=d:Eukarya,p:Arthropoda,c:Insecta,o:Ephemeroptera,f:Ephemerellidae,g:Ephemerella,s:Ephemerellasp.BOLD:AAA3228
TTTAGCTTCTGGGATTGCTCACGCCGGGGGTTCTGTAGATCTCGCCATTTTCTCCCTTCACTTAGCTGGAGTTTCTTCAATTCTGGGGGCTGTAAACTTTATTACAACAACCATTAATATACGCGCAAGTGGTATATCTATAGACCGAATTCCACTTTTCGTGTGGTCAGTCCTAATTACCGCTATTTTACTCTTGCTTTCTCTCCCAGTTTTAGCAGGAGCCATTACTATACTCCTTACTGATCGTAATCTTAATACCTCATTCTTCGACCCAGCTGGAGGTGGGGATCCCATTCTTTACCAGCACTTGTTT
>JN198635.1;tax=d:Eukarya,p:Arthropoda,c:Insecta,o:Ephemeroptera,f:Ephemerellidae,g:Ephemerella,s:Ephemerellasp.BOLD:AAA3228
TTTAGCTTCTGGGATTGCTCACGCCGGGGGTTCTGTAGATCTCGCCATTTTCTCCCTTCACTTAGCTGGAGTTTCTTCAATTCTAGGGGCTGTAAACTTTATTACAACAACCATTAATATACGCGCAAGTGGTATATCTATAGACCGAATTCCACTTTTCGTGTGGTCAGTCCTAATTACCGCTATTTTACTCTTGCTTTCTCTCCCAGTTTTAGCAGGAGCCATTACTATACTCCTTACTGATCGTAATCTTAATACCTCATTCTTCGACCCAGCTGGAGGT
>JN198623.1;tax=d:Eukarya,p:Arthropoda,c:Insecta,o:Ephemeroptera,f:Ephemerellidae,g:Ephemerella,s:Ephemerellasp.BOLD:AAA3228
TTTAGCTTCTGGGATTGCTCACGCCGGTGGTTCTGTAGATCTCGCGATTTTCTCCCTTCACTTAGCTGGGGTTTCTTCAATTCTGGGAGCTGTAAACTTTATTACAACAACCATTAATATACGCGCAAGTGGTATATCTATAGACCGAATTCCACTTTTCGTGTGGTCAGTCCTAATTACCGCTATTTTACTCTTGCTTTCTCTCCCAGTTTTAGCAGGAGCCATTACTATACTCCTTACTGATCGTAATCTTAATACCTCATTCTTCGACCCAGCTG
>JN197512.1;tax=d:Eukarya,p:Arthropoda,c:Insecta,o:Ephemeroptera,f:Ephemerellidae,g:Ephemerella,s:Ephemerellasp.BOLD:AAG2838
CACTAGCTTCCGGAATTGCTCATGCTGGGGGATCAGTAGATCTTGCCATTTTCTCACTTCACTTAGCAGGAGTTTCTTCTATTCTAGGGGCTGTAAATTTTATTACCACAACCATTAATATACGTGCAAGCGGTATATCGATAGACCGAATTCCGCTTTTTGTGTGGTCAGTACTAATTACAGCTATTTTGCTCTTGCTTTCTCTCCCAGTTTTAGCGGGAGCCATCACCATGCTCCTCACTGACCGTAACCTTAATACATCCTTCTTTGACCCTGCTGGTGGGGGAGACCCCATTCTCTACCAACATCTATTT
>JN197513.1;tax=d:Eukarya,p:Arthropoda,c:Insecta,o:Ephemeroptera,f:Ephemerellidae,g:Ephemerella,s:Ephemerellasp.BOLD:AAG2838
CACTAGCTTCCGGAATTGCTCATGCTGGGGGATCAGTAGATCTTGCCATTTTCTCACTTCACTTAGCAGGAGTTTCTTCTATTCTAGGGGCTGTAAATTTTATTACCACAACCATTAATATACGTGCAAGTGGTATATCTATAGACCGAATTCCGCTTTTTGTGTGGTCAGTACTAATTACAGCTATTTTGCTCTTGCTTTCTCTCCCAGTTTTAGCGGGAGCCATCACCATGCTCCTCACTGACCGTAACCTTAATACATCCTTCTTTGACCCTGCTGGTGGGGGAGATCCCATTCTCTATCAACACCTATTT
>JN197521.1;tax=d:Eukarya,p:Arthropoda,c:Insecta,o:Ephemeroptera,f:Ephemerellidae,g:Ephemerella,s:Ephemerellasp.BOLD:AAG2838
CACTAGCTTCCGGAATTGCTCATGCTGGGGGATCAGTAGATCTTGCCATTTTCTCACTTCACTTAGCAGGAGTTTCTTCTATTCTAGGGGCTGTAAATTTTATTACCACAACCATTAATATACGTGCAAGCGGTATATCTATAGACCGAATTCCGCTTTTTGTGTGGTCAGTACTAATTACAGCTATTTTGCTCTTGCTTTCTCTCCCAGTTTTAGCGGGAGCCATCACCATGCTCCTCACTGACCGTAACCTTAATACATCCTTCTTTGACCCTGCTGGTGGGGGAGATCCCATTCTCTATCAACATCTATTT
>JN198618.1;tax=d:Eukarya,p:Arthropoda,c:Insecta,o:Ephemeroptera,f:Ephemerellidae,g:Ephemerella,s:Ephemerellasp.BOLD:AAG2838
CACTAGCTTCCGGAATTGCTCATGCTGGGGGATCGGTAGATCTTGCCATTTTCTCACTTCACTTAGCAGGAGTTTCTTCTATTCTAGGGGCTGTAAATTTTATTACCACAACCATTAATATACGTGCAAGCGGTATATCTATAGACCGAATTCCGCTTTTTGTGTGGTCAGTGCTAATTACAGCTATTTTGCTCTTGCTTTCTCTCCCAGTTTTAGCGGGAGCCATCACCATGCTCCTCACTGACCGTAACCTTAATACATCCTTCTTTGACCCTGCTGGTGGGGGAGATCCCATTCTCTATCAACATCTATTT
>JN198626.1;tax=d:Eukarya,p:Arthropoda,c:Insecta,o:Ephemeroptera,f:Ephemerellidae,g:Ephemerella,s:Ephemerellasp.BOLD:AAG2838
CACTAGCTTCCGGAATTGCTCATGCTGGGGGATCAGTAGATCTTGCCATTTTCTCACTTCACTTAGCAGGAGTTTCTTCTATTCTAGGGGCTGTAAATTTTATTACCACAACCATTAATATACGTGCAAGCGGTATATCGATAGACCGAATTCCGCTTTTTGTGTGGTCAGTACTAATTACAGCTATTTTGCTCTTGCTCTCTCTCCCAGTTTTAGCGGGAGCCATCACCATGCTCCTCACTGACCGTAACCTTAATACATCCTTCTTTGACCCTGCTGGTGGGGGAGACCCCATTCTCTACCAACATCTATTT
>JN198624.1;tax=d:Eukarya,p:Arthropoda,c:Insecta,o:Ephemeroptera,f:Ephemerellidae,g:Ephemerella,s:Ephemerellasp.BOLD:AAG2838
CACTAGCTTCCGGAATTGCTCATGCTGGGGGATCAGTAGATCTTGCCATTTTCTCACTTCACTTAGCAGGAGTTTCTTCTATTCTAGGGGCTGTAAATTTTATTACCACAACCATTAATATACGTGCAAGTGGTATATCGATAGACCGAATTCCGCTTTTTGTGTGGTCAGTACTAATTACAGCTATTTTGCTCTTGCTTTCTCTCCCAGTTTTAGCGGGGGCCATCACCATGCTTCTCACTGACCGTAACCTTAATACATCCTTCTTTGATCCTGC
>JN197519.1;tax=d:Eukarya,p:Arthropoda,c:Insecta,o:Ephemeroptera,f:Ephemerellidae,g:Ephemerella,s:Ephemerellasp.BOLD:AAG2840
ACTAGCCTCCGGAATCGCCCATGCTGGAGGATCTGTAGACCTCGCCATTTTCTCCCTTCATTTAGCTGGGGTTTCTTCTATTCTAGGAGCTGTAAATTTTATTACCACAACTATTAATATGCGTGCAAGCGGTATATCCATGGATCGTATTCCCCTTTTCGTGTGGTCAGTATTAATCACAGCTATTTTACTCTTGCTTTCTCTCCCAGTTTTAGCAGGAGCTATTACTATACTCCTCACTGACCGTAATCTTAATACATCCTTCTTTGACCCTGCTGGAGGAGGAGACCCAATTCTTTACCAACACTTATTT
>JN200336.1;tax=d:Eukarya,p:Arthropoda,c:Insecta,o:Ephemeroptera,f:Ephemerellidae,g:Ephemerella,s:Ephemerellasp.BOLD:AAG2840
ACTAGCCTCCGGAATCGCCCATGCTGGAGGATCTGTAGACCTCGCCATTTTCTCCCTTCATTTAGCTGGAGTTTCTTCTATTCTAGGAGCTGTAAATTTTATTACCACAACTATTAATATGCGTGCAAGCGGTATATCCATGGATCGCATTCCCCTTTTCGTGTGGTCAGTATTAATCACAGCTATTTTACTCTTGCTTTCTCTCCCAGTTTTAGCAGGAGCTATTACTATACTCCTCACTGACCGTAATCTTAATACATCCTTCTTTGACCCTGCTGGAGGAGGAGACCCAATTCTTTACCAACACTTATTT
>JN200335.1;tax=d:Eukarya,p:Arthropoda,c:Insecta,o:Ephemeroptera,f:Ephemerellidae,g:Ephemerella,s:Ephemerellasp.BOLD:AAI5341
CTTAGCTTCCGGGATTGCTCACGCTGGAGGCTCTGTAGACCTCGCTATTTTCTCGCTTCATCTAGCTGGAGTTTCTTCTATCCTAGGAGCAGTAAACTTTATTACTACAACTATTAACATGCGTGCAAGTGGCATATCTATAGATCGAATCCCACTTTTCGTATGGTCAGTACTAATTACAGCTATTTTACTTTTACTTTCTCTCCCAGTTTTGGCAGGAGCCATTACTATACTTCTCACTGATCGTAATCTTAA
>JN200430.1;tax=d:Eukarya,p:Arthropoda,c:Insecta,o:Plecoptera,f:Perlidae,g:Acroneuria,s:Acroneuriaarenosa
GGAATTGCCCATGCCGGTGCCTCAGTCGATATGGCCATTTTCTCTTTGCACTTGGCCGGAGTATCCTCTATTTTAGGGGCCGTAAATTTTATTACTACTGTAATTAATATACGATCGGCTGGAATAACACTTGATCGGATACCTCTTTTTGTTTGAGCAGTAGCTATTACAGCTCTTCTACTATTACTCTCCCTTCCTGTTCTTGCTGGGGCTATTACTATATTATTAACAGACCGAAATCTTAATACTTCATTCTTTGACCCAGCCGGTGGAGGTGACCCTATTCTCTACCAACATCTATTC
>JN200428.1;tax=d:Eukarya,p:Arthropoda,c:Insecta,o:Plecoptera,f:Perlidae,g:Acroneuria,s:Acroneuriaarenosa
TCGGCTGGAATTGCCCATGCCGGTGCCTCAGTCGATATGGCCATTTTCTCTTTACACTTGGCCGGAGTATCCTCTATTTTGGGGGCTGTAAATTTTATTACTACTGTAATTAATATACGATCGGCTGGAATGACACTTGATCGTATACCTCTTTTTGTTTGAGCAGTAGCTATTACAGCTCTTCTACTATTACTCTCCCTCCCTGTTCTTGCAGGGGCTATTACTATATTACTAACAGACCGAAATCTTAATACTTCATTCTTTGATCCAGCCGGTGGGGGTGACCCTATTCTCTACCAACA
>JN200432.1;tax=d:Eukarya,p:Arthropoda,c:Insecta,o:Plecoptera,f:Perlidae,g:Acroneuria,s:Acroneuriakosztarabi
GTATCGCTCATGCCGGAGCTTCTGTTGATATGGCCATTTTCTCCCTTCATTTAGCAGGAGTGTCCTCCATTCTTGGAGCCGTCAATTTCATCACTACAGTAATTAATATACGATCAGCTGGAATGACATTAGATCGTATACCCCTTTTTGTTTGGGCAGTGGCTATTACTGCTCTTCTTTTATTACTTTCTCTTCCAGTTCTCGCCGGGGCTATTACAATATTATTAACGGATCGAAATCTTAATACATCATTCTTTGACCCGGCAGGAGGAGGAGACCCTATTCTATACCAACATCTATTT
>JN200435.1;tax=d:Eukarya,p:Arthropoda,c:Insecta,o:Trichoptera,f:Sericostomatidae,g:Agarodes,s:Agarodesgriseus
GGATCCTCAGTTGATCTCTCAATTTTTTCTCTTCATTTAGCCGGTGTTTCTTCCATTCTAGGAGCAATTAATTTTATCACAACAATAATAAATATACGATCCCCTGGAATATCTTATGATCGAATACCTTTATTTGCCTGATCAGTATTTATTACAGCTATTTTACTATTACTTTCCCTACCTGTATTAGCCGGAGCTATTACTATACTTCTAACAGACCGAAATTTAAATACCTCATTTTTTGATCCCGCAGGAGGAGGTGACCCTATTCTTTATCAACATTTATTT
>JQ935284.1;tax=d:Eukarya,p:Arthropoda,c:Insecta,o:Trichoptera,f:Sericostomatidae,g:Agarodes,s:Agarodeslibalis
AGGATCCTCGGTAGATCTATCAATTTTTTCTCTTCATTTAGCGGGTGTTTCTTCTATTCTAGGAGCAATTAATTTTATTACAACAATAATAAATATACGATCTCCAGGAATATCTTATGATCGAATGCCTTTATTTGCTTGATCAGTATTCATTACAGCTATTTTATTACTACTTTCTTTACCTGTATTAGCTGGAGCCATCACTATACTTCTAACAGATCGAAATTTAAATACCTCTTTCTTTGATCCATCAGGAGGAGGAGATCCTATTCTTTATCAACATTTATTT
>KX104558.1;tax=d:Eukarya,p:Arthropoda,c:Insecta,o:Trichoptera,f:Sericostomatidae,g:Agarodes,s:Agarodeslibalis
AGGATCCTCGGTAGATCTATCAATTTTTTCTCTTCATTTAGCGGGTGTTTCTTCTATTCTAGGGGCAATTAATTTTATTACAACAATAATAAATATACGATCTCCAGGAATATCTTATGATCGAATGCCTTTATTTGCTTGATCAGTATTCATTACAGCTATTTTATTACTACTTTCTTTACCTGTATTAGCTGGAGCCATCACTATACTTCTAACAGATCGAAATTTAAATACCTCTTTCTTTGATCCATCAGGAGGAGGAGATCCTATTCTTTATCAACATTTATTT
>KX104725.1;tax=d:Eukarya,p:Arthropoda,c:Insecta,o:Trichoptera,f:Sericostomatidae,g:Agarodes,s:Agarodeslibalis
AGGATCCTCGGTAGATCTATCAATTTTTTCTCTTCATTTAGCGGGTGTTTCTTCTATTCTAGGAGCAATTAATTTTATTACAACAATAATAAATATACGATCTCCAGGAATATCTTATGATCGAATGCCTTTATTTGCTTGATCAGTATTCATTACAGCTATTTTATTACTGCTTTCTTTACCTGTATTAGCTGGAGCCATCACTATACTTCTAACAGATCGAAATTTAAATACCTCTTTCTTTGATCCATCCGGGGGAGGAGATCCTATTCTTTATCAACATTTATTT
>KX104344.1;tax=d:Eukarya,p:Arthropoda,c:Insecta,o:Trichoptera,f:Sericostomatidae,g:Agarodes,s:Agarodeslibalis
GGATCCTCAGTAGATCTATCAATTTTTTCTCTTCATTTAGCGGGTGTTTCTTCTATTCTAGGAGCAATTAATTTTATTACAACAATAATAAATATACGATCTCCGGGAATATCTTATGATCGAATACCTTTATTTGCTTGATCAGTATTCATTACAGCTATTTTATTACTACTTTCTTTACCTGTATTAGCTGGAGCCATCACTATACTTCTAACAGATCGAAATTTAAATACCTCTTTCTTTGATCCATCGGGAGGAGGAGATCCCATTCTTTACCAACATTTATTT
>JN200437.1;tax=d:Eukarya,p:Arthropoda,c:Insecta,o:Plecoptera,f:Perlidae,g:Agnetina,s:Agnetinaannulipes
CAGGGATCGCTCACGCTGGAGCCTCAGTAGATATAGCAATCTTTTCTTTACATCTAGCAGGGGTATCTTCAATCTTAGGGGCAGTAAATTTTATTACTACAGTAATTAATATACGATCCGCCGGTATAACCTTGGATCGTATACCTTTATTTGTATGAGCAGTAGCAATCACTGCTCTCCTATTACTTCTTTCTCTACCAGTTTTAGCCGGAGCAATTACTATACTTTTAACAGACCGAAATCTAAACACGTCTTTCTTTGACCCTGCAGGAGGGGGAGACCCAATTCTCTATCAACACTTATTT
>HQ568832.1;tax=d:Eukarya,p:Arthropoda,c:Insecta,o:Plecoptera,f:Perlidae,g:Agnetina,s:Agnetinaflavescens
CTATCTGCAGGGATTGCTCACGCTGGTGCTTCAGTTGATATAGCAATCTTCTCTTTACACTTAGCAGGAGTATCTTCAATTCTAGGGGCAGTAAATTTTATTACTACAGTAATCAATATACGATCTGCTGGTATGACCTTAGATCGTATACCTTTATTTGTCTGAGCAGTAGCAATTACCGCTCTTCTCCTACTCCTTTCTTTACCAGTTCTAGCCGGAGCAATTACTATACTCTTAACAGACCGAAATCTAAATACATCATTCTTTGACCCGGCAGGAGGAGGGGATCCAATTCTTTACCAACACTTATTT
>HQ568816.1;tax=d:Eukarya,p:Arthropoda,c:Insecta,o:Plecoptera,f:Perlidae,g:Agnetina,s:Agnetinaflavescens
TATCTGCAGGGATTGCTCACGCTGGTGCTTCAGTTGATATAGCAATCTTCTCTTTACACTTAGCAGGAGTATCTTCAATTCTAGGGGCAGTAAATTTTATTACTACAGTAATCAATATACGATCTGCTGGTATGACCTTAGATCGTATACCTTTATTTGTCTGAGCAGTAGCAATTACCGCTCTTCTCCTACTCCTTTCTTTACCAGTTCTAGCCGGAGCAATTACTATACTCTTAACAGACCGAAATCTAAATACATCATTCTTTGATCCGGCAGGAGGAGGGGATCCAATTCTTTACCAACACTTATTT
>JN200441.1;tax=d:Eukarya,p:Arthropoda,c:Insecta,o:Plecoptera,f:Perlidae,g:Agnetina,s:Agnetinaflavescens
TATCTGCAGGGATTGCTCACGCTGGTGCTTCAGTTGATATAGCAATCTTCTCTTTACACTTAGCAGGGGTATCTTCAATTCTAGGGGCAGTAAATTTTATTACTACAGTAATTAATATACGATCTGCTGGTATGACCTTAGATCGTATACCTTTATTTGTCTGAGCAGTAGCAATTACCGCTCTTCTCCTACTCCTTTCTTTACCAGTTCTAGCCGGAGCAATTACTATACTCTTAACAGACCGAAATCTAAATACATCATTCTTTGACCCGGCAGGAGGAGGGGATCCAATTCTTTACCAACACTTATTT
>HQ568846.1;tax=d:Eukarya,p:Arthropoda,c:Insecta,o:Plecoptera,f:Perlidae,g:Agnetina,s:Agnetinaflavescens
TATCTGCAGGGATTGCTCACGCTGGTGCTTCAGTTGATATAGCAATCTTCTCTTTACACTTAGCAGGAGTATCTTCAATTCTAGGGGCAGTAAATTTTATTACTACAGTAATTAATATACGATCTGCTGGTATGACCTTAGATCGCATACCTTTATTTGTCTGAGCAGTAGCAATTACCGCTCTTCTCCTACTCCTTTCTTTACCAGTTCTAGCCGGAGCAATTACTATACTCTTAACAGACCGAAATCTAAATACATCATTCTTTGACCCGGCAGGAGGAGGGGATCCAATTCTTTACCAACACTTATT
>HQ568949.1;tax=d:Eukarya,p:Arthropoda,c:Insecta,o:Plecoptera,f:Perlidae,g:Agnetina,s:Agnetinaflavescens
TATCTGCAGGGATTGCTCACGCTGGTGCTTCAGTTGATATAGCAATCTTCTCTTTACACTTAGCAGGAGTATCTTCAATTCTAGGGGCAGTAAATTTTATTACTACAGTAATCAATATACGATCTGCTGGTATGACCTTAGATCGTATACCTTTATTTGTCTGAGCAGTAGCAATTACCGCTCTTCTCCTACTCCTTTCTTTACCAGTTCTAGCCGGAGCAATTACTATACTCTTAACAGACCGAAATCTAAATACATCATTCTTTGACCCGGCAGGAGGGGGGGATCCAATTCTTTACCAACACTTATT
>HQ568950.1;tax=d:Eukarya,p:Arthropoda,c:Insecta,o:Plecoptera,f:Perlidae,g:Agnetina,s:Agnetinaflavescens
TATCTGCAGGGATTGCTCACGCTGGTGCTTCAGTTGATATAGCAATCTTCTCTTTACACTTAGCAGGAGTATCTTCAATTCTAGGGGCAGTAAATTTTATTACTACAGTAATCAATATACGATCTGCTGGTATGACCTTAGATCGTATACCTTTATTTGTCTGAGCAGTAGCAATTACCGCTCTTCTCCTACTCCTCTCTTTACCAGTTCTAGCCGGAGCAATTACTATACTCTTAACAGACCGAAATCTAAATACATCATTCTTTGACCCGGCAGGAGGGGGGGATCCAATTCTTTACCAACACTTATT
>JN200442.1;tax=d:Eukarya,p:Arthropoda,c:Insecta,o:Plecoptera,f:Perlidae,g:Agnetina,s:Agnetinaflavescens
TATCTGCAGGGATTGCTCACGCTGGTGCTTCAGTTGATATAGCAATTTTCTCTTTACACTTAGCAGGGGTATCTTCAATTCTAGGGGCAGTAAATTTTATTACTACAGTAATTAATATACGATCTGCTGGTATGACCTTAGATCGAATACCTTTATTTGTCTGAGCAGTAGCAATCACCGCTCTTCTCCTACTCCTTTCTTTACCAGTTCTAGCCGGAGCAATTACTATACTCTTAACAGACCGAAATCTAAATACATCATT
>JN200443.1;tax=d:Eukarya,p:Arthropoda,c:Insecta,o:Plecoptera,f:Perlidae,g:Agnetina,s:Agnetinaflavescens
CTATCTGCAGGGATTGCTCACGCTGGTGCTTCAGTTGATATAGCAATCTTCTCTTTACACTTAGCAGGAGTATCTTCAATTCTAGGGGCAGTAAATTTTATTACTACAGTAATTAATATACGATCTGCTGGTATGACCTTAGATCGTATACCTTTATTTGTCTGAGCAGTAGCAATTACCGCTCTTCTCCTACTCCTTTCTTTACCAGTTCTAGCCGGAGCAATTACTATACTCTTAACAGACCGAAATCTAAATAC
>JN200461.1;tax=d:Eukarya,p:Arthropoda,c:Insecta,o:Plecoptera,f:Chloroperlidae,g:Alloperla,s:Alloperlabiserrata
ACTTTCTGCAGGGATTGCACACGCTGGGGCATCTGTCGATATGGCTATTTTCTCTTTACATTTAGCCGGTGTATCGTCAATTTTGGGGGCTGTCAACTTCATTACTACAGTAATTAATATACGATCAAGAGGAATAACACTCGACCGTATACCTCTATTTGTGTGAGCTGTAGCTATCACAGCCCTACTCTTACTTCTTTCACTACCCGTATTAGCTGGAGCTATTACCATATTATTAACTGATCGAAATCTTAATACCTCATTCTTCGACCCTGCTGGAGGAGGAGACCCTATTTTATATCAACA
>JN200462.1;tax=d:Eukarya,p:Arthropoda,c:Insecta,o:Plecoptera,f:Chloroperlidae,g:Alloperla,s:Alloperlabiserrata
ACTTTCTGCAGGGATTGCACACGCTGGAGCATCTGTCGATATGGCTATTTTCTCTTTACATTTAGCCGGTGTATCGTCAATTTTGGGGGCTGTCAACTTCATTACTACAGTAATTAATATACGATCAAGAGGGATAACACTCGACCGTATGCCTCTATTTGTGTGAGCTGTAGCTATCACAGCCCTACTCTTACTTCTTTCACTACCCGTATTAGCTGGAGCTATTACCATATTATTAACTGATCGAAATCTTAATACCTCATTCTTCGACCCTGCTGGAGGAGGAGACCCTATTTTATATCAACA
>JN200463.1;tax=d:Eukarya,p:Arthropoda,c:Insecta,o:Plecoptera,f:Chloroperlidae,g:Alloperla,s:Alloperlaimbecilla
ACTTTCTGCAGGGATTGCACACGCTGGGGCATCTGTCGATATGGCTATTTTCTCTTTACATTTAGCCGGTGTATCGTCAATTTTGGGGGCTGTCAACTTCATTACTACAGTAATTAATATACGATCAAGAGGAATAACACTCGACCGTATACCTCTATTTGTGTGAGCTGTAGCTATCACAGCCCTACTCTTACTTCTTTCACTACCCGTATTAGCTGGAGCTATTACCATATTATTAACTGATCGAAATCTTAATACCTCATTCTTCGACCCTGCTGGAGGAGGAGACCCTATTTTATATCAACA
>JN200464.1;tax=d:Eukarya,p:Arthropoda,c:Insecta,o:Plecoptera,f:Nemouridae,g:Amphinemura,s:Amphinemuraappalachia
CCTTATCTGCAGGAATTGCTCACGCTGGGTCATCTGTAGATATAGCAATTTTTTCATTACATTTAGCTGGGGTTTCATCAATCTTAGGGGCTGTAAACTTCATTACTACTGTAATTAATATACGGTCTTCCGGGATATCCCTTGACCGAATACCCCTATTTGTTTGGGCAGTTGTAATTACTGCCcttcttcttcttctttctcttcCTGTATTAGCAGGAGCCATTACTATACTTTTAACTGACCGAAATCTGAATACTTCTTTTTTTGATCCAGCAGGAGGAGGAGACCCCATTCTTTACCAACATTTATTT
>GU668013.1;tax=d:Eukarya,p:Arthropoda,c:Insecta,o:Trichoptera,f:Leptoceridae,g:Ceraclea,s:Ceracleaalagma
TTTAGCTAGAAATATCGCTCATATAGGTAGATCAGTTGATTTATCAATTTTTTCTTTACATATAGCAGGAATTTCGTCTATTTTAGGAGCAATTAATTTTATTACAACTATTATAAGAATAAAACCTAAAAGAATATTATTAGATCAAATACCCTTATTTGTATGATCTGTAGGAATTACAGCTTTATTATTATTGTTATCTTTACCAGTTCTAGCCGGTGCTATTACTATACTTTTAACTGATCGAAATTTAAATACCTCTTTCTTTGACCCTGCTGGGGGAGGAGACCCAATTTTATACCAACACTTATTT
>GU713892.1;tax=d:Eukarya,p:Arthropoda,c:Insecta,o:Trichoptera,f:Leptoceridae,g:Ceraclea,s:Ceracleaalagma
TTTAGCTAGAAATATCGCTCATATAGGCAGATCAGTTGATTTATCAATTTTTTCTTTACATATAGCAGGAATTTCGTCTATTTTAGGAGCAATTAATTTTATTACAACTATTATAAGAATAAAACCTAAAAGAATGTTATTAGATCAAATACCCTTATTTGTATGATCTGTAGGAATTACAGCTTTATTATTATTGTTATCTTTACCAGTTCTAGCCGGTGCTATTACTATACTTTTAACTGATCGAAATTTAAATACCTCTTTCTTTGACCCTGCTGGGGGAGGAGACCCAATTTTATACCAACACTTATTT
>HM386098.1;tax=d:Eukarya,p:Arthropoda,c:Insecta,o:Trichoptera,f:Leptoceridae,g:Ceraclea,s:Ceracleaalagma
TTTAGCTAGAAATATCGCTCATATAGGCAGATCAGTTGATTTATCAATTTTTTCTTTACATATAGCAGGAATTTCGTCTATTTTAGGAGCAATTAATTTTATTACAACTATTATAAGAATAAAACCTAAAAGAATATTATTAGATCAAATACCCTTATTTGTATGATCTGTAGGAATTACAGCTTTATTATTATTGTTATCTTTACCAGTTCTAGCCGGTGCTATTACTATACTTTTAACTGATCGAAATTTAAATACCTCTTTCTTTGACCCTGCTGGGGGAGGAGACCCAATTTTATACCAACACTTATTT
>JN200480.1;tax=d:Eukarya,p:Arthropoda,c:Insecta,o:Trichoptera,f:Leptoceridae,g:Ceraclea,s:Ceracleaalagma
TTTAGCTAGAAATATCGCTCATATGGGCAGATCAGTTGATTTATCAATTTTTTCTTTACATATAGCAGGAATTTCATCTATTTTAGGAGCAATTAATTTTATTACAACTATTATAAGAATAAAACCTAAAAGAATATTATTAGATCAAATACCCTTATTTGTATGATCTGTGGGAATTACAGCTTTATTATTATTGTTATCTTTACCAGTTCTAGCCGGTGCTATTACTATACTTTTAACTGATCGAAATTTAAATACCTCTTTCTTTGACCCTGCTGGGGGAGGAGACCCAATTTTATACCAACACTTATTT
>KM530629.1;tax=d:Eukarya,p:Arthropoda,c:Insecta,o:Trichoptera,f:Leptoceridae,g:Ceraclea,s:Ceracleaalagma
TTTAGCTAGAAATATCGCTCATATAGGCAGATCAGTTGATTTATCAATTTTTTCTTTACATATAGCAGGAATTTCGTCTATTTTAGGAGCAATTAATTTTATTACAACTATTATAAGAATAAAACCTAAAAGAATGTTATTAGATCAAATACCCTTATTTGTATGATCTGTAGGAATTACAGCTTTATTATTATTGTTATCTTTACCAGTTCTAGCCGGTGCTATTACTATACTTTTAACTGACCGAAATTTAAACACCTCTTTCTTTGACCCTGCTGGGGGAGGAGACCCAATTTTATACCAACACTTATTT
>KM536146.1;tax=d:Eukarya,p:Arthropoda,c:Insecta,o:Trichoptera,f:Leptoceridae,g:Ceraclea,s:Ceracleaalagma
TTTAGCTAGAAATATCGCTCATATAGGCAGATCAGTTGATTTATCAATTTTTTCTTTACATATAGCAGGAATTTCGTCTATTTTAGGAGCAATTAATTTTATTACAACTATTATAAGAATAAAACCTAAAAGAATGTTATTAGATCAAATACCCTTATTTGTATGATCTGTAGGAATTACAGCTTTACTATTATTGTTATCTTTACCAGTTCTAGCCGGTGCTATTACTATACTTTTAACTGATCGAAATTTAAATACCTCTTTCTTTGACCCTGCTGGGGGAGGAGACCCAATTTTATACCAACACTTATTT
>KM536719.1;tax=d:Eukarya,p:Arthropoda,c:Insecta,o:Trichoptera,f:Leptoceridae,g:Ceraclea,s:Ceracleaalagma
TTTAGCTAGAAATATCGCTCATATAGGTAGATCAGTTGATTTATCAATTTTTTCTTTACATATAGCAGGAATTTCGTCTATTTTAGGAGCAATTAATTTTATTACAACTATTATAAGAATAAAACCTAAAAGAATGTTATTAGATCAAATACCCTTATTTGTATGATCTGTAGGAATTACAGCTTTATTATTATTGTTATCTTTACCAGTTCTAGCCGGTGCTATTACTATACTTTTAACTGATCGAAATTTAAATACCTCTTTCTTTGACCCTGCTGGGGGAGGAGACCCAATTTTATACCAACACTTATTT
>KX103012.1;tax=d:Eukarya,p:Arthropoda,c:Insecta,o:Trichoptera,f:Leptoceridae,g:Ceraclea,s:Ceracleaalagma
TTTAGCCAGAAATATCGCTCATATAGGCAGATCAGTTGATTTATCAATTTTTTCTTTACATATAGCAGGAATTTCATCTATTTTAGGAGCAATTAATTTTATTACAACTATTATAAGAATAAAACCTAAAAGAATACTATTAGATCAAATACCCTTATTTGTATGATCTGTGGGAATTACAGCTTTATTATTATTATTATCTTTACCAGTTCTAGCCGGTGCTATTACTATACTTTTAACTGATCGAAATTTAAATACCTCTTTCTTTGATCCTGCTGGGGGAGGAGACCCAATTTTATACCAACACTTATTT
>KX106866.1;tax=d:Eukarya,p:Arthropoda,c:Insecta,o:Trichoptera,f:Leptoceridae,g:Ceraclea,s:Ceracleaalagma
TTTAGCTAGAAATATCGCTCATATAGGCAGATCAGTTGATTTATCAATTTTTTCTTTACATATAGCAGGAATTTCGTCTATTTTAGGAGCAATTAATTTTATTTCNACTATTATAAGAATAAAACCTAAAAGAATGTTATTAGATCAAATACCCTTATTTGTATGATCTGTAGGAATTACAGCTTTATTATTATTGTTATCTTTACCAGTTCTAGCCGGTGCTATTACTATACTTTTAACTGATCGAAATTTAAATACCTCTTTCTTTGACCCTGCTGGGGGAGGAGACCCAATTTTATACCAACACTTATTT
>KX103800.1;tax=d:Eukarya,p:Arthropoda,c:Insecta,o:Trichoptera,f:Leptoceridae,g:Ceraclea,s:Ceracleaalagma
TTTAGCTAGAAATATCGCTCATATAGGCAGATCAGTTGATTTATCAATTTTTTCTTTACATATAGCAGGAATTTCGTCTATTTTAGGAGCAATTAATTTTATTACAACTATTATAAGAATAAAACCTAAAAGAATGTTATTAGATCAAATACCCTTATTTGTATGATCTGTAGGAATTACAGCTTTATTATTATTGTTATCTTTACCAGTTCTAGCCGGTGCTATTACTATACTTTTAACTGACCGAAATTTAAATACCTCTTTCTTTGACCCTGC
>JN200490.1;tax=d:Eukarya,p:Arthropoda,c:Insecta,o:Trichoptera,f:Leptoceridae,g:Ceraclea,s:Ceracleaprotonepha
TTTAGCTAGAAATATCGCTCATATGGGCAGATCAGTTGATTTATCAATTTTTTCTTTACATATAGCAGGAATTTCATCTATTTTAGGAGCAATTAATTTTATTACAACTATTATAAGAATAAAACCTAAAAGAATATTATTAGATCAAATACCCTTATTTGTATGATCTGTGGGAATTACAGCTTTATTATTATTATTATCTTTACCAGTTCTAGCCGGTGCTATTACTATACTTTTAACTGATCGAAATTTAAATACCTCTTTCTTTGACCCTGCTGGGGGAGGAGACCCAATTTTATACCAACACTTATTT
>KR147316.1;tax=d:Eukarya,p:Arthropoda,c:Insecta,o:Trichoptera,f:Leptoceridae,g:Ceraclea,s:Ceracleaprotonepha
TTTAGCTAGAAATATCGCTCATATGGGCAGATCAGTTGATTTATCAATTTTTTCTTTACATATAGCAGGAATTTCATCTATTTTAGGAGCAATTAATTTTATTACAACTATTATAAGAATAAAACCTAAAAGAATATTATTAGATCAAATACCCTTATTTGTATGATCTGTGGGAATTACAGCTTTATTATTATTGTTATCTTTACCAGTTCTAGCCGGTGCTATTACTATACTTTTAACTGATCGAAATTTAAATACCTCTTTCTTTGACCCTGCTGGGGGAGGAGACCCAATT
>JQ907635.1;tax=d:Eukarya,p:Arthropoda,c:Insecta,o:Trichoptera,f:Leptoceridae,g:Ceraclea,s:Ceracleaslossonae
ATTAGCTGCTAATATTGCTCATACTGGTAGATCAGTAGATTTATCTATTTTTTCTTTACATATAGCAGGAATTTCCTCAATTTTGGGGGCTATTAATTTTATTACCACAATTATAAGAATAAAACCTAAAAGAATAACACTAGATCAAATACCATTATTTGTTTGATCAGTGGGAATTACTGCCTTACTGCTTCTTTTATCTTTACCAGTTTTAGCTGGAGCTATTACAATACTTTTAACTGATCGAAATCTAAATACTTCTTTTTTTGACCCTGCAGGCGGAGGAGACCCTATTTTATACCAACATTTATTT
>GU666204.1;tax=d:Eukarya,p:Arthropoda,c:Insecta,o:Trichoptera,f:Leptoceridae,g:Ceraclea,s:Ceracleaslossonae
TTAGCTGCTAATATTGCTCATACTGGTAGATCAGTAGATTTATCTATTTTTTCTTTACATATAGCAGGAATTTCCTCAATTTTAGGAGCTATTAATTTTATTACCACAATTATAAGAATAAAACCTAAAAGAATAACATTAGATCAAATACCATTATTTGTTTGATCAGTAGGGATTACTGCCTTATTACTTCTTTTATCTTTACCAGTTTTGGCTGGAGCTATTACAATACTTTTAACTGACCGAAATCTAAATACTTCTTTTTTTGACCCTGCAGGTGGAGGAGACCCTATTTTATACCAACATTTATTT
>JN200492.1;tax=d:Eukarya,p:Arthropoda,c:Insecta,o:Trichoptera,f:Leptoceridae,g:Ceraclea,s:Ceracleaslossonae
TTAGCTGCTAATATTGCTCATACTGGTAGATCAGTAGATTTATCTATTTTTTCTTTACATATAGCAGGAATTTCCTCAATTTTGGGGGCTATTAATTTTATTACCACAATTATAAGAATAAAACCTAAAAGAATAACACTAGATCAAATACCATTATTTGTTTGATCAGTGGGAATTACTGCCTTACTGCTTCTTTTATCTTTACCAGTTTTAGCTGGAGCTATTACAATACTTTTAACTGATCGAAATCTAAATACTTCTTTTTTTGACCCTGCAGGTGGAGGAGACCCTATTTTATACCAACATTTATTT
>JQ907632.1;tax=d:Eukarya,p:Arthropoda,c:Insecta,o:Trichoptera,f:Leptoceridae,g:Ceraclea,s:Ceracleaslossonae
TTAGCTGCTAATATTGCTCATACTGGTAGATCAGTAGATTTATCTATTTTTTCTTTACATATAGCAGGAATTTCCTCAATTTTAGGAGCTATTAATTTTATTACCACAATTATAAGAATAAAACCTAAAAGAATAACATTAGATCAAATACCATTATTTGTTTGATCAGTGGGGATTACTACCTTATTACTTCTTTTATCTTTACCAGTTTTAGCTGGAGCTATTACAATACTTTTAACTGACCGAAACCTAAATACTTCTTTTTTTGACCCTGCAGGTGGAGGAGACCCTATTTTATACCAACATTTATTT
>HM392193.1;tax=d:Eukarya,p:Arthropoda,c:Insecta,o:Trichoptera,f:Hydropsychidae,g:Cheumatopsyche,s:Cheumatopsychepinaca
CTCTATCATCTAATTTATCCCACCTTGGAAGATCAGTAGATTTAACTATTTTTTCTCTTCATTTAGCTGGTATTTCATCAATTTTAGGAGCAATTAACTTTATTACTACATCTTTTAATATAAAAATTAATAAATTAAATTATGAGATTCTTCCTCTTTTTGTTTGATCAGTTGCCATTACTGCCGTTTTATTACTTCTATCTCTCCCTGTTCTCGCAGGCGCAATTACTATATTATTGACAGATCGTAATTTAAATACATCTTTTTTTGACCCAGCTGGAGGAGGAGATCCTATTTTATACCAACATTTATTT
>KX103418.1;tax=d:Eukarya,p:Arthropoda,c:Insecta,o:Trichoptera,f:Hydropsychidae,g:Cheumatopsyche,s:Cheumatopsychepinaca
CTCTATCATCTAATTTATCCCACCTTGGAAGATCAGTAGATTTAACTATTTTTTCTCTTCATTTAGCTGGTATTTCATCAATTTTAGGAGCAATTAACTTTATTACTACATCTTTTAATATAAAAATTAATAAATTAAATTATGAAATTCTTCCTCTTTTTGTTTGATCAGTTGCCATTACTGCCATTTTATTACTTCTATCTCTCCCTGTTCTCGCAGGCGCAATTACTATATTATTGACAGATCGTAATTTAAATACATCTTTTTTTGACCCAGCTGGAGGAGGAGATCCTATTTTATACCAACATTTATTT
>KX104088.1;tax=d:Eukarya,p:Arthropoda,c:Insecta,o:Trichoptera,f:Hydropsychidae,g:Cheumatopsyche,s:Cheumatopsychepinaca
CTCTATCATCTAATTTATCCCACCTTGGAAGATCAGTAGATTTAACTATTTTTTCTCTTCATTTAGCTGGTATTTCATCAATTTTAGGAGCAATCAACTTTATTACTACATCTTTTAATATAAAAATTAATAAATTAAATTATGAGATTCTTCCTCTTTTTGTTTGATCAGTTGCCATTACTGCCGTTTTATTACTTCTATCTCTCCCTGTTCTCGCAGGCGCAATTACTATATTACTGACAGATCGTAATTTAAATACATCTTTTTTTGACCCAGCTGGAGGAGGAGATCCTATTTTATACCAACATTTATTT
>MG436783.1;tax=d:Eukarya,p:Arthropoda,c:Insecta,o:Trichoptera,f:Hydropsychidae,g:Cheumatopsyche,s:Cheumatopsychepinaca
CTCTATCATCTAATTTATCCCACCTTGGAAGATCAGTAGATTTAACTATTTTTTCTCTTCATTTAGCTGGTATTTCATCAATTTTAGGAGCAATTAACTTTATTACTACATCTTTTAATATAAAAATTAATAAATTAAATTATGAAATTCTTCCTCTTTTTGTTTGATCAGTTGCCATTACTGCCATTTTATTACTTCTATCTCTCCCTGTTCTCGCAGGCGCAATTACTATATTACTGACAGATCGTAATTTAAATACATCTTTTTTTGACCCAGCTGGAGGAGGAGATCCTATTTTATACCAACATTTATTT
>HQ958614.1;tax=d:Eukarya,p:Arthropoda,c:Insecta,o:Trichoptera,f:Hydropsychidae,g:Cheumatopsyche,s:Cheumatopsychepinaca
TCTATCATCTAATTTATCCCACCTTGGAAGATCAGTAGATTTAACTATTTTTTCTCTTCATTTAGCTGGTATTTCATCAATTTTAGGAGCAATTAACTTTATTACTACATCTTTTAATATAAAAATTAATAAATTAAATTATGAAATTCTTCCTCTTTTTGTTTGATCAGTTGCCATTACTGCCATTTTATTACTTCTATCTCTCCCTATTCTCGCAGGCGCAATTACTATATTACTGACAGATCGTAATTTAAATACATCTTTTTTTGATCCAGCTGGAGGAGGAGATCCTATTTTATACCAACATTTATTT
>KX103089.1;tax=d:Eukarya,p:Arthropoda,c:Insecta,o:Trichoptera,f:Hydropsychidae,g:Cheumatopsyche,s:Cheumatopsychepinaca
TCTATCATCTAATTTATCCCACCTTGGAAGATCAGTAGATTTAACTATTTTTTCTCTTCATTTAGCTGGTATTTCATCAATTTTAGGAGCAATTAACTTTATTACTACATCTTTTAATATAAAAATTAATAAATTAAATTATGAAATTCTTCCTCTTTTTGTTTGATCAGTTGCCATTACTGCCGTTTTATTACTTCTATCTCTCCCTGTTCTCGCAGGCGCAATTACTATATTACTGACAGATCGTAATTTAAATACATCTTTTTTTGACCCAGCTGGAGGGGGAGATCCTATTTTATACCAACATTTATTT
>KX106652.1;tax=d:Eukarya,p:Arthropoda,c:Insecta,o:Trichoptera,f:Hydropsychidae,g:Cheumatopsyche,s:Cheumatopsychepinaca
CTATCATCTAATTTATCTCACCTCGGAAGATCAGTAGATCTAACTATTTTTTCTCTTCATTTAGCTGGTATTTCATCAATTTTAGGTGCAATTAATTTTATTACTACATCTTTTAATATAAAGATTAACAAATTAAATTATGAAATTCTTCCTCTTTTTGTTTGATCAGTCGCCATTACTGCTGTTTTACTACTTTTATCCCTACCTGTTTTAGCCGGCGCAATCACTATATTATTAACAGACCGTAATTTAAATACATCTTTTTTTGACCCAGCAGGGGGAGGAGATCCTATTTTATATCAACACTTATTT
>JQ907665.1;tax=d:Eukarya,p:Arthropoda,c:Insecta,o:Trichoptera,f:Hydropsychidae,g:Cheumatopsyche,s:Cheumatopsychepinaca
TCTATCATCTAATTTATCCCACCTTGGAAGATCAGTAGATTTAACTATTTTTTCTCTTCATTTAGCTGGTATTTCATCAATTTTAGGAGCAATTAACTTTANNACTACATCTTTTAATATAAAAATTAATAAATTAAATTATGAAATTCTTCCTCTTTTTGTTTGATCAGTTGCCATTACTGCCATTTTATTACTTCTATCTCTCCCTGTTCTCGCAGGCGCAATTACTATATTACTGACAGACCGTAATTTAAATACATCTTTTTTTGACCCAGCTGGAGGAGGAGANCCTATTTTATACCA
>KX105626.1;tax=d:Eukarya,p:Arthropoda,c:Insecta,o:Trichoptera,f:Hydropsychidae,g:Cheumatopsyche,s:Cheumatopsychepinaca
CTCTATCATCTAATTTATCCCACCTTGGAAGATCAGTAGATTTAACTATTTTTTCTCTTCATTTAGCTGGTATTTCATCAATTTTAGGAGCAATTAACTTTATTACTACATCTTTTAATATAAAAATTAATAAATTAAATTATGAAATTCTTCCTCTTTTTGTTTGATCAGTTGCCATTACTGCCATTTTATTACTTCTATCTCTCCCTGTTCTCGCAGGGGCAATTACTATATTACTGACAGATCGTAATTTAAATAC
>KJ449411.1;tax=d:Eukarya,p:Arthropoda,c:Insecta,o:Trichoptera,f:Hydropsychidae,g:Cheumatopsyche,s:Cheumatopsychepinaca
CTCTATCATCTAATTTATCCCACCTTGGAAGATCAGTAGATTTAACTATTTTTTCTCTTCATTTAGCTGGTATTTCATCAATTTTAGGAGCAATTAACTTTATTACTACATCTTTTAATATAAAAATTAATAAATTAAATTATGAAATTCTTCCTCTTTTTGTTTGATCAGTTGCCATTACTGCCATTTTATTACTTCTATCTCTCCCTGTTCTTGCAGGCGCAATTACTATATTACTGACAGATCGTAATTTAAAT
>KJ449409.1;tax=d:Eukarya,p:Arthropoda,c:Insecta,o:Trichoptera,f:Hydropsychidae,g:Cheumatopsyche,s:Cheumatopsychepinaca
CTCTATCATCTAATTTATCCCACCTTGGAAGATCAGTAGATTTAACTATTTTTTCTCTTCATTTAGCTGGTATTTCATCAATTTTAGGAGCAATTAACTTTATTACTACATCTTTTAATATAAAAATTAATAAATTAAATTATGAAATTCTTCCTCTTTTTGTTTGATCAGTTGCCATTACTGCTATTTTATTACTTCTATCTCTCCCTGTTCTCGCAGGCGCAATTACTATATTACTGACAGATCGT
>JN200512.1;tax=d:Eukarya,p:Arthropoda,c:Insecta,o:Plecoptera,f:Perlodidae,g:Diploperla,s:Diploperlamorgani
GAATTGCCCATGCAGGAGCTTCAGTCGATATGGCTATCTTCTCCCTTCATTTAGCCGGAGTGTCCTCAATCTTAGGTGCTGTAAACTTTATTACCACAGTAATTAACATGCGGTCAAGTGGGATGACCTTAGACCGTATGCCCCTATTTGTCTGAGCAGTAGCAATTACCGCTCTTTTATTATTACTATCCCTCCCTGTCCTAGCAGGGGCAATTACCATACTTTTAACAGACCGGAATCTCAATACATCCTTCTTTGACCCAGCAGGAGGGGGAGACCCAATCCTATATCAACACTTATTTTGATTCTTTGGT
>JN200513.1;tax=d:Eukarya,p:Arthropoda,c:Insecta,o:Plecoptera,f:Perlodidae,g:Diploperla,s:Diploperlamorgani
GAATTGCCCATGCAGGAGCTTCAGTCGATATGGCTATCTTCTCCCTTCATTTAGCCGGAGTGTCCTCAATCTTAGGTGCTGTAAACTTTATTACCACAGTAATTAACATGCGGTCAAGCGGGATGACCTTAGACCGTATGCCCCTATTTGTCTGGGCAGTAGCAATTACCGCTCTTTTATTATTACTATCCCTCCCTGTCCTAGCAGGGGCAATTACCATACTTTTAACAGACCGGAATCTCAATACATCCTTCTTTGACCCAGCAGGAGGGGGAGACCCAATCCTATATCAACACTTATTTTGATTCTTTGGT
>JQ907770.1;tax=d:Eukarya,p:Arthropoda,c:Insecta,o:Trichoptera,f:Hydropsychidae,g:Hydropsyche,s:Hydropsychehoffmani
TTTATCTTCTAATCTTTCTCACGCAGGTAGCTCAGTGGATTTAACTATTTTTTCCCTTCATATAGCAGGAATTTCCTCCATTCTTGGGGCTATCAATTTTATTTCAACTATTATAAATATAAAATTTAAAAATTTAAATTATGAAATAATTCCTCTTTTTGTCTGATCAATCTTAATTACAGCTGTCCTCCTTTTATTATCCTTACCCGTATTAGCTGGAGCCATTACTATATTATTAACTGACCGAAATCTAAATACTTCCTTTTTTGACCCTGCAGGAGGGGGAGATCCTATTTTATATCAACATTTATTT
>KX103262.1;tax=d:Eukarya,p:Arthropoda,c:Insecta,o:Trichoptera,f:Hydropsychidae,g:Hydropsyche,s:Hydropsychehoffmani
TTTATCTTCTAATCTTTCTCACGCAGGTAGCTCAGTGGATTTAACTATTTTTTCCCTTCATATAGCAGGAATTTCCTCCATTCTTGGGGCTATCAATTTTATTTCAACTATTATAAATATAAAATTTAAAAATTTAAATTATGAAATAATTCCTCTTTTTGTCTGATCAATCTTAATTACAGCTGTCCTCCTTTTATTATCCTTACCCGTATTAGCTGGAGCCATTACTATATTATTAACTGACCGAAATCTAAATACTTCCTTTTTTGACCCTGCAGGAGGGGGGGATCCTATTTTATATCAACATTTATTT
>JN200564.1;tax=d:Eukarya,p:Arthropoda,c:Insecta,o:Trichoptera,f:Hydropsychidae,g:Hydropsyche,s:Hydropsychehoffmani
CTATCCTCTAATCTTTCTCACGCTGGTAGATCTGTAGATTTAACTATTTTTTCTCTACATATAGCAGGAATTTCCTCGATTTTAGGAGCTATCAATTTTATTTCTACTATTATAAATATAAAATTTAAAAATTTAAATTTTGAAATAATTCCCTTATTTGTGTGATCAATTTTAATTACAGCAGTACTTCTACTTCTTTCTTTACCAGTATTAGCAGGAGCTATTACTATACTTTTAACCGATCGTAATTTAAATACTTCCTTTTTTGATCCAGCCGGAGGAGGAGATCCAATTTTATATCAACATTTATTT
>KJ675165.1;tax=d:Eukarya,p:Arthropoda,c:Insecta,o:Trichoptera,f:Hydropsychidae,g:Hydropsyche,s:Hydropsychehoffmani
CTATCCTCTAATCTTTCTCACGCTGGTAGATCTGTAGATTTAACTATTTTTTCTCTACATATAGCAGGAATTTCCTCGATTTTAGGAGCTATTAATTTTATTTCTACTATTATAAATATAAAATTTAAAAATTTAAATTTTGAAATAATTCCCTTATTTGTATGATCAATTTTAATTACAGCAGTACTTCTACTTCTTTCTTTACCAGTATTAGCAGGAGCTATTACTATACTTTTAACCGATCGTAATTTAAATACTTCCTTTTTTGATCCAGCCGGAGGAGGAGATCCAATT
>JN200565.1;tax=d:Eukarya,p:Arthropoda,c:Insecta,o:Trichoptera,f:Hydropsychidae,g:Hydropsyche,s:Hydropsycheleonardi
ATTATCTTCTAATCTATCTCATCTAGGGTCATCAGTTGACTTAACAATTTTCTCACTTCATTTAGCTGGAATCTCTTCAATTTTGGGTGCCGTTAATTTTATCACTACAATCCTGAATATAAAATTCTTTAATTTAAATTATGATATAATCCCTCTATTTGTATGATCAGTACTTATTACAGCTGTACTTCTTCTTTTATCACTACCTGTTTTAGCAGGAGCAATTACCATGTTATTAACTGATCGAAATCTAAATACATCCTTCTTTGACCCAGCGGGGGGAGGGGACCCTATTTTATATCAACATCTATTT
>JQ907774.1;tax=d:Eukarya,p:Arthropoda,c:Insecta,o:Trichoptera,f:Hydropsychidae,g:Hydropsyche,s:Hydropsycheleonardi
TCTTTCTTCTAATCTTTCTCATGCTGGAAGATCAGTAGATCTAACTATTTTTTCTCTTCATATAGCAGGAATTTCTTCAATTCTCGGAGCAATTAATTTTATTTCAACTATTATAAATATAAAATTCAAAAACTTAAATTATGAAATAATTCCCCTATTCGTATGATCAATTTTAATTACAGCAGTATTACTTTTATTATCTTTACCAGTACTGGCTGGAGCTATTACAATATTATTAACTGATCGAAATTTAAATACTTCCTTTTTTGACCCTGCCggggggggAGACCCAATTTTATACCAACATTTATTC
>JQ907776.1;tax=d:Eukarya,p:Arthropoda,c:Insecta,o:Trichoptera,f:Hydropsychidae,g:Hydropsyche,s:Hydropsycheleonardi
TCTTTCTTCTAATCTTTCTCATGCTGGAAGATCAGTAGATCTAACTATTTTTTCTCTTCATATAGCAGGAATTTCTTCAATTCTCGGAGCAATTAATTTTATTTCAACTATTATAAATATAAAATTCAAAAACTTAAATTATGAAATAATTCCCCTATTCGTATGATCAATTTTAATTACAGCAGTATTACTTTTATTATCTTTACCAGTACTGGCTGGAGCTATTACAATATTATTAACTGATCGAAATTTAAATACTTCCTTTTTTGACCCTGCCGGGAGGGGAGACCCAATTTTATACCAACATTTATTC
>KR147709.1;tax=d:Eukarya,p:Arthropoda,c:Insecta,o:Trichoptera,f:Hydropsychidae,g:Hydropsyche,s:Hydropsycheleonardi
TCTTTCTTCTAATCTTTCTCATGCTGGAAGATCAGTAGATCTAACTATTTTTTCTCTTCATATAGCAGGAATTTCTTCAATTCTCGGAGCAATTAATTTTATTTCAACTATTATAAATATAAAATTCAAAAACTTAAATTATGAAATAATTCCCCTATTCGTATGATCAATTTTAATTACAGCAGTATTACTTTTATTATCTTTACCAGTACTGGCTGGAGCTATTACAATATTATTAACTGATCGAAATTTAAATACTTCCTTTTTTGACCCTGCCGGAGGGGGAGACCCAATTTTATACCAACATTTATTC
>GU667811.1;tax=d:Eukarya,p:Arthropoda,c:Insecta,o:Trichoptera,f:Hydropsychidae,g:Hydropsyche,s:Hydropsycherotosa
TCTTTCTTCCAACCTTTCCCATGCAGGAAGATCAGTTGATCTAACTATTTTTTCTCTTCATATAGCTGGGATTTCATCTATTCTAGGAGCAATTAATTTCATCTCAACTATTATAAATATAAAATTTAAAAATCTTAATTATGAAATAATTCCTTTATTTGTCTGATCAATTTTAATTACTGCAGTACTTCTTTTACTCTCTCTTCCAGTATTGGCCGGCGCTATTACTATATTATTAACAGATCGAAATCTAAATACATCTTTTTTTGACCCTGCCGGGGGAGGAGACCCTATTTTATATCAACATTTATT
>JQ935371.1;tax=d:Eukarya,p:Arthropoda,c:Insecta,o:Trichoptera,f:Hydropsychidae,g:Hydropsyche,s:Hydropsycherotosa
TCTTTCTTCCAACCTTTCCCATGCAGGAAGATCAGTTGATCTAACTATTTTTTCTCTTCATATAGCTGGGATTTCATCTATTCTAGGAGCAATTAATTTCATCTCAACTATTATAAATATAAAATTTAAAAATCTTAATTATGAAATAATTCCTTTATTTGTCTGATCAATTTTAATTACTGCAGTGCTTCTTTTACTCTCTCTTCCAGTATTGGCCGGCGCTATTACTATATTATTAACAGATCGAAATCTAAATACATCTTTTTTTGACCCTGCCGGGGGAGGAGACCCTATTTTATATCAACATTTATT
>JN200566.1;tax=d:Eukarya,p:Arthropoda,c:Insecta,o:Trichoptera,f:Hydropsychidae,g:Hydropsyche,s:Hydropsycherotosa
TCCCATGCAGGAAGATCAGTTGATCTAACTATTTTTTCTCTTCATATAGCTGGGATTTCATCTATTCTAGGAGCAATTAATTTCATCTCAACTATTATAAATATAAAATTTAAAAATCTTAATTATGAAATAATTCCTTTATTTGTCTGATCAATTTTAATTACTGCAGTGCTTCTATTACTCTCTCTTCCAGTATTGGCCGGCGCTATTACTATATTATTAACAGATCGAAATCTAAATACATCTTTTTTTGACCCTGCCGGGGGAGGAGACCCTATTTTATATCAACATTTATTT
>JN200573.1;tax=d:Eukarya,p:Arthropoda,c:Insecta,o:Trichoptera,f:Limnephilidae,g:Ironoquia,s:Ironoquiakaskaskia
CCTTTCAAGAAATCTAGCTCATGCTGGAAGATCCGTAGATATTTCAATTTTTTCCCTCCATCTAGCTGGTATTTCTTCAATCTTAGGGGCAATTAACTTTATTTCAACTACTATTAATATGCGGAGAAATTTAATTTCTTTAGACCGAATTCCTTTATTTGTATGATCAGTAGCTATTACAGCCCTTCTCCTCCTCCTATCTTTACCCGTATTAGCGGGAGCTATTACCATATTACTAACAGACCGAAATCTCAATACTTCTTTTTTTGACCCATCCGGGGGCGGAGACCCAATTCTCTACCAACATTTATTT
>JN200574.1;tax=d:Eukarya,p:Arthropoda,c:Insecta,o:Trichoptera,f:Limnephilidae,g:Ironoquia,s:Ironoquiakaskaskia
CCTTTCAAGAAATCTAGCTCATGCTGGAAGATCCGTAGATATTTCAATTTTTTCCCTCCATCTAGCTGGTATTTCTTCAATCTTAGGAGCAATTAACTTTATTTCAACTACTATTAATATGCGGAGAAATTTAATTTCTTTAGACCGAATTCCTTTATTTGTATGATCAGTAGCTATTACAGCCCTTCTCCTCCTCCTATCTTTACCCGTATTAGCGGGAGCTATTACCATATTACTAACAGACCGAAATCTCAATACTTCTTTTTTTGACCCATCCGGGGGCGGAGACCCAATTCTCTACCAACATTTATTT
>JQ907808.1;tax=d:Eukarya,p:Arthropoda,c:Insecta,o:Trichoptera,f:Limnephilidae,g:Ironoquia,s:Ironoquiakaskaskia
CTTTCAAGAAATCTAGCTCATGCAGGAAGATCCGTAGATATTTCAATTTTTTCCCTCCATCTAGCCGGTATCTCTTCAATCTTAGGAGCAATTAACTTTATTTCAACTACTATTAATATACGAAGAAATTTAATTTCTTTAGACCGAATTCCTCTATTTGTATGATCAGTAGCTATTACAGCCCTTCTCCTCCTCCTATCTTTGCCCGTATTAGCGGGAGCTATTACCATATTACTAACAGACCGAAATCTTAATACTTCTTTTTTTGACCCATCCGGAGGCGGAGACCCAATTCTCTACCAACATTTATTT
>HQ945709.1;tax=d:Eukarya,p:Arthropoda,c:Insecta,o:Trichoptera,f:Limnephilidae,g:Ironoquia,s:Ironoquialyrata
TCTCTCAAGAAATTTAGCTCACGCAGGAAGATCTGTAGATATTTCAATTTTTTCCCTCCATTTAGCGGGTATTTCATCAATTTTAGGGGCAATCAATTTCATCTCAACTACTATTAATATACGAAGAAATTTAATCTCTTTAGATCGAATCCCCCTATTTGTATGATCAGTAGCTATCACAGCCCTTCTCCTTCTTCTCTCCTTACCAGTATTAGCCGGAGCTATTACTATACTACTAACAGATCGAAATCTTAATACCTCCTTTTTTGACCCCTCCGGAGGGGGAGATCCAATCCTCTATCAACACTTATTT
>JN200575.1;tax=d:Eukarya,p:Arthropoda,c:Insecta,o:Trichoptera,f:Limnephilidae,g:Ironoquia,s:Ironoquialyrata
TCTCTCAAGAAATTTAGCTCACGCAGGAAGATCTGTAGATATTTCAATTTTTTCCCTCCATTTAGCGGGTATTTCATCAATTTTAGGAGCAATCAATTTCATCTCAACTACTATTAATATACGAAGAAATTTAATCTCTTTAGATCGAATCCCCCTATTTGTATGATCAGTAGCTATCACAGCCCTTCTCCTTCTTCTCTCCTTACCAGTATTAGCCGGAGCTATTACTATACTACTAACAGATCGAAATCTTAATACCTCCTTTTTTGACCCCTCCGGAGGGGGAGATCCAATCCTCTATCAACACTTATTT
>JQ907811.1;tax=d:Eukarya,p:Arthropoda,c:Insecta,o:Trichoptera,f:Limnephilidae,g:Ironoquia,s:Ironoquialyrata
TCTCTCAAGAAATTTAGCTCACGCAGGAAGATCTGTAGATATTTCAATTTTTTCCCTCCATTTAGCGGGTATTTCATCAATTTTAGGAGCAATCAATTTCATCTCAACTACTATTAATATACGAAGAAATTTAATCTCTTTAGATCGAATCCCCCTATTTGTATGATCAGTAGCTATCACAGCCCTTCTCCTTCTTCTCTCCTTACCAGTATTAGCCGGAGCTATTACCATACTACTAACAGATCGAAATCTTAACACCTCCTTTTTTGACCCCTCCGGAGGGGGAGATCCAATCCTCTATCAACACTTATTT
>HM906728.1;tax=d:Eukarya,p:Arthropoda,c:Insecta,o:Plecoptera,f:Perlodidae,g:Isoperla,s:Isoperlabilineata
GCTTTCAGCGGGAATTGCTCACGCTGGTGCTTCAGTTGATATAGCAATTTTCTCCCTCCACTTAGCAGGTGTCTCTTCAATTTTAGGGGCAGTAAACTTCATTACTACCGTCATTAATATACGATCAAGAGGAATAACATTAGACCGAATACCCCTATTCGTTTGAGCTGTAGCAATTACTGCTCTTCTATTACTTTTATCCCTGCCAGTTCTTGCTGGAGCTATTACTATACTGTTAACAGATCGAAATCTAAATACCTCATTTTTCGACCCTGCTGGTGGTGGTGACCCGATCCTCTACCAACACTTATTC
>JN200578.1;tax=d:Eukarya,p:Arthropoda,c:Insecta,o:Plecoptera,f:Perlodidae,g:Isoperla,s:Isoperlabilineata
ACTTTCAGCAGGTATTGCGCATGCAGGAGCCTCAGTAGATATAGCAATTTTTTCTCTTCATTTAGCTGGTGTATCCTCAATCTTAGGAGCCGTAAATTTTATTACTACAGTTATTAACATACGTTCTAGAGGTATAACTCTAGATCGAATACCTTTATTTGTTTGAGCTGTAGCTATCACAGCTCTCTTACTACTTCTTTCTCTCCCTGTATTAGCAGGAGCTATTACTATACTTTTAACTGACCGAAATTTAAATACTTCTTTCTTCGACCCAGCAGGTGGGGGAGACCCAATCTTATACCAACACTTATTT
>GU714075.1;tax=d:Eukarya,p:Arthropoda,c:Insecta,o:Plecoptera,f:Perlodidae,g:Isoperla,s:Isoperlabilineata
CTTTCTGCAGGAATTGCTCATGCTGGTGCCTCTGTTGATATGGCAATCTTTTCCCTCCACTTAGCTGGGGTCTCTTCGATTTTAGGGGCCGTTAATTTTATCACCACTGTTATTAACATACGATCAAGAGGGATAACTCTAGACCGAATACCCTTATTCGTTTGAGCCGTAGCAATTACTGCCCTTCTACTTCTATTATCTCTCCCAGTTTTAGCCGGAGCTATTACTATACTCCTAACTGATCGGAACTTAAATACCTCTTTTTTCGACCCGGCTGGGGGTGGAGATCCAATTTTATACCAACACTTATTT
>HQ568877.1;tax=d:Eukarya,p:Arthropoda,c:Insecta,o:Plecoptera,f:Perlodidae,g:Isoperla,s:Isoperlabilineata
CTTTCTGCAGGAATTGCTCATGCTGGTGCCTCTGTTGATATGGCAATCTTTTCCCTCCACTTAGCTGGGGTCTCTTCGATTTTAGGGGCCGTTAATTTTATTACTACTGTTATTAACATACGATCAAGAGGGATAACTCTAGACCGAATACCCTTATTCGTTTGAGCCGTAGCAATTACTGCCCTTCTACTTCTATTATCTCTCCCAGTTTTAGCCGGAGCTATTACTATACTCCTAACTGATCGGAACTTAAATACCTCTTTTTTCGACCCGGCTGGGGGTGGAGATCCAATTTTATACCAACACTTATTT
>HQ568879.1;tax=d:Eukarya,p:Arthropoda,c:Insecta,o:Plecoptera,f:Perlodidae,g:Isoperla,s:Isoperlabilineata
CTTTCTGCAGGAATTGCTCATGCTGGTGCCTCTGTTGATATGGCAATCTTTTCCCTCCACTTAGCTGGGGTCTCTTCGATTTTAGGGGCCGTTAATTTTATTACTACTGTTATTAACATACGATCAAGAGGGATAACTCTAGACCGAATACCCTTATTCGTTTGAGCCGTAGCAATTACTGCCCTTCTACTTCTATTATCTCTCCCAGTTTTAGCCGGAGCTATTACTATACTCCTAACTGATCGGAACTTAAATACCTCTTTTTTCGACCCGGCTGGGGGTGGAGATCCAATTTTATACCAACATTTATTT
>HQ971202.1;tax=d:Eukarya,p:Arthropoda,c:Insecta,o:Plecoptera,f:Perlodidae,g:Isoperla,s:Isoperlabilineata
CTTTCTGCAGGAATTGCTCATGCTGGTGCCTCTGTTGATATGGCAATCTTTTCCCTTCACTTAGCTGGGGTCTCTTCAATTTTAGGGGCCGTTAATTTTATCACTACTGTTATTAACATGCGATCAAGAGGGATAACTCTAGACCGAATGCCCTTATTCGTTTGAGCCGTAGCAATTACTGCCCTTCTACTTCTATTATCTCTCCCAGTTTTAGCCGGAGCTATTACTATACTCCTAACTGATCGGAACTTAAATACCTCTTTTTTCGACCCAGCCGGGGGTGGAGATCCAATTTTATACCAACACTTATTT
>KJ675274.1;tax=d:Eukarya,p:Arthropoda,c:Insecta,o:Plecoptera,f:Perlodidae,g:Isoperla,s:Isoperlabilineata
CTTTCTGCAGGAATTGCCCATGCTGGAGCCTCTGTTGATATAGCAATCTTTTCCCTTCACTTAGCAGGCGTATCCTCAATTTTGGGGGCTGTCAATTTTATTACAACAGTTATTAATATACGATCAAGAGGTATAACACTAGACCGAATGCCCCTATTTGTTTGAGCTGTAGCAATTACTGCTCTTCTTCTTTTATTATCCTTACCAGTATTAGCTGGAGCTATCACCATATTATTAACTGATCGAAATTTAAATACCTCTTTTTTCGATCCTGCTGGTGGTGGTGATCCAATTTTATATCAACATCTATTT
>HQ971203.1;tax=d:Eukarya,p:Arthropoda,c:Insecta,o:Plecoptera,f:Perlodidae,g:Isoperla,s:Isoperlabilineata
CTTTCTGCAGGAATTGCTCATGCTGGTGCCTCTGTTGATATGGCAATCTTTTCCCTCCACTTAGCTGGGGTCTCTTCGATTTTAGGGGCCGTTAATTTTATTACTACTGTTATTAACATACGATCAAGAGGGATAACTCTAGACCGAATACCCCTATTCGTTTGAGCCGTAGCAATTACTGCCCTTCTACTTCTATTATCTCTCCCAGTTTTAGCCGGAGCTATTACTATACTCCTAACTGATCGGAACTTAAATACCTCTTTTTTCGACCCGGCTGGGGGTGGAGATCCAATTTTATACCAACACTTATT
>HQ568915.1;tax=d:Eukarya,p:Arthropoda,c:Insecta,o:Plecoptera,f:Perlodidae,g:Isoperla,s:Isoperlabilineata
TCTGCAGGAATTGCTCATGCAGGTGCCTCTGTTGATATGGCAATCTTTTCCCTCCACTTAGCTGGGGTCTCTTCGATTTTAGGGGCCGTTAATTTTATTACTACTGTTATTAACATACGATCAAGAGGGATAACTCTAGACCGAATACCCTTATTCGTTTGAGCCGTAGCAATTACTGCCCTTCTACTTCTATTATCTCTCCCAGTTTTAGCCGGAGCTATTACTATACTCCTAACTGATCGGAACTTAAATACCTCTTTTTTCGACCCGGCTGGGGGTGGAGATCCAATTTTATACCAACACTTATTT
>JN200582.1;tax=d:Eukarya,p:Arthropoda,c:Insecta,o:Plecoptera,f:Perlodidae,g:Isoperla,s:Isoperlaslossonae
CTTTCTGCTGGAATTGCGCACGCTGGAGCTTCCGTTGATATAGCAATCTTCTCTTTACACTTAGCTGGTGTTTCATCAATCTTAGGGGCTGTAAATTTCATCACTACAGTAATTAATATACGATCAAGAGGGATAACTTTAGACCGAATACCTCTTTTTGTATGAGCAGTAGCTATTACCGCTTTACTCCTCCTTTTATCCCTTCCTGTTTTAGCCGGAGCCATCACTATACTTCTAACTGACCGTAATTTAAACACTTCATTCTTTGATCCTGCTGGAGGAGGAGACCCAATTTTATATCAACACTTATT
>JN200584.1;tax=d:Eukarya,p:Arthropoda,c:Insecta,o:Trichoptera,f:Lepidostomatidae,g:Lepidostoma,s:Lepidostomasommermanae
CTCTTTCCGCTAATATCGCACATGCCGGAAGATCCGTCGACATCTCTATTTTTTCTCTACATTTAGCGGGAATTTCCTCAATCTTAGGGGCAATCAATTTTATTTCTACTGCTATCAACATACGTTCTAATTTAATTTTTTTAGACCGAATACCTTTATTCGTGTGATCAGTAGTAATTACCGCAGTATTACTATTACTATCTCTACCTGTATTAGCAGGTGCAATTACCATACTTTTAACAGACCGAAATTTAAATACTTCCTTCTTTGACCCCTCTGGGGGTGGAGACCCTATTCTATACCAACATTTATT
>GU668012.1;tax=d:Eukarya,p:Arthropoda,c:Insecta,o:Trichoptera,f:Lepidostomatidae,g:Lepidostoma,s:Lepidostomavernale
CTCTTTCAGCCAATATCGCACATGCAGGAAGATCCGTTGATATCTCAATTTTTTCCCTACATTTAGCAGGAATTTCATCAATCCTAGGAGCAATCAATTTTATTTCTACTGCTATCAACATACGTTCTAATTTAATTTTTTTAGACCGAATACCCCTATTTGTATGATCAGTAGTAATTACCGCAGTATTACTATTATTATCTTTACCTGTATTAGCAGGTGCAATTACCATGCTTCTAACAGACCGAAATTTAAATACATCTTTCTTTGACCCCTCAggggggggAGACCCCATTCTTTACCAACATTTATTT
>HM400657.1;tax=d:Eukarya,p:Arthropoda,c:Insecta,o:Trichoptera,f:Lepidostomatidae,g:Lepidostoma,s:Lepidostomavernale
CTCTTTCAGCTAATATCGCGCATGCGGGAAGATCCGTCGATATCTCAATTTTTTCGCTACATTTAGCGGGAATTTCGTCAATCTTAGGAGCAATCAATTTTATTTCTACTGCTATCAACATACGTTCTAATTTAATTTTTTTAGACCGAATACCTTTATTTGTGTGATCAGTAGTAATTACTGCAGTATTATTATTACTGTCATTACCTGTATTAGCGGGTGCAATTACCATACTTCTAACAGACCGAAATTTAAATACATCCTTCTTTGACCCCTCAggggggggAGACCCTATTCTATACCAACACTTATTT
>KM529390.1;tax=d:Eukarya,p:Arthropoda,c:Insecta,o:Trichoptera,f:Lepidostomatidae,g:Lepidostoma,s:Lepidostomavernale
CTCTTTCAGCTAATATCGCACATGCAGGAAGATCCGTCGATATCTCAATTTTTTCGCTACATTTAGCGGGAATTTCATCAATCTTAGGGGCAATCAATTTTATTTCTACTGCTATCAACATACGTTCTAATTTAATTTTTTTAGACCGAATACCTTTATTTGTATGATCAGTAGTAATTACTGCAGTATTATTATTACTATCATTACCCGTATTAGCAGGTGCAATTACCATACTTCTGACAGACCGAAATTTAAATACATCCTTCTTTGACCCCTCAGGAGGGGGGGACCCTATTCTATATCAACACTTATTT
>GU668015.1;tax=d:Eukarya,p:Arthropoda,c:Insecta,o:Trichoptera,f:Lepidostomatidae,g:Lepidostoma,s:Lepidostomavernale
TCTTTCAGCCAATATCGCACATGCAGGAAGATCCGTTGATATCTCAATTTTTTCCCTGCATTTAGCAGGAATTTCATCAATCCTAGGAGCAATCAATTTTATTTCTACTGCTATCAACATACGTTCTAATTTAATTTTTTTAGACCGAATACCCCTATTTGTATGATCAGTAGTAATTACCGCAGTATTGTTATTATTATCCTTACCTGTATTAGCAGGTGCAATTACCATACTTTTAACAGACCGAAATTTAAATACATCTTTCTTTGACCCCTCAGGGGGTGGAGACCCCATTCTTTACCAACATTTATTT
>JN200588.1;tax=d:Eukarya,p:Arthropoda,c:Insecta,o:Trichoptera,f:Lepidostomatidae,g:Lepidostoma,s:Lepidostomavernale
CTCTTTCAGCTAATATCGCACATGCAGGAAGATCCGTCGATATCTCAATTTTTTCGCTACATTTAGCGGGAATTTCATCAATCTTAGGGGCAATCAATTTTATTTCTACTGCTATCAACATACGTTCTAATTTAATTTTTTTAGACCGAATACCTTTATTTGTATGATCAGTAGTAATTACTGCAGTATTATTATTACTATCATTACCCGTATTAGCAGGTGCAATTACCATACTTCTAACAGACCGAAATTTAAATACATCCTTCTTTGACCCCTCAggggggggAGACCCTATTCTATATCAACACTTA
>JN200594.1;tax=d:Eukarya,p:Arthropoda,c:Insecta,o:Plecoptera,f:Leuctridae,g:Leuctra,s:Leuctraalexanderi
CAGCAGGAATCGCCCATGCTGGAGCCTCTGTCGATTTAGCAATTTTTTCCCTACATTTAGCGGGGGTATCCTCTATTTTAGGGGCAGTAAATTTCATCACCACAGTGATTAATATACGATCAAGTGGAATGACCTTAGATCGAATGCCATTATTTGTGTGAGCAGTTGTAATTACAGCTTTATTACTATTACTTTCTCTTCCAGTCCTTGCAGGTGCAATCACAATACTATTAACTGACCGGAACCTAAATACCTCCTTTTTCGACCCAGCGGGGGGAGGAGACCCAATTCTCTACCAACATTTATT
>JN200598.1;tax=d:Eukarya,p:Arthropoda,c:Insecta,o:Plecoptera,f:Leuctridae,g:Leuctra,s:Leuctrabiloba
CTAGCCGCAGGCATTGCACATGCAGGAGCTTCTGTCGATTTAGCAATTTTTTCTCTCCACTTAGCTGGTGTGTCCTCAATTTTAGGGGCTGTAAATTTTATTACGACAGTAATTAATATGCGATCAAGTGGAATAACGTTAGATCGAATGCCATTATTTGTTTGAGCAGTTGTCATTACTGCTTTGTTACTCCTTCTGTCCCTCCCTGTTCTAGCCGGAGCAATCACTATACTATTAACAGACCGAAATTTAAATACCTCATTTTTCGACCCAGCTGGAGGAGGAGACCCTATCCTTTACCAACACTTATTT
>JN200597.1;tax=d:Eukarya,p:Arthropoda,c:Insecta,o:Plecoptera,f:Leuctridae,g:Leuctra,s:Leuctrabiloba
CTAGCTGCAGGCATTGCACATGCAGGAGCTTCTGTTGATTTAGCAATTTTTTCTTTACACCTAGCCGGAGTGTCCTCAATTTTAGGAGCTGTAAATTTTATTACTACAGTGATTAATATACGATCAAGTGGAATAACATTAGACCGAATACCATTATTTGTTTGAGCAGTTGTTATTACTGCTTTATTACTTCTTCTATCCCTCCCCGTTCTAGCAGGAGCAATCACTATATTATTAACAGACCGAAATTTAAATACCTCCTTCTTCGACCCAGCTGGAGGAGGAGACCCTATTCTATACCAACACTTATT
>JN200595.1;tax=d:Eukarya,p:Arthropoda,c:Insecta,o:Plecoptera,f:Leuctridae,g:Leuctra,s:Leuctrabiloba
CTAGCTGCAGGCATTGCACATGCAGGAGCTTCTGTTGATTTAGCAATTTTTTCTTTACACCTAGCCGGAGTGTCCTCAATTTTAGGGGCTGTAAATTTTATTACTACAGTGATTAATATACGATCAAGTGGAATAACACTAGATCGAATACCATTATTTGTTTGAGCAGTTGTTATTACTGCTTTATTACTTCTTCTATCCCTCCCCGTTCTAGCAGGAGCAATCACTATATTATTAACAGACCGAAATTTAAATACCTCCTTCTTCGACCCAGC
>HQ938239.1;tax=d:Eukarya,p:Arthropoda,c:Insecta,o:Plecoptera,f:Leuctridae,g:Leuctra,s:Leuctracarolinensis
ACTAGCTGCAGGTATTGCTCATGCAGGGGCTTCCGTTGATCTAGCAATCTTTTCATTACATTTAGCAGGGGTATCTTCTATTTTAGGGGCTGTAAATTTTATTACTACAGTAATCAATATACGATCAAGCGGAATAACGTTAGACCGAATACCATTATTTGTTTGAGCCGTAGTTATTACAGCATTATTACTTCTCTTATCTTTACCAGTTCTTGCAGGGGCAATCACTATGTTACTGACTGACCGAAATTTAAACACATCTTTTTTCGACCCAGCAGGAGGGGGAGACCCTATTCTCTACCAACACCTATTT
>HQ938276.1;tax=d:Eukarya,p:Arthropoda,c:Insecta,o:Plecoptera,f:Leuctridae,g:Leuctra,s:Leuctracarolinensis
ACTAGCTGCAGGTATTGCTCATGCAGGAGCTTCCGTTGATCTAGCAATCTTTTCATTACATTTAGCAGGGGTATCTTCTATTTTAGGGGCTGTAAATTTTATTACTACAGTAATCAATATACGATCAAGCGGAATAACGTTAGACCGAATACCATTATTTGTTTGAGCCGTAGTTATTACAGCATTATTACTTCTCTTATCTTTACCAGTTCTTGCAGGGGCAATCACTATGTTACTGACTGACCGAAATTTAAACACATCTTTTTTCGACCCAGCAGGAGGGGGAGACCCTATTCTCTACCAACACCTATTT
>JN200599.1;tax=d:Eukarya,p:Arthropoda,c:Insecta,o:Plecoptera,f:Leuctridae,g:Leuctra,s:Leuctracarolinensis
ACTAGCGGCAGGCATCGCCCATGCTGGGGCTTCCGTTGATTTAGCAATCTTTTCACTACATTTAGCAGGAGTCTCATCCATCCTAGGAGCTGTTAATTTCATTACTACAGTAATTAATATACGATCAAGAGGGATGACACTAGACCGAATGCCACTATTTGTTTGAGCAGTTGTTATTACAGCTTTACTACTCCTTTTATCTCTTCCAGTTCTCGCAGGAGCAATCACTATACTATTAACAGATCGAAACCTAAATACATCTTTTTTTG
>JN200600.1;tax=d:Eukarya,p:Arthropoda,c:Insecta,o:Plecoptera,f:Leuctridae,g:Leuctra,s:Leuctracarolinensis
ACTAGCTGCAGGTATTGCTCATGCAGGGGCTTCCGTTGATCTAGCAATCTTTTCATTACATTTAGCAGGGGTATCTTCTATTTTAGGAGCTGTAAATTTTATTACTACAGTAATTAATATACGATCAAGCGGAATAACGTTAGACCGAATACCATTATTTGTTTGAGCCGTAGTTATTACAGCATTATTACTTCTCTTATCTTTACCAGTTCTTGCAGGGGCAATCACTATATTACTGACTGACCGAAATTTAAAT
>HQ938213.1;tax=d:Eukarya,p:Arthropoda,c:Insecta,o:Plecoptera,f:Leuctridae,g:Leuctra,s:Leuctraferruginea
ACTAGCTGCAGGCATTGCCCATGCCGGAGCTTCCGTTGATTTAGCAATCTTTTCACTACATTTAGCAGGGGTATCATCCATTTTAGGAGCTGTCAATTTCATTACCACAGTAATTAATATACGATCAAGAGGAATAACTCTAGATCGAATACCGTTATTCGTTTGAGCAGTTGTTATTACAGCTTTATTACTTCTTTTATCTCTTCCAGTTCTCGCAGGAGCAATCACTATATTATTAACAGACCGAAACTTAAATACATCCTTTTTTGATCCAGCAGGAGGGGGAGACCCAATTTTATACCAACATTTATTT
>JN200607.1;tax=d:Eukarya,p:Arthropoda,c:Insecta,o:Plecoptera,f:Leuctridae,g:Leuctra,s:Leuctraferruginea
ACTAGCTGCAGGCATTGCCCATGCCGGAGCTTCCGTTGATTTAGCAATCTTTTCACTACATTTAGCAGGGGTATCATCCATTTTAGGAGCTGTCAATTTCATTACCACAGTAATTAATATACGATCAAGAGGAATAACACTAGACCGAATACCGTTATTCGTTTGAGCAGTTGTTATTACAGCTTTATTGCTTCTTTTATCTCTTCCAGTTCTCGCAGGAGCAATCACTATATTATTAACAGACCGAAACTTAAACACATCCTTTTTTGACCCAGCAGGAGGGGGAGACCCAATCTT
>JN200605.1;tax=d:Eukarya,p:Arthropoda,c:Insecta,o:Plecoptera,f:Leuctridae,g:Leuctra,s:Leuctraferruginea
ACTAGCTGCCGGCATTGCCCACGCTGGAGCTTCCGTTGATTTAGCAATCTTTTCACTGCACTTGGCAGGGGTATCTTCCATTCTAGGGGCTGTCAATTTCATTACCACAGTAATTAATATACGATCAAGAGGAATAACACTAGACCGAATGCCATTATTTGTTTGAGCAGTCGTTATTACAGCTTTATTACTTCTTTTATCTCTTCCAGTACTCGCAGGAGCAATCACTATGTTATTAACAGACCGAAACTTAAATACATCTTTTTTTGACCCAGCAGGAGGAGGAGA
>JN200604.1;tax=d:Eukarya,p:Arthropoda,c:Insecta,o:Plecoptera,f:Leuctridae,g:Leuctra,s:Leuctraferruginea
CACTAGCTGCCGGCATTGCCCACGCTGGAGCTTCCGTTGATTTAGCAATCTTTTCGCTGCACCTGGCAGGGGTATCTTCCATTCTAGGGGCTGTCAATTTCATTACCACAGTAATTAATATACGATCAAGAGGAATAACACTAGACCGAATGCCATTATTTGTTTGAGCAGTCGTTATTACAGCTTTATTGCTTCTTTTATCTCTTCCAGTACTCGCAGGAGCAATCACTATGTTATTAACAGACCGAAACTTAAATACATCTTTTTTTGACCCAGCAGGA
>JN200609.1;tax=d:Eukarya,p:Arthropoda,c:Insecta,o:Plecoptera,f:Leuctridae,g:Leuctra,s:Leuctragrandis
CTAGCTGCAGGCATTGCACATGCAGGAGCTTCTGTTGATTTAGCAATTTTTTCTTTACACCTAGCCGGAGTATCCTCAATTTTAGGGGCTGTAAATTTTATTACTACAGTGATTAATATACGATCAAGTGGAATAACACTAGATCGAATACCATTATTTGTTTGAGCAGTTGTTATTACTGCTTTATTACTTCTTCTATCCCTCCCCGTTCTAGCAGGAGCAATCACTATATTATTAACAGACCGAAATTTAAATACCTCCTTCTTCGACCCAGCTGGAGGAGGAGACCCTATTCTATACCAACACTTATT
>HM405470.1;tax=d:Eukarya,p:Arthropoda,c:Insecta,o:Plecoptera,f:Leuctridae,g:Leuctra,s:Leuctrasibleyi
ACTAGCTGCAGGCATTGCCCATGCAGGGGCTTCCGTTGATTTAGCTATTTTTTCATTACATTTAGCAGGAGTGTCCTCTATCTTAGGAGCTGTAAACTTTATTACGACAGTGATTAATATACGATCAAGCGGAATAACCTTAGACCGTATACCCCTATTTGTTTGAGCAGTTGTTATTACAGCTTTATTACTTCTTCTATCTTTACCCGTTCTAGCAGGGGCAATCACTATACTATTAACTGACCGAAATCTAAATACCTCCTTTTTCGACCCAGCAGGAGGGGGAGACCCAATTCTTTACCAACATTTATTT
>HQ938219.1;tax=d:Eukarya,p:Arthropoda,c:Insecta,o:Plecoptera,f:Leuctridae,g:Leuctra,s:Leuctrasibleyi
ACTAGCAGCAGGTATTGCTCATGCAGGAGCTTCCGTTGATTTAGCTATTTTTTCACTACATTTAGCAGGTGTATCATCTATTTTAGGAGCTGTAAATTTTATTACAACAGTAATTAATATACGATCAAGTGGAATAACATTAGACCGAATACCATTATTTGTCTGAGCAGTTGTCATTACAGCTTTATTACTCCTTTTATCCCTACCAGTTCTTGCAGGAGCAATCACAATATTATTAACTGATCGAAATTTAAATACCTCTTTTTTCGACCCAGCAGGTGGGGGAGACCCTATTCTCTACCAACATTTATTT
>HQ938257.1;tax=d:Eukarya,p:Arthropoda,c:Insecta,o:Plecoptera,f:Leuctridae,g:Leuctra,s:Leuctrasibleyi
ACTAGCTGCAGGCATTGCCCATGCAGGGGCTTCCGTTGATTTAGCTATTTTTTCATTACATTTAGCAGGAGTGTCCTCTATCTTAGGAGCTGTAAACTTTATTACGACAGTGATTAATATACGATCAAGCGGAATAACCTTAGACCGTATGCCCCTATTTGTTTGAGCAGTTGTTATTACAGCTTTATTACTTCTTCTATCTTTACCCGTTCTAGCAGGGGCAATCACTATACTATTAACTGACCGAAATCTAAATACCTCCTTTTTCGACCCAGCAGGAGGGGGAGACCCAATTCTTTACCAACATTTATTT
>HQ938277.1;tax=d:Eukarya,p:Arthropoda,c:Insecta,o:Plecoptera,f:Leuctridae,g:Leuctra,s:Leuctrasibleyi
ACTAGCTGCAGGCATTGCCCATGCAGGGGCTTCCGTTGATTTAGCTATTTTTTCATTACATTTAGCAGGAGTGTCCTCTATCTTAGGAGCTGTAAACTTTATTACGACAGTGATTAATATACGATCAAGCGGAATAACCTTAGACCGTATACCCCTACTTGTTTGAGCAGTTGTTATTACAGCTTTATTACTTCTTCTATCTTTACCCGTTCTAGCAGGGGCAATCACTATACTATTAACTGACCGAAATCTAAATACCTCCTTTTTCGACCCAGCAGGAGGGGGAGACCCAATTCTTTACCAACATTTATTT
>JN200613.1;tax=d:Eukarya,p:Arthropoda,c:Insecta,o:Plecoptera,f:Leuctridae,g:Leuctra,s:Leuctrasibleyi
ACTAGCGGCAGGCATTGCTCATGCAGGGGCTTCCGTTGATTTAGCTATTTTTTCACTACATTTAGCAGGTGTATCATCTATTTTAGGGGCTGTAAATTTTATTACAACAGTAATCAATATACGATCAAGTGGAATAACATTAGACCGAATACCATTATTTGTCTGAGCAGTTGTCATTACAGCTTTATTACTCCTTTTATCCCTGCCAGTTCTTGCAGGAGCAATCACAATATTATTAACTGACCGAAATTTAAATACCTCCTTTTTCGACCCAGCAGGAGGGGGAGACCCTATTCTCTACCAACATTTATTT
>JN200615.1;tax=d:Eukarya,p:Arthropoda,c:Insecta,o:Plecoptera,f:Leuctridae,g:Leuctra,s:Leuctrasibleyi
ACTAGCAGCCGGTATTGCCCATGCAGGGGCTTCCGTTGACTTAGCTATTTTTTCACTACATTTAGCTGGAGTATCATCTATTTTAGGAGCTGTAAATTTTATTACTACAGTAATCAATATGCGATCAAGTGGAATAACATTAGACCGAATACCATTATTTGTTTGAGCAGTTGTTATTACAGCCTTATTACTTCTTTTATCTCTGCCAGTTCTTGCAGGAGCAATTACAATATTATTGACTGACCGAAATTTAAACACCTCCTTTTTCGACCCAGCAGGAGGA
>JN200612.1;tax=d:Eukarya,p:Arthropoda,c:Insecta,o:Plecoptera,f:Leuctridae,g:Leuctra,s:Leuctrasibleyi
ACTAGCAGCAGGCATTGCTCATGCAGGGGCTTCCGTTGATTTAGCTATTTTTTCACTACATTTAGCAGGTGTATCATCTATTTTAGGGGCTGTAAATTTTATTACAACAGTAATCAATATACGATCAAGTGGAATAACATTAGACCGAATACCATTATTTGTCTGAGCAGTTGTCATTACAGCTTTATTACTCCTTTTATCCCTGCCAGTTCTTGCAGGAGCAATCACAATATTATTAACTGACCGAAATTTAAATACCTCCTTTTTCGACCCAG
>HM405462.1;tax=d:Eukarya,p:Arthropoda,c:Insecta,o:Plecoptera,f:Leuctridae,g:Leuctra,s:Leuctratenella
ACTAGCCGCAGGCATTGCCCATGCCGGAGCTTCCGTTGATTTAGCAATCTTTTCGCTACATTTAGCGGGNGTATCATCTATTCTGGGAGCTGTCAATTTCATCACTACAGTAATTAATATACGATCAAGAGGGATAACACTAGACCGAATACCACTATTTGTTTGAGCAGTTGTTATTACAGCCTTACTACTTCTTTTATCTCTCCCAGTTCTCGCAGGAGCAATCACAATACTATTAACAGACCGAAACTTAAATACATCTTTCTTTGACCCAGCAGGAGGTGGAGACCCAATTTTATACCAACACTTATTT
>JN200616.1;tax=d:Eukarya,p:Arthropoda,c:Insecta,o:Plecoptera,f:Leuctridae,g:Leuctra,s:Leuctratenella
ATTAGCAGCAGGCATTGCCCATGCTGGAGCTTCTGTTGATTTGGCAATCTTTTCACTACACTTAGCAGGAGTGTCATCTATCCTAGGTGCTGTCAATTTCATTACTACAGTAATTAATATACGATCAAGAGGAATAACGCTAGACCGAATACCACTATTTGTTTGAGCAGTTGTTATTACAGCTTTACTACTCCTTTTATCTCTCCCAGTTCTCGCAGGAGCAATCACTATATTATTAACAGACCGAAACTTAAATACATCTTTTTTTGATCCAGCAGGAGGGGGAGACCCAATTTTATACCAACATCTATTT
>GU714056.1;tax=d:Eukarya,p:Arthropoda,c:Insecta,o:Trichoptera,f:Limnephilidae,g:Limnephilus,s:Limnephilussubmonilifer
TCTTTCAAGAAATTTAGCCCATGCAGGAAGATCCGTTGATATTTCAATTTTTTCATTACATTTAGCGGGAATTTCCTCTATTCTAGGAGCTATTAATTTTATTTCAACTACTTTAAATATACGAAATAATTTAATAACATTAGATCGAATTCCCCTATTTGTATGATCTGTAGCTATTACAGCTCTTCTTCTCTTACTTTCTCTCCCAGTTTTAGCCGGAGCTATTACCATACTTTTAACAGATCGTAACTTAAATACTTCTTTTTTTGATCCATCTGGAGGAGGTGACCCAATTTTATACCAACATTTATTT
>JN200619.1;tax=d:Eukarya,p:Arthropoda,c:Insecta,o:Trichoptera,f:Limnephilidae,g:Limnephilus,s:Limnephilussubmonilifer
TCTTTCAAGAAATTTAGCCCATGCAGGAAGATCCGTTGATATTTCAATTTTTTCATTACATTTAGCGGGAATTTCCTCTATTCTAGGAGCTATTAATTTTATTTCAACTACTTTAAATATACGAAATAATTTAATAACATTAGATCGAATTCCCCTATTTGTATGATCTGTAGCTATTACAGCTCTTCTTCTCTTACTTTCTCTCCCAGTTTTAGCCGTATCTATTACCATACTTTTAACAGATCGTAACTTAAATACTTCTTTTTTTGATCCATCTGGAGGAGGTGACCCAATTTTATACCAACATTTATTT
>KM531264.1;tax=d:Eukarya,p:Arthropoda,c:Insecta,o:Trichoptera,f:Limnephilidae,g:Limnephilus,s:Limnephilussubmonilifer
TCTTTCAAGAAATTTAGCCCATGCAGGAAGATCCGTTGATATTTCAATTTTTTCATTACATTTAGCGGGAATTTCCTCTATTCTAGGAGCTATTAATTTTATTTCAACTACTTTAAATATACGAAATAATTTAATAACATTAGATCGAATTCCCCTATTTGTATGATCTGTAGCTATTACAGCTCTTCTTCTCTTACTTTCTCTCCCAGTTTTAGCCGGAGCTATTACCATACTTTTAACAGATCGTAACTTAAATACTTCTTTTTTTGATCCATCTGGAGGGGGTGACCCAATTTTATACCAACATTTATTT
>KR141000.1;tax=d:Eukarya,p:Arthropoda,c:Insecta,o:Trichoptera,f:Limnephilidae,g:Limnephilus,s:Limnephilussubmonilifer
TCTTTCAAGAAATTTAGCCCATGCAGGAAGATCCGTTGATATTTCAATTTTTTCATTACATTTAGCGGGAATTTCCTCTATTCTAGGAGCTATTAATTTTATTTCAACTACTTTAAATATACGAAATAATTTAATAACATTAGATCGAATTCCCCTATTTGTATGATCTGTAGCTATTACAGCTCTTCTTCTCTTACTTTCTCTCCCAGTTTTAGCCGGAGCTATTACCATACTTTTAACAGATCGTAACTTAAATACTTCTTTTTTTGATCCATCTGGAGGAGGTGACCCCATTTTATACCAACATTTATTT
>KR141141.1;tax=d:Eukarya,p:Arthropoda,c:Insecta,o:Trichoptera,f:Limnephilidae,g:Limnephilus,s:Limnephilussubmonilifer
TCTTTCAAGAAATTTAGCCCATGCAGGAAGATCCGTTGATATTTCAATTTTTTCATTACATTTAGCGGGAATTTCCTCTATTCTAGGAGCTATTAATTTTATTTCAACTACTTTAAATATGCGAAATAATTTAATAACATTAGATCGAATTCCCCTATTTGTATGATCTGTAGCTATTACAGCTCTTCTTCTCTTACTTTCTCTCCCAGTTTTAGCCGGAGCTATTACCATACTTTTAACAGATCGTAACTTAAATACTTCTTTTTTTGATCCATCTGGAGGAGGTGACCCAATTTTATACCAACATTTATTT
>KR143067.1;tax=d:Eukarya,p:Arthropoda,c:Insecta,o:Trichoptera,f:Limnephilidae,g:Limnephilus,s:Limnephilussubmonilifer
TCTTTCAAGAAATTTAGCCCATGCAGGAAGATCCGTTGATATTTCAATTTTTTCATTACATTTAGCGGGAATTTCCTCTATTCTAGGAGCTATTAATTTTATTTCAACTACTTTAAATATACGAAATAATTTAATAACATTAGATCGAATTCCCCTATTTGTATGATCTGTAGCTATTACAGCTCTTCTTCTCTTACTTTCTCTCCCAGTTTTAGCCGGAGCTATTACCATACTTTTAACAGATCGTAACTTAAATACTTCTTTTTTTGATCCCTCTGGAGGAGGTGACCCCATTTTATACCAACATTTATTT
>KM535987.1;tax=d:Eukarya,p:Arthropoda,c:Insecta,o:Trichoptera,f:Limnephilidae,g:Limnephilus,s:Limnephilussubmonilifer
TCTTTCAAGAAATTTAGCCCATGCAGGAAGATCCGTTGATATTTCAATTTTTTCATTACATTTAGCGGGAATTTCCTCTATTCTAGGAGCTATTAATTTTATTTCAACTACTTTAAATATACGAAATAATTTAATAACATTAGATCGAATTCCCCTATTTGTATGATCTGTAGCTATTACAGCTCTTCTTCTCTTACTTTCTCTCCCAGTTTTAGCCGGAGCTATTACCATACTTTTAACAGATCGTAACTTAAATACTTCTTTTTTTGATCCATCAGGAGGAGGTGACCCAATT
>MG382465.1;tax=d:Eukarya,p:Arthropoda,c:Insecta,o:Trichoptera,f:Limnephilidae,g:Limnephilus,s:Limnephilussubmonilifer
TCTTTCAAGAAATTTAGCCCATGCAGGAAGATCCGTTGATATTTCAATTTTTTCATTGCATTTAGCAGGAATTTCCTCTATTCTAGGAGCTATTAATTTTATTTCAACTACTTTAAATATACGAAATAATTTAATAACATTAGACCGAATTCCCCTATTTGTATGATCTGTAGCTATTACAGCCCTTCTTCTCTTACTTTCTCTCCCAGTTTTAGCCGGAGCTATTACCATACTTTTAACAGATCGTAACTTAAATACTTCTTTTTTTGATCCATCTGGGGGAGG
>KR146759.1;tax=d:Eukarya,p:Arthropoda,c:Insecta,o:Trichoptera,f:Limnephilidae,g:Limnephilus,s:Limnephilussubmonilifer
TCTTTCAAGAAATTTAGNCCATGCAGGAAGATCCGTTGATATTTCAATTTTTTCATTGCATTTAGCGGGAATTTCCTCTATTCTAGGAGCTATTAATTTTATTTCAACTACTTTAAATATACGAAATAATTTAATAACATTAGANCGAATTCCCCTATTTGTATGATCTGTAGCTATTACAGCTCTTCTTCTCTTACTTTCTCTCCCAGTTTTAGCCGGAGCTATTACCATACTTTTAACAGATCGTAACTTAAATACTTCTTTTTTTGA
>KM536279.1;tax=d:Eukarya,p:Arthropoda,c:Insecta,o:Trichoptera,f:Limnephilidae,g:Limnephilus,s:Limnephilussubmonilifer
TCTTTCAAGAAATTTAGCCCATGCAGGGAGATCCGTTGATATTTCAATTTTTTCATTACATTTAGCGGGAATTTCCTCTATTCTAGGAGCTATTAATTTTATTTCAACTACTTTAAATATACGAAATAATTTAATAACATTAGATCGAATTCCCCTATTTGTATGATCTGTAGCTATTACAGCTCTTCTTCTCTTACTTTCTCTCCCAGTTTTAGCCGGAGCTATTACCATACTTTTAACAGATCGTAACTTAAATACTTCTTTTTTTG
>HQ568925.1;tax=d:Eukarya,p:Arthropoda,c:Insecta,o:Plecoptera,f:Perlodidae,g:Malirekus,s:Malirekushastatus
CAGGAATAGCTCACGCCGGCGCTTCAGTTGATTTAGCCATTTTTTCTTTACATTTAGCAGGAGTCTCCTCCATCCTAGGAGCTGTTAACTTTATTACTACAGTCATCAACATACGATCTAGAGGTATGACCTTAGACCGTATACCCCTCTTTGTCTGAGCCGTAGCTATTACCGCCCTACTTCTATTACTCTCTCTCCCCGTCTTAGCAGGAGCTATTACAATACTATTAACAGACCGGAATCTTAATACATCATTTTTCGACCCCGCCGGAGGGGGAGACCCTATTCTATATCAACACTTATT
>JN200641.1;tax=d:Eukarya,p:Arthropoda,c:Insecta,o:Plecoptera,f:Perlodidae,g:Malirekus,s:Malirekushastatus
GGGTATTGCTCATGCCGGAGCCTCAGTTGATCTAGCCATTTTTTCCCTACATTTAGCGGGAGTCTCCTCCATTCTAGGAGCTGTTAATTTTATCACCACAGTCATTAATATACGATCCAGAGGAATATCTCTAGACCGTATACCTCTTTTTGTCTGGGCCGTAGCTATTACCGCCCTACTTTTATTACTCTCTCTCCCTGTTTTAGCAGGAGCAATTACAATACTATTAACAGACCGGAATCTTAATACATCATTCTTCGACCCTGCCGGAGGGGGAGACCCTATTCTATATCAACACTTATTC
>KX102629.1;tax=d:Eukarya,p:Arthropoda,c:Insecta,o:Trichoptera,f:Leptoceridae,g:Nectopsyche,s:Nectopsychepavida
TTAGCTAATAATATTAGACATATAGGAAGATCTGTAGACCTTTCTATTTTTTCTCTCCATATAGCAGGTATCTCCTCAATTTTAGGATCAATTAACTTTATTACAACTTGCTTAAGAATAAAACCCAAAAGAATAAAACTAGATCAGATACCATTATTTGTTTGATCGATTATAATTACTACTTTCTTACTATTACTTTCACTACCTGTTTTAGCAGGTGCTATTACTATACTTCTTACAGATCGTAATTTAAATACTTCATTTTTTGATCCATCTGGAGGAGGAGACCCAATTTTATACCAACACTTATTT
>KX102964.1;tax=d:Eukarya,p:Arthropoda,c:Insecta,o:Trichoptera,f:Leptoceridae,g:Nectopsyche,s:Nectopsychepavida
TAGCAAACAACATTAGACATATAAGAAGATCAGTAGATCTTTCTATTTTTTCTTTACATATAGCTGGAATTTCTTCAATTTTAGGTTCCATCAATTTTATTACAACTTGTTTAAGAATAAAATTAAAAAGAATAAATTTAGATCAAATACCTTTATTTGTTTGATCTATTTTAATTACTACTTTTTTATTATTATTATCTTTACCTGTCTTAGCTGGAGCTATTACAATACTACTAACTGACCGTAATCTAAATACATCTTTTTTTGATCCTTCAGGAGGAGGCGATCCAATCTTATATCAACATTTATTT
>KX103053.1;tax=d:Eukarya,p:Arthropoda,c:Insecta,o:Trichoptera,f:Leptoceridae,g:Nectopsyche,s:Nectopsychepavida
[truncated: 26,891,256 more chars]
