# Supplementary material for: Assessing arthropod diversity metrics derived from stream environmental DNA: spatiotemporal variation and paired comparisons with manual sampling
Source: PeerJ. 2023 Mar 31;11:e15163. doi: 10.7717/peerj.15163 (PMC10069422; doi:10.7717/peerj.15163)
Supplement: Supplemental Information 5 [file peerj-11-15163-s005.fasta]

>HQ449034.1;tax=d:Eukarya,p:Arthropoda,c:Insecta,o:Diptera,f:Empididae,g:Hemerodromia,s:Hemerodromia baetica
TCttaataattgtaattattataattatataaaaaattaaaattattatagttataattattttattggggtgatattaaaatttaataaaCTTTTaattttttattccattaatttatgaaaaatttgatccatttattaatgattaaaaatttaAGT
>JF737047.1;tax=d:Eukarya,p:Arthropoda,c:Malacostraca,o:Decapoda,f:Cambaridae,g:Procambarus,s:Procambarus paeninsulanus
ACTTTATATTTATAATATAGAAGTTAGTTTTATTTAATAGTACTATTTTAGAGTATTTGGTTGGGGTGACAAGGATAAAATATAAAATAACTGTCttttttttttACAGTAATGTCTGTTTTAATGATCCTAAAAGGGATTAAAGATTAAGTTACTTTAGGGATAACAGCGT
>JF737075.1;tax=d:Eukarya,p:Arthropoda,c:Malacostraca,o:Decapoda,f:Cambaridae,g:Procambarus,s:Procambarus paeninsulanus
ACtttatatttataatatagtagttagttttatttaatagtattattttagagtatttGGTTGGGGTGACAAGGATAAAATATAAAATAACTGTCttttttttttACAATAATGTCTGTTTTAATGATCCTAAAAGGGATTAAAGATTAAGTTACTTTAGGGATAACAGCGT
>JF737079.1;tax=d:Eukarya,p:Arthropoda,c:Malacostraca,o:Decapoda,f:Cambaridae,g:Procambarus,s:Procambarus paeninsulanus
ACTTTATATTTATAATATAGTAGTTAGTTTTATTTAATAGTACTATTTTAGAGTATTTGGTTGGGGTGACAAGGATAAAATATAAAATAACTGTCttttttttttACAGTAATGTTTGTTTTAATGATCCTAAAAGGGATTAAAGATTAAGTTACTTTAGGGATAACAGCGT
>JF737099.1;tax=d:Eukarya,p:Arthropoda,c:Malacostraca,o:Decapoda,f:Cambaridae,g:Procambarus,s:Procambarus paeninsulanus
ACTTTATATTTATAATATAGTAGTTAGTTTTATTTAATAGTACTATTTTAGAGTATTTGGTTGGGGTGACAAGGATAAAATATAAAATAACTGTCttttttttttACAGTAATGTCTGTTTTAATGATCCTAAAAGGGATTAAAGATTAAGTTACTTTAGGGATAACAGCGT
>JF737037.1;tax=d:Eukarya,p:Arthropoda,c:Malacostraca,o:Decapoda,f:Cambaridae,g:Procambarus,s:Procambarus paeninsulanus
ACTTTATATTTATAATATAGTAGTTAGTTTTATTTAATAGTACTATTTTAGAGTATTTGGTTGGGGTGACAAGGATAAAATATAAAATAACTGTCttttttttttACAATAATGTCTGTTTTAATGATCCTAAAAGGGATTAAAGATTAAGT
>JF737043.1;tax=d:Eukarya,p:Arthropoda,c:Malacostraca,o:Decapoda,f:Cambaridae,g:Procambarus,s:Procambarus paeninsulanus
ACTTTATATTTATAATATAGTAGTTAGTTTTATTTAATAGTACTATTTTAGAGTATTTGGTTGGGGTGACAAGGATAAAATATAAAATAACTGTCttttttttttACAATAATGTTTGTTTTAATGATCCTAAAAGGGATTAAAGATTAAGT
>JF737130.1;tax=d:Eukarya,p:Arthropoda,c:Malacostraca,o:Decapoda,f:Cambaridae,g:Procambarus,s:Procambarus paeninsulanus
ACTTTATATTTATAATATAGTAGTTAATTTTATTTAATAGTACTATTTTAGAGTATTTGGTTGGGGTGACAAGGATAAAATATAAAATAACTGTCttttttttttACAGTAATGTCTGTTTTAATGATCCTAAAAGGGATTAAAGATTAAGT
>JF737228.1;tax=d:Eukarya,p:Arthropoda,c:Malacostraca,o:Decapoda,f:Cambaridae,g:Procambarus,s:Procambarus spiculifer
ACTTTATATTTGTAAGGTAGTAGTAAATTTTATTTTGATTTATTATTTTAAAGTATTTGGTTGGGGTGACAAGGATAAAATATAAAATAACTGTCttttttttttACAGTAATGTTTGATTTTATGATCCTAAAAGGGATTAAAGATTAAGTTACTTTAGGGATAACAGCGT
>JF737235.1;tax=d:Eukarya,p:Arthropoda,c:Malacostraca,o:Decapoda,f:Cambaridae,g:Procambarus,s:Procambarus spiculifer
ACTTTATATTTGTAAGGTAATAGTAAATTTTATTTTGATTTATTATTTTAAAGTATTTGGTTGGGGTGACAAGGATAAAGTATAAAATAACTGTCttttttttttACAATAATGTTTGATTTTATGATCCTAAAAAGGATTAAAGATTAAGTTACTTTAGGGATAACAGCGT
>JF737238.1;tax=d:Eukarya,p:Arthropoda,c:Malacostraca,o:Decapoda,f:Cambaridae,g:Procambarus,s:Procambarus spiculifer
ACTTTATATTTGTAAGGTAATAGTAAATTTTATTTTGATTTATTATTTTAAAGTATTTGGTTGGGGTGACAAAGATAAAATATAAAATAACTGTCttttttttttACAATAATGTTTGATTTTATGATCCTAAAAGGGATTAAAGATTAAGTTACTTTAGGGATAACAGCGT
>JF737256.1;tax=d:Eukarya,p:Arthropoda,c:Malacostraca,o:Decapoda,f:Cambaridae,g:Procambarus,s:Procambarus spiculifer
ActttatatttgtaaggtaatagtaaattttattttaatttattattttaaagtatttGGTTGGGGTGACAAGGATAAAGTATAAAATAACTGTCttttttttttACAATAATGTTTGATTTTATGATCCTAAAAAGGATTAAAGATTAAGTTACTTTAGGGATAACAGCGT
>JF737258.1;tax=d:Eukarya,p:Arthropoda,c:Malacostraca,o:Decapoda,f:Cambaridae,g:Procambarus,s:Procambarus spiculifer
ActttatatttgtaaggtagtagtaaattttattttaatttattattttaaagtatttGGTTGGGGTGACAAGGATAAAATATAAAATAACTGTCttttttttttACAGTAATGTTTGATTTAATGATCCTAAAAAGGATTAAAGATTAAGTTACTTTAGGGATAACAGCGT
>JF737259.1;tax=d:Eukarya,p:Arthropoda,c:Malacostraca,o:Decapoda,f:Cambaridae,g:Procambarus,s:Procambarus spiculifer
ACTTTATATTTGTAAGGTAGTAGTAAATTTTATTTTGATTTATTATTTTAAAGTATTTGGTTGGGGTGACAAGGATAAAATATAAAATAACTGTCttttttttttACAATAATGTTTGATTTTATGATCCTAAAAGGGATTAAAGATTAAGTTACTTTAGGGATAACAGCGT
>JF737307.1;tax=d:Eukarya,p:Arthropoda,c:Malacostraca,o:Decapoda,f:Cambaridae,g:Procambarus,s:Procambarus spiculifer
ActttatatttgtaaggtagtagtaaattttattttaatttattattttaaagtatttGGTTGGGGTGACAAGGATAAAATATAAAATAACTGTCttttttttttACAGTAATGTTTGATTTAATGATCCTAAAAAGGATTGAAGATTAAGTTACTTTAGGGATAACAGCGT
>JF737315.1;tax=d:Eukarya,p:Arthropoda,c:Malacostraca,o:Decapoda,f:Cambaridae,g:Procambarus,s:Procambarus spiculifer
ACtttatatttgtaaagtagtagtaaattttattttgatttattattttaaagtatttGGTTGGGGTGACAAGGATAAAATATAAAATAACTGTCttttttttttACAGTAATGTTTGATTTTATGATCCTAAAAGGGATTAAAGATTAAGTTACTTTAGGGATAACAGCGT
>JF737332.1;tax=d:Eukarya,p:Arthropoda,c:Malacostraca,o:Decapoda,f:Cambaridae,g:Procambarus,s:Procambarus spiculifer
ACTTTATATTTGTAAGGTAGTAGAAAATTTTATTTTGATTTATTATTTTAAAGTATTTGGTTGGGGTGACAAGGATAAAATATAAAATAACTGTCttttttttttACAGTAATGTTTGATTTTATGATCCTAAAAGGGATTAAAGATTAAGTTACTTTAGGGATAACAGCGT
>JF737343.1;tax=d:Eukarya,p:Arthropoda,c:Malacostraca,o:Decapoda,f:Cambaridae,g:Procambarus,s:Procambarus spiculifer
ACTTTATATTTGTAGGGTAGTAGTAAATTTTATTTTGATTTATTATTTTAAAGTATTTGGTTGGGGTGACAAGGATAAAATATAAAATAACTGTCttttttttttACAGTAATGTTTGATTTTATGATCCTAAAAGGGATTAAAGATTAAGTTACTTTAGGGATAACAGCGT
>JF737379.1;tax=d:Eukarya,p:Arthropoda,c:Malacostraca,o:Decapoda,f:Cambaridae,g:Procambarus,s:Procambarus spiculifer
ACTTTATATTTGTAAGGTAATAGTAAATTTTATTTTGATTTATTATTTTAAAGTATTTGGTTGGGGTGACAAGGATAAAATATAAAATAACTGTCttttttttttACAATAATGTTTGATTTTATGATCCTAAAAGGGATTAAAGATTAAGTTACTTTAGGGATAACAGCGT
>JF737292.1;tax=d:Eukarya,p:Arthropoda,c:Malacostraca,o:Decapoda,f:Cambaridae,g:Procambarus,s:Procambarus spiculifer
ActttatatttgtaaggtagtagtaaattttattttaatttattattttaaagtatttGGTTGGGGTGATAAGGATAAAATATAAAATAACTGTCttttttttttACAGTAATGTTTGATTTAATGATCCTAAAAAGGATTAAAGATTAAGTTACTTTAGGGATAA
>JF737390.1;tax=d:Eukarya,p:Arthropoda,c:Malacostraca,o:Decapoda,f:Cambaridae,g:Procambarus,s:Procambarus versutus
ACTTTATATTCATAAATTAGTAGTTATTTTTATTTTAAAGTATTGTTTTAGAATATTTGGTTGGGGTGGCAAGGATAAAATATTTAATAACTGTCttttttttttACAATAATGTTTGGTTTAATGATCCTAAAAGGGATTTAAGATTAAGT
>HQ449032.1;tax=d:Eukarya,p:Arthropoda,c:Insecta,o:Diptera,f:Empididae,g:Clinocera,s:Clinocera sp. Pollet 0249
TCttaataatttttaaatattaattataaagattttttgaattattttattttaaaaattattttattggggtgatattaaaatttaATAAACTTTTAAttttttttttACATTTATTTATGATTTAATGATCCGTTTTTAACGATTAAAAATTTAAGT
>EF593018.1;tax=d:Eukarya,p:Arthropoda,c:Insecta,o:Diptera,f:Culicidae,g:Culex,s:Culex vishnui
TctttatttttgttatttataaattaaaaagaattttaaaatttataatttaataaaaaattttattggggtgatattaaaatttaaaaaaCTTTTAAAATTTATTAACATAAATATATGAATAAATGATCCAGTTTTATTGATTAAAAAATTAAGTTACCTTAGGGATAACAGCGT
>AF170959.1;tax=d:Eukarya,p:Arthropoda,c:Insecta,o:Odonata,f:Calopterygidae,g:Calopteryx,s:Calopteryx dimidiata
ACTTAGtctaataatcaataataatggatctaaaaatcataaattaatgtaaaataaataatGAAAGTTAAATTTATATTCTTTGTCGCCCCAACAAAAAAGCTTAATTAGCAGCTTAAAAAATTAAACAGTGACAACCAATAAAACAAGCCTTAAAGC
>AF170954.1;tax=d:Eukarya,p:Arthropoda,c:Insecta,o:Odonata,f:Calopterygidae,g:Calopteryx,s:Calopteryx xanthostoma
ACTTGGtctaataatcaataataatggatctaaaaaccataaataaatgtataataaataataaAAGTTAATTATATATCTCTTGTCACCCCAACAaaaaagcccaaataataacccaaaaaatggaataaaaatagttaatacaataagccttaaaGC
>AF081906.1;tax=d:Eukarya,p:Arthropoda,c:Insecta,o:Diptera,f:Simuliidae,g:Simulium,s:Simulium kilibanum
GCtttatataattaatatttaaattattaagattttttaaattaaaatattattttatattttgttggggtgataataaaatttataaaacttttaTTTTTATTAAACATTAATCTATGATTAGATGATCCAGTTTTATTGATTATAAATTTAAGT
>AF416961.1;tax=d:Eukarya,p:Arthropoda,c:Insecta,o:Diptera,f:Simuliidae,g:Simulium,s:Simulium kilibanum
GCtttatataattaatatttaaattattaagattttttaaattaaaatattattttatattttGTTGGGGTGACAATAAAATTTATAAAACTTTTATTTTTATTAAACATTAATCTATGATTAAATGATCCAGTTTTATTGATTATAAATTTAAGT
>AY885648.1;tax=d:Eukarya,p:Arthropoda,c:Insecta,o:Diptera,f:Simuliidae,g:Simulium,s:Simulium kilibanum
GCtttatataattaatatttaaattattaagattttttaaattgaaatattattttatattttGTTGGGGTGACAATAAAATTTATAAAACTTTTATTTTTATTAAACATTAATTTATGATTAGATGATCCAGTTTTATTGATTATAAATTTAAGT
>AF081905.1;tax=d:Eukarya,p:Arthropoda,c:Insecta,o:Diptera,f:Simuliidae,g:Simulium,s:Simulium kilibanum
tttatataattaatatttaaattattaagattttttaaattaaaatattattttatattttGTTGGGGTGACAATAAAATTTATAAAACTTTTATTTTTATTAAACATTAATTTATGATTAGATGATCCAGTTTTATTGATTATAAATTTAAGT
>AF081909.1;tax=d:Eukarya,p:Arthropoda,c:Insecta,o:Diptera,f:Simuliidae,g:Simulium,s:Simulium pandanophilum
GCtttatataattaatatttaaattattaagattttttaaattaaaatattattttatattttGTTGGGGTGACAATAAAATTAATAGAACTTTTATTTTTATTAAACATTAATTTATGGTTAAATGATCCAGTTTTATTGATTATAAATTTAAGT
>AF081903.1;tax=d:Eukarya,p:Arthropoda,c:Insecta,o:Diptera,f:Simuliidae,g:Simulium,s:Simulium neavei
tttatataattattatttaagttatttagatttattaattttagatattaagttgtattttGTTGGGGTGACAGTAAAATTTATAAAACTTTTATTATTTATAACCATTGATTTATGATTAAATGATCTTATTTTATTGATTGTAAAATTAA
>AY944187.1;tax=d:Eukarya,p:Arthropoda,c:Insecta,o:Diptera,f:Simuliidae,g:Simulium,s:Simulium hargreavesi
ACTTAATTTTATAATCAATAAAACTGGATCATTTAATCATAAATTAATGTTAAATAAAAATAAAAGTTTTATAAATTTTATTGTCACCCCAAACAAAATACAACTTAACAATTAAATTTTAAAAATCTAAATAAATTAAATATTAGTTATATAAAGC
>AF127461.1;tax=d:Eukarya,p:Arthropoda,c:Insecta,o:Diptera,f:Simuliidae,g:Simulium,s:Simulium hargreavesi
GctttatataactaatatttaaactatttagatttattaagttaaattattattttgtattttGTTGGGGTGACAATAAAATTAATAAAACTTTTATTTTTATTAAACATTAATTTATGAATAAATGATCCAGTTTTATTGATTATAAAATTAAGT
>AF127462.1;tax=d:Eukarya,p:Arthropoda,c:Insecta,o:Diptera,f:Simuliidae,g:Simulium,s:Simulium vorax
gctttatataactaatatttaaattattaagatttttaaaattaaattatctttttatattttGTTGGGGTGACAATAAAATTAATAAAACTTTTATTTTTATTAAACATTAATTTATGAATAAATGATCCAGTTTTATTGATTATAAAATTAAGT
>HQ381412.1;tax=d:Eukarya,p:Arthropoda,c:Insecta,o:Coleoptera,f:Gyrinidae,g:Gyrinus,s:Gyrinus madagascariensis
TctttattattttttttaaaataatttatttggaaatttatttattattttatttaaataattttattggggtaatataaagattaaataaattCTTTATTTTTAAAACATAAATTTATGATTTTTATGATCCAATTTTATTGATTATAAGATTAAGTTA
>HQ381515.1;tax=d:Eukarya,p:Arthropoda,c:Insecta,o:Coleoptera,f:Gyrinidae,g:Gyrinus,s:Gyrinus madagascariensis
CtttattattttttttaaaataatttatttagaaatttatttattattttatttatataattttattGGGGTAATATAAAGATTAAATAAATTCTTTATTTTTAAAACATAAATTTATGATTTTTATGATCCAGTTTTATTGATTATAAGATTAAGT
>HQ381399.1;tax=d:Eukarya,p:Arthropoda,c:Insecta,o:Coleoptera,f:Dytiscidae,g:Cybister,s:Cybister owas
tttttattttaattaaattttagaattaattattatttataataaaaattattatattggggtaatataaagattaaaataattctttatttatatATACATTAGTTTATGAATATTTGATCCAATATTATTGATTATAAGATTAAGTTA
>HQ381411.1;tax=d:Eukarya,p:Arthropoda,c:Insecta,o:Coleoptera,f:Gyrinidae,g:Dineutus,s:Dineutus proximus
ctttattattattattataaatattatttagatttttataatttttataatagaaataattttaTTGGGGTAATATAAAGATTTAAAAAATTCTTTATTTATTTAAAACATAAATATATGGTTTATTTGATCCAGTTTTATTGATTATAAGATTAAGT
>HQ381523.1;tax=d:Eukarya,p:Arthropoda,c:Insecta,o:Coleoptera,f:Gyrinidae,g:Dineutus,s:Dineutus proximus
ctttattattattattataaacattatttagatttttataatttttataatagaaataattttaTTGGGGTAATATAAAGATTTAAAAAATTCTTTATTTATTTAAAACATAAATATATGGTTTATTTGATCCAGTTTTATTGATTATAAGATTAAGT
>HQ381522.1;tax=d:Eukarya,p:Arthropoda,c:Insecta,o:Coleoptera,f:Gyrinidae,g:Dineutus,s:Dineutus sinuosipennis
ctttattattattattattaaaattatttagataattaagatttttataataataataattttaTTGGGGTAATATAAAGATTTGATAAATTCTTTATTTTTTAATACATAAATTTATGATTTTTTTGATCCAGTTTTATTGATTATAAGATTAAGT
>HQ381519.1;tax=d:Eukarya,p:Arthropoda,c:Insecta,o:Coleoptera,f:Gyrinidae,g:Dineutus,s:Dineutus subspinosus
TCtttattattttaattttaaaaataattttgatttttaaaatttttaatattaaaataattttattggggtaatataaagattaaagaaattCTTTATTTTTAAAAACATAAATTTATGGTTTTTTTGATCCAGTTTTATTGATTAAAAGATTAAGTTA
>HQ381408.1;tax=d:Eukarya,p:Arthropoda,c:Insecta,o:Coleoptera,f:Gyrinidae,g:Gyrinus,s:Gyrinus ignitus
TCtttattatttttataaaatgatttatttagaaatttattttttgttttattaaaataattttattggggtaatataaagattaaattaattCTTTATTTAAAGATACATAAATTTATGATTTTTTTGATCCAATTTTATGATTATAAGATTAAGTTA
>HQ381490.1;tax=d:Eukarya,p:Arthropoda,c:Insecta,o:Coleoptera,f:Dytiscidae,g:Hydaticus,s:Hydaticus petitii
ctttatattaaaattgataattttaatatagaattatttatttattattagttttaatattttattGGGGTAATAAAAAGATTAAATAAATTCTTTTTGAATGAAATCATTTATTTATGTTTATATGATCCAAATTTTTTGATTAAAAGATTAAGT
>HQ381404.1;tax=d:Eukarya,p:Arthropoda,c:Insecta,o:Coleoptera,f:Dytiscidae,g:Laccophilus,s:Laccophilus inornatus
CtttatattagtaataattttttatttatagaatttaatattattttattattattattattttattGGGGTAATAGAAAgatttaattaattcttttttatttaaatattttataataaaattttaaTCCATTAGTAATGAATAATGATTAAGT
>HQ381466.1;tax=d:Eukarya,p:Arthropoda,c:Insecta,o:Coleoptera,f:Haliplidae,g:Peltodytes,s:Peltodytes quadratus
CtttatattaatttaaaataaattatttaggatttattaatttttattttattttattattttatTGGGGTAATAGGAAgattaaattaattctttttttattttgatattgatttataaatttttGATCCTTTAATAAAGATTAAAAGATTAAGT
>HQ381437.1;tax=d:Eukarya,p:Arthropoda,c:Insecta,o:Coleoptera,f:Dytiscidae,g:Copelatus,s:Copelatus sp. BI-2011
TCtttatattattataaatagttttaattaagaatattttattttttatttttaataatattttattGGGGTAATAAAGAGATTAAATAAATTCTTTTTAATATAAAATACTAATTAGTAGTTTTATGATCCAATATTTTTGATTAAAAGATTAAGT
>HQ381377.1;tax=d:Eukarya,p:Arthropoda,c:Insecta,o:Coleoptera,f:Dytiscidae,g:Copelatus,s:Copelatus sp. BI-2011
ctttatattattataaataattttagttaagattattttattttttatttatattaatattttattGGGGTAATAAAAAGATTAAAAAAATTCTTTTTAAAATTTAATACTAATTAGTAATTATGTGATCCGATATTTTCGATTATAAGATTAAGT
>HQ381379.1;tax=d:Eukarya,p:Arthropoda,c:Insecta,o:Coleoptera,f:Dytiscidae,g:Copelatus,s:Copelatus sp. BI-2011
CTTTATAATATTGTTCATgattttaatttagggatattttattttttatttacattattattttattGGGGTAATAGAAAGATTTAATTAATTCTTTTTTATATAATATATTAATTAATAGTTTTATGATCCAATAGTTTGATTAAAAGATTAAGT
>HQ381440.1;tax=d:Eukarya,p:Arthropoda,c:Insecta,o:Coleoptera,f:Dytiscidae,g:Copelatus,s:Copelatus sp. BI-2011
ataattttagttaggaatattttattttttatttatattaatattttattGGGGTAATAAAAAGATTAGAAAAATTCTTTTTAAAGTTTAATACTAATTAGTAATTGTTTGATCCAATATTTTTGATTATAAGATTAAGTTACCTTAGGGATAACA
>HQ381441.1;tax=d:Eukarya,p:Arthropoda,c:Insecta,o:Coleoptera,f:Dytiscidae,g:Copelatus,s:Copelatus sp. BI-2011
ctttatattattataaataattttagttaagattattttattttttatttatattaatattttattGGGGTAATAAAAAGATTAAAAAAATTCTTTTTAAAATTTAATACTAATTAGTAATTATGTGATCCAATATTTTTGATTATAAGATTAAGT
>HQ381442.1;tax=d:Eukarya,p:Arthropoda,c:Insecta,o:Coleoptera,f:Dytiscidae,g:Copelatus,s:Copelatus sp. BI-2011
ATAATTTTAGTTAGGAATATCTTATTTTTTATTTATAATAATATTTTATTGGGGTAATAAAAAGATTAGAAAAATTCTTTTTAAAATTTAATACTAATTAGTAATTATGTGATCCAATATTTTTGATTATAAGATTAAGTTACCTTAGGGATAACA
>HQ381476.1;tax=d:Eukarya,p:Arthropoda,c:Insecta,o:Coleoptera,f:Dytiscidae,g:Copelatus,s:Copelatus sp. BI-2011
TCtttatattattataaatgattttaattaggaatattttattttttatttataatattattttattGGGGTAATAAAGAGATTAAAATAATTCTTTTTTTATTTAATATTGATTAATAGATATATGATCCAATAATTTTGATTAAAAGATTAAGT
>HQ381477.1;tax=d:Eukarya,p:Arthropoda,c:Insecta,o:Coleoptera,f:Dytiscidae,g:Copelatus,s:Copelatus sp. BI-2011
TCtttataatattatagttaattttaattaagaattttttattttttatttatattattattttatTGGGGTAATAAAGAGATTAAAGTAATTCTTTTGTTTTATAATATTGATTAATAAATATATGATCCAATAATTTTGATTAAAAGATTAAGT
>HQ381478.1;tax=d:Eukarya,p:Arthropoda,c:Insecta,o:Coleoptera,f:Dytiscidae,g:Copelatus,s:Copelatus sp. BI-2011
CtttatattattataaatatttttaattaggaatattttattttttatttatattaatattttatTGGGGTAATAAAAAGATTAAAAAAATTCTTTTTAAAATTTAATACTAATTAGTAATTATGTGATCCAATATTTTTGATTGTAAGATTAAGT
>HQ381479.1;tax=d:Eukarya,p:Arthropoda,c:Insecta,o:Coleoptera,f:Dytiscidae,g:Copelatus,s:Copelatus sp. BI-2011
ctttatattattataaatagttttaattaggaatattttattttttatttatattaatattttatTGGGGTAATAAAAAGATTAAATAAATTCTTTTTAAAATTTAATACTAATTAGTAATTATGTGATCCAATATTTTTGATTATAAGATTAAGT
>HQ381480.1;tax=d:Eukarya,p:Arthropoda,c:Insecta,o:Coleoptera,f:Dytiscidae,g:Copelatus,s:Copelatus sp. BI-2011
ataattttaattaggaatatttaattttttatttattttaatattttattGGGGTAATAAGAAGATTGAAAAAATTCTTTTTAAAATTTAATACTAATTAGTAATTATGTGATCCAATATTTTTGATTATAAGATTAAGTTACCTTAGGGATAACA
>HQ381481.1;tax=d:Eukarya,p:Arthropoda,c:Insecta,o:Coleoptera,f:Dytiscidae,g:Copelatus,s:Copelatus sp. BI-2011
ctttatattattataaatagttttaattaggaatattttattttttatttatattaatattttatTGGGGTAATAAAAAGATTAATAAAATTCTTTTTAAAATTTAATACTAATTAGTAATTATGCGATCCAATATTTTTGATTGTAAGATTAAGT
>HQ381403.1;tax=d:Eukarya,p:Arthropoda,c:Insecta,o:Coleoptera,f:Dytiscidae,g:Laccophilus,s:Laccophilus sp. BI-2011
taatattttatttatagaatttaataatattttattattgttattattttattGGGGTAATAGAAAGATTTAATTAATTCTTTTATATTAAAATATTTTATGATAAAATTTTGATCCATTAATAATGAATAATGATTAAGT
>AJ850358.1;tax=d:Eukarya,p:Arthropoda,c:Insecta,o:Coleoptera,f:Dytiscidae,g:Acilius,s:Acilius sulcatus
ctttatattatttataataattttaatttagaattttttattttttattataaatatttattttattGGGGTAATAAAAAGATTAAATAAATTCTTTTTTTAATTTACATTGATTTATGATTATATGATCCAATTATTTTGATTAAAAGATTAAGT
>AF428198.1;tax=d:Eukarya,p:Arthropoda,c:Insecta,o:Coleoptera,f:Dytiscidae,g:Agabus,s:Agabus bipustulatus
TAaattaattttaattaagaatattttattttttaatttttattatattttattggggtaataaaaagattaaataaattctttttttattttaACATTAATTAATGATTATGTGATCCAATTTTATTGATTAAAAGATTAAGT
>AY039263.1;tax=d:Eukarya,p:Arthropoda,c:Insecta,o:Coleoptera,f:Dytiscidae,g:Agabus,s:Agabus heydeni
CtttatattataaatattaattttaattaagaatattttattttttattatttatattattttattGGGGTAATAGGAAGATTAGTTAAATTCttttttttatttttACATTAATAAATGATTATGTGATCCAATTTTATTGATTAAAAGATTAAGT
>AB707553.1;tax=d:Eukarya,p:Arthropoda,c:Insecta,o:Odonata,f:Coenagrionidae,g:Ischnura,s:Ischnura asiatica
GCtttacaattttatttctatatttatatagtaatattatttatttatatttataAAATTGTTTTGTTGGGGTGACAATAAATATATATTTAACTTTTATCATAATATAAACATTAATTTATGATTTTTGGATCCAAAAATTTTGATCAATAGATTAAGT
>AY071777.1;tax=d:Eukarya,p:Arthropoda,c:Insecta,o:Coleoptera,f:Haliplidae,g:Haliplus,s:Haliplus lineatocollis
CtttataatttaattaattaaaattaatttagttattttaaattttttatttaataaattattttattggggtaatagaaagattaaattaattCTTTTTTATTTAAACATTTATTTATGATTAAATGATCCAATTTTATTGATTACAAGATTAAG
>AJ850381.1;tax=d:Eukarya,p:Arthropoda,c:Insecta,o:Coleoptera,f:Dytiscidae,g:Neoporus,s:Neoporus undulatus
ctttataaaattttttaggatattaattaagattagttaatttattataaaaaattttattttattggggtaataaaaagattaaaaaaattcttttttatgaaatataaataaatagatttttGATCCATTATTAATGATAATAAGATTAAGT
>FN298820.1;tax=d:Eukarya,p:Arthropoda,c:Insecta,o:Coleoptera,f:Dytiscidae,g:Rhantus,s:Rhantus suturalis
CtttatataaattattataattttagttaagaattattaatttattattataatttatattttattggggtaataaaaagattaataaaattCTTTTTTTATTTAAACATTGATTTATGAATTATTGATCCAATATTTTTGATTAAAAGATTAAGT
>AF428196.1;tax=d:Eukarya,p:Arthropoda,c:Insecta,o:Coleoptera,f:Dytiscidae,g:Rhantus,s:Rhantus suturalis
tttatataaattttaatagttttaattaagaatattttatttattattattatttatattttattGGGGTAATAAAAAGATTAAAATAATTCTTTTTTTATTTAAACATTAATTTATGATTAAATGATCCAATAGTTTTGATTAAAAGATTAA
>FN298810.1;tax=d:Eukarya,p:Arthropoda,c:Insecta,o:Coleoptera,f:Dytiscidae,g:Rhantus,s:Rhantus suturalis
tttatataaattttaatagttttaattaagaatattttatttattattattatttatattttattGGGGTAATAAAAAGATTAAAATAATTCTTTTTTTATTTAAACATTAATTTATGATTAAATGATCCAATAATTTTGATTAAAAGATTAA
>FN298835.1;tax=d:Eukarya,p:Arthropoda,c:Insecta,o:Coleoptera,f:Dytiscidae,g:Rhantus,s:Rhantus suturalis
tttatataaattttaatagttttaattaagaatattttatttattattattatttatattttattGGGGTAATAAAAAGATTAAAATAATTCTTTTTTTATTTAAACATTAATTTATGGTTAAATGATCCAATAGTTTTGATTAAAAGATTAA
>FN298836.1;tax=d:Eukarya,p:Arthropoda,c:Insecta,o:Coleoptera,f:Dytiscidae,g:Rhantus,s:Rhantus suturalis
tttatataaattttaatggttttaattaagaatactttatttattattattatttatattttattGGGGTAATAAAAAGATTAAAATAATTCTTTTTTTATTTAAACATTAATTTATGATTAAATGATCCAATAGTTTTGATTAAAAGATTAA
>FN298843.1;tax=d:Eukarya,p:Arthropoda,c:Insecta,o:Coleoptera,f:Dytiscidae,g:Rhantus,s:Rhantus suturalis
tttatataaactttaatagttttaattaagaatattttatttattattattatttatattttattGGGGTAATAAAAAGATTAAAATAATTCTTTTTTTATTTAAACATTAATTTATGATTAAATGATCCAATAGTTTTGATTAAAAGATTAA
>JN615255.1;tax=d:Eukarya,p:Arthropoda,c:Insecta,o:Odonata,f:Calopterygidae,g:Calopteryx,s:Calopteryx sp. MD-2011
GCtttaaggtttatttatattaactatttttatttaattttttaggttattatttaagctttttTGTTGGGGTGACAAGAGATATATAATTAACTTttattatttatcatacatttatttatggtttttagatccattattattgattattagattaAGT
>AY425199.1;tax=d:Eukarya,p:Arthropoda,c:Insecta,o:Hemiptera,f:Gerridae,g:Aquarius,s:Aquarius najas
AGTTAATCTTATAATcaaaaattctggatcaaaaaaacataaattaatgaaaaaaatattaaaagttaaataaatTTTAATGTCACCCCAACAAAACTTTATATTCtaaaaagtagttttataaacaaaaaacaaaaattaataaataaagtaaaCT
>AY425227.1;tax=d:Eukarya,p:Arthropoda,c:Insecta,o:Hemiptera,f:Gerridae,g:Gerris,s:Gerris lacustris
AGttaatcttataatcaaaaattctggatcaaaaaaacataaattaatgaataaaatattaaaagttaaataaattttaatGTCACCCCAACAAAACTTTATATTCtaaaaaattgtttaataaacaaaaaacaataattaataaataaagtaaaCT
>AY425202.1;tax=d:Eukarya,p:Arthropoda,c:Insecta,o:Hemiptera,f:Gerridae,g:Aquarius,s:Aquarius adelaidis
AGTTAATCTTATAATcaaaaattctggatcaaaaaaaacataaattaatgaaaaaaatattaaaagttaaataaaTTTTAATGTCACCCCAACAAAACTTTATATTctaaaaaattgtataataaacaaaaaacaataattaataaataaagtaaaCT
>AY425182.2;tax=d:Eukarya,p:Arthropoda,c:Insecta,o:Hemiptera,f:Gerridae,g:Aquarius,s:Aquarius amplus
AGTTAATCTTATAATCAAAAATTTTGGATCAAGaaaaacataaattaatgaaaaaattattaaaaattaaataaattttaatGTCACCCCAACAAAACTCTATATTCtaaaaaatcgtttaataaacaaaaaacaaaatttaataaataaagtaaaCT
>AY425205.1;tax=d:Eukarya,p:Arthropoda,c:Insecta,o:Hemiptera,f:Gerridae,g:Aquarius,s:Aquarius antigone
AGTTAATCTTATAATCaaaaattttggatcaaaaaaacataaattaatgaaaaaaggtattaaaagttaaataaattttaatGTCACCCCAACAAAACTTTATATTctaaaaaattgtttaataaacaaaaaacaataattaataaataaaGTGAACT
>AY425189.1;tax=d:Eukarya,p:Arthropoda,c:Insecta,o:Hemiptera,f:Gerridae,g:Aquarius,s:Aquarius chilensis
AGTTAATCTTATAATCaaaaattctggatcaaaaaaacataaattaatgaaaaaattattaaaagttaaataaattTTAATGTCACCCCAACAGAACTTTATATTCtaaaaaattatttaattaacaaaaaacaaaatttaataaataaaGTCAACT
>AY425234.1;tax=d:Eukarya,p:Arthropoda,c:Insecta,o:Hemiptera,f:Gerridae,g:Aquarius,s:Aquarius cinereus
AGTTAATCTTATAATcaaaaattctggatcaaaaaaacataaattaatgaaaaaaatattaaaagttaaataaatTTTAATGTCACCCCAACAAAACTTTATATTCtaaaaaatagttggataaacaaaaaacaaaaattaataaataaagtaaaCT
>AY425186.1;tax=d:Eukarya,p:Arthropoda,c:Insecta,o:Hemiptera,f:Gerridae,g:Aquarius,s:Aquarius conformis
AGTTAATCTTATAATcaaaaattctggatcaaaaaaacataaattaatgaaaaaaatattaaaagttaaataaatTTTAATGTCACCCCAACAGAACTTTATATTCtaaaaaatagtttaattaacaaaaaacaataattaataaataaagtaaaCT
>AY425198.1;tax=d:Eukarya,p:Arthropoda,c:Insecta,o:Hemiptera,f:Gerridae,g:Aquarius,s:Aquarius distanti
AGTTAATCTTATAATCaaaaattttggatcaaaaaaaacataaattaatgaaaaaaataataaaaGTTATATAAATTTTAATGTCACCCCAACAAAACTTTACATTctaaaaaattatttaataaacaaaaaataataattaataaataaagtaaaCT
>AY425204.1;tax=d:Eukarya,p:Arthropoda,c:Insecta,o:Hemiptera,f:Gerridae,g:Aquarius,s:Aquarius fabricii
AGTTAATCTTGTAATcaaaaattttggatcaaaaaaacataaattaatgaaaaaaaatattaaaagttaaataaaTTTTAATGTCACCCCAACAAAACTTTATATTctaaaaaattgtttaataatcaaaaaacaataattaataaataaagtaaaCT
>AY425232.1;tax=d:Eukarya,p:Arthropoda,c:Insecta,o:Hemiptera,f:Gerridae,g:Aquarius,s:Aquarius lili
AGTTAATCTTATAATcaaaaattctggatcaaaaaaaacataaattaatgaaaaaaatattaaaagttaaataaaTTTTAATGTCACCCCAACAAAACTTTATATTctaaaaaattgtataataaacaaaaaacaataattaataaataaagtaaaCT
>AY425185.1;tax=d:Eukarya,p:Arthropoda,c:Insecta,o:Hemiptera,f:Gerridae,g:Aquarius,s:Aquarius nebularis
AGTTAATCTTATAATcaaaaattctggatcaaaaaaaacataaattaatgaaaaaaatattaaaagttaaataaaTTTTAATGTCACCCCAACAGAACTTTATATTCtaaaaaatagtttaattaacaaaaaacaataattaataaataaagtaaaCT
>AY425233.1;tax=d:Eukarya,p:Arthropoda,c:Insecta,o:Hemiptera,f:Gerridae,g:Aquarius,s:Aquarius nyctalis
AGTTAATCTTATAATcaaaaattttggatcaaaaaaacataaattaatgaaaaaattattaaaaattaaataaattttaatGTCACCCCAACAAAACTCTATATTCtaaaaaatcgtttaataaacaaaaaacaaaatttaataaataaagtaaaCT
>AY425230.1;tax=d:Eukarya,p:Arthropoda,c:Insecta,o:Hemiptera,f:Gerridae,g:Aquarius,s:Aquarius remigoides
AGTTAATCTTATAATcaaaaattttggatcaaaaaaacataaattaatgaaaaaattattaaaaattaaataaattttaatGTCACCCCAACAAAACTCTATATTctaaaaaatcgtttaataaacaaaaaacaaaaattaataaataaagtaaaCT
>AY425196.1;tax=d:Eukarya,p:Arthropoda,c:Insecta,o:Hemiptera,f:Gerridae,g:Aquarius,s:Aquarius ventralis
AGTTAATCTTataatcaaaaattctggatcaaaaaacataaattaatgaaaaaaatattaaaagttaaataaattttaatGTCACCCCAACAAAACTTTATATTctaaaagataattttataaacaaaaaacaaaaattaataaataaagtaaaCT
>HE599674.1;tax=d:Eukarya,p:Arthropoda,c:Insecta,o:Coleoptera,f:Dytiscidae,g:Hydroporus,s:Hydroporus sanfilippoi
tataattttttttagtattaataaagaaaattttatttattagaaaattttttattttattGGGGTAATAAAAAGATTAATAAAATTCTTTATAATTAAACAAAAATTATTGGTTTTTTGATCCATTATTAATGATTAAAAGATTAAGT
>MW465286.1;tax=d:Eukarya,p:Arthropoda,c:Insecta,o:Coleoptera,f:Dytiscidae,g:Hydroporus,s:Hydroporus sanfilippoi
ACTTAATCTTTTAATCATTAATAATGGATCAAAAAACCAATAATTTTTGTTTAATTATAAAGAAttttattaatctttttattaccccaataaaataaaaaattttctaataaataaaattttctttattaatactaaaaaaaaTTATA
>L13413.1;tax=d:Eukarya,p:Arthropoda,c:Insecta,o:Diptera,f:Simuliidae,g:Simulium,s:Simulium verecundum
GctttatataatttgtatttagattattaagattttttaaatctaattattttattgtattttGTTGGGGTGACAATAAAATTTATAAAACTTTTATTTTTATTTACCATTAATTTATGTTTAAATGATCCAGTTTTATTGATTATAAATTTAAGT
>L13414.1;tax=d:Eukarya,p:Arthropoda,c:Insecta,o:Diptera,f:Simuliidae,g:Simulium,s:Simulium verecundum
GCtttatataatttatatttagattattaagattttttaaatctaattattttattatattttGTTGGGGTGACAATAAAATTTATAAAACTTTTATTTTTATTTACCATTAATTTATGTTTAAATGATCCAGTTTTATTGATTATAAATTTAAGT
>JN627432.1;tax=d:Eukarya,p:Arthropoda,c:Insecta,o:Diptera,f:Chironomidae,s:Chironomidae sp. MG-2011
GctttataataatttttatataatttttttagaatattaaaaattttatatctttattatttaATTGGGGTGATTTAAAGATTTAATTAACTCTTTATTATAAAAATTTAATATAGTTAAATTAAAGATCCTGATATTTGGATTTAAAAATTAAGT
>JN814880.1;tax=d:Eukarya,p:Arthropoda,c:Insecta,o:Coleoptera,f:Hydrophilidae,g:Enochrus,s:Enochrus bicolor
TTAATAATTTAATTTTTGTTAATTTTAGGTATTTATATTTAACGGAAATATGGTTATTTGGTTGGGGTGATTAGAAAATTTAATTAACTTTTGTTTTATTGGAACATATATTTATGATTTTTTGATCCATTATTAGTGATTATAAGATTAA
>JN814884.1;tax=d:Eukarya,p:Arthropoda,c:Insecta,o:Coleoptera,f:Hydrophilidae,g:Enochrus,s:Enochrus bicolor
TTAATAATTTAATTTTTGTTAATTTTAGGTATTTATATTTAATGGAAATATGGTTATTTGGTTGGGGTGATTAGAAAATTTAATTAACTTTTGTTTTATTGGAACATATATTTATGATTTTTTGATCCATTATTAGTGATTATAAGATTAA
>JN814893.1;tax=d:Eukarya,p:Arthropoda,c:Insecta,o:Coleoptera,f:Hydrophilidae,g:Enochrus,s:Enochrus bicolor
TTAATAATTTAATTTTTGTTAATTTTAGGTATTTATATTTAATGGAAATATGGTTATTTGGTTGGGGTGATTAGAAAATTTAATTAACTTTTGTTTTATTGGAACATATATTTATGACTTTTTGATCCATTATTAGTGATTATAAGATTAA
>JN814898.1;tax=d:Eukarya,p:Arthropoda,c:Insecta,o:Coleoptera,f:Hydrophilidae,g:Enochrus,s:Enochrus bicolor
TTAATAATTTAATTTTTGTTAATTTTAGGTATTTATATTTAATGGAAATATGGTTATTTGGTTGGGGTGATTAGAAAATTTAATTAACTTTTGTTTTATTGGAACATGTATTTATGATTTTTTGATCCATTATTAGTGATTATAAGATTAA
>JN814902.1;tax=d:Eukarya,p:Arthropoda,c:Insecta,o:Coleoptera,f:Hydrophilidae,g:Enochrus,s:Enochrus falcarius
ttaataatttaatttttattaattttaggaatttatttttaatggaaatatggttatttaGTTGGGGTGATTAGAAAATTTAATTAACTTTTGTTTTATTATAACATATATTTATGAATTTTTGATCCATTATTAGTGATTATAAGATTAA
>KC594830.1;tax=d:Eukarya,p:Arthropoda,c:Insecta,o:Hemiptera,f:Veliidae,g:Microvelia,s:Microvelia longipes
AgtttactttttttattaaaaaattttttttgtttttaaatatattctttttGAATAAAAAGTTTTGTTGGGGTGACAGTAAAATTTAATTAACTTTTATTATTTATTTCATTAATATATGTTTTATTGATCCAAAATTTTTGATTATAAGATTAACT
>JN861744.1;tax=d:Eukarya,p:Arthropoda,c:Insecta,o:Diptera,f:Ptychopteridae,g:Ptychoptera,s:Ptychoptera sp. ATB-2011
ACTTAAATTTTTAATCAATAAAACTGGATCAATTATTCATAAATCAATGTTCATAATATATAAGAGTTTATTAAATCTTATTGTCACCCCAACAAAATAACATAAAATTATCAAATTTTACTTTTTCTAAATAAATTATATAAAAATGTTATAAAGC
>AF376491.1;tax=d:Eukarya,p:Arthropoda,c:Malacostraca,o:Decapoda,f:Cambaridae,g:Orconectes,s:Orconectes luteus
ACTTAATCTTCAATCCCCTTTTAGGATCAATAATTCAAATATTATTGTAAGAACAAAAGACAGTTATCCTTTCCTTATATCCTTGCCGCCCCAACAAAACAATTTAAAATAGTAACCTTAAAATAAAATTTATCTCCACCTTAAAATATAAAGT
>AF376492.1;tax=d:Eukarya,p:Arthropoda,c:Malacostraca,o:Decapoda,f:Cambaridae,g:Orconectes,s:Orconectes luteus
ACTTAATCTTAAATCCCCTTTTAGGATCAATAATTCAAATATTATTGTAAGAACAAAAGACAGTTATCCTTTCCTTATATCCTTGCCGCCCCAACAAAACAATTTAAAATAGTAACCTTAAAATAAAATTTATCTCCACCTTAAAATATAAAGT
>AF376493.1;tax=d:Eukarya,p:Arthropoda,c:Malacostraca,o:Decapoda,f:Cambaridae,g:Orconectes,s:Orconectes luteus
ACTTAATCTTTAATCCCTTTTAGGATCAATAATTCAAATATTATTGTAAGAACAAAAGACAGTTATCCTTTCCTTATATCCTTGTCGCCCCAACAAAACAATTTAAAATAGTAACCTTAAAATAAAATTTATCTCCATCTTAAAATATAAAGT
>AF376495.1;tax=d:Eukarya,p:Arthropoda,c:Malacostraca,o:Decapoda,f:Cambaridae,g:Orconectes,s:Orconectes luteus
ACTTAATCTTTAATCCCTTTTAGGATCAATAATTCAAATATTATTGTAAGAACAAAAGACAGTTATCTTTTCCTTATATCCTTGTCGCCCCAACAAAACAATTTAAAATAGTAACCTTAAAATAAAATTGATCTCCATCTTAAAATATAAAGT
>AF376498.1;tax=d:Eukarya,p:Arthropoda,c:Malacostraca,o:Decapoda,f:Cambaridae,g:Orconectes,s:Orconectes luteus
ACTTAATCTTTAATCCCTTTTAGGATCAATAATTCAAATATTATTGTAAGAACAAAAGACAGTTATCTTTTCCTTATATCCTTGTCGCCCCAACAAAACAATTTAAAATAGTAACCTTAAAATAAAATTGATCTCCATCTCAAAATATAAAGT
>AF376499.1;tax=d:Eukarya,p:Arthropoda,c:Malacostraca,o:Decapoda,f:Cambaridae,g:Orconectes,s:Orconectes luteus
ACTTAATCTTTAATCCCTTTTAGGATCAATAATTCAAATATTATTGTAAGAACAAAAGACAGTTACCCTTTCCTTATATCCTTGTCGCCCCAACAAAACAATTTAAAATAGTAACCTTAAAATAAAATTAGTCTCCACCTTAAAATATAAAGT
>AF376500.1;tax=d:Eukarya,p:Arthropoda,c:Malacostraca,o:Decapoda,f:Cambaridae,g:Orconectes,s:Orconectes luteus
ACTTAATCTTTAATCCCTTTTAGGATCAACAATTCAAATATTATTGTAAGAACAAAAGACAGTTACCCTTTCCTTATATCCTTGTCACCCCAACAAAACAATTTAAAATAGTAACCTTAAAATAAAATTAGTCTCCACCTTAAAATATAAAGT
>AF376501.1;tax=d:Eukarya,p:Arthropoda,c:Malacostraca,o:Decapoda,f:Cambaridae,g:Orconectes,s:Orconectes luteus
ACTTAATCTTTAATCCCTTTTAGGATCAATAACTCAAATATTATTGTAAGAACAAAAGACAGTTACCCTTTCTTTACATCCTTGTCGCCCCAACAAAACAATTTAAAATAGTAACCTTAAAATAAAATTAGTCTCCACCTTAAAATATAAAGT
>AF376504.1;tax=d:Eukarya,p:Arthropoda,c:Malacostraca,o:Decapoda,f:Cambaridae,g:Orconectes,s:Orconectes luteus
ACTTAATCTTTAATCCCTTTTAGGATCAATAACTCAAATATTATTGTAAGAACAAAAGACAGTTACCCTTTCTTTGCATCCTTGTCGCCCCAACAAAACAATTTAAAATAGTAACCTTAAAATAAAATTAGTCTCCACCTTAAAATATAAAGT
>AF376505.1;tax=d:Eukarya,p:Arthropoda,c:Malacostraca,o:Decapoda,f:Cambaridae,g:Orconectes,s:Orconectes luteus
ACTTAATCTTTAATCCCTTTTAGGATCAATAACTCAAATATTATTGTAAGAATAAAAGACAGTTACCCTTTCTTTGCATCCTTGTCGCCCCAACAAAACAATTTAAAATAGTAACCTTAAAATAAAATTAGTCTCCACCTTAAAATATAAAGT
>AF376510.1;tax=d:Eukarya,p:Arthropoda,c:Malacostraca,o:Decapoda,f:Cambaridae,g:Orconectes,s:Orconectes luteus
ACTTAATCTTTAATCCCTTTTAGGATCAATAACTCAAATATTATTGTAAGAACAAAAGACAGTTACCCTTTCTTTGCATCCTTGTCGCCCCAACAAAACAATTTAAAATAGTAACCTTAAAATAAAATTAGTCCCCACCTTAAAATATAAAGT
>AF376511.1;tax=d:Eukarya,p:Arthropoda,c:Malacostraca,o:Decapoda,f:Cambaridae,g:Orconectes,s:Orconectes luteus
ACTTAATCTTTAATCCCTTTTAGGATCAATAACTCAAATATTATTGTAAGAACAAAAGACAGTTACCCTTTCTTTGCATCCTTGTCGCCCCAACAAAACAATTTAAAATAGTAACCTTAAAATAAAATTAATCCCCACCTTAAAATATAAAGT
>AF376512.1;tax=d:Eukarya,p:Arthropoda,c:Malacostraca,o:Decapoda,f:Cambaridae,g:Orconectes,s:Orconectes luteus
ACTTAATCTTTAATCCCTTTTAGGATCAACAACTCAAATATTATTGTAAGAACAAAAGACAGTTACCCTTTCTTTGCATCCTTGTCGCCCCAACAAAACAATTTAAAATAGTAACCTTAAAATAAAATTAGTCTCCACCTTAAAATATAAAGT
>AF376515.1;tax=d:Eukarya,p:Arthropoda,c:Malacostraca,o:Decapoda,f:Cambaridae,g:Orconectes,s:Orconectes luteus
ACTTAATCTTTAATCCCTTTTAGGATCAATAATTCAAATATTATTGTAAAAATAAAAGACAGTTGCCCTTTCTTGTATCCTTGTCGCCCCAACAAAACAATTTAAAATAGTAACCTTAAAATAAAATTAGTTTCCACCTTAAAATATAAAGT
>AF376517.1;tax=d:Eukarya,p:Arthropoda,c:Malacostraca,o:Decapoda,f:Cambaridae,g:Orconectes,s:Orconectes luteus
ACTTAATCTTCAATCCCTTTTAGGATCAATAATTCAAATATTATTGTAAAAATAAAAGACAGTTATCCTTTCTTGTATCCTTGTCGCCCCAACAAAACAATTTAAAATAGTAACCTTAAAATAAAATTAATTCCCACCTTAAAATATAAAGT
>AF376518.1;tax=d:Eukarya,p:Arthropoda,c:Malacostraca,o:Decapoda,f:Cambaridae,g:Orconectes,s:Orconectes luteus
ACTTAATCTTCAATCCCTTTTAGGATCAATAATTCAAATATTATTGTAAAAGTAAAAGACAGTTATCCTTTCTTGTATCCTTGTCGCCCCAACAAAACAATTTAAAATAGTAACCTTAAAATAAAATTAATTCCCACCTTAAAATATAAAGT
>KF828197.1;tax=d:Eukarya,p:Arthropoda,c:Malacostraca,o:Decapoda,f:Cambaridae,g:Orconectes,s:Orconectes macrus
ACTTTATATTTTAAGGCTAGGAATTAGTTTTATTTAGAGGGTTATTGTTTTAAAATATTCTGTTGGGGCACAAGGATATAAAATCGGATAACTGTCTTTTATTTTTACAATAATGTTTGGTTGATTGATCCTGGAAAGGATTTAGAGATTAAGT
>KF828198.1;tax=d:Eukarya,p:Arthropoda,c:Malacostraca,o:Decapoda,f:Cambaridae,g:Orconectes,s:Orconectes macrus
ACTTTATATTTTAAGGCAAGGAATTAGTTTTATTTAGAGGGTCATTATTTTAAAATATTCTGTTGGGGCGACAAGGATATAAAATTGGATAACTGTCTTTTATTTTTACAATAATATTTGGTTGGTTGATCCTTGAAAGGATTTAAGATTAAGT
>JX514564.1;tax=d:Eukarya,p:Arthropoda,c:Malacostraca,o:Decapoda,f:Cambaridae,g:Orconectes,s:Orconectes neglectus
ACTTTATATTTTAAGGTGGAAATTAATTTTATTTTGAGGATTACTATTTTAAAATGTTTCGTTGGGGCGACAAGGATATAAGAAAGGGTAACTGTCTTTTGGTTTAACAGTAATATTTGGTTTGTTGATCCTAAAAAGGATTAAAGATTAAGT
>AY485442.1;tax=d:Eukarya,p:Arthropoda,c:Malacostraca,o:Decapoda,f:Cambaridae,g:Orconectes,s:Orconectes punctimanus
ACTTAATCTTTAATCCCTTTTAGGATCAACAATTCAAATATTATTGTAAAAATAAAAGACAGTTACCCTTTCTTATATCCTTGTCGCCCCAACAAAATAATTTAAAATAGTAATTTGAAAATAAAATTATTTTCCACCTTTAAATATAAAGT
>MT628562.1;tax=d:Eukarya,p:Arthropoda,c:Insecta,o:Diptera,f:Simuliidae,g:Simulium,s:Simulium lundstromi
ACTTAATTTTATAATCAATAAAACTGGATCATTTAATCATAAATTAATGTTTAATAAAAATAAAAGTTTAATAAATTTTATTGTCACCCCAACaaaatataaattaaaaattaaacttaaaaaatctaaataaattaaattttaattatataaaGC
>AF213336.1;tax=d:Eukarya,p:Arthropoda,c:Insecta,o:Diptera,f:Simuliidae,g:Simulium,s:Simulium damnosum cytoform Abu Hamed
GCtttatataattaatatttaaattattaagatttttaaattaaaatattattttatattttGTTGGGGTGACAATAAAATTTATAAAACTTTTATTTTTATTACACATTAATTTATGAATAAATGATCCAGTTTTATTGATTATAAATTTAAGT
>AF216284.1;tax=d:Eukarya,p:Arthropoda,c:Insecta,o:Diptera,f:Culicidae,g:Anopheles,s:Anopheles nimpe
TCtttatttttataaattataaattataaagaattttaaaatttatattttagataaaattttactggggtggtattaaaatttaattaacttttatttatttttaacattgatttatgaatttaaGATCCTGTATTATGGATTAAAAAATTAAGT
>JN861749.1;tax=d:Eukarya,p:Arthropoda,c:Insecta,o:Diptera,f:Chironomidae,g:Chironomus,s:Chironomus tepperi
ACTTAATTTTTAAATCCAAAATTTCAGGATCTCTATATTAACTATTATTAAAAAAATTCTATAAAGAGTTAAATAAATCTTTAAATCACCCCAATTAAATAACCAACAAATAAAATTTATAATGTTCTAAAAAAATTATATAAGTTATTATTATAAAGC
>KC177440.1;tax=d:Eukarya,p:Arthropoda,c:Insecta,o:Diptera,f:Chironomidae,g:Chironomus,s:Chironomus tepperi
GCTTTATAATAATAACTTATATAATTTTTTTAGAACATTATAAATTTTATTTGTTGGTTATTTAATTGGGGTGATTTAAAGATTTATTTAACTCTTTATAGAATTTTTTTAATAATAGTTAATATAGAGATCCTGAAATTTTGGATTTAAAAATTAAGT
>LR999164.1;tax=d:Eukarya,p:Arthropoda,c:Insecta,o:Coleoptera,f:Dytiscidae,g:Neoporus,s:Neoporus dimidiatus
tataattttttaaaatattaattaggattaattaatttattataagagtttatattttattGGGGTAATAGAAAGATTAAAAAAATTCttttttttAATATATTGATAATTAGTTTTTTGATCCATTATTAATGATAATAAGATTAAGT
>AB355448.1;tax=d:Eukarya,p:Arthropoda,c:Insecta,o:Trichoptera,f:Limnephilidae,g:Hydatophylax,s:Hydatophylax festivus
tctttataacaagtttattttagtagattattttattaatattttaattttaataattagttattttattggggtgatataaaaatttaaataACTTTTTAATATTAAATTTCTTAAATTAAAGATTTAAATATTATGATCTATTATTAATAATTCAAAGAATAAGA
>AB699899.1;tax=d:Eukarya,p:Arthropoda,c:Insecta,o:Diptera,f:Simuliidae,g:Simulium,s:Simulium chomthongense
GCtttatataattaatatttaaattattaagatttttaaaatttaattattaaattgtattttGTTGGGGTGACAATAAAATTTATAAAACTTTTATTTTTGTTTAACATTAATTTATGATTAAATGATCCAGTTTTATTGATTATAAATTTAAGT
>HF931463.1;tax=d:Eukarya,p:Arthropoda,c:Insecta,o:Coleoptera,f:Dytiscidae,g:Agabus,s:Agabus uliginosus
atattaattttaattaagaatattttattttttaatatttataatattttattggggtaataaaaagattaaattaattctttttttattttaacattaattaatgattatatgatccaattttattGATTAAAAGATTAAGT
>AB707568.1;tax=d:Eukarya,p:Arthropoda,c:Insecta,o:Odonata,f:Coenagrionidae,g:Ischnura,s:Ischnura sp. RF1047
GCTTGACAATTTTCTTTCtatatttatttagtaatattatttatatatatttatGGAATTGTTTTGTTGGGGTGACAATAAATATATATTTAACTTTTATCATAATATAAACATTAATTTATGATTTTTGGATCCAAAATTTTTGATCAATAGATTAAGT
>AB707570.1;tax=d:Eukarya,p:Arthropoda,c:Insecta,o:Odonata,f:Coenagrionidae,g:Ischnura,s:Ischnura sp. RF1876
GCTTAAcattttttcttctatattttttcaggttatattatttatttatattGGAAAAATTGTTTTGTTGGGGTGACAATAAATATATATTTAACTTTTATCATAATATTTACATTAATTTATGATTTTTGGATCCAAAATTTTTGATCATTAGTTCAAGT
>AB707622.1;tax=d:Eukarya,p:Arthropoda,c:Insecta,o:Odonata,f:Aeshnidae,g:Aeshna,s:Aeshna crenata
GCtttatatttttactattaatttattatagattattattatttattattGGTATAAAATATTTTGTTGGGGTGACAAAAATATATAAATAACTTTTTTATTTCATTTACATTGCTATATGAATATTAGATCCAATCTTATTGATTGTTAGATTAAGTTACCTTAGGGATAACAGCGT
>AB707627.1;tax=d:Eukarya,p:Arthropoda,c:Insecta,o:Odonata,f:Aeshnidae,g:Aeshna,s:Aeshna crenata
GCtttatatttttattattaatttattatagattattattatttattattGGTATAAAATATTTTGTTGGGGTGACAAAAATATATAAATAACTTTTTTATTTCATTTACATTGCTATATGAATATTAGATCCAATCTTATTGATTGTTAGATTAAGTTACCTTAGGGATAACAGCGT
>AB707628.1;tax=d:Eukarya,p:Arthropoda,c:Insecta,o:Odonata,f:Aeshnidae,g:Aeshna,s:Aeshna crenata
GctttatatttttactattaatttattatagattattattatttattattgatataaaatatttTGTTGGGGTGACAAAAATATATAAATAACTTTTTTATTTCATTTACATTGCTATATGAATATTAGATCCAATCTTATTGATTGTTAGATTAAGTTACCTTAGGGATAACAGCGT
>AB707649.1;tax=d:Eukarya,p:Arthropoda,c:Insecta,o:Odonata,f:Aeshnidae,g:Aeshna,s:Aeshna serrata
GCtttatatttttactattaatttattatagattattattatttattattGGTATAAAATATTTTGTTGGGGTGACAAAAATATATAAATAACTTTTTTATTTCATTTACATTGATATATGAATATTAGATCCAATCTTATTGATTGTTAGATTAAGTTACCTTAGGGATAACAGCGT
>AB707651.1;tax=d:Eukarya,p:Arthropoda,c:Insecta,o:Odonata,f:Aeshnidae,g:Aeshna,s:Aeshna subarctica
GctttatacttttactattaatttattataggttattattatttattattaGTAGAAAGTATTTTGTTGGGGTGACAAAAATATATAAATAACTTTTTTATTTTATTTACATTGATATATGAATATTAGATCCAATCTTATTGATTGTTAGATTAAGTTACCTTAGGGATAACAGCGT
>AB707672.1;tax=d:Eukarya,p:Arthropoda,c:Insecta,o:Odonata,f:Aeshnidae,g:Boyeria,s:Boyeria maclachlani
GCtttatatttttattaataatttattgtaggttattattatttattattaATAGAAAATATTTTGTTGGGGTGACAAAAATATATAAAAAACTTTTTTATTTTATTTACATTGATATATGATTATTAGATCCAATCTTATTGATTGTTAGATTAAGTTACCTTAGGGATAACAGCGT
>AB707523.1;tax=d:Eukarya,p:Arthropoda,c:Insecta,o:Odonata,f:Coenagrionidae,g:Ischnura,s:Ischnura ezoin
GCTTGACaattttactttctatatttatttagtaaaattatttatttatatttataaaattGTTTTGTTGGGGTGACAATAAATATATATTTAACTTTTATCATAATATAAACATTAATTTATGATTTTTGGATCCAAAAATTTTGATCAATAGATTAAGT
>AB707760.1;tax=d:Eukarya,p:Arthropoda,c:Insecta,o:Odonata,f:Gomphidae,g:Lanthus,s:Lanthus fujiacus
GCTTTATAATTAAAATTATGATTGATTTTTGTTTTATTACTATCTTTGATAATTTTAATTATTTTGTTGGGGTGACAAGAAAATATAATTAACTTTtttatttatttaacattgatttatgaattttagatccaattttattgattattagattaAGT
>LC546288.1;tax=d:Eukarya,p:Arthropoda,c:Insecta,o:Odonata,f:Gomphidae,g:Lanthus,s:Lanthus fujiacus
GCTTTATAATTAAAATTATGATTGATTTTTGTTTATTACTATCTTTGATAATTTTAATTATTTTGTTGGGGTGACAAGAAAATATAATTAACTTTTttatttatttaacattgatttatgaattttagatccaattttattgattattagattaAGT
>AB707938.1;tax=d:Eukarya,p:Arthropoda,c:Insecta,o:Odonata,f:Macromiidae,g:Macromia,s:Macromia chaiyaphumensis
GctttatatttaaatggttatttatttaatattatttatatttatttgtttaattattttGTTGGGGTGACAAAAATATATAACTAACTTTTTTATTTAAAGTACATTGATTTATGAATATTAGATCCATTATTATTGATTGATAGATTAAGT
>AB707939.1;tax=d:Eukarya,p:Arthropoda,c:Insecta,o:Odonata,f:Macromiidae,g:Macromia,s:Macromia clio
GCtttatatttatttgattatttatattatattatttattattattttaGGTAAATATTTTGTTGGGGTGACAAAAATATATAATTAACTTTTTTATTTTAATTACATTGATTTATGAATAAGAGATCCATTATTATTGATTGTTAGATTAAGT
>AB707942.1;tax=d:Eukarya,p:Arthropoda,c:Insecta,o:Odonata,f:Macromiidae,g:Macromia,s:Macromia cupricincta
GCtttatacttaattgattatttttattatattatttattatttattttgattaagtattttGTTGGGGTGACAAAAATATATGATTAACTTTTTTATTTAAAATACATTGATTTATGGTTATTAGATCCATTATTATTGATTGTTAGATTAAGT
>AB707943.1;tax=d:Eukarya,p:Arthropoda,c:Insecta,o:Odonata,f:Macromiidae,g:Macromia,s:Macromia daimoji
GCtttatacttattcaattatttattttatattatttttaattattttgattaagtattttGTTGGGGTGACAAAAATATATAATTAACTTTTTTATATTAATTACATTGATTTATGAATATTAGATCCATTATTATTGATTGTTAGATTAAGT
>AB707946.1;tax=d:Eukarya,p:Arthropoda,c:Insecta,o:Odonata,f:Macromiidae,g:Macromia,s:Macromia gerstaeckeri
GCtttatatttaaatgattatttatttaatattatttatatttatttgtttaattattttGTTGGGGTGACAAAAATATATAACTAACTTTTTTATTTAAAGTACATTGATTTATGAATATTAGATCCATTATTATTGATTGATAGATTAAGT
>AB707947.1;tax=d:Eukarya,p:Arthropoda,c:Insecta,o:Odonata,f:Macromiidae,g:Macromia,s:Macromia kubokaiya
GCtttatatttatttgattatttatattatattatttattattattttGGGTAAATATTTTGTTGGGGTGACAAAAATATATAATTAACTTTTTTATTTTAAGTACATTGATTTATGATTAAGAGATCCAATATTATTGATTGTTAGATTAAGT
>AB707973.1;tax=d:Eukarya,p:Arthropoda,c:Insecta,o:Odonata,f:Corduliidae,g:Somatochlora,s:Somatochlora dido
GctttatagtaattattttaattataaatatataatttttaactagatattttactattttGTTGGGGTGACAGAAAAATAAAATTAACTTTTTTATTTATATAACATTAATTTATGGTTAGTTGATCCATTATTATTGATTATTAGATTAAGT
>AB707974.1;tax=d:Eukarya,p:Arthropoda,c:Insecta,o:Odonata,f:Corduliidae,g:Somatochlora,s:Somatochlora dido
GctttatattaattattttaattataattatatgatttttaattgaatgtattattattttGTTGGGGTGACAAAGAAATAAGAATAACTTTTTTAtttatttaacattaatttatggttatttgatccattattattgattattagattaAGT
>AB707975.1;tax=d:Eukarya,p:Arthropoda,c:Insecta,o:Odonata,f:Corduliidae,g:Somatochlora,s:Somatochlora exuberata
gctttatattaattattttagttataaatatataatttttaattaaatgaattattattttGTTGGGGTGACAAAAAAATAGAACTAACTTTTTTAtttatttaacattaatttatggttatttgatccattattattgattattagattaAGT
>AB707989.1;tax=d:Eukarya,p:Arthropoda,c:Insecta,o:Odonata,f:Corduliidae,g:Somatochlora,s:Somatochlora uchidai
GctttatagtaattattttaattataaatatataatttttaactagatattttactattttGTTGGGGTGACAGAAAAATAAAATTAACTTTTTTATTTATATAACATTAATTTATGGTTAGTTGATCCATTATTATTGATTATTAGATTAAGT
>AB707991.1;tax=d:Eukarya,p:Arthropoda,c:Insecta,o:Odonata,f:Corduliidae,g:Somatochlora,s:Somatochlora uchidai
GctttatagtaattattttaattataaatatataatttttaactagatattttactattttGTTGGGGTGACAGAAAAATAAAATTAACTTTTTTATTTATAAACATTAATTTATGGTTAGTTGATCCATTATTATTGATTATTAGATTAAGT
>AB707993.1;tax=d:Eukarya,p:Arthropoda,c:Insecta,o:Odonata,f:Corduliidae,g:Somatochlora,s:Somatochlora viridiaenea
GCtttatattaattattttaattataagtatataatttttaattaaatgagttattattttGTTGGGGTGACAAAAAAATAGAACTAACTTTTTTAtttatttaacattaatttatggttatttgatccattattattgattattagattaAGT
>AB707803.1;tax=d:Eukarya,p:Arthropoda,c:Insecta,o:Odonata,f:Gomphidae,g:Stylogomphus,s:Stylogomphus ryukyuanus
GCTTTATAGTTAAGGGTTTAATTAGTTTTTGTTTATTACTACTAATTATGGTTTTAATTATTTTGTTGGGGTGACAAAAATATATAATCAACTTTTTTATTAGTTTAACATTGATTTATGAATTTATGATCCAGTCTTACTGATTATTAGATTAAGT
>AB707805.1;tax=d:Eukarya,p:Arthropoda,c:Insecta,o:Odonata,f:Gomphidae,g:Stylogomphus,s:Stylogomphus ryukyuanus
GCTTTATAGTTAAGGGTTTAATTAGTTTTTGTTTATTACTGCTAATTATAATTTTAATTATTTTGTTGGGGTGACAAAAATATATAATCAACTTTTTTATTAGTTTAACATTGATTTATGAATTTAGGATCCAGTCTTACTGATTATTAGATTAAGT
>LC546284.1;tax=d:Eukarya,p:Arthropoda,c:Insecta,o:Odonata,f:Gomphidae,g:Stylogomphus,s:Stylogomphus ryukyuanus
GCTTTATAGTTAAGGGTTTAATTAGTTTTTGTTTATTACTGCTAATTATAATTTTAATTATTTTGTTGGGGGGACAAAAATATATAATCAACTTTTTTATTAGTTTAACATTGATTTATGAATTTAGGATCCAGTCTTACTGATTATTAGATTAAGT
>AB707813.1;tax=d:Eukarya,p:Arthropoda,c:Insecta,o:Odonata,f:Gomphidae,g:Stylogomphus,s:Stylogomphus shirozui
GCTTTATAGCTGTGGTCTATAGTTAGTTTTTGTTTATTATTGCTAATTATATTCCTAGGTATTTTGTTGGGGTGACAAAAATATATAATCAACTTTTTTATTAATTTTACATTGATGTATGAGTTCAGGATCCAATCTTATTGATTACTAGATTAAGTTACCTTAGGGATAACAGCGT
>EU477679.1;tax=d:Eukarya,p:Arthropoda,c:Insecta,o:Odonata,f:Gomphidae,g:Stylogomphus,s:Stylogomphus shirozui
GCTTTATAGCTGTGGACTATAGTTAGTTTTTGTTTATGATTACTAATTATAGTCCTAGCTATTTTGTTGGGGTGACAAAAATATATAATCAACTTTTTTATTAATTTTACATTGATGTATGAGTTTAGGATCCAATCTTATTGATTACTAGATTAAGTTACCTTAGGGATAACAGCGT
>LC546275.1;tax=d:Eukarya,p:Arthropoda,c:Insecta,o:Odonata,f:Gomphidae,g:Stylogomphus,s:Stylogomphus shirozui
GCTTTATAGCTGTGGACTTAGTTAGTTTTTGTTTATGATTACTAATTATAGTCCTAGCTATTTTGTTGGGGTGACAAAAATATATAATCAACTTTTTTATTAATTTTACATTGATGTATGAGTTTAGGATCCAATCTTATTGATTACTAGATTAAGTTACCTTAGGGATAACAGCGT
>AB707816.1;tax=d:Eukarya,p:Arthropoda,c:Insecta,o:Odonata,f:Gomphidae,g:Stylogomphus,s:Stylogomphus suzukii
GCTTTATATTTATGATTTTGGTTAGCTTTTGTTTATTATTGTTACTTAGGGTTTATAAGTATTTTGTTGGGGTGACAAAAATATATAATCAACTTTTTTATTAATTTTACATTGATTTATGGGCTTAAGATCCAATCTTATTGATTATTAGATTAAGTTACCTTAGGGATAACAGCGT
>LC546283.1;tax=d:Eukarya,p:Arthropoda,c:Insecta,o:Odonata,f:Gomphidae,g:Stylogomphus,s:Stylogomphus suzukii
GCTTTATATTTATGATTTTGGTTAGCTTTTGTTTATTATTGTTACTTAGGGTTTTAAGTATTTTGTTGGGGTGACAAAAATATATAATCAACTTTTTTATTAATTTTACATTGATTTATGGGCTTAAGATCCAATCTTATTGATTATTAGATTAAGTTACCTTAGGGATAACAGCGT
>LC656125.1;tax=d:Eukarya,p:Arthropoda,c:Insecta,o:Ephemeroptera,f:Leptophlebiidae,g:Paraleptophlebia,s:Paraleptophlebia japonica
CTTTATATATTTACATTAATAACCATAGATGATGATTGTTGTTGGTGGTGATATATTTTGTTGGGGTGACAAAGAAATAGATAAACTTTCTTTTTTATAAACAATAATTATTGAATAATGGATCCGTTTTTAACGATTACAAGATTAAGTTACCTTAGGGATAACAGC
>MT410829.1;tax=d:Eukarya,p:Arthropoda,c:Insecta,o:Diptera,f:Tipulidae,g:Tipula,s:Tipula varipennis
ActtaattttttaatcaataaaattggatcaataattcataaatcaatgtaataaaataataaaAGTTTAATAAATTTTATTGTCACCCCAACAAAataatttttttaataaaattcaaataattctttataaattatattataaaattataaAGC
>KM035418.1;tax=d:Eukarya,p:Arthropoda,c:Insecta,o:Coleoptera,f:Gyrinidae,g:Dineutus,s:Dineutus indicus
TCtttattattttttttgtaaaaattatttagatttttatgatttttataattaaaataattttATTGGGGTAATATAAAGATTAAAATAATTCTTTATTATTTGAAACATAAATTTATGGTTTATTTGATCCAGTTTTATTGATTATAAGATTAAGTTA
>MW677959.1;tax=d:Eukarya,p:Arthropoda,c:Insecta,o:Diptera,f:Chironomidae,g:Polypedilum,s:Polypedilum unifascium
ACTTAATTTTTTAATCCAACTATTAAAGATCAATTCAATTTTATAAATAAATAAAAATAACCTTTAAAGAGttttttaaatctttaaatcaccccaatttaataattttttaattaaaaactttattattctaaaataatctttattaaaaaaaaaTATAAAGC
>OU830605.1;tax=d:Eukarya,p:Arthropoda,c:Insecta,o:Trichoptera,f:Limnephilidae,g:Limnephilus,s:Limnephilus lunatus
TctttataataaatttattttaataaattatttcattaaaattaataatttaataattaattattttattggggtgatataaaaatttgataaaCTTTTTTAACTTAATTTCTTTAATTATAGGTTACAAAATTTATGATCTATTAATAATAATTCAAAGAGTAAGA
>MW642264.1;tax=d:Eukarya,p:Arthropoda,c:Insecta,o:Megaloptera,f:Sialidae,g:Sialis,s:Sialis sibirica
ACTTAATCTTTTAATCAATAAAATTGGATCATtttttcataaataaatggtttaaaaaataaaaagtttaataaatttttatatcaccccaataaaataatctaaattttaataaatattataattctaataattttttaaaattttaaatataaaGA
>JX219733.1;tax=d:Eukarya,p:Arthropoda,c:Insecta,o:Diptera,f:Culicidae,g:Anopheles,s:Anopheles cracens
ACTTAATTTTATAATCCATAATACAGGATCTTTAATTCATAAATCAATGTAAAAATTAAATAAAAGTTTATTAAATTTTAATACCACCCCAGTAAAattttatctaaaatataaattttataattctttataaattataatttataaaaataaAGA
>JX504665.1;tax=d:Eukarya,p:Arthropoda,c:Insecta,o:Odonata,f:Calopterygidae,g:Calopteryx,s:Calopteryx virgo x Calopteryx splendens
GCtttaaggtttatttatattaactatttttatttaattttttaggttattatttaagctttttTGTTGGGGTGACAAGAGATATATAATTAACTTttattatttatcatacatttatttatggtttttagatccattattattgattattagattaAGT
>AF195727.1;tax=d:Eukarya,p:Arthropoda,c:Insecta,o:Odonata,f:Libellulidae,g:Libellula,s:Libellula composita
ACTTAGTCTAATAATCAATAATAATGGATCTAATATTCATAAATCAATGTTATATAAATAAAAAAGTTAAATATATATTTTTGTCACCCCAACAAAACataaacaaatataaaaatattaatatataagtatttatataatattatGTAAAGA
>AB708036.1;tax=d:Eukarya,p:Arthropoda,c:Insecta,o:Odonata,f:Libellulidae,g:Libellula,s:Libellula angelina
TCTTTACATGAAATTATCTAAatatttttatattaatatttttagattattttttgttttgttggggtgacaaaaatatatatttaacttttttatATACATAACATTGATTTATGAATATTAGATCCATTATTATTGATTATTAGACTAAGT
>AB708038.1;tax=d:Eukarya,p:Arthropoda,c:Insecta,o:Odonata,f:Libellulidae,g:Libellula,s:Libellula angelina
TCTTTACATGAaattatctaaatatttatatattaatatttttagattattttttgttttgttggggtgacaaaaatatatatttaacttttttatATACATAACATTGATTTATGAATATTAGATCCATTATTATTGATTATTAGACTAAGT
>AF195726.1;tax=d:Eukarya,p:Arthropoda,c:Insecta,o:Odonata,f:Libellulidae,g:Libellula,s:Libellula angelina
ACTTAGTCTAATAATCAATAATAATGGATCTAATATTCATAAATCAATGTTATGTATATAAAAAAGTTAAATATATATTTTTGTCACCCCAACAAAACAAAAAATAATCTAAAAATATTAATATATAAATATTTAGATAATTTCATGTAAAGA
>KF256881.1;tax=d:Eukarya,p:Arthropoda,c:Insecta,o:Odonata,f:Libellulidae,g:Libellula,s:Libellula angelina
TCTTWACATGAaattatctaaatatttatatattaatatttttagattattttttgttttgttggggtgacaaaaatatatatttaacttttttatATGCATAACATTGATTTATGAATATTAGATCCATTATTATTGATTATTAGACTAAGT
>AF195730.1;tax=d:Eukarya,p:Arthropoda,c:Insecta,o:Odonata,f:Libellulidae,g:Libellula,s:Libellula needhami
ACTTAGTCTAGTAATCAATAGTAATGGATCTAATATTCATAAATCAATGTTATGTAGATAAAAAAGTTAAATATATATTTTTGTCACCCCAACAAAACACAAAGaaatataaaaatattaatatataaatatttaaataaaattatgtaaaGA
>AF195728.1;tax=d:Eukarya,p:Arthropoda,c:Insecta,o:Odonata,f:Libellulidae,g:Libellula,s:Libellula flavida
ACTTAGTCTAGTAATCAATAATAATGGATCTAATATTCATAAATCAATGTTATGTAAATAAAAAAGTTATATATATATTTTTGTCACCCCAACAAAACACAAAGaaatataaaaatattaatatataaatatttaaataaaattatgtaaaGA
>AF195729.1;tax=d:Eukarya,p:Arthropoda,c:Insecta,o:Odonata,f:Libellulidae,g:Libellula,s:Libellula forensis
ACTTAGTCTAATAATCAATAATAATGGATCTAATATTCATAAATCAATGTTATGTAAATAAAAAAgttaaatatatatttttgtcaccccaacaaaacacaaaaaaatataaaaatattaatatataaatatttaaataaaGTTGTGTAAAGA
>EF640399.1;tax=d:Eukarya,p:Arthropoda,c:Insecta,o:Odonata,f:Libellulidae,g:Libellula,s:Libellula forensis
TCTTTACATAACtttatttaaatatttatatattaatatttttatatttttttgtgttttgttggggtgacaaaaatatatatttaacttttttatTTACATAACATTGATTTATGAATATTAGATCCATTATTATTGATTATTAGACTAAGT
>AF195731.1;tax=d:Eukarya,p:Arthropoda,c:Insecta,o:Odonata,f:Libellulidae,g:Libellula,s:Libellula nodistica
ACTTAGTCTAATAATCAATAATAATGGATCTAATATTCATAAATCAATGTTATGTAAATAAAAAAgttaaatatatatttttgtcaccccaacaaaacacaaaaaaatataaaaatattaatatataaatatttaaataaaGTTATGTAAAGA
>EF640400.1;tax=d:Eukarya,p:Arthropoda,c:Insecta,o:Odonata,f:Libellulidae,g:Libellula,s:Libellula nodistica
TCTTTACACAACtttatttaaatatttatatattaatatttttatatttttttgtgttttgttggggtgacaaaaatatatatttaacttttttatTTACATAACATTGATTTATGAATATTAGATCCATTATTATTGATTATTAGACTAAGT
>JX514529.1;tax=d:Eukarya,p:Arthropoda,c:Malacostraca,o:Decapoda,f:Cambaridae,g:Cambarus,s:Cambarus aculabrum
ACTTTATATTTAGGAGTAGAGTTAGTTTTATTTTGGGATCTTATTTTAAAGTATTTGGTTGGGGTGACATGAACAAAAAATGAAATAATTGTTTTTATTTTTTACAATGATATTTGGGTTTATGATCCTAAAGTGGATTAAAGATTAAGT
>JX514532.1;tax=d:Eukarya,p:Arthropoda,c:Malacostraca,o:Decapoda,f:Cambaridae,g:Cambarus,s:Cambarus bouchardi
ACTTTATATTTAGAAGTGATAGGTAAGTTTTGTTTGTAGTTTAATTACTTTAAAATATTTGGTTGGGGTGACAAGGATAGAATAACAAGTAACTGtttttttttttAACAATGATGTTTGGATCGGTGATCCTAAAAGGATTAAAAGATTAAGTTACTTTAGGGATAACAGCGT
>JX514551.1;tax=d:Eukarya,p:Arthropoda,c:Malacostraca,o:Decapoda,f:Cambaridae,g:Cambarus,s:Cambarus coosae
ACTTTATATTGAGAAGTAATGGGCAGGTTTTGTTTAGAAGTTATTATTTTTAGAGTATTTGGTTGGGGCGACAAGGATAAAAAGAAAGTAACTGTTCTTTTATTTTACAATAATGTTTGGGTATAATGATCCTAATATGGATTAAAGATTAAGT
>JX514524.1;tax=d:Eukarya,p:Arthropoda,c:Malacostraca,o:Decapoda,f:Cambaridae,g:Cambarus,s:Cambarus coosawattae
ACTTTATATTGAGAAGTAATGGGCAGGTTTTGTTTAGAAGTTATTATTTTTAGAGTATTTGGTTGGGGCGACAAGGATAAAAAGAAAGTAACTGTTCTTTTATTTTACAATAATGTTTGGGTATAATGATCCTAATATGGATTAAAGATTAAGT
>JX514522.1;tax=d:Eukarya,p:Arthropoda,c:Malacostraca,o:Decapoda,f:Cambaridae,g:Cambarus,s:Cambarus cracens
ACTTTATACTGAAAAGTGGTGGGTATGGTTTGTTTTAAAGATTATTACTTTAAAGTATTTGGTTGGGGTGACAAGAATAAAATAGAAACTAACTGTTTTTTATTTTTACAATGATGTTTGAGTTAGTGATCCTAAAACGGATTAAAGATTAAGT
>JX514533.1;tax=d:Eukarya,p:Arthropoda,c:Malacostraca,o:Decapoda,f:Cambaridae,g:Cambarus,s:Cambarus crinipes
ACTTTATATTTAGAAGTGATAGGTAAGTTTTGTTTGTAGTTTAATTACTTTAAAATATTTGGTTGGGGTGACAAGGATAGAATAACAAGTAACTGtttttttttttAACAATGATGTTTGGATCGGTGATCCTGAAAGGATTAAAAGATTAAGTTACTTTAGGGATAACAGCGT
>JX514552.1;tax=d:Eukarya,p:Arthropoda,c:Malacostraca,o:Decapoda,f:Cambaridae,g:Cambarus,s:Cambarus cumberlandensis
ACTTTATATTAAAAAGTAGTGGGTAAATTTTGTTTAGAAATTATTATTTTAAAGTATTTGGTTGGGGCGACAGGGATAAAAGGAAAGTAACTGTTCTTTTATTTTACAATAATGTTTGGGTACACGATCCTAAGATGGATTAAAGATTAAGT
>JX514535.1;tax=d:Eukarya,p:Arthropoda,c:Malacostraca,o:Decapoda,f:Cambaridae,g:Cambarus,s:Cambarus distans
ACTTTATATTTAGAAGTGATAGGTAAGTTTTGTTTGTAGTTTAATTACTTTAAAATATTTGGTTGGGGTGACAAGGATAGAATAACAAGTAACTGtttttttttttAACAATGATGTTTGGATCGGTGATCCTGAAAGGATTAAAAGATTAAGTTACTTTAGGGATAACAGCGT
>JX514536.1;tax=d:Eukarya,p:Arthropoda,c:Malacostraca,o:Decapoda,f:Cambaridae,g:Cambarus,s:Cambarus dubius
ACTTTATATTGAAAGGGGGTAAGTAGATTTTGTTTAAAAGTTATTTCTTAGAAATATTTGGTTGGGGCGACAAGAATAGGAAGGCAAATAACTGttttttttttttACAATAATTTTTGGGTTAATGATCCTGAAGAGGATTAAAAGATTAAGT
>JX514505.1;tax=d:Eukarya,p:Arthropoda,c:Malacostraca,o:Decapoda,f:Cambaridae,g:Cambarus,s:Cambarus englishi
ACTTTATACTAAAAAGTGATGGGTAAGTTTTGTTTAAAGGTTATTACTTTAAAGTATTTGGTTGGGGTGACAGGAATAGAATAGAAAGTAATTGTTCtttttttttACAGTAATGTTTGAGTTAGTGATCCTAAAATGGATTAAAGATTAAGT
>JX514525.1;tax=d:Eukarya,p:Arthropoda,c:Malacostraca,o:Decapoda,f:Cambaridae,g:Cambarus,s:Cambarus fasciatus
ACTTTATATTAAGAAGTAATGGGTGAATTTTGTTTAGAAGTTATTATTTTAAAATATTTGGTTGGGGCGACAAGGATAAAAAGAAAATAACTGTTCTTTTATTTTACAATAATGTTTGGGTATAATGACCCTAATAGGGGTTAAAAGATTA
>JX514553.1;tax=d:Eukarya,p:Arthropoda,c:Malacostraca,o:Decapoda,f:Cambaridae,g:Cambarus,s:Cambarus georgiae
ACTTTATATTAAGAAGTAATGGGTGAATTTTGTTTGGAAGTTATTATTTTAGAGTATTTGGTTGGGGTGACAAGGATAAAAAGAAAGTAACTGTTCTTTTATTTTACAATAATGTTTGGGTTTGATGATCCTAAGACGGATTAAAGATTAAGT
>JX514526.1;tax=d:Eukarya,p:Arthropoda,c:Malacostraca,o:Decapoda,f:Cambaridae,g:Cambarus,s:Cambarus girardianus
ACTTTATATTAAGAAGTAATGGGTAAATTTTGTTTAGAAGTTATTATTTTAAAGTATTTGGTTGGGGCGACAAGGATAAAAAGAAAATAACTGTTCTTTCATTTTACAATAATGTTTGGAGATAGTGATCCTAAGATGGGTTAAAGATTAAGT
>JX514507.1;tax=d:Eukarya,p:Arthropoda,c:Malacostraca,o:Decapoda,f:Cambaridae,g:Cambarus,s:Cambarus halli
ACTTTATATTGAAAAGTGGTGGGTATGGTTTGTTTAAAGATTATTACTTTAAAGTATTTGGTTGGGGTGACAAGAATAGAATAGAAATTAACTGTTTTTTATTTTTACAATGATGTTTGAGTTAGTGATCCTAAAATGGATTAAAGATTAAGT
>JX514508.1;tax=d:Eukarya,p:Arthropoda,c:Malacostraca,o:Decapoda,f:Cambaridae,g:Cambarus,s:Cambarus harti
ACTTTATATTGAAAAGTGGTAGGTATGGTTTGTTTAAAAGGTTATTGCTTTAAAGTATTTGGTTGGGGTGACAAGGATAGAATGGAAAGTAACTGttttttttttttACAATGATGTTTGAGCTAATGATCCTAAAATGGATTAAAGATTAAGT
>JX514502.1;tax=d:Eukarya,p:Arthropoda,c:Malacostraca,o:Decapoda,f:Cambaridae,g:Cambarus,s:Cambarus howardi
ACTTTATATTTGGAAGTGATGGTAGATTTTGTTTGTTAGTTATTATTTTAAAGTATTTGGTTGGGGCGACAAGGATAAAAAGAAAGTAACTGTTCTTTGTTTTTACAATAATGTTTGGTTTAGTGATCCTAATATGGATTAAAAGATTAAGT
>JX514518.1;tax=d:Eukarya,p:Arthropoda,c:Malacostraca,o:Decapoda,f:Cambaridae,g:Cambarus,s:Cambarus hubbsi
ACTTTATATTAGGAAGTGATAAGTATATTTTGTTTAAAGAATTATTACTTTAAAGTATTTGGTTGGGGTGACaaaaataaaaaaaaaGTAACTGtttttttttttAACAATAATGTTTGGGTTAGTGATCCTAAAATGGATTAAAGATTAAGT
>JX514509.1;tax=d:Eukarya,p:Arthropoda,c:Malacostraca,o:Decapoda,f:Cambaridae,g:Cambarus,s:Cambarus latimanus
ACTTTATATTAAAAAGTGATGTGTAAGTTTTGTTTAAAGGTTATTACTTTAAAGTATTTGGTTGGGGTGACAGGAATAGAATAGAAAGTAACTGTTCttttttttttACAGTAGTGTTTGAGTTAGTGATCCTAAAATGGATTAAAGATTAAGT
>JX514527.1;tax=d:Eukarya,p:Arthropoda,c:Malacostraca,o:Decapoda,f:Cambaridae,g:Cambarus,s:Cambarus longirostris
ACTTTATATTTGGGAGTGATGGGCAGGTTTTGTTTGTTAGTTATTATTTTAAAGTATTTGGTTGGGGTGACAAGGATAAAAAGAAAGTAACTGTTCTTTATTTTTACAATAATGTTTGGTATAATGATCCTAATGTGGATTAAAGATTAAGTTACTTTAGGGATAACAGC
>JX514555.1;tax=d:Eukarya,p:Arthropoda,c:Malacostraca,o:Decapoda,f:Cambaridae,g:Cambarus,s:Cambarus nerterius
ACTTTATATTTGGGGGTAATAGGTAGGTTTTGTTTGTTAGTTATTATTTTAAAGTATTTGGTTGGGGTGACAAGGATaaaaaaaaaGTAACTGTTCTTTATTTTTACAATAATGTTTGGTATAATGATCCTAATATGGATTAAAGATTAAGT
>JX514538.1;tax=d:Eukarya,p:Arthropoda,c:Malacostraca,o:Decapoda,f:Cambaridae,g:Cambarus,s:Cambarus obeyensis
ACTTTATATTTAGAAGTGATAGGTAAGTTTTGTTTGTAGTTTAATTATTTTAAAATATTTGGTTGGGGTGACAAGGATATAATAGCAAGTAACTGtttttttttttAACAATAATGTTTGGGTTGATGATCCTAAAAGGATTAAAAGATTAAGTTACTTTAGGGATAACAGCGT
>JX514510.1;tax=d:Eukarya,p:Arthropoda,c:Malacostraca,o:Decapoda,f:Cambaridae,g:Cambarus,s:Cambarus obstipus
ACTTTATATTAAAAAGTAATGGGTAAGTTTTGTTTAAAGGTTATTACTTTAAAGTATTTGGTTGGGGTGACAGGAATAGAATAGAAAGTAACTGTTCTTCTTTTTTACAGTAGTGTTTGAGTTAGTGATCCTAAAATGGATTAAAGATTAAGT
>JX514556.1;tax=d:Eukarya,p:Arthropoda,c:Malacostraca,o:Decapoda,f:Cambaridae,g:Cambarus,s:Cambarus parrishi
ACTTTATACTGAGAGGTGATGGATGAGTTTTGTTTAGAAGTTATTATTTTAGAGTATTTGGTTGGGGCGACAAGGGTAAAAAGAAAGTAACTGTTCTTTATTTTTACAGTTATGTTTGAGTGAATGATCCTAAAACGGGTTAAAGATTAAGT
>JX514557.1;tax=d:Eukarya,p:Arthropoda,c:Malacostraca,o:Decapoda,f:Cambaridae,g:Cambarus,s:Cambarus reburrus
ACTTTATATTTGGAAGTGATGGGTAAGTTTTGTTTGCCGGTTATTATTTTAAAGTATTTGGTTGGGGTGACAAGGATaaaaaaaaGTAACTGTTCTTTATTTTTTACAATAATGTTTGGTATAATGATCCTAATATGGATTAAAAGATTAAGTTACTTTAGGGATAACAGCGT
>JX514512.1;tax=d:Eukarya,p:Arthropoda,c:Malacostraca,o:Decapoda,f:Cambaridae,g:Cambarus,s:Cambarus reflexus
ACTTTATATTGAAAAGTGATAGGTATAATTTGTTTAAAAGGTTATTATTTTAAAGTATTTGGTTGGGGTGACAAGGATANAATGAAAAGTAACTGttttttttttttACAATGATGTTTGGGTTAATGATCCTAAAATGGATTAAAGATTAAGTTACTTTAGGGATAACAGCGT
>JX514558.1;tax=d:Eukarya,p:Arthropoda,c:Malacostraca,o:Decapoda,f:Cambaridae,g:Cambarus,s:Cambarus robustus
ACTTTATATTAGGAAGTAATGGGTAAGTTTTGTTTAGAAGTTATTATTTTAAAGTATTTGGTTGGGGCGACAAGGATAAAAAGAAAGTAACTGTTCTTTTATTTTACAATAATGTTTGGGTATAATGATCCTAAGATGGATTAAAGATTAAGT
>JX514520.1;tax=d:Eukarya,p:Arthropoda,c:Malacostraca,o:Decapoda,f:Cambaridae,g:Cambarus,s:Cambarus rusticiformis
ACTTTATATTGAAAAGTGATAGGTATATTTTGTTTAAAGAATTATTACTTTAAAGTATTTGGTTGGGGTGACAAGAATAGAAGAGAAAGTAACTGttttttttttATACAATAATGTTTGGGTTAGTGATCCTAAAATGGATTAAAGATTAAGT
>JX514503.1;tax=d:Eukarya,p:Arthropoda,c:Malacostraca,o:Decapoda,f:Cambaridae,g:Cambarus,s:Cambarus sciotensis
ACTTTATATTAAGAAGTAATGGGTAAGTTTTGTTTAAAAGTTATTATTTTAAAGTATTTGGTTGGGGCGACAAGGATAAAAAGAGAGTAACTGTTCTTTTGTTTTACAATAATGTTTGATATTATGATCCTAAGAAGGATTAAAGATTAAGT
>JX514559.1;tax=d:Eukarya,p:Arthropoda,c:Malacostraca,o:Decapoda,f:Cambaridae,g:Cambarus,s:Cambarus scotti
ACTTTATATTAAGAAGTAGTAGGGTGAATTTTGTTTAGAAGATATTATTTTAAAGTATTTGGTTGGGGCGACAAGGATAAAAAGAAAATAACTGTTCTTTTATTTTACAATAATGTTTGGGTATAATGATCCTAAGACGGGTTAAAAGATTA
>JX514539.1;tax=d:Eukarya,p:Arthropoda,c:Malacostraca,o:Decapoda,f:Cambaridae,g:Cambarus,s:Cambarus setosus
ACTTTATATTTAGGAGTAGAGTTAGTTTTATTTTAATATCTTATTTTAAAGTATTTGGTTGGGGTGACATGAACAAAAAATGAAATAATTGTTTTTATTTTTTACAATGATATTTGGACTTATGATCCTAAAGTGGATTAAAGATTAAGT
>JX514528.1;tax=d:Eukarya,p:Arthropoda,c:Malacostraca,o:Decapoda,f:Cambaridae,g:Cambarus,s:Cambarus speciosus
ACTTTATATTGAGAAGTAATGGGCAGGTTTTGTTTAGAAGTTATTATTTTTAGAGTATTTGGTTGGGGCGACAAGGATAAAAAGAAAGTAACTGTTCTTTTATTTTACAATAATGTTTGGGTATAATGATCCTAATATGGATTAAAGATTAAGT
>JX514517.1;tax=d:Eukarya,p:Arthropoda,c:Malacostraca,o:Decapoda,f:Cambaridae,g:Cambarus,s:Cambarus strigosus
ACTTTATATTGAAAAGTGATAGGTACAATTTGTTTGAAGGGTTGTTATTTTAAAGTATTTGGTTGGGGTGACAAGGATAAAATGGAAAGTAACTGttttttttttttACAGTGATGTTTGGGTTAATGATCCTAAAATGGATTAAAGATTAAGTTACTTTAGGGATAACAGCGT
>JX514523.1;tax=d:Eukarya,p:Arthropoda,c:Malacostraca,o:Decapoda,f:Cambaridae,g:Cambarus,s:Cambarus williami
ACTTTATATTTAAGAGTGGTGGGTAAGGTTTGTTTGGAGGTAATTATTTTAAAGTATTTGGTTGGGGCGACAAGAATAGaaaaaaaaaTAACTGTTTTTTTTTCTTACAATGATGTTTGAGTTAATGATCCTAAAACGGATTAAAGATTAAGT
>JX514566.1;tax=d:Eukarya,p:Arthropoda,c:Malacostraca,o:Decapoda,f:Cambaridae,g:Procambarus,s:Procambarus geminus
ACTTTATATTTATAAGATAGTAGCTAGTTTTATTTAAAAGTATTATTTTGGAGTATTTGGTTGGGGTGACAAGGATAAAATATAAAATAACTGTCttttttttttACAGTAATGTTTGGTTTAATGATCCTAAAAAGGATTAAAGATTAAGTTACTTTAGGGATAACAGCGT
>AY123341.1;tax=d:Eukarya,p:Arthropoda,c:Insecta,o:Diptera,f:Tabanidae,g:Chrysops,s:Chrysops carbonarius
tcttaataatttatatattttatttatatagaaaatttaaaatattataattataattattttaTTGGGGTGATAATAAAATTTAGAAAACTTTTATATTTAATTTACATGAATTAATGAATAATTGATCCATTTTTAATGATTAATAAATTAAGT
>AY140887.1;tax=d:Eukarya,p:Arthropoda,c:Insecta,o:Diptera,f:Tabanidae,g:Tabanus,s:Tabanus rufofrater
TCttaataatttatatattttatttatatagaaaatttaaagtattatacttataattattttaTTGGGGTGATAATAAAATTTAATAAACTTTTATATAAATTTTACATTAATTAATGATTAATTGATCCATTATTAGTGATTAATAAATTAAGT
>MT410776.1;tax=d:Eukarya,p:Arthropoda,c:Insecta,o:Plecoptera,f:Nemouridae,g:Nemoura,s:Nemoura avicularis
ACTTAGTCTTATAATCAATAATAATGGATCAACAATTCATATATCAATGTAATAAACTAAAAAGAGTTTTTTGTATCTTCCTGTCACCCCAACAAAATATTTTCTCAACTATtaaaaaaattattctaaataaataataatataaaaatataaaGC
>AB707663.1;tax=d:Eukarya,p:Arthropoda,c:Insecta,o:Odonata,f:Aeshnidae,g:Anax,s:Anax parthenope
GCtttatatttttattattaatttattttagtttattattatttattattaATAGAAAGTATTTTGTTGGGGTGACAAAAATATATAAATAACTTTTTCATTTATTTTACATTGATATATGAATATTAGATCCAATCTTATTGATTGCTAGATTAAGTTACCTTAGGGATAACAGCGT
>AB707664.1;tax=d:Eukarya,p:Arthropoda,c:Insecta,o:Odonata,f:Aeshnidae,g:Anax,s:Anax parthenope
GCtttatatttttattattaatttattttagtttattattatttattattaATAGAAAGTATTTTGTTGGGGTGACAAAAATATATAAATAACTTTTTCATTTATTTTACATTGATATATGAATATTAGATCCAATCTTATTGATTGTTAGATTAAGTTACCTTAGGGATAACAGCGT
>EU477651.1;tax=d:Eukarya,p:Arthropoda,c:Insecta,o:Odonata,f:Aeshnidae,g:Anax,s:Anax parthenope
GctttatatttttatcaataatttattatagtttattattatttattattgatatgaagtatttTGTTGGGGTGACAAAAATATATAAATAACTTTTTCATTTATTTTACATTGATATATGAATATTAGATCCAATCTTATTGATTGTTAGATTAAGTTACCTTAGGGATAACAGCGT
>MT371045.1;tax=d:Eukarya,p:Arthropoda,c:Insecta,o:Odonata,f:Aeshnidae,g:Anax,s:Anax parthenope
ACGCTGTTATCCCTAAGGTAACTTAATCTAACAATCAATAAGATTGGATCTAATATTCATATATCAATGTAAAATAAATGAAAAAGTTATTTATATATTTTTGTCACCCCAACAAAATACTTTCTATtaataataaataataataaactaaaataaattaataataaaaatataaaGC
>EF032707.1;tax=d:Eukarya,p:Arthropoda,c:Insecta,o:Odonata,f:Aeshnidae,g:Anax,s:Anax parthenope
GCtttatatttttattattaatttattttagtctattattatttattattaATAGAAAGTATTTTGTTGGGGTGACAAAAATATATAAATAACTTTTTCATTTATTTTACATTGTTATATGAATATTAGATCCAATCTTATTGATTGTTAGATTAAGTTACCTTAGGG
>AF266042.1;tax=d:Eukarya,p:Arthropoda,c:Insecta,o:Odonata,f:Aeshnidae,g:Anax,s:Anax parthenope
ACTTAATCTAACAATCAATAAGATTGGATCTAATATTCATATATCAATGTAAATAAATGAAAAGTTATTTATATATTTTGTCACCCCAACAAATACTTTCTATtaataataaataataataaactaaaataattaataataaatata
>EU477653.1;tax=d:Eukarya,p:Arthropoda,c:Insecta,o:Odonata,f:Aeshnidae,g:Anax,s:Anax parthenope
tatatttattattaattattttagtttattattatttattattaATAGAAAGTATTTGTTGGGGTGACAAAATATATAAATAACTTTTCATTTATTTACATTGATATATGAATATTAGATCCAATCTTATTGATTGTTAGATTAAGT
>AB707930.1;tax=d:Eukarya,p:Arthropoda,c:Insecta,o:Odonata,f:Macromiidae,g:Macromia,s:Macromia amphigena
GCtttatatttatttgattatttgtattatattatttattattattttaGGTAAATATTTTGTTGGGGTGACAAAAATATATAATTAACTTTTTTATTTTAATTACATTGATTTATGAATATGAGATCCATTATTATTGATTGTTAGATTAAGT
>AF266046.1;tax=d:Eukarya,p:Arthropoda,c:Insecta,o:Odonata,f:Macromiidae,g:Macromia,s:Macromia amphigena
ACTTAATCTAACAATCAATAATAATGGATCTCATATTCATAAATCAATGTAATTAAAATAAAAAAGTTAATTATATATTTTTGTCACCCCAACAAAATATTTACCtaaaataataataaataatataatacaaataatcaaataaatataaAGC
>EF032716.1;tax=d:Eukarya,p:Arthropoda,c:Insecta,o:Odonata,f:Macromiidae,g:Macromia,s:Macromia amphigena
GctttatatttatctgtttattaatattatattatttgttattattttggataattattttGTTGGGGTGACAAAAATATATAATTAACTTTTTTATTTTAAGTACATTGATTTATGAATATTAGATCCATTATTATTGATTGTTAGATTAAGT
>KF256840.1;tax=d:Eukarya,p:Arthropoda,c:Insecta,o:Odonata,f:Macromiidae,g:Macromia,s:Macromia amphigena
GCtttatatttatttgattatttatattatattatttattattattttaGGTAAATATTTTGTTGGGGTGACAAAAATATATAATTAACTTTTTTATTTTAATTACATTGATTTATGAATAAGAGATCCATTATTACTGATTGTTAGATTAAGT
>MZ504971.1;tax=d:Eukarya,p:Arthropoda,c:Insecta,o:Odonata,f:Macromiidae,g:Macromia,s:Macromia amphigena
ACTTAATCTAACAATCAGTAATAATGGATCTCTTATTCATAAATCAATGTAATTAAAATAAAAAAGTTAATTATATATTTTTGTCACCCCAACAAAATATTTACCtaaaataataataaataatataatataaataatcaaataaatataaaGC
>AF266051.1;tax=d:Eukarya,p:Arthropoda,c:Insecta,o:Odonata,f:Gomphidae,g:Gomphus,s:Gomphus graslinii
ACTTAATCTAACAATCAATAATAATGGATCTAGTATTCATAAATCAATGTTACTTAAATAAAAAAGTTATTTATATATTTTTGTCACCCCAAcaaaataattaaaataataataaaaaatgataaacaaaaaataattaaaatcataattataaaGC
>EU477661.1;tax=d:Eukarya,p:Arthropoda,c:Insecta,o:Odonata,f:Gomphidae,g:Gomphus,s:Gomphus graslinii
GCtttataattatgattttaattattttttgtttatcattttttattattattttaattattttGTTGGGGTGACAAAAATATATAAATAACTTTTTTATTTAAGTAACATTGATTTATGAATACTAGATCCATTATTATTGATTGTTAGATTAAGT
>AF266052.1;tax=d:Eukarya,p:Arthropoda,c:Insecta,o:Odonata,f:Gomphidae,g:Dromogomphus,s:Dromogomphus spinosus
ACTTAATCTAACAATCAATAATAATGGATCTAATATTCATAAATCAATGTTAATTTAAATAAAAAAGTTAATTATATATTTTTGTCACCCCAACAAaataattaaaacaataataataaatgatataacaaaaaataattaatgcatcaattataaaGC
>EU477662.1;tax=d:Eukarya,p:Arthropoda,c:Insecta,o:Odonata,f:Gomphidae,g:Dromogomphus,s:Dromogomphus spinosus
gctttataattgatgcattaattattttttgttatatcatttattattattgttttaattatttTGTTGGGGTGACAAAAATATATAATTAACTTTTTTATTTAAATTAACATTGATTTATGAATATTAGATCCATTATTATTGATTGTTAGATTAAGT
>AF266056.1;tax=d:Eukarya,p:Arthropoda,c:Insecta,o:Odonata,f:Cordulegastridae,g:Cordulegaster,s:Cordulegaster boltonii
ACTTATTCTAATAATCAGTAAAACTGGATCTATTTTTCATATATCAATGTTATATAAATAAAAAAGTTAATTATATATTTTTGTCACCCCAACAAAatattttattaaataataaataataatttatcaagaatttattaaataatcaaatataaAGC
>EU477688.1;tax=d:Eukarya,p:Arthropoda,c:Insecta,o:Odonata,f:Cordulegastridae,g:Cordulegaster,s:Cordulegaster boltonii
GctttatatttgattatttaataaattcttgataaattattatttattatttaataaaatatttTGTTGGGGTGACAAAAATATATAATTAACTTTTTTATTTATATAACATTGATATATGAAAAATAGATCCAGTTTTACTGATTATTAGAATAAGT
>AF266076.1;tax=d:Eukarya,p:Arthropoda,c:Insecta,o:Odonata,f:Gomphidae,g:Ophiogomphus,s:Ophiogomphus severus
ACTTAATCTAACAATCAATATGACTGGATCTAATATTCATAAATCAATGTTATATAAATAAAAAAGTTAATTATATATTTTTGTCACCCCAAcaaaataaacaaaataataaataaatataataaatcaaaaatttaaataaaaataTTGTTTATAAAGC
>EU477673.1;tax=d:Eukarya,p:Arthropoda,c:Insecta,o:Odonata,f:Gomphidae,g:Ophiogomphus,s:Ophiogomphus severus
GCtttataaacaatatttttatttaaatttttgatttattatatttatttattattttgtttattttGTTGGGGTGACAAAAATATATAATTAACTTTTTTATTTATATAACATTGATTTATGAATATTAGATCCAGTCATATTGATTGTTAGATTAAGT
>AF266077.1;tax=d:Eukarya,p:Arthropoda,c:Insecta,o:Odonata,f:Gomphidae,g:Hagenius,s:Hagenius brevistylus
ACTTGTTTTAACAATCAATAATGAATGGATCTAATAAACATAAATCAATGTTATATAAATCAAAAAGTTAATTATATATTTTTGTCACCCCAACAAAATAGCCAAAGCCATAAATAACAATTATATATCCAAAATTAATTATAACATAAGCTATAAAGC
>EU477667.1;tax=d:Eukarya,p:Arthropoda,c:Insecta,o:Odonata,f:Gomphidae,g:Hagenius,s:Hagenius brevistylus
GCTTTATAGCTTATGTTATAATTAATTTTGGATATATAATTGTTATTTATGGCTTTGGCTATTTTGTTGGGGTGACAAAAATATATAATTAACTTTTTGATTTATATAACATTGATTTATGTTTATTAGATCCATTCATTATTGATTGTTAAAACAAGT
>AF266080.1;tax=d:Eukarya,p:Arthropoda,c:Insecta,o:Odonata,f:Gomphidae,g:Progomphus,s:Progomphus obscurus
ACTTGTTCTAACAATCAATAAGACTGGATCTAGTATACATAAATCAATGATAGATAAATAAAAAAGTTAATTATATATTTTTGTCACCCCAACAAAataatatagattatataaaaaattatatgaaatatataaaataaattataaaaC
>AY749830.1;tax=d:Eukarya,p:Arthropoda,c:Insecta,o:Odonata,f:Gomphidae,g:Progomphus,s:Progomphus obscurus
gttttataatttattttatatatttcatataattttttatataatctatattattttGTTGGGGTGACAAAAATATATAATTAACTTTTTTATTTATCTATCATTGATTTATGTATACTAGATCCAGTCTTATTGATTGTTAGAACAAGT
>EU477677.1;tax=d:Eukarya,p:Arthropoda,c:Insecta,o:Odonata,f:Gomphidae,g:Progomphus,s:Progomphus obscurus
gttttataatttattttatatattgtatataattttttatataatctatattattttGTTGGGGTGACAAAAATATATAATTAACTTTTTTATTTATCTATCATTGATTTATGTATACTAGACCCAGTCTTATTGATTGTTAGAACAAGT
>AB707905.1;tax=d:Eukarya,p:Arthropoda,c:Insecta,o:Odonata,f:Cordulegastridae,g:Cordulegaster,s:Cordulegaster picta
GctttatatttaattatttaataaatttttgagaaattattatttattatttaataaaatatttTGTTGGGGTGACAAAAATATATAATTAACTTTTTTATTTAGATAACATTGATATATGAAAAATAGATCCAGTTTTACTGATTAATAGAATAAGT
>AF266086.1;tax=d:Eukarya,p:Arthropoda,c:Insecta,o:Odonata,f:Cordulegastridae,g:Cordulegaster,s:Cordulegaster picta
ACTTATTCTATTAATCAGTAAAACTGGATCTATTTTACATATATCAATGTTATCTAAATAAAAAAGTTAATTATATATTTTTGTCACCCCAACAAAatattttattaaataataaataataatttctcaaaaatttattaaataattaaatataaAGC
>EU477685.1;tax=d:Eukarya,p:Arthropoda,c:Insecta,o:Odonata,f:Cordulegastridae,g:Cordulegaster,s:Cordulegaster picta
GctttatatttaattatttaataaatttttgagaaattattatttattatttaataaaatatttTGTTGGGGTGACAAAAATATATAATTAACTTTTTTATTTAGATAACATTGATATATGTAAAATAGATCCAGTTTTACTGATTAATAGAATAAGT
>AF266091.1;tax=d:Eukarya,p:Arthropoda,c:Insecta,o:Odonata,f:Aeshnidae,g:Boyeria,s:Boyeria irene
ACGCTGTTATCCCTAAGGTAACTTAATCTAACAATCAATAAGATTGGATCTAATAATCATATATCAATGTAAATAAAATAAAAAAGTTATTTATATATTTTTGTCACCCCAACAAAATACTTTCTATtaataataaataataataatctataataaattaataataaaaatataaAGC
>EU477640.1;tax=d:Eukarya,p:Arthropoda,c:Insecta,o:Odonata,f:Aeshnidae,g:Boyeria,s:Boyeria irene
GCtttatatttttattattaatttattatagattattattatttattattaATAGAAAGTATTTTGTTGGGGTGACAAAAATATATAAATAACTTTTTTATTTTATTTACATTGATATATGATTATTAGATCCAATCTTATTGATTGTTAGATTAAGTTACCTTAGGGATAACAGCGT
>AF266090.1;tax=d:Eukarya,p:Arthropoda,c:Insecta,o:Odonata,f:Aeshnidae,g:Aeshna,s:Aeshna grandis
ACGCTGTTATCCCTAAGGTAACTTAATCTAACAATCAATAAGATTGGATCTAATATTCATATATCAATGTAAATGAAATAAAAAAGTTATTTATATATTTTTGTCACCCCAACAAAATATTTTATACCaataataaataataataatctataataaattaatagtaaaaatataaaGC
>EU477645.1;tax=d:Eukarya,p:Arthropoda,c:Insecta,o:Odonata,f:Aeshnidae,g:Aeshna,s:Aeshna grandis
GCtttatatttttactattaatttattatagattattattatttattattGGTATAAAATATTTTGTTGGGGTGACAAAAATATATAAATAACTTTTTTATTTCATTTACATTGATATATGAATATTAGATCCAATCTTATTGATTGTTAGATTAAGTTACCTTAGGGATAACAGCGT
>AF266074.1;tax=d:Eukarya,p:Arthropoda,c:Insecta,o:Odonata,f:Gomphidae,g:Gomphus,s:Gomphus exilis
ACTTAATCTAACAATCAATAATAATGGATCTAATATTCATTAATCAATGTTAATATAAATAAAAAAGTTAACTATATATTTTTGTCACCCCAACAAaataattaaagtaataatagtaaataataaacaaaaaacaattaaaacattaattataaaGC
>EU477656.1;tax=d:Eukarya,p:Arthropoda,c:Insecta,o:Odonata,f:Gomphidae,g:Gomphus,s:Gomphus exilis
GctttataattaatgttttaattgttttttgtttattatttactattattactttaattattttGTTGGGGTGACAAAAATATATAGTTAACTTTTTTATTTATATTAACATTGATTAATGAATATTAGATCCATTATTATTGATTGTTAGATTAAGT
>AF266071.1;tax=d:Eukarya,p:Arthropoda,c:Insecta,o:Odonata,f:Gomphidae,g:Gomphus,s:Gomphus externus
ACTTAATCTAACAATCAATAAGACTGGATCTAACATTCATAAATCAATGTCAATTAAATAAAAAAGTTAAATATATATTTTTGTCACCCCAACAAAataattaaaattataatcataatttatattacaaaaaacaattaaaatactaattataaaGC
>EU477655.1;tax=d:Eukarya,p:Arthropoda,c:Insecta,o:Odonata,f:Gomphidae,g:Gomphus,s:Gomphus externus
GCtttataattagtattttaattgttttttgtaatataaattatgattataattttaattatttTGTTGGGGTGACAAAAATATATATTTAACTTTTTTATTTAATTGACATTGATTTATGAATGTTAGATCCAGTCTTATTGATTGTTAGATTAAGT
>AF266073.1;tax=d:Eukarya,p:Arthropoda,c:Insecta,o:Odonata,f:Gomphidae,g:Gomphus,s:Gomphus vulgatissimus
ACTTAATCTAACAATCAATAATAATGGATCTAATGGTCATAAATCAATGTTACTTAAATAAAAAAGTTATTTATATATTTTTGTCACCCCAAcaaaataattaaaatcataataaaaaataataaccaaaaaataattaaaatcataattataaaGC
>EU477660.1;tax=d:Eukarya,p:Arthropoda,c:Insecta,o:Odonata,f:Gomphidae,g:Gomphus,s:Gomphus vulgatissimus
GCtttataattatgattttaattattttttggttattattttttattatgattttaattattttGTTGGGGTGACAAAAATATATAAATAACTTTTTTATTTAAGTAACATTGATTTATGACCATTAGATCCATTATTATTGATTGTTAGATTAAGT
>MT584114.1;tax=d:Eukarya,p:Arthropoda,c:Insecta,o:Odonata,f:Gomphidae,g:Gomphus,s:Gomphus vulgatissimus
ACTTAATCTAACAATCAATAATAATGGATCTAATGTTCATAAATCAATGTTACTTAAATAAAAAAGTTATTTATATATTTTTGTCACCCCAAcaaaataattaaaatcataataaaaaataataaccaaaaaataattaaaatcataattataaaGC
>AF266072.1;tax=d:Eukarya,p:Arthropoda,c:Insecta,o:Odonata,f:Gomphidae,g:Arigomphus,s:Arigomphus cornutus
ACTTAATCTAACAATCAATAATAATGGATCTAATATTCATAAATCAATGTTAATTAAATAAAAAAGTTAATTATATATTTTTGTCACCCCAACAAAataattaatagaataataataatttatataacaaaaccttattaaaatattaattataaAGC
>AB707987.1;tax=d:Eukarya,p:Arthropoda,c:Insecta,o:Odonata,f:Corduliidae,g:Somatochlora,s:Somatochlora metallica
GctttatattaattattttagttataagtatataatttttaattaaatgggttattattttGTTGGGGTGACAAAAAAATAGAACTAACTTTTTTATTTATTTAACATTAATTTATGGTTATTTGATCCATTATTATTGATTATTAGACTAAGT
>AF266102.1;tax=d:Eukarya,p:Arthropoda,c:Insecta,o:Odonata,f:Corduliidae,g:Somatochlora,s:Somatochlora metallica
ACTTAGtctaataatcaataataatggatcaaataaccataaattaatgttaaataaataaaaaAGTTAGTTCTATTTTTTTGTCACCCCAACAAAataataacccatttaattaaaaattatatacttataactaaaataattaatataaaGC
>AB127072.1;tax=d:Eukarya,p:Arthropoda,c:Insecta,o:Odonata,f:Coenagrionidae,g:Ischnura,s:Ischnura senegalensis
ACGCTGTTATCCCTAAGGTAACTTAATCTAATGATCAAAAATTTTGGATCCAAAAATCATATATTAATGTTAATATTATAATAAAAGTTAAGTATATATTTATTGTCACCCCAACAAAACAATATTTTtaatataaataaataatttaactaagtaaatagaaaaaaaataatTGTCAAGC
>AB707566.1;tax=d:Eukarya,p:Arthropoda,c:Insecta,o:Odonata,f:Coenagrionidae,g:Ischnura,s:Ischnura senegalensis
GCTTGACaattattttttttctatttacttagctaaattatttatttatattaaaaatattGTTTTGTTGGGGTGACAATAAATATATACTTAACTTTTATTATAATATTAACATTAATATATGATTTTTGGATCCAAAATTTTTGATCATTAGATTAAGTTACCTTAGGGATAACAGCGT
>AB707565.1;tax=d:Eukarya,p:Arthropoda,c:Insecta,o:Odonata,f:Coenagrionidae,g:Ischnura,s:Ischnura senegalensis
GCTTGACAATTAtttttttttCTATTTACTTAGTTAAATTATTTATTTATATTAAAAATATTGTTTTGTTGGGGTGACAATAAATATATATTTAACTTTTATTATAATATTAACATTAATATATGATTTTTGGATCCAAAATTTTTGATCATTAGATTAAGT
>AB707567.1;tax=d:Eukarya,p:Arthropoda,c:Insecta,o:Odonata,f:Coenagrionidae,g:Ischnura,s:Ischnura senegalensis
GCTTGACaattattttttttctatttacttagttaaattatttatttatattaaaaatattGTTTTGTTGGGGTGACAATAAATATATATTTAACTTTTATTATAATATTAACATTAATATATGATTTTTGGATCCAAAATTTTTGATCATTAGATTAAGT
>MT787567.1;tax=d:Eukarya,p:Arthropoda,c:Insecta,o:Odonata,f:Coenagrionidae,g:Ischnura,s:Ischnura senegalensis
ACTTAATCTAATGATCAAAAATTTTGGATCCAAAAATCATATATTAATGTTAATATTATAATAAAAGTTAAATATATATTTATTGTCACCCCAACAaaacaatatttttaatataaataaataatttaactaagtaaatagaaaaaaaataatTGTCAAGC
>KF755256.1;tax=d:Eukarya,p:Arthropoda,c:Insecta,o:Coleoptera,f:Hydrophilidae,g:Enochrus,s:Enochrus hamiltoni
TTAATAATTTAATTTTTATTAATCTTAGGTATTAATAGTTAGTGAAAATATAATTATTTGATTGGGGTGATTAGAAAATTTAATTAACTTTTGTTTTATATAAACATAGATTTATGAATATTTGATCCATTATTAGTGATTATAAGATTAA
>OU862936.1;tax=d:Eukarya,p:Arthropoda,c:Insecta,o:Trichoptera,f:Limnephilidae,g:Limnephilus,s:Limnephilus marmoratus
TCtttataataaatttattttaataaattattttatttaaattaataatttaataattaattattttattggggtgatataaaaatttaattaaCTTTTTTAATTTAATTTCTTAAATTATAGATTTAAAAATTTATGATCTATTAATAATAATTCAAAGAATAAGA
>AF268609.1;tax=d:Eukarya,p:Arthropoda,c:Insecta,o:Odonata,f:Aeshnidae,g:Aeshna,s:Aeshna cyanea
ACGCTGTTATCCCTAAGGTAACTTAATCTAACAATCAATAAGATTGGATCTAATATTCATATATCAATGTAGTTAAAATAAAAAAGTTATTTATATATTTTTGTCACCCCAACAAAATATTTTCTATTaataataaatgataataaactataataaattaataataaaaatataaaGC
>AF037177.1;tax=d:Eukarya,p:Arthropoda,c:Insecta,o:Odonata,f:Aeshnidae,g:Aeshna,s:Aeshna cyanea
ACTTAATCTAATAATCAATAATAATGGATCTAATATTCATAAATCAATGTTATGTAAATAAAAAAGTTAAATATATATTTTTGTCACCCCAACAAAACACAAAGaaatataaaaatattaatatataaatatttaaataaaattatgtaaaGA
>JX121179.1;tax=d:Eukarya,p:Arthropoda,c:Insecta,o:Odonata,f:Coenagrionidae,g:Argia,s:Argia sp. 'g3'
gctttacaataagttttttgatattttttagttaaataacttaattttgatttatttattgtttTGTTGGGGTGACAATAGAATATAAATAACTTCTTATATAATTTACATTAATTTATGATTAAATGATCCATTATTATTGATCATTAGATTAAGTTACCTTAGGGATAACAGCGT
>JX121135.1;tax=d:Eukarya,p:Arthropoda,c:Insecta,o:Odonata,f:Coenagrionidae,g:Argia,s:Argia sp. 'mini-blue'
GCtttacattaggttttttactattttttggtttaatgttttaattttaatttaTCTATTGTTTTGTTGGGGTGACAATAAAATATAATTAACTTTTTATTTCATTTACATTGATTTATGATTATTTGATCCATTACTATTGATCATTAGATTAAGT
>JX121170.1;tax=d:Eukarya,p:Arthropoda,c:Insecta,o:Odonata,f:Coenagrionidae,g:Argia,s:Argia sp. 1 RMC-2013
GCtttacattaaattttttaattctttttagtttataatttggttttgatttatttattgttttGTTGGGGTGACAATAAAATATAATTAACTTTTTACATAATTTACATTAATCTATGTAAGTTTGATCCAATATTATTGATCATTAGATTAAGTTACCTTAGGGATAACAGCGT
>JX121173.1;tax=d:Eukarya,p:Arthropoda,c:Insecta,o:Odonata,f:Coenagrionidae,g:Argia,s:Argia sp. 2 RMC-2013
GCTTTACATTAAATTTCTTAATGAGATTTGGTTATTTACATTTACTTTGATTTATTTAATGTTTTGTTGGGGTGACAATAAAATATAATTAACTTTTTATCCAATTTACATTATTTTATGTTTATTTGATCCATTATTATTGATCATTAGATTAAGTTACCTTAGGGATAACAGCGT
>JX121149.1;tax=d:Eukarya,p:Arthropoda,c:Insecta,o:Odonata,f:Coenagrionidae,g:Argia,s:Argia sp. 3 RMC-2013
GctttacattagattttttaatattttttggttacatgttttgattttaatttatctattgtttTGTTGGGGTGACAATAAAATATAACTAACTTTTTATAATTTTTACATTAATTTATGGTTATTTGATCCATTATTATTGATCATTAGATTAAGT
>JX121137.1;tax=d:Eukarya,p:Arthropoda,c:Insecta,o:Odonata,f:Coenagrionidae,g:Argia,s:Argia elongata
gctttacattagattttttaatatttattagttaataatttaattttgatttatctattgttttGTTGGGGTGACAATAAAATATAATTAACTTTTTATATAATTTACATTAATTTATGTACAATTGATCCGATATTATTGATCATTAGATTAAGTTACCTTAGGGATAACAGCGT
>JX221571.1;tax=d:Eukarya,p:Arthropoda,c:Insecta,o:Coleoptera,f:Dytiscidae,g:Hydroporus,s:Hydroporus figuratus
tataattatttttagtattaattaagaaaattttatttattaataatatttatattttattggggtaataaaaagattaaaaaaattctttttaATTAAACAATAATTATTGATTATATGATCCATTTTTAGTGATTATAAGATTAAGT
>JX221572.1;tax=d:Eukarya,p:Arthropoda,c:Insecta,o:Coleoptera,f:Dytiscidae,g:Hydroporus,s:Hydroporus figuratus
tataattatttttagtattaattaagaaaattttatttattaataatatttatattttattGGGGTAATAAGAAGATTAAAAAAATTCTTTTTAATTAAACAATAATTATTGATTATATGATCCATTTTTAGTGATTATAAGATTAAGT
>HF931443.1;tax=d:Eukarya,p:Arthropoda,c:Insecta,o:Coleoptera,f:Dytiscidae,g:Agabus,s:Agabus basalis
ctttatattataaatattaattttaattaagaatattttattttttattatttataatattttatTGGGGTAATAGGAAGATTAATTTAATTCttttttttatttttACATTAATAAATGATTATATGATCCAATTTTATTGATTGAAAGATTAAGT
>HF931451.1;tax=d:Eukarya,p:Arthropoda,c:Insecta,o:Coleoptera,f:Dytiscidae,g:Agabus,s:Agabus caraboides
ctttataatataaatattaattttaattaagaatattttattttttattatttgtattattttattGGGGTAATAGGAAGATTAATTAAATTCttttttttatttttACATTAATAAATGATTATATGATCCAATTTTATTGATTAAAAGATTAAGT
>HF931378.1;tax=d:Eukarya,p:Arthropoda,c:Insecta,o:Coleoptera,f:Dytiscidae,g:Agabus,s:Agabus dichrous
ttaatattaattttaattaagaatattttattttttaatatttataatattttattggggtaataaaaagattaaattaattctttttttattttAACATTAATTAATGATTATATGATCCAATTTTATTGATTAAAAGATTAAGT
>HF931348.1;tax=d:Eukarya,p:Arthropoda,c:Insecta,o:Coleoptera,f:Dytiscidae,g:Agabus,s:Agabus godmanni
ttaatattaattttaattaagaatattttatttattaatatttataatattttattggggtaataaaaagattaaattaattctttttttattttaACATTAATTAATGATTATATGATCCAATTATATTGATTAAAAGATTAAGT
>HF931356.1;tax=d:Eukarya,p:Arthropoda,c:Insecta,o:Coleoptera,f:Dytiscidae,g:Agabus,s:Agabus picotae
CtttatattataaatattaattttaattaagaatattttattttttattatttatattattttattGGGGTAATAGGAAGATTAGTTAAATTCttttttttatttttACATTAATAAATGATTATGTGATCCAATTTTATTGATTAAAAGATTAAGT
>HF931454.1;tax=d:Eukarya,p:Arthropoda,c:Insecta,o:Coleoptera,f:Dytiscidae,g:Deronectes,s:Deronectes parvicollis
CtttatataattatttatagttttatttaagatttttttattaattatatttaattatattttattggggtaataaaaagattaaattaattCTTTTTTAAGTTTAACAATAATAATTGATTAATTGATCCATTAATAGTGATTATAAGATTAAGT
>MW465272.1;tax=d:Eukarya,p:Arthropoda,c:Insecta,o:Coleoptera,f:Dytiscidae,g:Deronectes,s:Deronectes parvicollis
ACTTAATCTTATAATCACTATTAATGGATCAATTAATCAATTATTATTGTTAAACTTAAAAAAGaattaatttaatctttttattaccccaataaaatataattaaatataattaataaaaaaatcttaaataaaactataaataattatataaaG
>HE613695.1;tax=d:Eukarya,p:Arthropoda,c:Insecta,o:Coleoptera,f:Dytiscidae,g:Deronectes,s:Deronectes brannanii
attttaaaattttatttaagatttttttattaattttattattttatattttattggggtaataaaaagattaaattaattctttttcatattatACAATAATAATTGATTATTTGATCCATTAATAGTGATTATAAGATTAAGT
>JX434764.1;tax=d:Eukarya,p:Arthropoda,c:Insecta,o:Coleoptera,f:Dytiscidae,g:Hydroporus,s:Hydroporus carri
ctttatataattttatatagtattaataaagttaatttaatttactataataaattatattttaTTGGGGTAATAAAAAGATTAATATAATTCtttttttttGATACAATAATTATTGATTTTATGATCCATTATTAATGATTATATGATTAAGT
>AB820367.1;tax=d:Eukarya,p:Arthropoda,c:Insecta,o:Diptera,f:Simuliidae,g:Simulium,s:Simulium khunklangense
GCtttatataattaatatttaaattattaagatttttaaaatttaattattaaattgtattttGTTGGGGTGACAATAAAATTTATAAAACTTTTATTTTTGTTTAACATTAATTTATGATTAAATGATCCAGTTTTATTGATTATAAATTTAAGT
>L13403.1;tax=d:Eukarya,p:Arthropoda,c:Insecta,o:Diptera,f:Simuliidae,g:Cnephia,s:Cnephia dacotensis
GctttatacaataattatttaaattattaagattttttaaatttaattatttttttttgtattttGTTGGGGTGACAATAAAATTTATTAAACTTTTATTTTTATTAAACATTAATTTATGAGTAAATGATCCAATTTTATTGATTATAAATTTAAGT
>L13399.1;tax=d:Eukarya,p:Arthropoda,c:Insecta,o:Diptera,f:Simuliidae,g:Prosimulium,s:Prosimulium fuscum
gctttatataaaaggtatttaatttatttagattttttatatttaattactgctttatattttGTTGGGGTGACAATAAAATTTATAAAACTTTTATTTTTTATTTACATTAATTTATGACTAAATGATCCAGTTTTATTGATTATAAAATTAAGT
>L13405.1;tax=d:Eukarya,p:Arthropoda,c:Insecta,o:Diptera,f:Simuliidae,g:Prosimulium,s:Prosimulium magnum
GctttatataataaatatttactttattaagattttttttatttaattatttttttatattttGTTGGGGTGACAATAAAATTAATAAAACTTTTATTTTTTACTTACATTAATTTATGGTTAAATGATCCAGTTTTATTGATTATAAAATTAAGT
>L13404.1;tax=d:Eukarya,p:Arthropoda,c:Insecta,o:Diptera,f:Simuliidae,g:Stegopterna,s:Stegopterna mutata
GctttatataataaatatttaaattatttagatttttaaaatttaattatttcttttatattttGTTGGGGTGACAATAAAATTTATTAAACTTTTATTTTTTATTAACATTAATTTATGAATAAATGATCCAGTTTTATTGATTATAAATTTAAGT
>MZ504972.1;tax=d:Eukarya,p:Arthropoda,c:Insecta,o:Odonata,f:Macromiidae,g:Macromia,s:Macromia manchurica
ACTTAATCTAACAATCAATAATAATGGATCTAATATTCATAAATCAATGTACTTAAAATAAAAAAAGTTAATTATATATTTTTGTCACCCCAACAAaataattatccaaaataataacaaataatataatattaataaacagataaatataaaGC
>KF256863.1;tax=d:Eukarya,p:Arthropoda,c:Insecta,o:Odonata,f:Macromiidae,g:Macromia,s:Macromia manchurica
GCtttatatttatttgattatttatattatattatttattattattttaGGTAAATATTTTGTTGGGGTGACAAAAATATATAATTAACTTTTTTATTTTAATTACATTGATTTATGAATAAGAGATCCATTATTACTGATTGTTAGATTAAGT
>DQ202297.1;tax=d:Eukarya,p:Arthropoda,c:Insecta,o:Diptera,f:Culicidae,g:Anopheles,s:Anopheles culicifacies
TctttatttttataaattataatttataaagaattttaaaaattatattttaaataaaattttactggggtggtattaaaattaaattaacttttattatttattaacatatatttatgattaaaGGATCCTGTTATATGGATTAAAAATTTAAGT
>KC992671.1;tax=d:Eukarya,p:Arthropoda,c:Insecta,o:Coleoptera,f:Hydrophilidae,g:Enochrus,s:Enochrus sp. SLE0241
GAattttattttatttattttgatgattattttGTTGGGGTGACAAGAAAATATAATAAACtttttttttATAATAACATTATTTTATGAATATTTGATCCGTATGTTATGATTATAAGATTAAATTACCTTAGGGATAACAGCGT
>KC992679.1;tax=d:Eukarya,p:Arthropoda,c:Insecta,o:Coleoptera,f:Hydrophilidae,g:Helochares,s:Helochares sp. SLE0034
AATATTTTAGTTTTATACATTTAAGAATTTATTTGTATTTAAGCTTAAAATATTAATTTGTTGGGGTGACCAAAAAattttataaactttttttattaatttacatttatttatgattatttGATCCATGTTTTATGATTAAAAGATTAAAT
>KC992714.1;tax=d:Eukarya,p:Arthropoda,c:Insecta,o:Coleoptera,f:Hydrophilidae,g:Tropisternus,s:Tropisternus collaris
gtttaataaattataatgattttttgtttttaagaattaaattttttaaagttgtttatttaTTTGATTGGGGTGattagaaaatttatttaacttttctttattttttacattaatttatgtttaATTGATCCAATTATTTTGATTAAAAGAGTAAAT
>KC992715.1;tax=d:Eukarya,p:Arthropoda,c:Insecta,o:Coleoptera,f:Hydrophilidae,g:Tropisternus,s:Tropisternus lateralis
GTTTAATAAATTAAAATGATTTTTTGTTCTTAAGAATTTAATTTTATAAAGTTGTTTGTTTATTTGATTGGGGTGATTAGAAAATTAATATAACTTTTCTTTACTTTTTACATTAATTTATGTTTAATTGATCCAATTATTTTGATTAAAAGAGTAAAT
>DQ397915.1;tax=d:Eukarya,p:Arthropoda,c:Insecta,o:Diptera,f:Culicidae,g:Aedes,s:Aedes japonicus
CtttattttttttaattataaattaaaaagaataattaaatttataatttaataaaaaattttgctggggtggtattaaaatttaaataacttttaTAATTTATTTACATTAATATATGAATAATTGATCCAGTTTTATTGATTAAAAAATTAAGT
>KF369628.1;tax=d:Eukarya,p:Arthropoda,c:Insecta,o:Odonata,f:Coenagrionidae,g:Argia,s:Argia sp. BOLD:ACG0190
GCTTTACATTAAATTTTTTGATGTCTTCTAGTTAAATACTTTGATATTAATTTATTTAATGTTTTGTTGGGGTGACAATAAAATATAATAAACTTTTTATATAGTTTACATTTATTTATGGCTATTTGATCCAGTATTATTGATCATTAGATTAAGTTACCTTAGGGATAACAGCGT
>AB862986.1;tax=d:Eukarya,p:Arthropoda,c:Insecta,o:Diptera,f:Simuliidae,g:Simulium,s:Simulium capillatum
gctttatataataaatatttaaattattaagatttattaaatttagtttttgtattatattttGTTGGGGTGACAATAAAATTTATAAAACTTTTATTTTTATTTTACATTGATTTATGATTATATGATCCAGTTTTATTGATTATAAATTTAAGTTACCTTAGGGATAACAGCGT
>LC656124.1;tax=d:Eukarya,p:Arthropoda,c:Insecta,o:Ephemeroptera,f:Ephemerellidae,g:Drunella,s:Drunella basalis
ACTTTATAAAGTGGAGTCGAGCTTTTAGAAAAATATTTTCTCGTATTTAAGCTTTATTGCGTTGGGGTGATGGGGTAATAAACTAACTTATCTTAACTGAAACAAGATAATTGAATAAAGGATCCATAAATAATGATTAAAAAATTAAGT
>AB679165.1;tax=d:Eukarya,p:Arthropoda,c:Insecta,o:Hemiptera,f:Gerridae,g:Gerris,s:Gerris cf. insularis 'type B'
AGTTAACtttatttattaatttttgttttttgtttataaaataattttttaGAATATAAAGTTTTGTTGGGGTGACATTAAAATTTATTTAACTTTTAATATTTTTATTCATTAATATATGTTTCTTTGATCCAAAATTTTTGATTATAAGATTAACT
>AB893948.1;tax=d:Eukarya,p:Arthropoda,c:Insecta,o:Diptera,f:Simuliidae,g:Simulium,s:Simulium atipornae
GctttatataatttatatttaaattattaagatttttcaaatttaattattttattatattttGTTGGGGTGACAATAAAATTTATAAAACTTTTATTTTTATTAACCATTTATTTATGATTATATGATCCAGTTTTATTGATTATAAATTTAA
>EF623195.1;tax=d:Eukarya,p:Arthropoda,c:Insecta,o:Plecoptera,f:Nemouridae,g:Amphinemura,s:Amphinemura sulcicollis
GctttatatttttcggtaattatttgtttagtttattttttataagggccaaaaaaatattttGTTGGGGTGACAGGAAGATAAATAAAACTCTTTTTAGCTTATTTCCACTGATTTGTGATTTATTGATCCATTATTATTGATTATAAGACTAAGT
>AY425221.1;tax=d:Eukarya,p:Arthropoda,c:Insecta,o:Hemiptera,f:Gerridae,g:Gerris,s:Gerris alacris
AGttaatcttataatcaaaaattttggatcaaaaaaacataaattaatgaataaaatattaaaagttaaataaattttaatGTCACCCCAACAAAACTTTATATTCtaaaaaattgtttaataaacaaaaaacaataattaataaataaagtaaaCT
>AY425194.1;tax=d:Eukarya,p:Arthropoda,c:Insecta,o:Hemiptera,f:Gerridae,g:Gerris,s:Gerris argentatus
AGttaatcttataatcaaaaattctggatcaaaaaaacataaattaatgaataaaatattaaaagttaaataaattttaatGTCACCCCAACAAAACTTTATATTctaaaaaattatttaataaacaaaaaataataattaataaataaagtaaaCT
>AY425193.1;tax=d:Eukarya,p:Arthropoda,c:Insecta,o:Hemiptera,f:Gerridae,g:Gerris,s:Gerris argenticollis
AGttaatcttataatcaaaaattctggatcaaaaaaacataaattaatgaataaaatattaaaagttaaataaattttaatGTCACCCCAACAAAACTTTATATTctaaaaaattgtttaatcaacaaaaaataataattaataaataaagtaaaCT
>AY951329.1;tax=d:Eukarya,p:Arthropoda,c:Insecta,o:Hemiptera,f:Gerridae,g:Gerris,s:Gerris argenticollis
AGttaatcttataatcaaaaattctggatcaaaaaaacataaattaatgaataaattaataaaagttaaataaattttaatGTCACCCCAACAAAACTTTATATTctaaaaaattatttaataaacaaaaaataataattaataaataaagtaaaCT
>AY425184.1;tax=d:Eukarya,p:Arthropoda,c:Insecta,o:Hemiptera,f:Gerridae,g:Gerris,s:Gerris asper
AGttaatcttataatcaaaaattctggatcaaaaaaacataaattaatgaataaaaatattaaaagttaaataaattttaatGTCACCCCAACAAAACTTTATATTCtaaaaaattgtttaataaacaaaaaacaaaaattaataaataaagtaaaCT
>AY425195.1;tax=d:Eukarya,p:Arthropoda,c:Insecta,o:Hemiptera,f:Gerridae,g:Gerris,s:Gerris gibbifer
AGttaatcttataatcaaaaattctggatcaaaaaaacataaattaatgaataaaatattaaaagttaaataaattttaatGTCACCCCAACAAAACTTTATATTCtaaaaaattgtttaataaacaaaaaacaataattaataaataaagtaaaCT
>AY425207.1;tax=d:Eukarya,p:Arthropoda,c:Insecta,o:Hemiptera,f:Gerridae,g:Gerris,s:Gerris incognitus
AGTTAATCTTATAATCAAAAATTCTGGATCAAAAAAACATAAATTAATGAATATAAATATTAAAAGTTTAATAAATTTTAATGTCACCCCAACAAAACTTTATATTctaaaaaattgtttaattaacaaaaaacaaaaacttataaataaagtaaaCT
>AY425231.1;tax=d:Eukarya,p:Arthropoda,c:Insecta,o:Hemiptera,f:Gerridae,g:Gerris,s:Gerris lateralis
AGttaatcttataatcaaaaattctggatcaaaaaaacataaattaatgaataaaaatattaaaagttaaataaattttaatGTCACCCCAACAAAACTTTATATTCtaaaaaattgtttaataaacaaaaaacaaaaattaataaataaagtaaaCT
>AY425224.1;tax=d:Eukarya,p:Arthropoda,c:Insecta,o:Hemiptera,f:Gerridae,g:Gerris,s:Gerris maculatus
AGttaatcttataatcaaaaattctggatcaaaaaaacataaattaatgaataaaatattaaaagttaaataaattttaatGTCACCCCAACAAAACTTTATATTctaaaaaattgtttaataaacaaaaaacaataattaataaataaaGTGAACT
>AY425219.1;tax=d:Eukarya,p:Arthropoda,c:Insecta,o:Hemiptera,f:Gerridae,g:Gerris,s:Gerris odontogaster
AGttaatcttataatcaaaaattctggatcaaaaaaacataaattaatgaataaaatattaaaagttaaataaattttaatGTCACCCCAACAAAACTTTATATTctaaaaaattatttaataaacaaaaaataataattaataaataaagtaaaCT
>AY425206.1;tax=d:Eukarya,p:Arthropoda,c:Insecta,o:Hemiptera,f:Gerridae,g:Gerris,s:Gerris sphagnetorum
AGTTAATCTTATAATCAAAAATTCTGGATCAAaaaaacataaattaatgaaaattaatattaaaagttaaataaattttaaTGTCACCCCAACAAAActatatattctaaaataatatttaattaacaaaaaataaaaatttataaataaagtaaaCT
>AY425223.1;tax=d:Eukarya,p:Arthropoda,c:Insecta,o:Hemiptera,f:Gerridae,g:Gerris,s:Gerris swakopensis
AGTTAATCTTATAATCAAAAGTTCTGGATCAAAAAAACATAAATTTATGAATAAAATATTAAAAGTTAAATAAATTTTAATGTCACCCCAACAAAACTTTATATTCtaaaaaattatttaataaacaaaaaataatatttaataaataaagtaaaCT
>AY425187.1;tax=d:Eukarya,p:Arthropoda,c:Insecta,o:Hemiptera,f:Gerridae,g:Gerris,s:Gerris thoracicus
AGttaatcttataatcaaaaattctggatcaaaaaaacataaattaatgaataaaatattaaaagttaaataaattttaatGTCACCCCAACAAAACTTTATATTCtaaaaaattgtataattaacaaaaaacaataattaataaataaagtaaaCT
>KF755233.1;tax=d:Eukarya,p:Arthropoda,c:Insecta,o:Coleoptera,f:Hydrophilidae,g:Enochrus,s:Enochrus diffusus
TTAATAGTTTAATTTTTATTAACCTTAGGAATTTATAGTTAATAAAAATATAATTATTTGGTTGGGGTGATTAGAAAATTTAATTAACTTTTGTTTTATATAAACATAGATTTATGAATATTTGATCCATTATTAGTGATTATAAGATTAA
>KF755255.1;tax=d:Eukarya,p:Arthropoda,c:Insecta,o:Coleoptera,f:Hydrophilidae,g:Enochrus,s:Enochrus hamifer
ttaatagtttagtttttattaattttaggaatttatatttaattgggatataattatttGGTTGGGGTGATTAGAAAATTTAATTAACTTTTGTTTTATATAAACATAGATTTATGAATATTTGATCCATTATTAGTGATTATAAGATTAA
>KF755258.1;tax=d:Eukarya,p:Arthropoda,c:Insecta,o:Coleoptera,f:Hydrophilidae,g:Enochrus,s:Enochrus morenae
GAATTAAATTTTAATTTTTTATAAATTATTTGGTTGGGGTGACTAGAAAATTTAAATAACTTTTATATTATTATACCATTTATTTATGAGTAATTGATCCATTATTTATGATTATAAGATTAAATTACCTTAGGGATAACAGCGT
>KF755287.1;tax=d:Eukarya,p:Arthropoda,c:Insecta,o:Coleoptera,f:Hydrophilidae,g:Hydrobius,s:Hydrobius convexus
GtttaatatttttataattattatttttaggtatttaaatttagtatatttgataaaatattttGTTGGGGTGACCGAAAaatttaaataacttttttttattttaacattaatttatgattttttgatccagtatttttgattaTAAGATTAAAT
>KF755275.1;tax=d:Eukarya,p:Arthropoda,c:Insecta,o:Coleoptera,f:Hydrophilidae,g:Enochrus,s:Enochrus (Methydrus) sp. IBE-AB87
gtttaataattattaaattttttatgattaggaattttattattaattaattgaaatatttattTTGTTGGGGTGATATAAAAATTTAATAAACTTTTTATTAATATAAACATATTTATATGAGTATTTGATCCACTATTTGTGATTATAAGATTAAAT
>KF755276.1;tax=d:Eukarya,p:Arthropoda,c:Insecta,o:Coleoptera,f:Hydrophilidae,g:Enochrus,s:Enochrus (Hugoscottia) sp. IBE-AB88
GAATTTTATTTAATTTATTTTGATGATTATTTTGTTGGGGTGACaaaaaaatataanaaaCtttttttttATGAATACATTTATTTATGATTATTTGATCCGTTATTTATGATTATAAGATTAAATTACCTTAGGGATAACAGCGT
>KF755277.1;tax=d:Eukarya,p:Arthropoda,c:Insecta,o:Coleoptera,f:Hydrophilidae,g:Enochrus,s:Enochrus (Hugoscottia) sp. IBE-AB89
GAATTTTATTTAATTTATTTTGATGATTATTTTGTTGGGGTGACAAAAAAATATAATAAACtttttttttATGAATACATTTATTTATGATTATTTGATCCGTTATTTATGATTATAAGATTAAATTACCTTAGGGATAACAGCGT
>KF771164.1;tax=d:Eukarya,p:Arthropoda,c:Malacostraca,o:Decapoda,f:Cambaridae,g:Orconectes,s:Orconectes sp. 217
ActttatatttaaaggtataaattatttttatttaaagattttattttaaaatatttGGCTGGGGCGGCGAGGATATTATATTTAGTAACTGTTCttttttttAACAATAATATTTGGTTTAATGATCCTAATAAGGAATTAAGATTAAGTT
>KF771161.1;tax=d:Eukarya,p:Arthropoda,c:Malacostraca,o:Decapoda,f:Cambaridae,g:Orconectes,s:Orconectes sp. 221
ActttatatttaaaggtataaattatttttatttaaatattttattttaaaatatttGGCTGGGGCGGCGAGGATATTGTATTTAGTAACTGTTCttttttttAACAATAATATTTGGTTTAATGATCCTAATAAGGAATTAAGATTAAGTT
>KF771154.1;tax=d:Eukarya,p:Arthropoda,c:Malacostraca,o:Decapoda,f:Cambaridae,g:Orconectes,s:Orconectes sp. 224
ActttatatttaaaggtataaattatttttatttaaagattttattttaaaatatttGGCTGGGGCGGCGAGGATATTATATTTAGTAACTGTTCttttttttttAACAATAATATTTGGTTTAATGATCCTAATAAGGAATTAAGATTAAGT
>KF771144.1;tax=d:Eukarya,p:Arthropoda,c:Malacostraca,o:Decapoda,f:Cambaridae,g:Orconectes,s:Orconectes sp. 322
ActttatatttaaaggtaaaaattatttttatttatatattttatttaaaaatatttGGCTGGGGCGGCAAGGATAGGGTATAAAGTAACTGTTCtttttttttACAATAATATTTGGTTTAATGATCCTAAAAAGGAATAAAGATTAAGTT
>KF771173.1;tax=d:Eukarya,p:Arthropoda,c:Malacostraca,o:Decapoda,f:Cambaridae,g:Orconectes,s:Orconectes sp. 324
ActttatatttagaagtataaattatttttatttaaagattttattttaaaatatttGGCTGGGGCGGCGAGGATACTATATTTAGTAACTGTTCttttttttAACAATAATATTTGGTTTAATGATCCTAATAAGGAATTAAGATTAAGTT
>KF771170.1;tax=d:Eukarya,p:Arthropoda,c:Malacostraca,o:Decapoda,f:Cambaridae,g:Orconectes,s:Orconectes sp. 325
ACTTTATATTTAAAGGTGTAAATTATTTTTATTTAAAGATTTCATTTTAAAATATTTGGCTGGGGCGGCGAGGATACTATATTTAGTAACTGTTCttttttttAACAATAATATTTGGTTTAATGATCCTAAAAAGGAATTAAGATTAAGTT
>KF575563.1;tax=d:Eukarya,p:Arthropoda,c:Insecta,o:Coleoptera,f:Dytiscidae,g:Celina,s:Celina imitatrix
tttatattttaaaatataattatatttaagattattttatatattattttgagaatattttattGGGGTAATAAGAAGATTAAATTAATTCTTTTCATTTTTTACAAAGATTATTGATTGGATGATCCATTTTTAGTGATTATAAGATTAAGT
>KF438107.1;tax=d:Eukarya,p:Arthropoda,c:Insecta,o:Ephemeroptera,f:Baetidae,g:Baetis,s:Baetis cyrneus
TCTTTATATAGAAAACTCCACACCCCCTTGACGTTAAACCCGGGGAGCTTCAATATATTTAGTTGGGGTGACGCGAAGTCATAAACACTTCTTACTGGCACAATAATTTTAGGTTTAATGACCCGGCTAGCCGATCAAAAAATCAAGT
>KF438106.1;tax=d:Eukarya,p:Arthropoda,c:Insecta,o:Ephemeroptera,f:Baetidae,g:Baetis,s:Baetis ingridae
TCTTCATATAGTAAATTTTACTAACCGTCGAAGTTTGAATCGTAAAATGTTAATATATTTAGTTGGGGTGACACGAAGTCGTAAACACTTTTTATCACACAAAAATTTAAGGACAGATGACCCGGTTAGCCGATCAAAAAATTAAGT
>MZ261913.1;tax=d:Eukarya,p:Arthropoda,c:Insecta,o:Diptera,f:Chironomidae,g:Microchironomus,s:Microchironomus tabarui
ACTTAATTTTAAAATCCAAAATATCAGGATCTTTTATTTTAACTATTATTAAATAAATAATATAAAGAGTTAATTAAATCTTTAAATCACCCCAATCAAATAACTAATTTACAAAATTTTTACTATTCTAATAAAATAATATAAATTTATATTATAAAGC
>MW642300.1;tax=d:Eukarya,p:Arthropoda,c:Insecta,o:Megaloptera,f:Sialidae,g:Sialis,s:Sialis koreana
ACTTAATCTTTTAATCAATAAAATTGGATCATtttttcataaataaatggtttaaaaaataaaaagtttaataaatttttatatcaccccaataaaataatctaaattttaataaatattataattctaataattttttaaaactttaaatataaAGA
>MW642262.1;tax=d:Eukarya,p:Arthropoda,c:Insecta,o:Megaloptera,f:Sialidae,g:Sialis,s:Sialis longidens
ACTTAATCTTTTAATCAATAAAATTGGATCATTTTTTCATAAATTAATGGTTTTAAAAATAAAAAgttttataaatttttatatcaccccaataaaataatttaaattttaataaatattataattctaataattttttaaagcctaaaatataaAGA
>KJ637887.1;tax=d:Eukarya,p:Arthropoda,c:Insecta,o:Coleoptera,f:Dytiscidae,g:Rhantus,s:Rhantus andinus
tataaattttaatagttttaattaagaatattttatttattattattatttatattttattGGGGTAATAAAAAGATTAAATTAATTCTTTTTTTATTTAAACATTTATTTATGATTAAATGATCCAATATTTTTGATTAAAAGATTAAGT
>KJ637899.1;tax=d:Eukarya,p:Arthropoda,c:Insecta,o:Coleoptera,f:Dytiscidae,g:Rhantus,s:Rhantus notaticollis
tttatataaattttaataattttaattaagaatatcttatttattattattatttatattttattGGGGTAATAAAAAGATTAAATTAATTCTTTTTTTATTTAAACATTAATTTATGAATAAATGATCCAATATTTTTGATTAAAAGATTAA
>KJ637888.1;tax=d:Eukarya,p:Arthropoda,c:Insecta,o:Coleoptera,f:Dytiscidae,g:Rhantus,s:Rhantus phocaenarum
ctttatataaattttaataattttatttaagaataattaatttattattattatttatattttattGGGGTAATAGAAAGATTAAAAAAATTCTTTTTTTATTTAAACATTAATTTATGATTATATGATCCAATATTTTTGATTAAAAGATTAAGT
>KJ637890.1;tax=d:Eukarya,p:Arthropoda,c:Insecta,o:Coleoptera,f:Dytiscidae,g:Rhantus,s:Rhantus souzannae
tataagttttaataattttaattaagaataatttatttattattattatttatattttattGGGGTAATAAAAAGATTAAATAAATTCTTTTTTTATTTAAACATTAATTTATGATTATTTGATCCAATTATTTTGATTAAAAGATTAAGT
>KJ637896.1;tax=d:Eukarya,p:Arthropoda,c:Insecta,o:Coleoptera,f:Dytiscidae,g:Rhantus,s:Rhantus sp. MB1222
tataaattttaatagttttaattaagaatattttatttattattattatttatattttattGGGGTAATAAAAAGATTAAATTAATTCTTTTTTTATTTAAACATTTATTTATGATTAAATGATCCAATATTTTTGATTAAAAGATTAAGT
>KJ637893.1;tax=d:Eukarya,p:Arthropoda,c:Insecta,o:Coleoptera,f:Dytiscidae,g:Rhantus,s:Rhantus sp. MB3940
tataaattttaatagttttaattaagaatattttatttattattattatttatattttattGGGGTAATAAAAAGATTAAATTAATTCTTTTTTTATTTAAACATTTATTTATGATTAAATGATCCAATATTTTTGATTAAAAGATTAAGT
>KF438112.1;tax=d:Eukarya,p:Arthropoda,c:Insecta,o:Ephemeroptera,f:Baetidae,g:Baetis,s:Baetis canariensis
TCTTTATATAGAAAATTTTACTAAATGTTGTAGTTCGACCCGTAAAATATTAATATATTTAGTTGGGGTGACACGAAGTCATAAACACTTCTTTTTAAACAAAAATATAAGGTAAGATGACCCGGTTAGCCGATCAAAAAATTAAGT
>KF438113.1;tax=d:Eukarya,p:Arthropoda,c:Insecta,o:Ephemeroptera,f:Baetidae,g:Baetis,s:Baetis pseudorhodani
TCTTTATATAGAAATTTTTACTAAATATTGAAGTTCAGCCCGTAAAATGTTAATATATTTAGTTGGGGTGACACGAAGTCATAAACACTTCTTTTGAAACAAAAATTTAAGGTTAAATGACCCGGCTAGCCGATCAAAAAATTAAGTTACCTTGGGGATAACAGCGT
>KF438121.1;tax=d:Eukarya,p:Arthropoda,c:Insecta,o:Ephemeroptera,f:Baetidae,g:Baetis,s:Baetis pseudorhodani
TCTTTATATAGAAGTTTTTACTAAATATTGAAGTTCAGCCCGTAAAATGTTAATATATTTAGTTGGGGTGACACGAAGTCATAAACACTTCTTTTGAAACAAAAATTTAAGGTTAAATGACCCGGCTAGCCGATCAAAAAATTAAGTTACCTTGGGGATAACAGCGT
>KF438117.1;tax=d:Eukarya,p:Arthropoda,c:Insecta,o:Ephemeroptera,f:Baetidae,g:Baetis,s:Baetis atlanticus
TCTTTATATAGAAATTTTTACTAAACATCGCAGCTTTAATCGTAAATTGTTAATATATTTAGTTGGGGTGACACGAAGTCATAAACACTTTTTTGTACACAAAAATTTAAGGGTAAATGACCCGGTTAGCCGATCAAAAAATTAAGT
>KF438116.1;tax=d:Eukarya,p:Arthropoda,c:Insecta,o:Ephemeroptera,f:Baetidae,g:Baetis,s:Baetis enigmaticus
TCTTTATATAGAAAATTTTACTAAATATTGTAGTACATCTCGTAAAATGTTAATATATTTAGTTGGGGTGACACGAAGTCATAAACACTTCTTTTTAAACAAAAATATAAGGTTAAATGACCCGGCTAGCCGATCAAAAAATTAAGT
>KF828200.1;tax=d:Eukarya,p:Arthropoda,c:Malacostraca,o:Decapoda,f:Cambaridae,g:Procambarus,s:Procambarus shermani
ACTTTATATTTTTGATATAGTAGTTAGTTTTATTTAAGAGTATTATTTTAAAATATTTGGTTGGGGTGACAAGGATAAAATATATAATAACTGTCttttttttttACAGTAATGTTTGGTTTAGTGATCCTAGAAGGGATTAAAGATTAAGT
>AB056747.1;tax=d:Eukarya,p:Arthropoda,c:Insecta,o:Diptera,f:Simuliidae,g:Prosimulium,s:Prosimulium kiotoense
gctttatataaaaaatatttaacttatttagatttttcatatttaattattattttatattttGTTGGGGTGACAATAAAATTTATAAAACTTTTATTTTTTATTTACATTAATTTATGACTAAATGATCCAGTTTTATTGATTATAAAATTAAGT
>AB056738.1;tax=d:Eukarya,p:Arthropoda,c:Insecta,o:Diptera,f:Simuliidae,g:Simulium,s:Simulium bonninense
GCtttatataattaatatttaaattattaagatttttaagatttaaatattaaattgtattttGTTGGGGTGACAATAAAATTTATAAAACTTTTATTTTTATTTAACATTAATTTATGATTAAATGATCCAGTTTTATTGATTATAAATTTAAGT
>AB056742.1;tax=d:Eukarya,p:Arthropoda,c:Insecta,o:Diptera,f:Simuliidae,g:Simulium,s:Simulium palauense
GctttatataatatttatttaaattattaagatttattaaatttaatttttgtattatattttGTTGGGGTGACAATAAAATTTATAAAACTTTTATTTTTATTTTACATTAATTTATGTTTATATGATCCAGTTTTATTGATTATAAATTTAAGTTACCTTAGGGATAACAGCGT
>AB056744.1;tax=d:Eukarya,p:Arthropoda,c:Insecta,o:Diptera,f:Simuliidae,g:Simulium,s:Simulium farciminis
GCTTTATATAGCTAATATTTAAATTATTATGATTTTTTAAATTTAATTGTTAAGCTATATTTTGTTGGGGTGACAATAAAATTTATAAAACTTTTATTTTATTTTAACATTAATTTATGGTTAAATGATCCAGTTTTATTGATTATAAATTTAAGT
>AB056745.1;tax=d:Eukarya,p:Arthropoda,c:Insecta,o:Diptera,f:Simuliidae,g:Simulium,s:Simulium aokii
GctttatataatttatatttaaattattaagattttttaaatttaattattttattatattttgttggggtgacaataaaatttataaaacttttaTTTTTATTAACCATTTATTTATGAATATATGATCCAGTTTTATTGATTATAAATTTAA
>AB056746.1;tax=d:Eukarya,p:Arthropoda,c:Insecta,o:Diptera,f:Simuliidae,g:Simulium,s:Simulium quinquestriatum
GCtttatataatttttatttaaattattaagatttcttaaatttaattatttcattatattttGTTGGGGTGACAATAAAATTTATAAAACTTTTATTTTTATTTACCATTAATATATGTTTATATGATCCAGTTTTATTGATTATAAATTTAAGT
>AB056733.1;tax=d:Eukarya,p:Arthropoda,c:Insecta,o:Diptera,f:Simuliidae,g:Simulium,s:Simulium saitoi
GctttatataataaatatttaatttattaagattttttaaatttagttattttattgtattttGTTGGGGTGACAATAAAATTTATAAAACTTTTATTTTTATTTAACATTAATTTATGTTTAAATGATCCAGTTTTATTGATTATAAATTTAAGT
>AB056734.1;tax=d:Eukarya,p:Arthropoda,c:Insecta,o:Diptera,f:Simuliidae,g:Simulium,s:Simulium sasai
GctttatataataaatatttaatttattaagatttatcaaatttagttattttattatattttGTTGGGGTGACAATAAAATTTATAAAACTTTTATTTTTATTTAACATTAATTTATGATTAAATGATCCAGTTTTATTGATTATAAATTTAAGT
>AB056740.1;tax=d:Eukarya,p:Arthropoda,c:Insecta,o:Diptera,f:Simuliidae,g:Simulium,s:Simulium uchidai
GctttatataattaatatttaagttattaagatttttaaaatttaattattaaattatattttGTTGGGGTGACAATAAAATTTATAAAACTTTTATTTTTATTTAACATTAATTTATGATTAAATGATCCAGTTTTATTGATTATAAATTTAAGT
>AB056743.1;tax=d:Eukarya,p:Arthropoda,c:Insecta,o:Diptera,f:Simuliidae,g:Simulium,s:Simulium whartoni
GCtttatataataaatatttaaattattaagattttttaagtttaatttttgtattatattttGTTGGGGTGACAATAAAATTTATAAAACTTTTATTTATTTTTAACATTGATTTATGATTATATGATCCAGTTTTATTGATTATAAATTTAAGT
>AB056728.1;tax=d:Eukarya,p:Arthropoda,c:Insecta,o:Diptera,f:Simuliidae,g:Simulium,s:Simulium feuerborni
GctttatataataaatatttaatttattaagatttatcaaatttagttattttattatattttGTTGGGGTGACAATAAAATTTATAAAACTTTTATTTTTATTTAACATTAATTTATGATTAAATGATCCAGTTTTATTGATTATAAATTTAAGT
>AB056729.1;tax=d:Eukarya,p:Arthropoda,c:Insecta,o:Diptera,f:Simuliidae,g:Simulium,s:Simulium feuerborni
GCtttatataataaatatttaatttattaagatttatcaaatttagttattttattgtattttGTTGGGGTGACAATAAAATTTATAAAACTTTTATTTTTATTTAACATTAATTTATGAATAAATGATCCAGTTTTATTGATTATAAATTTAAGT
>AB056730.1;tax=d:Eukarya,p:Arthropoda,c:Insecta,o:Diptera,f:Simuliidae,g:Simulium,s:Simulium mie
GCtttatataatatatatttaatttattaagatttattaaatttagttattttgttatattttGTTGGGGTGACAATAAAATTTATAAAACTTTTATTTTTAGTTAACATTAATTTATGATTAAATGATCCAGTTTTATTGATTATAAATTTAAGTT
>AB056735.1;tax=d:Eukarya,p:Arthropoda,c:Insecta,o:Diptera,f:Simuliidae,g:Simulium,s:Simulium aureohirtum
GctttatataagtagtatctaatttattaagattttttaaatttagttatttatttatattttGTTGGGGTGACAATAAAATCTATAAAACTTTTATTTTTATTTAACATTAATTTATGAGTAAATGATCCAGTTTTATTGATTATAAATTTAAGT
>AB056737.1;tax=d:Eukarya,p:Arthropoda,c:Insecta,o:Diptera,f:Simuliidae,g:Simulium,s:Simulium ornatipes
GctttatataactaatatttaatttattaagttttttaaaaattaattatttatttatattttGTTGGGGTGACAATAAAACTTATTAAACTTTTATTTTTATTTAACATTAATTTATGGCTAAATGATCCAGTTTTATTGATTATAAATTTAAGT
>AB056739.1;tax=d:Eukarya,p:Arthropoda,c:Insecta,o:Diptera,f:Simuliidae,g:Simulium,s:Simulium subcostatum
GctttatataattaatatttaagttattaagatttttaaaatttaattattaaattgtattttGTTGGGGTGACAATAAAATTTATAAAACTTTTATTTTTATTTAACATTAATTTATGGCTAAATGATCCAGTTTTATTGATTATAAATTTAAGT
>AB056741.1;tax=d:Eukarya,p:Arthropoda,c:Insecta,o:Diptera,f:Simuliidae,g:Simulium,s:Simulium konoi
GctttatatacttattatttaaattatttagattttttaagtttaattattttagtatattttGTTGGGGTGACAATAAAATTTATAAAACTTTTATTTTTATTTAACATTAATTTATGAATAAATGATCCAGTTTTATTGATTATAAATTTAAGT
>MW465237.1;tax=d:Eukarya,p:Arthropoda,c:Insecta,o:Coleoptera,f:Dytiscidae,g:Deronectes,s:Deronectes angusi
TAAGGTAACTTAATCTTATAATCACTATAAATGGATCAATTAATCAATTATTATTGTTAAACTTtaaaaagaatttatataatctccctattaccccaataaaatataaaaaaatatagttaataaaaacatctaaaataaaaatataGATTCTTATATAAAGA
>HE613681.1;tax=d:Eukarya,p:Arthropoda,c:Insecta,o:Coleoptera,f:Dytiscidae,g:Deronectes,s:Deronectes depressicollis
cttaatataatattttaaaattttatttaagattatttaattagttttattattttatattttattGGGGTAATAAAAAGATTAAATAAATTCTTTTTCATATTTAACAGTAATAATTGATTATTTGATCCATTAGTAATGATTATAAGATTAAGT
>MW465239.1;tax=d:Eukarya,p:Arthropoda,c:Insecta,o:Coleoptera,f:Dytiscidae,g:Deronectes,s:Deronectes hispanicus
ACTTAATCTTATAATCACTATTAATGGATCAAATAATCAATTATAATTGTaaaataaaaaaaaGAATTAATTTAATCTTTTTATTACCCcaataaaatataaaataataaaattaataaaataatcttaaataaaattttaaaataTTATATTAAG
>HE613683.1;tax=d:Eukarya,p:Arthropoda,c:Insecta,o:Coleoptera,f:Dytiscidae,g:Deronectes,s:Deronectes moestus
attttaaaattttatttaggatttttttattaattttattattttgtattttattGGGGTAATAAAAAGATTAAATTAATTCTTTTTCATATTATACAATAATAATTGGTTATTTGATCCATTAATAGTGATTATAAGATTAAGT
>HE613726.1;tax=d:Eukarya,p:Arthropoda,c:Insecta,o:Coleoptera,f:Dytiscidae,g:Deronectes,s:Deronectes moestus
attttaaaattttatttaagatttttttattaattttattattttatattttattggggtaataaaaagattaaattaattctttttcatattatACAATAATAATTGGTTATTTGATCCATTAATAGTGATTATAAGATTAAGT
>MW465240.1;tax=d:Eukarya,p:Arthropoda,c:Insecta,o:Coleoptera,f:Dytiscidae,g:Deronectes,s:Deronectes moestus
ACTTAATCTTATAATCACTATTAATGGATCAAATAACCAATTATTATTGTATAATATGAAAAAGAATTAATTTAATCTTTTTATTACCCCaataaaatacaaaataataaaattaataaaaaaatcctaaataaaattttaaaat
>AY071776.1;tax=d:Eukarya,p:Arthropoda,c:Insecta,o:Coleoptera,f:Dytiscidae,g:Coptotomus,s:Coptotomus lenticus
ctttatattaaatttattaattttaataaagaataatttattttttaatatatttaatattttattggggtaataaaaagattaataaaattCttttttttATTATACATAAATGAATGGTTATATGATCCAATATTATTGATTTAAAGATTAAGT
>GQ256022.1;tax=d:Eukarya,p:Arthropoda,c:Insecta,o:Odonata,f:Coenagrionidae,g:Nehalennia,s:Nehalennia irene
GCTTTATATTACTTATTTTAGTATTACTTTGTTTTATAATTTAGTATTAACTTAATTGATATTTTGTTGGGGTGACAAAAATATATATTTAACTTTTATTTTTAATTAACATTAATATATGATTATTGGATCCATTATTATTGATCATTAGATTAAGTTACCTTAGGGATAACAGCGT
>GQ256023.1;tax=d:Eukarya,p:Arthropoda,c:Insecta,o:Odonata,f:Coenagrionidae,g:Nehalennia,s:Nehalennia irene
GCTTTATATTACTTATTTTAGTATTACTTTGTTTTATAATTTAGTATTAACTTAATTGATATTTTGTTGGGGTGACAAAAATATATATTTAACTTTTATTTTTAATTAACATTAATATATGATTATTGGATCCATTATTATTGATCATCAGATTAAGTTACCTTAGGGATAACAGCGT
>GQ256026.1;tax=d:Eukarya,p:Arthropoda,c:Insecta,o:Odonata,f:Coenagrionidae,g:Nehalennia,s:Nehalennia irene
GCTTTATATTACTTATTTTAGTATTACTTTGTTTTATAATTTAGTATTAACTTAATTGATATTTTGTTGGGGTGACAAAAATATATATTTAACTTTTATTTTTAATTAACATTAATATATGATTATTGGATCCATTATTATTGATCATCAAATTAAGTTACCTTAGGGATAACAGCGT
>GQ256029.1;tax=d:Eukarya,p:Arthropoda,c:Insecta,o:Odonata,f:Coenagrionidae,g:Nehalennia,s:Nehalennia irene
GCTTTATATTACTTATTTTAGTATTACTTTGTTTTATAATTTAGTATTAACTTAAATGATATTTTGTTGGGGTGACAAAAATATATATTTAACTTTTATTTTTAATTAACATTAATATATGATTATTGGATCCATTATTATTGATCATCAGATTAAGTTACCTTAGGGATAACAGCGT
>GQ256024.1;tax=d:Eukarya,p:Arthropoda,c:Insecta,o:Odonata,f:Coenagrionidae,g:Nehalennia,s:Nehalennia irene
GCTTTATATTACCTATTTTAGTATTACTTTGTTTTATAATTTAGTATTAACTTAATTGATATTTTGTTGGGGTGACAAAAATATATATTTAACTTTTATTTTTAATTAACATTAATATATGATTATTGGATCCATTATTATTGATCATCAGATTAAGT
>MT917139.1;tax=d:Eukarya,p:Arthropoda,c:Insecta,o:Diptera,f:Culicidae,g:Anopheles,s:Anopheles parensis
ACTTAAATTTTTAATCCATAAAACAGGATCTTTTATTCATATATAAATGTTAATAAATAATAAAagttaatttaattttaataccaccccagtaaaattttatttaaaatataatttttataattctttataaaatataatttataaaaataaaGA
>MT917141.1;tax=d:Eukarya,p:Arthropoda,c:Insecta,o:Diptera,f:Culicidae,g:Anopheles,s:Anopheles parensis
ACTTAAATTTTTAATCCATAAAACAGGATCTTTTATTCATATATAAATGTTAATAACTAATAAAagttaatttaattttaataccaccccagtaaaattttatttaaaatataatttttataattctttataaaatataatttataaaaataaaGA
>MT917143.1;tax=d:Eukarya,p:Arthropoda,c:Insecta,o:Diptera,f:Culicidae,g:Anopheles,s:Anopheles parensis
ACTTAAATTTTTAATCCATAAAACAGGATCTTTTATTCATATATAAATGTTAATAAATAATAAAagttaatttaattttaataccaccccagtaaaattttatttaaaatataatttttataattctctataaaatataatttataaaaataaaGA
>AY039264.1;tax=d:Eukarya,p:Arthropoda,c:Insecta,o:Coleoptera,f:Dytiscidae,g:Agabus,s:Agabus cf. nitidus IR-2001
ctttatattataaatattaattttaattaagaatattttattttttattatttataatattttatTGGGGTAATAGGAAGATTAATTTAATTCttttttttatttttACATTAATAAATGATTATATGATCCAATTTTATTGATTGAAAGATTAAGT
>AF428199.1;tax=d:Eukarya,p:Arthropoda,c:Insecta,o:Coleoptera,f:Dytiscidae,g:Agabus,s:Agabus alexandrae
ctttatattattaatattaattttaattaagaatattttattttttattatttataatattttatTGGGGTAATAGAAAGATTAATTTAATTCttttttttatttttACATTAATAAATGATTATATGATCCAATTTTATTGATTAAAAGATTAAGT
>AY039258.1;tax=d:Eukarya,p:Arthropoda,c:Insecta,o:Coleoptera,f:Dytiscidae,g:Agabus,s:Agabus biguttatus
ctttatattataaatattaattttaattaagaatattttattttttattatttataatattttatTGGGGTAATAGGAAGATTAATTTAATTCttttttttatttttACATTAATAAATGATTATATGATCCAATTTTATTGATTAAAAGATTAAGT
>AY039259.1;tax=d:Eukarya,p:Arthropoda,c:Insecta,o:Coleoptera,f:Dytiscidae,g:Agabus,s:Agabus biguttatus
CtttatattataaatattaattttaatcaagaatattttattttttattatttataatattttatTGGGGTAATAGGAAGATTAATTTAATTCttttttttatttttACATTAATAAATGATTATATGATCCAATTTTATTGATTAAAAGATTAAGT
>AY039260.1;tax=d:Eukarya,p:Arthropoda,c:Insecta,o:Coleoptera,f:Dytiscidae,g:Agabus,s:Agabus binotatus
CtttatattataaatattaattttaattaagaatattttattttttattatttatattattttattGGGGTAATAGGAAGATTAATTAAATTCttttttttatttttACATTAATAAATGATTATGTGATCCAATTATATTGATTAAAAGATTAAGT
>AY039265.1;tax=d:Eukarya,p:Arthropoda,c:Insecta,o:Coleoptera,f:Dytiscidae,g:Agabus,s:Agabus aubei
tttatattaattttaattaagaatattttattttttaatattaatagtattttattggggtaataaaaagattaatttaattctttttttatttttacattaatttatgattatattgatccaattttATTGATTAAAAGATTAAGT
>DQ397928.1;tax=d:Eukarya,p:Arthropoda,c:Insecta,o:Diptera,f:Culicidae,g:Aedes,s:Aedes flavopictus
TCtttatttttgttaattataaattaaaaagaataattaaatttataatttaataaaaaattttactggggtggtattaaaatttaattaaCTTTTATTATTTATTTACATTAATATATGAATATTTGATCCAATTATATTGATTAAAAAATTAAGT
>DQ397929.1;tax=d:Eukarya,p:Arthropoda,c:Insecta,o:Diptera,f:Culicidae,g:Aedes,s:Aedes flavopictus
TCtttatttttgttaattatgaattaaaaagaataattaaatttataatttaataaaaaattttactggggtggtattaaaatttaattaaCTTTTATTATTTATTTACATTAATATATGAATATTTGATCCAATTATATTGATTAAAAAATTAAGT
>LC641693.1;tax=d:Eukarya,p:Arthropoda,c:Insecta,o:Diptera,f:Chironomidae,g:Chironomus,s:Chironomus yoshimatsui
ACTTAATTTTTAAATCCAAAATATCAGGATCTTTATATTAACTATTATTAAAAAAATTTTATAAAGAGTTAAATTAATCTTTAAATCACCCCAATTaaataactaacaaataaaatttataatattctaaaaaaattatataagttattattataaaGC
>MW373524.1;tax=d:Eukarya,p:Arthropoda,c:Insecta,o:Diptera,f:Chironomidae,g:Clinotanypus,s:Clinotanypus yani
ACTTAATTTTTTAATCAATAAAACTGGATCAATAATTCATAAATCAATGTAAAATTTATATAAGAGTTTTTTAAATCTTATTATCACCCCaataaaataatttaattaataaaattaaaataattctttattaataataatatcaaattataaaGC
>MT917165.1;tax=d:Eukarya,p:Arthropoda,c:Insecta,o:Diptera,f:Culicidae,g:Anopheles,s:Anopheles sp. NFL-2015
ACTTAAATTTTTAATCCATAAAACAGGATCTTTTATTCATATATAAATGTAAATAAATAATAAAAgttaatttaattttaataccaccccagtaaaattttatttaaaatataatttttaaaattctttataaattataatttataaaaataaaGA
>FJ859905.1;tax=d:Eukarya,p:Arthropoda,c:Insecta,o:Megaloptera,f:Sialidae,g:Sialis,s:Sialis hamata
ACTTAATCTTTTAATCAATAAAATTGGATCATTTTTTCATAAATTAATGGTTTTAAAAATAAAAAGtttaataaatttttatatcaccccaataaaataatttaaatattaataaatattataattctaataattttttaatattttaaatataaAGA
>EF623267.1;tax=d:Eukarya,p:Arthropoda,c:Insecta,o:Plecoptera,f:Taeniopterygidae,g:Taenionema,s:Taenionema palladium
GctttatattaacttatgtattatttatttagacgattttttataatatataatttagtattttGTTGGGGTGACAGGAAGATAAATAAAACTCTTTTTAGTTTAAAAAACATTGATTTATGAATTGTTGATCCATTTATAGTGATTATAAGACTAAGT
>DQ022372.1;tax=d:Eukarya,p:Arthropoda,c:Insecta,o:Diptera,f:Simuliidae,g:Simulium,s:Simulium mengense
GctttatataattaatatttaaattattaagattttttaaattaaaatattgtcttatattttGTTGGGGTGACAATAAAATTTATAAAACTTTTATTTTTATAAAACATTAATTTATGATTAAATGATCCAGTTTTATTGATTATAAATTTAAGT
>AF416974.1;tax=d:Eukarya,p:Arthropoda,c:Insecta,o:Diptera,f:Simuliidae,g:Simulium,s:Simulium rasyani
GCtttatataattaatatttaaattattaagattttttaaattaaaatattattttatattttGTTGGGGTGACAATAAAATTTATAAAACTTTTATTTTTATTACACATTAATTTATGAATAAATGATCCAGTTTTATTGATTATAAATTTAAGT
>MT678035.1;tax=d:Eukarya,p:Arthropoda,c:Insecta,o:Odonata,f:Coenagrionidae,g:Ischnura,s:Ischnura fluviatilis
GctttacaattattttttttatatttattcagagatattatttatttgtattaAAAAAATTGTTTTGTTGGGGTGACAATAAATATATATTTAACTTTTATCATAATATTAACATTAATTTATGATTTTTGGATCCAAAAATTTTGATCATTAG
>MT678034.1;tax=d:Eukarya,p:Arthropoda,c:Insecta,o:Odonata,f:Coenagrionidae,g:Ischnura,s:Ischnura fluviatilis
GctttacaattatttttttatatttactcagacatattatttatttgtattaaaaaaattgtttTGTTGGGGTGACAATAAATATATATTTAACTTTTATCATAATATTAACATTAATTTATGATTTTTGGGTCCAAAAATTTTGATCATTAG
>MT678037.1;tax=d:Eukarya,p:Arthropoda,c:Insecta,o:Odonata,f:Coenagrionidae,g:Ischnura,s:Ischnura fluviatilis
GctttacaattatttttttatatttactcagagatattatttatttgtattaaaaaaattgtttTGTTGGGGTGACAATAAATATATATTTAACTTTTATCATAATATTAACATTAATTTATGATTTTTGGATCCAAAAATTTTGATCATTAG
>EF623253.1;tax=d:Eukarya,p:Arthropoda,c:Insecta,o:Plecoptera,f:Perlidae,g:Paragnetina,s:Paragnetina media
TCTTTATATTAATGATGTTTACAATAATTTGGATGTTTGTGATTTGTAATTATGATTAATATTACGTTGGGGTGATGAGAAGATAGAAAAAACTCTTTTTAGATGAGGACACTGGTTTGTGAATTTTTGATCCATTATTAGTGATTATAAGACTAAGT
>MN389465.1;tax=d:Eukarya,p:Arthropoda,c:Insecta,o:Diptera,f:Culicidae,g:Aedes,s:Aedes alboannulatus
acttaattttttaatcaataaaattggatcaataattcatatattaatgtaaataaataataaaagttatttaaattttaataccaccccagtaaaatttttaataataatataaatttaaatattctttttaatttataataaataaaaataaaGA
>EU477620.1;tax=d:Eukarya,p:Arthropoda,c:Insecta,o:Odonata,f:Lestidae,g:Lestes,s:Lestes macrostigma
TTATTTTGATTGCTCTTATTTAGTTTCATTTCTTTGGGCATTTAATATATTATTCTGTTGGGGTGACAAAAATATATAACTAACTTTTTTATTTACATTACATTAATTTATGAATTATTGGATCCATTATTAGTGATTATTAGA
>KF979084.1;tax=d:Eukarya,p:Arthropoda,c:Insecta,o:Coleoptera,f:Dytiscidae,g:Acilius,s:Acilius mediatus
CtttatattatttatattaattttatttaagaataatttattttttattataaatattattttattggggtaatagaaagattaaattaattCTTTATTTTTATACATTGATTTATGATTATATGATCCAATTTTTTGATTAAAAGATTAAGT
>KF979085.1;tax=d:Eukarya,p:Arthropoda,c:Insecta,o:Coleoptera,f:Dytiscidae,g:Acilius,s:Acilius semisulcatus
CtttatattatttatactaattttatttaagaataatttattttttattataaatattattttattggggtaataaaaagattaaattaattCTTTATTTTTTTACATTGATTTATGATTATATGATCCAATTTTTTTGATTAAAAGATTAAGTTACCTTAGGGATAACAGCGT
>KF979086.1;tax=d:Eukarya,p:Arthropoda,c:Insecta,o:Coleoptera,f:Dytiscidae,g:Acilius,s:Acilius sylvanus
ctttatattatttataataattttatttaagaataatttattttttattataaatattattttattggggtaataaaaagattaaattaattCTTTATTTTTATACATTGATTTATGATTATATGATCCAATTTTTTTGATTAAAAGATTAAGT
>AY138634.1;tax=d:Eukarya,p:Arthropoda,c:Insecta,o:Coleoptera,f:Dytiscidae,g:Agabus,s:Agabus tristis
attaattttaattaagaatattttattttttaatttttattttattttattggggtaataaaaagattaaataaattcttttttttattttAACATTAATTAATGGTCACATGATCCAATTTTATTGATTAAAAGATTAAGT
>KF979120.1;tax=d:Eukarya,p:Arthropoda,c:Insecta,o:Coleoptera,f:Dytiscidae,g:Dytiscus,s:Dytiscus verticalis
TCtttatattttatttattaattttaatatagaaatttttattttttaatattaaaaatattttattggggtaataaagagattaaataaattCTTTTTTGAATTTAACATTAATTTATGATTGTAAGATCCAATTTTTTTGATTATAAGATTAAGT
>KF979119.1;tax=d:Eukarya,p:Arthropoda,c:Insecta,o:Coleoptera,f:Dytiscidae,g:Hydaticus,s:Hydaticus aruspex
CtttatattaaatttaataattttaatttagaatattttattaattattaattttattattttattGGGGTAATAAAAAGATTAAAATAATTCTTTATAATTTTTTCATTTATTTATGTTTATATGATCCAATATTTTTGATTAAAAGATTAAGT
>KF575544.1;tax=d:Eukarya,p:Arthropoda,c:Insecta,o:Coleoptera,f:Dytiscidae,g:Laccornis,s:Laccornis difformis
CtttatattaattttaatgattttattaaagaatattttatttattattaattttattattttattGGGGTAATAAAAAGATTAAAGAAATTCTTTTTTTAATTTAACAATAATAGTTGATTATATGATCCATTTTTAGTGATTATAAGATTAAGT
>KJ637900.1;tax=d:Eukarya,p:Arthropoda,c:Insecta,o:Coleoptera,f:Dytiscidae,g:Rhantus,s:Rhantus binotatus
tttatataaattttaataattttaattaagaataatttatttattattattatttatattttattGGGGTAATAAAAAGATTAAATAAATTCTTTTTTTATTTAAACATTAATTTATGATTATATGATCCAATAATTTTGATTAAAAGATTAA
>AY071769.1;tax=d:Eukarya,p:Arthropoda,c:Insecta,o:Coleoptera,f:Dytiscidae,g:Agabus,s:Agabus disintegratus
TCtttatattaaaaatattaattttaattaagaataattaattttttagtgttattaatattttATTGGGGTAATAAGAAGATTAGTTTAATTCTTTTTTATTTATACATTAATAAATGAATATATGATCCAATTTTATTGATTAAAAGATTAAGT
>MT483673.1;tax=d:Eukarya,p:Arthropoda,c:Insecta,o:Trichoptera,f:Limnephilidae,g:Ironoquia,s:Ironoquia dubia
TCTTATTCTTTGAATTATTAATAATAGATCAAAATTATGaaatctttaattaaagtaaatttttataaaaagtttaaaaaatttttatatcgccccaataaaataattattctatttaaattaaatttcaattaaataataaattaaaataaattaattataaaGA
>MZ064269.1;tax=d:Eukarya,p:Arthropoda,c:Insecta,o:Trichoptera,f:Philopotamidae,g:Wormaldia,s:Wormaldia copiosa
TctttatataaaatttatttttttgttttatttaaaaatttatttttaaaataaatttaaatattttattggggtgatataaaaatttaataaaCTttttataatttattattataattaaaagaatatattaataatgatctatttattgtaattaaAAGAATAAGA
>MZ064173.1;tax=d:Eukarya,p:Arthropoda,c:Insecta,o:Trichoptera,f:Philopotamidae,g:Wormaldia,s:Wormaldia occipitalis
tctttataaataaaaatgaaaataataaatattaataatttaatttttttatttattaaattggggtgattaaaaaattaaaataatttttttaagttaaaaacaataatttttGAATATATTATCTATTAATAATAAATTAAGAAAAAGT
>MZ064224.1;tax=d:Eukarya,p:Arthropoda,c:Insecta,o:Trichoptera,f:Philopotamidae,g:Wormaldia,s:Wormaldia occipitalis
tctttataaataaaaatgaaaataataaatgttaataatttaatttttttatttattaaattggggtgattaaaaaattaaaataatttttttaagttaaaaacaataatttttGAATATATTATCTATTAATAATAAATTAAGAAAAAGT
>AF456851.1;tax=d:Eukarya,p:Arthropoda,c:Insecta,o:Diptera,f:Chironomidae,g:Chironomus,s:Chironomus sp. LRC-2002
gctttataataaaaattatataatttttttagaatattaaaaattttatattttagttatttGATTGGGGTGATTTAAAGATTTATTTAACTCTTTATTATTTGTTTTTAATTATAGTTAAATTAAAGATCCTGATTTTTTGGATTTTAAAATTAAGT
>AY077709.1;tax=d:Eukarya,p:Arthropoda,c:Insecta,o:Diptera,f:Simuliidae,g:Simulium,s:Simulium damnosum s.l. GH-D1
GCtttatataattaatatttaaattattaagattttttaaattaaaatattattttatattttGTTGGGGTGACAATAAAATTTATAAAACTTTTATTTTTATTATACATTAATTTATGAATAAATGATCCAGTTTTATTGATTATAAATTTAAGT
>AY077710.1;tax=d:Eukarya,p:Arthropoda,c:Insecta,o:Diptera,f:Simuliidae,g:Simulium,s:Simulium damnosum s.l. GH-D2
GCtttatataattaatatttaaattattaagattttttaaattaaaatattattttatattttGTTGGGGTGACAATAAAATTTATAAAACTTTTATTTTTATTACACATTAATTTATGAATAAATGATCCAGTTTTATTGATTATAAATTTAAGT
>EU477689.1;tax=d:Eukarya,p:Arthropoda,c:Insecta,o:Odonata,f:Cordulegastridae,g:Cordulegaster,s:Cordulegaster maculata
GctttatatttaattatttaataaatttttgataatattattatttattatttaataaaatattTTGTTGGGGTGACAAAAATATATAATTAACTTTTTTATTTATATAACATTGATATATGAAAAATAGATCCAGTTTTACTGATTATTAGAACAAGT
>AF416955.1;tax=d:Eukarya,p:Arthropoda,c:Insecta,o:Diptera,f:Simuliidae,g:Simulium,s:Simulium damnosum cytoform Kagera
GCtttatataattaatatttaaattattaagattttttaaattaaaatattattttatattttGTTGGGGTGACAATAAAATTTATAAAACTTTTATTTTTATTAAACATTAATTTATGATTAGATGATCCAGTTTTATTGATTATAAATTTAAGT
>AF416962.1;tax=d:Eukarya,p:Arthropoda,c:Insecta,o:Diptera,f:Simuliidae,g:Simulium,s:Simulium latipollex
GCtttatataattaatatttaaattattaagattttttaaattaaaatattattttatattttGTTGGGGTGACAATAAAATTAATAAAACTTTTATTTTTATTAAACATTAATTTATGGTTAAATGATCCAGTTTTATTGATTATAAATTTAAGT
>HM637016.1;tax=d:Eukarya,p:Arthropoda,c:Insecta,o:Ephemeroptera,f:Baetidae,g:Baetis,s:Baetis rhodani
TCTTTATATAGAAATTTTTACTAAACATTGAAGCTTAAATCGTGAAATGTGAATATATTTAGTTGGGGTGACACGAAGTCATAAACACTTTTTTAGACACAAAAATTTAAGGATGAATGACCCGGTTAGCCGATCAAAAAATTAAGTTACCTTGGGGATAACAGCGT
>KF438119.1;tax=d:Eukarya,p:Arthropoda,c:Insecta,o:Ephemeroptera,f:Baetidae,g:Baetis,s:Baetis rhodani
TCTTTATATAGAAATTTTTACTAAACATCGCAGCTTTAATCGTAAATTGTTAATATATTTAGTTGGGGTGACACGAAGTCATAAACACTTTTTTGTACACAAAAATTTAAGGATAAATGACCCGGTTAGCCGATCAAAAAATTAAGTTACCTTGGGGATAACAGCGT
>KF438109.1;tax=d:Eukarya,p:Arthropoda,c:Insecta,o:Ephemeroptera,f:Baetidae,g:Baetis,s:Baetis rhodani
TCTTCATATAGTAAATTTTACTAACCGTCGAAGTTTGAATCGTAAAATGTTAATATATTTAGTTGGGGTGACACGAAGTCGTAAACACTTTTTATCACACAAAAATTTAAGGACAGATGACCCGGTTAGCCGATCAAAAAATTAAGT
>KF438118.1;tax=d:Eukarya,p:Arthropoda,c:Insecta,o:Ephemeroptera,f:Baetidae,g:Baetis,s:Baetis rhodani
TCTTTATATAGAAATTTTTACTAAACATCGCAGCTTTAATCGTAAATTGTTAATATATTTAGTTGGGGTGACACGAAGTCATAAACACTTTTTTGTACACAAAAATTTAAGGGTAAATGACCCGGTTAGCCGATCAAAAAATTAAGT
>AF416964.1;tax=d:Eukarya,p:Arthropoda,c:Insecta,o:Diptera,f:Simuliidae,g:Simulium,s:Simulium damnosum s.l. Mal4
GCtttatataattaatatttaaattattaagattttttaaattaaaatattattttatattttGTTGGGGTGACAATAAAATTAATAAAACTTTTATTTTTATTAAACATTAATTTATGCTTAAATGATCCAGTTTTATTGATTATAAATTTAAGT
>AF416977.1;tax=d:Eukarya,p:Arthropoda,c:Insecta,o:Diptera,f:Simuliidae,g:Simulium,s:Simulium damnosum s.l. Kulfo
GCtttatataattaatatttaaattattaagattttttaaattaaaatattattttatattttGTTGGGGTGACAATAAAATTTATAAAACTTTTATTTTTATTATACATTAATTTATGAGCAAATGATCCAGTTTTATTGATTATAAATTTAAGT
>AF416978.1;tax=d:Eukarya,p:Arthropoda,c:Insecta,o:Diptera,f:Simuliidae,g:Simulium,s:Simulium damnosum s.l. Kulfo
GCtttatataattaatatttaaattattaagattttttaaattaaaatattattttatattttGTTGGGGTGACAATAAAATTTATAAAACTTTTATTTTTATTATACATTAATTTATGAGTAAATGATCCAGTTTTATTGATTATAAATTTAAGT
>AF416979.1;tax=d:Eukarya,p:Arthropoda,c:Insecta,o:Diptera,f:Simuliidae,g:Simulium,s:Simulium damnosum s.l. Kulfo
GCtttatataattaatatttaaattattaagattttttaaattaaaatattattttatattttGTTGGGGTGACAATAAAATTTATAAAACTTTTATTTTTATTATACATTAATTTATGAGCAAATGATCTAGTTTTATTGATTATAAATTTAAGT
>AY138623.1;tax=d:Eukarya,p:Arthropoda,c:Insecta,o:Coleoptera,f:Dytiscidae,g:Agabus,s:Agabus melanarius
tataatataaattaattttaattaagaatattttattttttaatttttattatattttattggggtaatagaaagattaaataaattctttttttATTTTAACATTAATTAATGATTATTTGATCCAATTTTATTGATTAAAAGATTAAGT
>AY138636.1;tax=d:Eukarya,p:Arthropoda,c:Insecta,o:Coleoptera,f:Dytiscidae,g:Agabus,s:Agabus wollastoni
tttatataatataaattaattttaattaagaatattttattttttaatttttattatattttatTGGGGTAATAAAAAGATTAAATAAATTCTTTTTTTATTTTAACATTAATTAATGATTATATGATCCAATTTTATTGATTAAAAGA
>MW280265.1;tax=d:Eukarya,p:Arthropoda,c:Malacostraca,o:Decapoda,f:Cambaridae,g:Procambarus,s:Procambarus caballeroi
ACTTTATATTTATAAGATAGTAGTTATTTTTATTTAATGGTATTATTTTAGAATATTTGGTTGGGGTGACAAAGATAAAATATAAAGTAACTGTCttttttttttACAGTTATGTTTGGTTTAATGATCCTAAAAGGGATTAAAGATTAAGT
>MW280267.1;tax=d:Eukarya,p:Arthropoda,c:Malacostraca,o:Decapoda,f:Cambaridae,g:Procambarus,s:Procambarus cuevachicae
ACTTTATATTTATAAGATAGTAGTTAATTTTATTTAAAAGTATTATTTTGGAGTATTTGGTTGGGGTGACAAGGATAAAATAAAAAATAACTGTCtttttttttttACAGTAATGTTTGGTTTAATGATCCTAAAAGGGATTAAAGATTAAGTTACTTTAGGGATAACAGCGT
>MW280272.1;tax=d:Eukarya,p:Arthropoda,c:Malacostraca,o:Decapoda,f:Cambaridae,g:Procambarus,s:Procambarus hidalgoensis
ACTTTATATTTATAAGGTAGTAATTAGTTTTATTTAATGGTATTATTTTTGGAGTATTTGGTTGGGGTGACAGGGATAAAATACACAATAACTGTCCttttttttttCAGTTATATTTGATTTAATGATCCTAAAAGGGATTGAAAATTAAGT
>MW280282.1;tax=d:Eukarya,p:Arthropoda,c:Malacostraca,o:Decapoda,f:Cambaridae,g:Procambarus,s:Procambarus hidalgoensis
ACTTTATATTTATAAGGTAGTAATTAGTTTTATTTAATGGTATTATTTTTGGAGTATTTGGTTGGGGTGACAGGGATAAAATACACAATAACTGTCCttttttttttCAGTTATATTTGATTTAATGATCCTAAAAGGGATTGAAGATTAAGT
>MW280276.1;tax=d:Eukarya,p:Arthropoda,c:Malacostraca,o:Decapoda,f:Cambaridae,g:Procambarus,s:Procambarus roberti
ActttatatttataatttagtagttaattttatttgagattattattttagagtatttGGTTGGGGTGACAAGGATAAAATATAAAATAACTGTTCttttttttttACAGTAATGTTTGGGTTAATGATCCTAAAAGGGATAAAAGATTAAGTTACTTTAGGGATAACAGCGT
>MW280273.1;tax=d:Eukarya,p:Arthropoda,c:Malacostraca,o:Decapoda,f:Cambaridae,g:Procambarus,s:Procambarus strenthi
ACTTTATATTTATAATGTAGTAGCTAATTTTATTTGAGATTATTATTTTAGAGTATTTGGTTGGGGTGACAAGGATAAAATATAAAATAACTGTCtttttttttAACAGTAATGTTTGGGTTAATGATCCTAGAAGGGATAAAAGATTAAGTTACTTTAGGGATAACAGCGT
>MW280274.1;tax=d:Eukarya,p:Arthropoda,c:Malacostraca,o:Decapoda,f:Cambaridae,g:Procambarus,s:Procambarus villalobosi
ACTTTATATTTATAAGATAGTAGTTAGTTTTATTTAATGGTATTGTTTTGGAGTATTTGGTTGGGGTGACAAGGATAAAATATAAAGTAACTGTCtttttttttttACAGTTATGTTTGGTTTAATGATCCTAAAAGGGATTACAAGATTAAGTTACTTTAGGGATAACAGCGT
>EF209458.1;tax=d:Eukarya,p:Arthropoda,c:Insecta,o:Coleoptera,f:Elmidae,g:Macronychus,s:Macronychus quadrituberculatus
taatatctataataaatttaatttaaaggatttatttttaatttatttaaagatattttGTTGGGGTGATAGGAAGATAAAATTAACTCTTTTTAAAAATTTACATTAATTAATGATTTATTGATCCAGTTTTATTGATTATAAGATTAA
>AB707637.1;tax=d:Eukarya,p:Arthropoda,c:Insecta,o:Odonata,f:Aeshnidae,g:Aeshna,s:Aeshna juncea
GCtttatacttttactattgatttattatagattattattatttattattaGTAGAAAGTATTTTGTTGGGGTGACAAAAATATATGAATAACTTTTTTATTTTATTTACATTGATATATGAATATTAGATCCAATCTTATTGATTGTTAGATTAAGTTACCTTAGGGATAACAGCGT
>AB707642.1;tax=d:Eukarya,p:Arthropoda,c:Insecta,o:Odonata,f:Aeshnidae,g:Aeshna,s:Aeshna juncea
GCtttatacttttactattgatttattatagattattattatttattattaGTAGAAGGTATTTTGTTGGGGTGACAAAAATATATGAATAACTTTTTTATTTTATTTACATTGATATATGAATATTAGATCCAATCTTATTGATTGTTAGATTAAGTTACCTTAGGGATAACAGCGT
>AB707643.1;tax=d:Eukarya,p:Arthropoda,c:Insecta,o:Odonata,f:Aeshnidae,g:Aeshna,s:Aeshna juncea
GctttatatttttattattaatttattataggttattattatttattattaGTAGAAAGTATTTTGTTGGGGTGACAAAAATATATGAATAACTTTTTTATTTTATTTACATTGATATATGAATATTAGATCCAATCTTATTGATTGTTAGATTAAGTTACCTTAGGGATAACAGCGT
>AB707644.1;tax=d:Eukarya,p:Arthropoda,c:Insecta,o:Odonata,f:Aeshnidae,g:Aeshna,s:Aeshna juncea
GctttatacttttactattaatttattgtaggttattattatttattattaGTAGAAAGTATTTTGTTGGGGTGACAAAAATATATGAATAACTTTTTTATTTTATTTACATTGATATATGAATATTAGATCCAATCTTATTGATTGTTAGATTAAGTTACCTTAGGGATAACAGCGT
>AB707645.1;tax=d:Eukarya,p:Arthropoda,c:Insecta,o:Odonata,f:Aeshnidae,g:Aeshna,s:Aeshna juncea
GCtttatacttttactattaatttattatagattattattatttattattaGTAGAAAGTATTTTGTTGGGGTGACAAAAATATATGAATAACTTTTTTATTTTATTTACATTGATATATGAATATTAGATCCAATCTTATTGATTGTTAGATTAAGTTACCTTAGGGATAACAGCGT
>AB707646.1;tax=d:Eukarya,p:Arthropoda,c:Insecta,o:Odonata,f:Aeshnidae,g:Aeshna,s:Aeshna juncea
GctttatatttttactattaatttattataggttattattatttattattaGTAGAAAGTATTTTGTTGGGGTGACAAAAATATATGAATAACTTTTTTATTTTATTTACATTGATATATGAATATTAGATCCAATCTTATTGATTGTTAGATTAAGTTACCTTAGGGATAACAGCGT
>KF256908.1;tax=d:Eukarya,p:Arthropoda,c:Insecta,o:Ephemeroptera,f:Baetidae,g:Cloeon,s:Cloeon dipterum
TCTTTATATTAAAACTATTTAACCACTTTAGAAGGTTTAAGGTTTAATGGGTTAAATATTTTGTTGGGGTGACAGGAAGATAAGTAAAACTATTTTTAAGATTAAAACATTGATGTATGAATAAATGATCCGTAATAACGATTAAAAGACTAAGT
>EU477752.1;tax=d:Eukarya,p:Arthropoda,c:Insecta,o:Odonata,f:Libellulidae,g:Leucorrhinia,s:Leucorrhinia pectoralis
TAGATTAATATGATTATATTAATTTATATTTTGTTGGGGTGACAAAAATATATAATTAACTTTTTTATTTATTTACCATTGATATATGAATATTTGATCCATTATTAGTGATTGTTAGATTAAGTTACCTTAGGGATAACAGCGT
>MK642301.1;tax=d:Eukarya,p:Arthropoda,c:Insecta,o:Ephemeroptera,f:Heptageniidae,g:Leucrocuta,s:Leucrocuta aphrodite
ACGCTGTTATCCCTAAGGTAACTTAGTCTTATAATCGTTAACTACGGATCAATTATTCATGCAGCTATGGTACAAATTAGAAAGAGTTTATTTCATCTTCCCGTCACCCCAACGAAACATTTACTTTATAAAACTATAACCCACCCAAACAACTTAAACAAATATAATGTCAAGA
>EF623194.1;tax=d:Eukarya,p:Arthropoda,c:Insecta,o:Plecoptera,f:Nemouridae,g:Nemoura,s:Nemoura cinerea
GctttatatttatttattattaattatttaggttaaatttttttaatattaggaaaagtattttGTTGGGGTGACAGGAAGATaaaaaaaaCTCTTTTTAGTTTATTTACATTGATATATGAATTGTTGATCCATTATTATTGATTATAAGACTAAGT
>MT410849.1;tax=d:Eukarya,p:Arthropoda,c:Insecta,o:Plecoptera,f:Nemouridae,g:Nemoura,s:Nemoura cinerea
ACTTAGTCTTATAATCAATAATAATGGATCAACAATTCATATATCAATGTAAATAAACTAAAAAGAGttttttttATCTTCCTGTCACCCCAACAAAATACTTTTCCTAATATTAAAAAAATTTAACCtaaataattaataataaataaatataaaGC
>AY274515.1;tax=d:Eukarya,p:Arthropoda,c:Insecta,o:Odonata,f:Corduliidae,g:Somatochlora,s:Somatochlora flavomaculata
GCtttatattaattattttaattatagatatataatttttaattaaataaattattattttGTTGGGGTGACAAGAAAATAAAACTAACTTTTTTAtttatttaacattaatttatggttatttgatccattattattgattattagattaAGT
>EU055104.1;tax=d:Eukarya,p:Arthropoda,c:Insecta,o:Odonata,f:Corduliidae,g:Somatochlora,s:Somatochlora flavomaculata
GCtttatatttattattttaattatagatatataatttttaattaaataaattattattttGTTGGGGTGACAAGAAAATAAAACTAACTTTTTTAtttatttaacattaatttatggttatttgatccattattattgattattagattaAGT
>KF771118.1;tax=d:Eukarya,p:Arthropoda,c:Malacostraca,o:Decapoda,f:Cambaridae,g:Orconectes,s:Orconectes kentuckiensis
ACTTTATATTTCAAGGTAGAAATTAATTTTATTTTAAGGTTACTATTTTAAAATGTTTTGTTGGGGCGACAAGGGTATAAGAAATGATAACTGTCTTTTATTTTTTACAATAATATTTGATTTATTGATCCTAAAAGGGATTAAAGATTAA
>KF771120.1;tax=d:Eukarya,p:Arthropoda,c:Malacostraca,o:Decapoda,f:Cambaridae,g:Orconectes,s:Orconectes obscurus
ACTTTATATTTTAAGGTAGAAATTAGTTTCATTTAAAGGTTACTATTTTAAAATGTTTTGTTGGGGCGACAAGGATATAAGAAATGATAACTGTCTTTTATTTTTACAATAATATTTGAATTATTGATCCTGAAAGGGATTAAAGATTAAGT
>AY609334.1;tax=d:Eukarya,p:Arthropoda,c:Malacostraca,o:Decapoda,f:Cambaridae,g:Orconectes,s:Orconectes placidus
ACTTAATCTTTAATCCCTTTTAGGATCAATAAACCAAATATTATTGTAAGAATAAAAGACAGTTACCTTTTATTATATCCTTGTCGCCCCAACAAAATACTTTAAAATAGTAACTTTAAAATAAAATTAATTTCCACCTTAAAATATAAAGT
>AY609336.1;tax=d:Eukarya,p:Arthropoda,c:Malacostraca,o:Decapoda,f:Cambaridae,g:Orconectes,s:Orconectes placidus
ACTTAATCTTTAATCCCTTTTAGGATCAATGAACCAAATATTATTGTAAGAATAAAAGACAGTTACCTTTCATTATATCCTTGTCGCCCCAACAAAATACTTTAAAATAATAACTTTAAAATAAAATTAATTTCCACCTTAAAATATAAAGT
>AY609338.1;tax=d:Eukarya,p:Arthropoda,c:Malacostraca,o:Decapoda,f:Cambaridae,g:Orconectes,s:Orconectes placidus
ACTTAATCTTTAATCCCTTTAAGGATCAATAAACCAAATATCATTGTAAAAACAAAAGACAGTTACCTTTTCTTATATCCTTGTCGCCCCAACAAAACATTTTAAAATAATAACCTTAAAATAAAATTAATTTCTACTTTAAAATATAAAGT
>JQ397608.1;tax=d:Eukarya,p:Arthropoda,c:Malacostraca,o:Decapoda,f:Cambaridae,g:Orconectes,s:Orconectes sanbornii
ACTTTATATTTTAAGGTAGAAATTAATTTTATTTTAAGGTTACTATTTTAAAATGTTTTGTTGGGGTGACAAGGATACAAGAAATGATAACTGTCTTTTATTTTTACAATAATATTTGATTTATTGATCCTGAAAGGGATTAAAGATTAAGT
>JQ397610.1;tax=d:Eukarya,p:Arthropoda,c:Malacostraca,o:Decapoda,f:Cambaridae,g:Orconectes,s:Orconectes sanbornii
ACTTTATATTTTAAGGTAGAAATTAATTTTATTTTAAGGTTACTATTTTAAAATGTTTTGTTGGGGTGACAAGGATACAAGAAATGATAACTGTCTTCTATTTTTACAATAATATTTGATTTATTGATCCTGAAAGGGATTAAAGATTAAGT
>KF771116.1;tax=d:Eukarya,p:Arthropoda,c:Malacostraca,o:Decapoda,f:Cambaridae,g:Procambarus,s:Procambarus acutus
ACTTTATATTTATAAGATAGTAGCTAGTTTTATTTAAAAGTATTATTTTGGAGTATTTGGTTGGGGTGACAAGGATAAAATATAAAATAACTGTCttttttttttttACAGTAATGTTTGGTTTAATGATCCTAAAAGGGATTAAAGATTAAGTTACTTTAGGGATAACAGCGT
>FJ619805.1;tax=d:Eukarya,p:Arthropoda,c:Malacostraca,o:Decapoda,f:Cambaridae,g:Procambarus,s:Procambarus acutus
ACTTTATATTTATAAGATAGTAGCTAGTTTTATTTAAAAGTATTATTTTGGAGTATTTGGTTGGGGTGACAAGGATAAAATATAAAATAACTGTCtttttttttttACAGTAATGTTTGGTTTAATGATCCTAAAAGGGATTAAAGATTAAGTTACTTTAGGGATAACAGCGT
>EF012353.1;tax=d:Eukarya,p:Arthropoda,c:Malacostraca,o:Decapoda,f:Cambaridae,g:Procambarus,s:Procambarus acutus
ACTTTATATTTATAAGATAGTAGTTAGTTTTATTTAAAAGTATTATTTTGGAGTATTTGGTTGGGGTGACAAGGATAAAATATAAAATAACTGTCttttttttttACAGTAATGTTTGGTTTAATGATCCTAAAAGGGATTAAAGATTAAGTTACTTTAGGGATAACAGCGT
>FJ619804.1;tax=d:Eukarya,p:Arthropoda,c:Malacostraca,o:Decapoda,f:Cambaridae,g:Procambarus,s:Procambarus acutus
ACTTTATATTTATAAGATAGTAGCTAGTTTTATTTAAAAGTATTATTTTGGAGTATTTGGTTGGGGTGACAAGGATAAAATATAAAATAACTGTCttttttttttACAGTAATGTTTGGTTTAATGATCCTAAAAGGGATTAAAGATTAAGTTACTTTAGGGATAACAGCGT
>JX127824.1;tax=d:Eukarya,p:Arthropoda,c:Malacostraca,o:Decapoda,f:Cambaridae,g:Procambarus,s:Procambarus acutus
ACTTTATGTTTATAAAGTAGTAATTAGTTTTGTTTTGAAATATTATTTTAGAATATTTGGTTGGGGTGACAAGGATAAAAAATAAAGTAACTGTCttttttttttACAGTAATGTTTGGTTTAATGATCCTAAAAAGGATTAAAGATTAAGTTACTTTAGGGATAACAGCGT
>AB361004.1;tax=d:Eukarya,p:Arthropoda,c:Insecta,o:Diptera,f:Ceratopogonidae,g:Culicoides,s:Culicoides arakawae
ActtaattttttaatcattaataatggatcattaaaacaaatataattgtaaaaataaataaaagttaaataaatTTCATTATCACCCCAATAAAAttttaaataataatttaattttgctattctaaaaaatctaattattaattaaaataaaGA
>OV121079.1;tax=d:Eukarya,p:Arthropoda,c:Insecta,o:Plecoptera,f:Nemouridae,g:Nemoura,s:Nemoura dubitans
GctttatatttataaattattatttatttagtgaaatttttttaatagttgaaaaagtattttGTTGGGGTGACAGGAAGATaaaaaaaaCTCTTTTTAGTTTATTTACATTGATATATGAATTTTTGATCCATTATTATTGATTATAAGACTAAGT
>EF623206.1;tax=d:Eukarya,p:Arthropoda,c:Insecta,o:Plecoptera,f:Perlodidae,g:Isoperla,s:Isoperla davisi
GCTTTATATTGAATAATTATCTTTAATTTAGATGGGTTTTAGTGGTAGTTAATGAAATATTTTGTTGGGGTGACAGGAAGATAGAATAAACTCTTTTTAAGTTTAAACATTAATGTATGAATAATTGATCCATTATTAGTGATTATAAGACTAAGT
>MW642263.1;tax=d:Eukarya,p:Arthropoda,c:Insecta,o:Megaloptera,f:Sialidae,g:Sialis,s:Sialis melania
ACTTAATCTTTTAATCAATAAAATTGGATCATTTTTTCATAAATTAATGACTTTAAAAATAAAAAgttttataaatttttatatcaccccaataaaataatttaaatattaataaatattataattctaataatttttcaatatttaaaatataaaGA
>AF466187.1;tax=d:Eukarya,p:Arthropoda,c:Insecta,o:Diptera,f:Simuliidae,g:Simulium,s:Simulium damnosum s.l. SJ11
GCtttatttaacttatatttaaattattaagattttttaaattaaaatattattttatattttGTTGGGGTGACAATAAAATTTGTAAAACTTTTATTTTTATTATACATTAATTTATGATTAAATGATCCAGTTTTATTGATTATAAATTTAAGT
>EU978457.1;tax=d:Eukarya,p:Arthropoda,c:Malacostraca,o:Decapoda,f:Cambaridae,g:Procambarus,s:Procambarus virginalis
ACTTTATATTTATAAAGTAGTAGTTAGTTTTATTTAAAAGTATTATATTAGAATATTTGGTTGGGGTGACAAGGATAAAATATAGAATAACTGTCttttttttttACAGCAATATTTGGTTTAATGATCCTAAAAAGGATTAAAAGATTAAGTTACTTTAGGGATAACAGCGT
>AY138593.1;tax=d:Eukarya,p:Arthropoda,c:Insecta,o:Coleoptera,f:Dytiscidae,g:Agabus,s:Agabus cf. lutosus/griseipennis IR-2002
atattaattttaattaagaatatttaattttttagtatttataatattttatTGGGGTAATAAAAAGATTAAAATAATTCTTTTTTTATTCTAACATTTATTTATGATTATATGATCCAATTTTATTGATTAAAAGATTAAGT
>AY138597.1;tax=d:Eukarya,p:Arthropoda,c:Insecta,o:Coleoptera,f:Dytiscidae,g:Agabus,s:Agabus sp. IR-sp2
atattaattttaattaagaatatttaattttttaatgtttataatattttattGGGGTAATAAAAAGATTAAAATAATTCTTTTTTTATTTTAACATTAATTTATGATTATATGATCCAATTTTATTGATTAAAAGATTAAGT
>AY138644.1;tax=d:Eukarya,p:Arthropoda,c:Insecta,o:Coleoptera,f:Dytiscidae,g:Dytiscus,s:Dytiscus dauricus
TctttatattttatttattgattttaatatagaaatttttattttttaatattaaaaatattttattggggtaataaaaagattaataaaattCTTTTTAAAAAAATACATTAATTTATGATTGTGTGATCCAATTTTTTTGATTATAAGATTAAGT
>AY138645.1;tax=d:Eukarya,p:Arthropoda,c:Insecta,o:Coleoptera,f:Dytiscidae,g:Dytiscus,s:Dytiscus thianschanicus
TCtttatattttatttattaattttaatatagaaatttttattttttaataataaaaatattttattggggtaataaaaagattaattaaattCTTTTTAAAAAGTTACATTAATTTATGGTTAAGTGATCCAATTTTTTTGATTATAAGATTAAGT
>AY138591.1;tax=d:Eukarya,p:Arthropoda,c:Insecta,o:Coleoptera,f:Dytiscidae,g:Agabus,s:Agabus morosus
atattaattttaattaagaatatttaattctttaatatttataatattttattggggtaataaaaagattaaaataattctttttttattttaACATTAATTTATGATTATATGATCCAATTTTATTGATTAAAAGATTAAGT
>AY138592.1;tax=d:Eukarya,p:Arthropoda,c:Insecta,o:Coleoptera,f:Dytiscidae,g:Agabus,s:Agabus morosus
atattaattttaattaagaatatttaattttttaatatttataatattttattggggtaataaaaagattaaaataattctttttttattttaACATTAATTTATGATTATATGATCCAATTTTATTGATTAAAAGATTAAGT
>AY138594.1;tax=d:Eukarya,p:Arthropoda,c:Insecta,o:Coleoptera,f:Dytiscidae,g:Agabus,s:Agabus kootenai
atattaattttaattaagaatatttaattttttagtatttataatattttatTGGGGTAATAAAAAgattaaaataattctttttttattttaacatttatttatgattatatgatccaattttattGATTAAAAGATTAAGT
>AY138595.1;tax=d:Eukarya,p:Arthropoda,c:Insecta,o:Coleoptera,f:Dytiscidae,g:Agabus,s:Agabus thomsoni
atattaattttaattaagaatatttaattttttagtatttataatattttatTGGGGTAATAAAAAgattaaaataattctttttttattttaacatttatttatgattatatgatccaattttattGATTAAAAGATTAAGT
>AY138599.1;tax=d:Eukarya,p:Arthropoda,c:Insecta,o:Coleoptera,f:Dytiscidae,g:Agabus,s:Agabus ambiguus
atattaattttaattaagaatatttaattttttaaaatttataatattttattggggtaataaaaagattaaaataattctttttttattttaaCATTGATTTATGATTATATGATCCAATTTTATTGATTAAAAGATTAAGT
>AY138596.1;tax=d:Eukarya,p:Arthropoda,c:Insecta,o:Coleoptera,f:Dytiscidae,g:Agabus,s:Agabus ambiguus
tattaattttaattaagaatatttaattttttagtatttataatattttatTGGGGTAATAAAAAgattaaaataattctttttttattttaacatttatttatgattatatgatccaattttattGATTAAAAGATTAAGT
>AY138598.1;tax=d:Eukarya,p:Arthropoda,c:Insecta,o:Coleoptera,f:Dytiscidae,g:Agabus,s:Agabus affinis
atattaattttaattaagaatattttattttttaatatttataatattttatTGGGGTAATAAAAAgattaaaataattctttttttatttttacattaattaatgattttatgatccaattttattGATTAAAAGATTAAGT
>AY138602.1;tax=d:Eukarya,p:Arthropoda,c:Insecta,o:Coleoptera,f:Dytiscidae,g:Agabus,s:Agabus anthracinus
tattaattttaattaagaatatttaattttttagtatttataatattttatTGGGGTAATAAAAAgattaaaataattctttttttattttaacatttatttatgattatatgatccaattttattGATTAAAAGATTAAGT
>AY138603.1;tax=d:Eukarya,p:Arthropoda,c:Insecta,o:Coleoptera,f:Dytiscidae,g:Agabus,s:Agabus arcticus
atattaattttaattaggaatatttaattttttagtatttataatattttattGGGGTAATAAAAAgattaaaataattctttttttattttaacatttatttatgattatatgatccaattttattGATTAAAAGATTAAGT
>AY138604.1;tax=d:Eukarya,p:Arthropoda,c:Insecta,o:Coleoptera,f:Dytiscidae,g:Agabus,s:Agabus austinii
atattaattttaattaagaatatttaattttttagtatttataatattttatTGGGGTAATAAAAAgattaaaataattctttttttattttaacatttatttatgattatatgatccaattttattGATTAAAAGATTAAGT
>AY138605.1;tax=d:Eukarya,p:Arthropoda,c:Insecta,o:Coleoptera,f:Dytiscidae,g:Agabus,s:Agabus bifarius
CtttatattattaatattaattttaattaagaatattttattttttattattaataatattttattGGGGTAATAAAAAGATTAAATAAATTCtttttttatttttACATTAATTAATGGTTTTATGATCCAATTTTATTGATTAAAAGATTAAGT
>AY138608.1;tax=d:Eukarya,p:Arthropoda,c:Insecta,o:Coleoptera,f:Dytiscidae,g:Agabus,s:Agabus confinis
atattaattttaattaagaatatttaattttttagtatttataatattttatTGGGGTAATAAAAAGATTAAAATAATTCTTTTTTTATTTTAACATTTATTTATGGTTATATGATCCAATTTTATTGATTAAAAGATTAAGT
>AY138609.1;tax=d:Eukarya,p:Arthropoda,c:Insecta,o:Coleoptera,f:Dytiscidae,g:Agabus,s:Agabus congener
atattaattttaattaagaatatttaattttttagtatttataatattttatTGGGGTAATAAAAagattaaaataattctttttttattttaacatttatttatgattaaatgatccaattttattGATTAAAAGATTAAGT
>AY138610.1;tax=d:Eukarya,p:Arthropoda,c:Insecta,o:Coleoptera,f:Dytiscidae,g:Agabus,s:Agabus conspersus
ttaatattaattttaattaagaatattttattttttaatatttataatattttattggggtaataaaaagattaaattaattctttttttattttAACATTAATTAATGATTATATGATCCAATTATATTGATTAAAAGATTAAGT
>AY138611.1;tax=d:Eukarya,p:Arthropoda,c:Insecta,o:Coleoptera,f:Dytiscidae,g:Agabus,s:Agabus lineatus
atattaattttaattaagaatattttattttttaatatttataatattttattggggtaataaaaagattaaattaattctttttttattttaacattaattaatgattatatgatccaattttattGATTAAAAGATTAAGT
>AY138612.1;tax=d:Eukarya,p:Arthropoda,c:Insecta,o:Coleoptera,f:Dytiscidae,g:Agabus,s:Agabus elongatus
atattaattttaattaagaatatttaattttttagtatttataatattttatTGGGGTAATAAAAAgattaaaataattctttttttattttaacatttatttatgattatatgatccaattttattGATTAAAAGATTAAGT
>AY138613.1;tax=d:Eukarya,p:Arthropoda,c:Insecta,o:Coleoptera,f:Dytiscidae,g:Agabus,s:Agabus erythropterus
atattaattttaattaagaatatttaattttttagtatttataatgttttattGGGGTAATAAAAAGATTAAAATAATTCTTTTTTTATTTTAACATTAATTTATGATTATATGATCCAATTTTATTGATTAAAAGATTAAGT
>AY138614.1;tax=d:Eukarya,p:Arthropoda,c:Insecta,o:Coleoptera,f:Dytiscidae,g:Agabus,s:Agabus faldermanni
ctttataatattaatattaattttaattaagaatattttattttttattatttatattattttattGGGGTAATAGGAAGATTAATTAAATTCttttttttatttttACATTAATAAATGATTATGTGATCCAGTTTTATTGATTAGAAGATTAAGT
>AY138617.1;tax=d:Eukarya,p:Arthropoda,c:Insecta,o:Coleoptera,f:Dytiscidae,g:Agabus,s:Agabus japonicus
TCtttatattaaaaatattaattttaattaagaatatttaattttttaatatttataatattttattggggtaataaaaagattaaattaattCTTTTTTTATTTTAACATTTATTTATGATTATATGATCCAATTTTATTGATTAAAAGATTAAGT
>AY138618.1;tax=d:Eukarya,p:Arthropoda,c:Insecta,o:Coleoptera,f:Dytiscidae,g:Agabus,s:Agabus labiatus
tttatattaattttaattaagaatattttattttttaatatttataatattttattggggtaataaaaagattaaaaaaattcttttttatttataCATTAATTAATGAATATATGATCCAATTTTATTGATTAAAAGATTAAGT
>AY138620.1;tax=d:Eukarya,p:Arthropoda,c:Insecta,o:Coleoptera,f:Dytiscidae,g:Agabus,s:Agabus lutosus
atattaattttaattaagaatatttaattttttaatttttataatattttattggggtaataaaaagattaaaataattctttttttatttttACATTGATTTATGAATATATGATCCAATTTTATTGATTAAAAGATTAAGT
>AY138621.1;tax=d:Eukarya,p:Arthropoda,c:Insecta,o:Coleoptera,f:Dytiscidae,g:Agabus,s:Agabus maderensis
ctttatattatgaatattaattttaattaagaatatttaattttttattatttataatattttattggggtaatagaaagattaatttaattCtttttttttatttttACATTAATAAATGATTATATGATCCAATTTTATTGATTATAAGATTAAGT
>AY138622.1;tax=d:Eukarya,p:Arthropoda,c:Insecta,o:Coleoptera,f:Dytiscidae,g:Agabus,s:Agabus matsumotoi
atattaattttaattaagaatatttaattttttagtgtttataatattttattGGGGTAATAAAAAgattaaaataattctttttttattttaacatttatttatgattatatgatccaattttattGATTAAAAGATTAAGT
>AY138624.1;tax=d:Eukarya,p:Arthropoda,c:Insecta,o:Coleoptera,f:Dytiscidae,g:Agabus,s:Agabus nebulosus
ttaatattaattttaattaagaatattttattttttaatatttataatattttattggggtaataaaaagattaatttaattctttttttattttaACATTAATTAATGATTATATGATCCAGTTTTATTGATTAAAAGATTAAGT
>AY138625.1;tax=d:Eukarya,p:Arthropoda,c:Insecta,o:Coleoptera,f:Dytiscidae,g:Agabus,s:Agabus paludosus
atattaattttaattaagaatattttattttttattatttataatattttattggggtaataaaaagattaaattaattctttttttattttaacattaattaatgattatatgatccaattttattGATTTAAAGATTAAGT
>AY138628.1;tax=d:Eukarya,p:Arthropoda,c:Insecta,o:Coleoptera,f:Dytiscidae,g:Agabus,s:Agabus semipunctatus
atattaattttaattaagaatattttattttttaatgtttataatattttattGGGGTAATAAAAAGATTAAAATAATTCtttttttatttttACATTAATTAATGATCTTATGATCCAATTTTATTGATTAAAAGATTAAGT
>AY138629.1;tax=d:Eukarya,p:Arthropoda,c:Insecta,o:Coleoptera,f:Dytiscidae,g:Agabus,s:Agabus serricornis
atattaattttaattaataatattttattttttaatatttataatattttattGGGGTAATAAAAAGATTAAGTTAATTCtttttttatttttACATTAATTAATGATTATATGATCCAATTTTATTGATTAAAAGATTAAGT
>AY138630.1;tax=d:Eukarya,p:Arthropoda,c:Insecta,o:Coleoptera,f:Dytiscidae,g:Agabus,s:Agabus setulosus
TctttatattagaaatattaattttaattaagaatatttaattttttagtatttataatattttATTGGGGTAATAAAAAGATTAAAATAATTCTTTTTTTATTATAACATTTATTTATGATTAAATGATCCAATTTTATTGATTAAAAGATTAAGT
>AY138632.1;tax=d:Eukarya,p:Arthropoda,c:Insecta,o:Coleoptera,f:Dytiscidae,g:Agabus,s:Agabus strigulosus
atattaattttaattaagaatatttaattttttaatgtttataatattttattGGGGTAATAAAAAGATTAAAATAATTCTTTTTTTATTTTAACATTAATTTATGATTATATGATCCAATTTTATTGATTAAAAGATTAAGT
>AY138633.1;tax=d:Eukarya,p:Arthropoda,c:Insecta,o:Coleoptera,f:Dytiscidae,g:Agabus,s:Agabus sturmii
atattaattttaattaggaatatttaattttttagtatttataatattttattGGGGTAATAAAAAgattaaaataattctttttttattttaacatttatttatgattatatgatccaattttattGATTAAAAGATTAAGT
>AY138635.1;tax=d:Eukarya,p:Arthropoda,c:Insecta,o:Coleoptera,f:Dytiscidae,g:Agabus,s:Agabus unguicularis
tctttatattgaaaatattaattttaattaagaataattaatttcttaatatttataatattttATTGGGGTAATAAAAAGATTAAATAAATTCTTTTTTAATTTTTACATTTATTAATGGTTATATGATCCAATTTTATTGATTAAAAGATTAAGT
>AY749767.1;tax=d:Eukarya,p:Arthropoda,c:Insecta,o:Ephemeroptera,f:Ameletidae,g:Ameletus,s:Ameletus sp. BYU IGCEP023
TCTTTATATTCTATATTTTTATTCTTCTTAGATGGGGTTTGAATTAAGAGTGAAAATATTTCGTTGGGGTGACGAGAAGAAAACAAAACCTCTTCTTAACAATTGACATTAATTAATGAACAAATGATCCATTTTTAGTGATTAGAAGAACAAGT
>AY749766.1;tax=d:Eukarya,p:Arthropoda,c:Insecta,o:Ephemeroptera,f:Potamanthidae,g:Anthopotamus,s:Anthopotamus sp. BYU IGCEP022
GCTTAATAATTATTTTAAATAAGAGTATAGGAGAAGTTTAATTATTTAAATAAATTATTTTGTTGGGGTGACAAGAAAATAATTTAACTTTTCTTAAATAAAATCATAAATTTATGAATTTATGATCCATTATTAATGATTAAAAGATTAAGTTA
>AY749763.1;tax=d:Eukarya,p:Arthropoda,c:Insecta,o:Ephemeroptera,f:Caenidae,g:Caenis,s:Caenis sp. BYU IGCEP019
GCTTTACTAATGGTGTTGTTAGGCCTTTAGAAGAATTTTAGTTTAACAATCGGTTAGTTAAATTGGGGTGATTGGAAAATAATAAACTTTTCTTAAAATAACAATTATTTTTGGAATTATGATCCTTTATTATGGATTTTAAGATCAAGTTACCTTAGGGATAACAGCGT
>AY749761.1;tax=d:Eukarya,p:Arthropoda,c:Insecta,o:Ephemeroptera,f:Isonychiidae,g:Isonychia,s:Isonychia sp. BYU IGCEP017
TCTTAATAGTGTATAAATATAGTCAAGTTAGATAGAACTGGACTAGATTTAAAAGGTATTCTGTTGGGGTGACAGGAAAATAAAAGTAACTTTTCTTTTTAGAGAACACGGATGAGTGATTAAATGATCCATTTATTGTGATTAGAAGACTAAGT
>AF518253.1;tax=d:Eukarya,p:Arthropoda,c:Insecta,o:Coleoptera,f:Dytiscidae,g:Neoporus,s:Neoporus solitarius
tataattttttaaaatattaattaggattaattaatttattataagagtttatattttattGGGGTAATAGAAAGATTAAAAAAATTCttttttttAATATATTGATAATTAGTTTTTTGATCCATTATTAATGATAATAAGATTAAGT
>AF518258.1;tax=d:Eukarya,p:Arthropoda,c:Insecta,o:Coleoptera,f:Dytiscidae,g:Hydroporus,s:Hydroporus basinotatus
TCtttatataattttttttaatattaataaagtaaattttatttattaataaattttatattttattggggtaatataaagattaaattaattCTTTAAAATTTAACAAAAATTATTGGTTATATGATCCATTATTAATGATTATAAGATTAAGTTA
>JX434770.1;tax=d:Eukarya,p:Arthropoda,c:Insecta,o:Coleoptera,f:Dytiscidae,g:Hydroporus,s:Hydroporus tessellatus
TCtttatataattttttttaatattaataaagtaaattttatttattaataaattttatattttattggggtaatataaagattaaattaattCTTTAAAATTTAACAAAAATTATTGGTTATATGATCCATTATTAATGATTATAAGATTAAGTTA
>AF518280.1;tax=d:Eukarya,p:Arthropoda,c:Insecta,o:Coleoptera,f:Dytiscidae,g:Hydroporus,s:Hydroporus umbrosus
TATAattttttttagtattaatttagaagattttatttattataaaaaattttattttattggggtaataaaaagattaaaaaaattctttttaatTAAACAATGATTATTGATTAAATGATCCATTATTAATGATTAAAAGATTAAGT
>AB093099.1;tax=d:Eukarya,p:Arthropoda,c:Insecta,o:Diptera,f:Simuliidae,g:Simulium,s:Simulium nigrogilvum
GCtttatataatttatatttaaattatttagattttttaaatttaattattttattatattttgttggggtgacaataaaatttataaaacttttaTTTTTAGTTAACATTTATATATGGTTATATGATCCAGTTTTATTGATTATAAATTTAAGT
>AB093100.1;tax=d:Eukarya,p:Arthropoda,c:Insecta,o:Diptera,f:Simuliidae,g:Simulium,s:Simulium eximium
GctttatataatttatatttaaattattaagattttttaaatttaattattttattatattttGTTGGGGTGACAATAAAATTTATTGAACTTTTATTTTTATTAATCATTTATTTATGTTTATATGATCCAGTTTTATTGATTATAAATTTAAGTTACCTTAGGGATAACAGCGT
>AB093101.1;tax=d:Eukarya,p:Arthropoda,c:Insecta,o:Diptera,f:Simuliidae,g:Simulium,s:Simulium upikae
GctttatataatttatatttaaattattaagattttttaaatttaattattttattatattttGTTGGGGTGACAATAAAATTTATTGAACTTTTATTTTTATTAATCATTTATTTATGTTTATATGATCCAGTTTTATTGATTATAAATTTAAGTTACCTTAGGGATAACAGCGT
>AB093102.1;tax=d:Eukarya,p:Arthropoda,c:Insecta,o:Diptera,f:Simuliidae,g:Simulium,s:Simulium grossifilum
GCtttatataatttatatttaaattattaagattttttaaatttaattatattattatattttGTTGGGGTGACAATAAAATTTATAAAACTTTTATTTTTATTTTATCATTAATTTATGAATATATGATCCAATTTTATTGATTATAAATTTAAGTTACCTTAGGGATAACAGCGT
>GQ866000.1;tax=d:Eukarya,p:Arthropoda,c:Insecta,o:Diptera,f:Simuliidae,g:Simulium,s:Simulium grossifilum
GCtttatataatttatatttaaattattaagattttttaaatttaattatattattatattttGTTGGGGTGACAATAAAATTTATAAAACTTTTATTTTTATTAATCATTTATTTATGTTTATATGATCCAGTTTTATTGATTATAAATTTAAGTTACCTTAGGGATAACAGCGT
>AB093103.1;tax=d:Eukarya,p:Arthropoda,c:Insecta,o:Diptera,f:Simuliidae,g:Simulium,s:Simulium japonicum
GCtttatataatttatatttaaattatttagattttttaaatttaattatttcattatattttGTTGGGGTGACAATAAAATTTATAAAACTTTTATTTTTATTAAACATTTATTTATGGTTATATGATCCAGTTTTATTGATTATAAATTTAAGT
>AB093104.1;tax=d:Eukarya,p:Arthropoda,c:Insecta,o:Diptera,f:Simuliidae,g:Simulium,s:Simulium maenoi
GctttatataatttatatttaaattattaagattttttaaatttaattattttattatattttgttggggtgacaataaaatttataaaacttttaTTTTTATTAACCATTTATTTATGATTATATGATCCAGTTTTATTGATTATAAATTTAA
>AB093105.1;tax=d:Eukarya,p:Arthropoda,c:Insecta,o:Diptera,f:Simuliidae,g:Simulium,s:Simulium bishopi
GCtttatataatttgtatttaaattattaagattttttaaatttaattattttattatattttgttggggtgacaataaaatttataaaacttttaTTATTAATAAACATTTATTTATGGTTATATGATCCAGTTTTATTGATTATAAATTTAAGTTACCTTAGGGATAACAGCGT
>AB093106.1;tax=d:Eukarya,p:Arthropoda,c:Insecta,o:Diptera,f:Simuliidae,g:Simulium,s:Simulium dumogaense
GctttatataatttatatttaaattattaagattttttaaatttaattattttattatattttgttggggtgacaataaaatttataaaacttttaTTATTATTTTACATTTATTTATGATTACATGATCCAGTTTTATTGATTATAAATTTAAGTTACCTTAGGGATAACAGCGT
>AB093107.1;tax=d:Eukarya,p:Arthropoda,c:Insecta,o:Diptera,f:Simuliidae,g:Simulium,s:Simulium laterale
GCtttatataatttgtatttaaattattaagattttttaaatttaattattttattatattttgttggggtgacaataaaatttataaaacttttaTTATTAATAAACATTTATTTATGGTTATATGATCCAGTTTTATTGATTATAAATTTAAGTTACCTTAGGGATAACAGCGT
>AB093108.1;tax=d:Eukarya,p:Arthropoda,c:Insecta,o:Diptera,f:Simuliidae,g:Simulium,s:Simulium melanopus
GctttatataatttatatttaaattattaagattttttaaatttaattattttattatattttgttggggtgacaataaaatttatataacttttaTTATTTATTTACATTTGTTTATGGTTGAATGATCCAGTTTTATTGATTATAAGTTTAAGTTACCTTAGGGATAACAGCGT
>AB093109.1;tax=d:Eukarya,p:Arthropoda,c:Insecta,o:Diptera,f:Simuliidae,g:Simulium,s:Simulium taalense
GctttatataatttatatttaaattattaagattttttaaatttaattattttattatattttgttggggtgacaataaaatttataaaacttttaTTATTTATTTACATTTGTTTATGGTTAAATGATCCAGTTTTATTGATTATAAATTTAAGTTACCTTAGGGATAACAGCGT
>AB093110.1;tax=d:Eukarya,p:Arthropoda,c:Insecta,o:Diptera,f:Simuliidae,g:Simulium,s:Simulium tumpaense
GctttatataatttatatttaaattattaagattttttaaatttaattattttattatattttgttggggtgacaataaaatttataaaacttttaTTTTTTATTTACATTAATATATGTTTATATGATCCAGTTTTATTGATTATAAATTTAAGTTACCTTAGGGATAACAGCGT
>AB093111.1;tax=d:Eukarya,p:Arthropoda,c:Insecta,o:Diptera,f:Simuliidae,g:Simulium,s:Simulium hirtinervis
GCtttatataatttatatttaaattattaagattttttaaatttaattatattattatattttGTTGGGGTGACAATAAAATTTATAAAACTTTTATTTTTATTAATCATTTATTTATGTTTATATGATCCAGTTTTATTGATTATAAATTTAAGTTACCTTAGGGATAACAGCGT
>AB093112.1;tax=d:Eukarya,p:Arthropoda,c:Insecta,o:Diptera,f:Simuliidae,g:Simulium,s:Simulium malayense
GCtttatataatttatatttaaattattaagattttttaaatttaattatattattatattttGTTGGGGTGACAATAAAATTTATAAAACTTTTATTTTTATTAATCATTTATTTATGTTTGTATGATCCAGTTTTATTGATTATAAATTTAAGTTACCTTAGGGATAACAGCGT
>AB093113.1;tax=d:Eukarya,p:Arthropoda,c:Insecta,o:Diptera,f:Simuliidae,g:Simulium,s:Simulium sakishimaense
GCtttatataatttatatttaaattattaagattttttaaatttaattatattattatattttGTTGGGGTGACAATAAAATTTATAAAACTTTTATTTTTATTAATCATTTATTTATGTTTATATGATCCAGTTTTATTGATTATAAATTTAAGTTACCTTAGGGATAACAGCGT
>AB093114.1;tax=d:Eukarya,p:Arthropoda,c:Insecta,o:Diptera,f:Simuliidae,g:Simulium,s:Simulium baltazarae
GctttatatagtttatatttaaattattaatattttttaaatttaattattttattatattttgttggggtgacaataaaatttataaaacttttaTTATTATTATACATTAATTTATGTTTAAATGATCCAGTTTTATTGATTATAAATTTAAGT
>AB093115.1;tax=d:Eukarya,p:Arthropoda,c:Insecta,o:Diptera,f:Simuliidae,g:Simulium,s:Simulium nobile
GCtttatataattaatatttagattattaatattttttaaatttaattattttattatattttgttggggtgacaataaaatttataaaacttttaTTATTATTATTCATTAATTTATGTTTAAATGATCCAATTTTATTGATTATAAATTTAAGT
>AB093116.1;tax=d:Eukarya,p:Arthropoda,c:Insecta,o:Diptera,f:Simuliidae,g:Simulium,s:Simulium nikkoense
GCtttatataatttgtatttaaattattaagattttttaaatttaattattttattatattttgttggggtgacaataaaatttataaaacttttaTTTTTATTTATCATTAATTTATGAATATATGATCCAGTTTTATTGATTATAAATTTAAGT
>AB093117.1;tax=d:Eukarya,p:Arthropoda,c:Insecta,o:Diptera,f:Simuliidae,g:Simulium,s:Simulium iwatense
GctttatataatttatatttaaattattaagattttttaaatttaattattttattatattttgttggggtgacaataaaatttataaaacttttaTTTTTATTAACCATTTATTTATGTTTGTATGATCCAGTTTTATTGATTATAAATTTAAGTTACCTTAGGGATAACAGCGT
>AB093118.1;tax=d:Eukarya,p:Arthropoda,c:Insecta,o:Diptera,f:Simuliidae,g:Simulium,s:Simulium argyrocinctum
gctttatatagtttttatttaaattattaagattttttaaatttaattactttattatattttGTTGGGGTGACAATAAAATTTATAAAACTTTTATTTTTATTTACCATTAATATATGTATGTATGATCCAGTTTTATTGATTATAAATTTAAGTTACCTTAGGGATAACAGCGT
>AB093119.1;tax=d:Eukarya,p:Arthropoda,c:Insecta,o:Diptera,f:Simuliidae,g:Simulium,s:Simulium aeneifacies
GctttatataatttatatttaaattattaagattttttaaatttaattattattttatattttgttggggtgacaataaaatttataaaacttttaTTTTTAATTTACATTTATTTATGGTTATATGATCCAGTTTTATTGATTATAAATTTAAGTTACCTTAGGGATAACAGCGT
>AB093120.1;tax=d:Eukarya,p:Arthropoda,c:Insecta,o:Diptera,f:Simuliidae,g:Simulium,s:Simulium brevipar
GctttatataatttatatttaagttattaagattttttaaatttaattattgtattatattttGTTGGGGTGACAATAAAATTTATAAAACTTTTATTTTTAATTGACATTTGTTTATGAATATATGATCCAGTTTTATTGATTATAAATTTAAGTTACCTTAGGGATAACAGCGT
>AB093121.1;tax=d:Eukarya,p:Arthropoda,c:Insecta,o:Diptera,f:Simuliidae,g:Simulium,s:Simulium rufibasis
GctttatataatttatatttaaattattaagattttttaaatttaattattttattatattttgttggggtgacaataaaatttataaaacttttaTTTTTTGTTAACATTTATTTATGAATACATGATCCAGTTTTATTGATTATAAATTTAAGT
>AB093122.1;tax=d:Eukarya,p:Arthropoda,c:Insecta,o:Diptera,f:Simuliidae,g:Simulium,s:Simulium sabahense
GctttatataatttatatttaaattattaagattttttaaatttaattattattttatattttgttggggtgacaataaaatttataaaacttttaTTTTTAATTTACATTTATTTATGGCTATATGATCCAGTTTTATTGATTATAAATTTAAGTTACCTTAGGGATAACAGCGT
>AB093123.1;tax=d:Eukarya,p:Arthropoda,c:Insecta,o:Diptera,f:Simuliidae,g:Simulium,s:Simulium tani
GCtttatataatttatatttaaattattaagattttttaaatttaattattattttgtattttGTTGGGGTGACAATAAAATTTATAAAACTTTTATTTTTAATTTACATTTATTTATGGTTACATGATCCAGTTTTATTGATTATAAATTTAAGT
>GQ866017.1;tax=d:Eukarya,p:Arthropoda,c:Insecta,o:Diptera,f:Simuliidae,g:Simulium,s:Simulium tani
GctttatataacttatatttaaattattaagattttttaaatttaattattattttgtattttGTTGGGGTGACAATAAAATTTATAAAACTTTTATTATTAATTTACATTTATTTATGGTTACATGATCCAGTTTTATTGATTATAAATTTAAGT
>AB093124.1;tax=d:Eukarya,p:Arthropoda,c:Insecta,o:Diptera,f:Simuliidae,g:Simulium,s:Simulium chamlongi
GctttatataatttatatttaaattattaagatttttcaaatttaattattttattatattttGTTGGGGTGACAATAAAATTTATAAAACTTTTATTTTTATTAACCATTTATTTATGAATATATGATCCAGTTTTATTGATTATAAATTTAA
>AB093125.1;tax=d:Eukarya,p:Arthropoda,c:Insecta,o:Diptera,f:Simuliidae,g:Simulium,s:Simulium arakawae
GctttatataatttatatttaaattattaagattttttaaatttaattattttattatattttgttggggtgacaataaaatttataaaacttttaTTTTTATTAACCATTTATTTATGTTTATATGATCCAGTTTTATTGATTATAAATTTAAGTTACCTTAGGGATAACAGCGT
>AB093126.1;tax=d:Eukarya,p:Arthropoda,c:Insecta,o:Diptera,f:Simuliidae,g:Simulium,s:Simulium bidentatum
GctttatataatttgtatttaaattattaagattttttaagtttaattattttattatattttGTTGGGGTGACAATAAAATTTATAAAACTTTTATTTTTATTGACCATTTATTTATGTTTATATGATCCAGTTTTATTGATTATAAATTTAAGT
>AB093127.1;tax=d:Eukarya,p:Arthropoda,c:Insecta,o:Diptera,f:Simuliidae,g:Simulium,s:Simulium iridescens
GctttatataatttatatttaaattattaagattttttaaatttaattattttattatattttgttggggtgacaataaaatttataaaacttttaTTTTTATTGAACATTAATTTATGATTGTATGATCCAGTTTTATTGATTATAAATTTAAGTTACCTTAGGGATAACAGCGT
>AB093128.1;tax=d:Eukarya,p:Arthropoda,c:Insecta,o:Diptera,f:Simuliidae,g:Simulium,s:Simulium cabrerai
GctttatatactaattatttaagttattaagatttttaaaatttaatttttaaagtatattttGTTGGGGTGACAATAAAATTTATAAAACTTTTATTTTTATTAAACATTAATTTATGATTAAATGATCCAGTTTTATTGATTATAAATTTAAGT
>AB093129.1;tax=d:Eukarya,p:Arthropoda,c:Insecta,o:Diptera,f:Simuliidae,g:Simulium,s:Simulium carinatum
GctttatatattaattatttagattattaagatttttaaaatttaatttttgtgatatattttGTTGGGGTGACAATAAAATTTATAAAACTTTTATTTATATTTTACATTGATTTATGACTATATGATCCAGTTTTATTGATTATAAATTTAAGT
>EF623258.1;tax=d:Eukarya,p:Arthropoda,c:Insecta,o:Plecoptera,f:Peltoperlidae,g:Peltoperla,s:Peltoperla arcuata
gctttatagtttttaagattagtttttgtttagttatatttttgttataatttgaaaattatttTGTTGGGGTGACAGGAAGATTTGATAAACTCTTTTTAATTTAGAACATTGATTTATGAAGTATTGATCCATTATTAGTGATTATAAGACTAAGT
>AB708028.1;tax=d:Eukarya,p:Arthropoda,c:Insecta,o:Odonata,f:Libellulidae,g:Leucorrhinia,s:Leucorrhinia dubia
ctttatataattttttataattatttttatattaatgtgattatattaatttgtattttGTTGGGGTGACAAAAATATATAATTAACTTTTTTATTTATTTACCATTGATATATGAATATTAGATCCATTACTAGTGATTGTTAGATTAAGT
>AB708030.1;tax=d:Eukarya,p:Arthropoda,c:Insecta,o:Odonata,f:Libellulidae,g:Leucorrhinia,s:Leucorrhinia dubia
ctttatataattttttataattatttttatattaatgtgattatattaatttgtattttGTTGGGGTGACAAAAATATATAATTAACTTTTTTATTTGTTTACCATTGATATATGAATATTAGATCCATTACTAGTGATTGTTAGATTAAGT
>EU477718.1;tax=d:Eukarya,p:Arthropoda,c:Insecta,o:Odonata,f:Libellulidae,g:Leucorrhinia,s:Leucorrhinia dubia
CTTTATATAAGTTCTTGTAATCATTTCTATATTAATATGTTTATATTAATTTATATTTTGTTGGGGTGACAAAAATATATAATTAACTTTTTTATTTATTTACCATTGATATATGAATATTTGATCCATTATTAGTGATTATTAGATTAAGT
>EF640394.1;tax=d:Eukarya,p:Arthropoda,c:Insecta,o:Odonata,f:Libellulidae,g:Leucorrhinia,s:Leucorrhinia glacialis
CtttatataatctgttataattatttttatattaatataattatattaatttgtattttGTTGGGGTGACAAAAATATATAACTAACTTTTCTATTTATTTACCATTGATATATGAATATTAGATCCATTACTAGTGATTGTTAGATTAAGTTACCTTAGGGATAACAGCGT
>EF631523.1;tax=d:Eukarya,p:Arthropoda,c:Insecta,o:Odonata,f:Libellulidae,g:Leucorrhinia,s:Leucorrhinia glacialis
CtttatataagttattataattatttttatattaatatatttatattgatttatattttGTTGGGGTGACAAAAATATATAATTAACTTTTTTATTTATTTAACATTGATGTATGAGTATTAGATCCATTATTAGTGATTTTTAGATTAAGT
>AY555559.1;tax=d:Eukarya,p:Arthropoda,c:Insecta,o:Odonata,f:Aeshnidae,g:Anax,s:Anax junius
GCtttatatttttattattaatttattttagtttattattatttattattaATAGGAAATATTTTGTTGGGGTGACAAAAATATATAAATAACTTTTTCCATTTATTTTACATTGATATATGAATATTAGATCCAATCTTATTGATTGTTAGATTAAGTTACCTTAGGGATAACAGCGT
>AB707656.1;tax=d:Eukarya,p:Arthropoda,c:Insecta,o:Odonata,f:Aeshnidae,g:Anax,s:Anax junius
GCtttatatttttattattaatttattttagtttattattatttattattaATAGGAAATATTTTGTTGGGGTGACAAAAATATATAAATAACTTTTTCATTTATTTTACATTGATATATGAATATTAGATCCAATCTTATTGATTGTTAGATTAAGTTACCTTAGGGATAACAGCGT
>FJ619796.1;tax=d:Eukarya,p:Arthropoda,c:Malacostraca,o:Decapoda,f:Cambaridae,g:Procambarus,s:Procambarus fallax
ACTTTATATTTATAAAGTAGTAGTTAGTTTTATTTAAAAGTATTATATTAGAATATTTGGTTGGGGTGACCAGGATAAAATATAAAATAACTGTCtttttttttttACAGTAATATTTGGTTTAATGATCCTAAAAAGGATTAAAAGATTAAGTTACTTTAGGGATAACAGCGT
>FJ619797.1;tax=d:Eukarya,p:Arthropoda,c:Malacostraca,o:Decapoda,f:Cambaridae,g:Procambarus,s:Procambarus fallax
ACTTTATATTTATAAAGTAGTAGTTAGTTTTATTTAAAAGTATTATATTAGAATATTTGGTTGGGGTGACAAGGATAAAATATAAAATAACTGTCttttttttttACAGTAATATTTGGTTTAATGATCCTAAAAAGGATTAAAAGATTAAGTTACTTTAGGGATAACAGCGT
>FJ619798.1;tax=d:Eukarya,p:Arthropoda,c:Malacostraca,o:Decapoda,f:Cambaridae,g:Procambarus,s:Procambarus fallax
ACTTTATATTTATAAAGTAGTAGTTAGTTTTATTTAAAAGTATTATATTAGAATATTTGGTTGGGGTGACAAGGATAAAATATAGAATAACTGTCttttttttttACAGCAATATTTGGTTTAATGATCCTAAAAAGGATTAAAAGATTAAGTTACTTTAGGGATAACAGCGT
>FJ619800.1;tax=d:Eukarya,p:Arthropoda,c:Malacostraca,o:Decapoda,f:Cambaridae,g:Procambarus,s:Procambarus fallax
ACTTTATATTTATAAAGTAGTAGTTAGTTTTATTTAAAAGTATTATATTAGAATATTTGGTTGGGGTGACAAGGATAAAATATAAAATAACTGTCttttttttttACAGTAATATTTGGTTTAATGATCCTGAAAAGGATTAAAAGATTAAGTTACTTTAGGGATAACAGCGT
>MW674618.1;tax=d:Eukarya,p:Arthropoda,c:Insecta,o:Diptera,f:Culicidae,g:Culex,s:Culex brami
TCtttatttttgttatttataaattaaaaagaatattaaaatttataatttaattaaaaattttattggggtgatattaaaatttaaaaaaCTTTTAAAATATATAAACATTAATATATGAGTTAATGATCCAGTTTTATTGATTAAAAATTTAAGTTACCTTAGGGATAACAGCGT
>MW674620.1;tax=d:Eukarya,p:Arthropoda,c:Insecta,o:Diptera,f:Culicidae,g:Culex,s:Culex brami
TCtttatttttattatttataaattaaaaagaattttaaaatttataatttaattaaaaattttattggggtgatattaaaatttaaaGAACTTTTAAAATTTATTAACATTAATATATGAATAAATGATCCAGTTTTATTGATTAAAAATTTAAGTTACCTTAAGGATAACAGCGT
>MW674621.1;tax=d:Eukarya,p:Arthropoda,c:Insecta,o:Diptera,f:Culicidae,g:Culex,s:Culex brami
TCtttatttttgttatttataaattaaaaagaatattaaaatttataatttaattaaaaattttattggggtgatattaaaatttaaaaaaCTTTTAAAATATATTAACATTAATATATGAATAAATGATCCAGTTTTATTGATTAAAAATTTAAGTTACCTTAAGGATAACAGCGT
>AB707554.1;tax=d:Eukarya,p:Arthropoda,c:Insecta,o:Odonata,f:Coenagrionidae,g:Ischnura,s:Ischnura aurora
GCTTAAcattttttcttctatatttttttagttttatatgatttatttatAGTCTAAAAATTGTTTTGTTGGGGTGACAATAAATATATATTTAACTTTTATCATAATATTTACATTAATTTATGATTTTTGGATCCAAAATTTTTGATCATTAGTTCAAGT
>MK642306.1;tax=d:Eukarya,p:Arthropoda,c:Insecta,o:Ephemeroptera,f:Heptageniidae,g:Stenonema,s:Stenonema femoratum
ACTTAGTCTTTTAATCACTAAAAATGGATCAATTAATTCACTCATTAGTGGCCTATTGAAAGAAGAGTTTCTACTATCTTCTCGTCACCCCAACGAAACACTCCCTCTACAAAAATTAACTCCTACTAAACGAATTAAGATAAAAGAAAATGTAAAGC
>GQ118285.1;tax=d:Eukarya,p:Arthropoda,c:Insecta,o:Ephemeroptera,f:Ephemeridae,g:Ephemera,s:Ephemera simulans
GCTTAATAATAAAATTAATAGGAAATATAGTAGAGGTTTTATTTTTAATATAGTTATTTTGTTGGGGTGACAGGAAAATAAATAAACTTTTTTATATAATTAACACTAATGAGTGAGTTTATGATCCATTATTAATGATTATAAGAC
>AY214436.1;tax=d:Eukarya,p:Arthropoda,c:Malacostraca,o:Decapoda,f:Cambaridae,g:Procambarus,s:Procambarus sp. Aguazarca stream-PJGY
ACGCTGTTATCCCTAAAGTAACTTAATCTTAAATCCCTTTTAGGATCATTAAACCAAATATAACTGTaaaaaaaaaaGACAATTATTGTATATTTTATCCTTGTCACCCCAACCAAATACTCCAAAATAATATCATTAAATAAAACTAATTACTACCTTATAAATATAAAGT
>AY214437.1;tax=d:Eukarya,p:Arthropoda,c:Malacostraca,o:Decapoda,f:Cambaridae,g:Procambarus,s:Procambarus sp. Platanos stream-PJGY
ACGCTGTTATCCCTAAAGTAACTTAATCTTAAATCCCTTTTAGGATCATTAAACCAAATATAACTGTaaaaaaaaaaaaGACAATTATTGTATATTTTATCCTTGTCACCCCAACCAAATACTCCAAAATAATATCATTAAATAAAACTAATTACTACCTTATAAATATAAAGT
>AB707648.1;tax=d:Eukarya,p:Arthropoda,c:Insecta,o:Odonata,f:Aeshnidae,g:Aeshna,s:Aeshna mixta
GctttatatttttactattaatttattatagtttattattatttattattaGTATGAAGTATTTTGTTGGGGTGACAAAAATATATAAATAACTTTTTTATTTTATTTACATTGATATATGAATATTAGATCCAATCTTATTGATTGTTAGATTAAGTTACCTTAGGGATAACAGCGT
>AY274507.1;tax=d:Eukarya,p:Arthropoda,c:Insecta,o:Odonata,f:Aeshnidae,g:Aeshna,s:Aeshna mixta
GctttatatttttactattaatttattatagcttattattatttattattaGTATGAAGTATTTTGTTGGGGTGACAAAAATATATAAATAACTTTTTTATTTTATTTACATTGATATATGAATATTAGATCCAATCTTATTGATTGTTAGATTAAGTTACCTTAGGGATAACAGCGT
>AB707964.1;tax=d:Eukarya,p:Arthropoda,c:Insecta,o:Odonata,f:Corduliidae,g:Somatochlora,s:Somatochlora alpestris
gctttatattaattattttagttatgaatatataatttttaattaaatatattattattttGTTGGGGTGACAGAAAAATAAAACTAACTTTTTTATTTATTTTACATTAATTTATGGTTATCTGATCCATTATTATTGATTATTAGATTAAGT
>AB707967.1;tax=d:Eukarya,p:Arthropoda,c:Insecta,o:Odonata,f:Corduliidae,g:Somatochlora,s:Somatochlora alpestris
gctttataataattattttagttatgaatatataatttttaattaaatattttattattttGTTGGGGTGACAGAAAAATAAAACTAACTTTTTTATTTATTTTACATTAATTTATGGTTATCTGATCCATTATTATTGATTATTAGATTAAGT
>AB707968.1;tax=d:Eukarya,p:Arthropoda,c:Insecta,o:Odonata,f:Corduliidae,g:Somatochlora,s:Somatochlora alpestris
GCtttatattaattattttagttatgaatatataatttttaattaaatattttattattttGTTGGGGTGACAGAAAAATATAACTAACTTTTTTATTTATTTTACACTAATTTATGGTTATCTGATCCATTATTATTGATTATTAGATTAAGT
>AB110267.1;tax=d:Eukarya,p:Arthropoda,c:Insecta,o:Ephemeroptera,f:Ameletidae,g:Ameletus,s:Ameletus montanus
ACTTATTCTTATAATCACTACTAGCGGATCATTTACTCATGAATTTATGTGAGTTATTAAGAAGAGGTTTTTGTATCTTCTCGTCACCCCAACGAAATATTTGCACCTTTAATACAAACCCCCTTAAAAAGAATAAAAGTATATAATATAAAGA
>GQ865984.1;tax=d:Eukarya,p:Arthropoda,c:Insecta,o:Diptera,f:Simuliidae,g:Simulium,s:Simulium angulistylum
GctttatataataaatatttaaattattaagatttttaaaatttaatttttatattatattttGTTGGGGTGACAATAGAATTTATAAAACTTTTATTTATATTTAACATTAATTTATGATTACATGATCCAGTTTTATTGATTATAAATTTAAGT
>GQ865985.1;tax=d:Eukarya,p:Arthropoda,c:Insecta,o:Diptera,f:Simuliidae,g:Simulium,s:Simulium angulistylum
GctttatataataaatatttaaattattaagatttttaaaatttaattttaatattatattttGTTGGGGTGACAATAAAATTTATAAAACTTTTATTTATATTTAACATTAATTTATGATTACATGATCCAGTTTTATTGATTATAAATTTAAGT
>GQ865986.1;tax=d:Eukarya,p:Arthropoda,c:Insecta,o:Diptera,f:Simuliidae,g:Simulium,s:Simulium decuplum
GctttatataataaatatttaaattattaagttttattaaatttgatttttatattatattttGTTGGGGTGACAATAAAATTTATAAAACTTTTATTTTTATTTTACATTAATTTATGATTATATGATCCAGTTTTATTGATTATAAATTTAAGTTACCTTAGGGATAACAGCGT
>GQ865987.1;tax=d:Eukarya,p:Arthropoda,c:Insecta,o:Diptera,f:Simuliidae,g:Simulium,s:Simulium decuplum
GctttatataataaatatttaaattattaagatttttaaaatttaattttaatattatattttGTTGGGGTGACAATAAAATTTATAAAACTTTTATTTATATTTAACATTAATTTATGATTACATGATCCAGTTTTATTGATTATAAATTTAAGT
>GQ865988.1;tax=d:Eukarya,p:Arthropoda,c:Insecta,o:Diptera,f:Simuliidae,g:Simulium,s:Simulium duolongum
GCTTCatataataaatatttaaattattaagatttattaaatttaatttttgtattatattttGTTGGGGTGataataaaatttataaaacttttatttttatttaacatttatttatgtttaaatgatccatttttattgattataaatttaaGT
>GQ865989.1;tax=d:Eukarya,p:Arthropoda,c:Insecta,o:Diptera,f:Simuliidae,g:Simulium,s:Simulium parahiyangum
GCtttatataatgattatttaagttattaagatttattaaatttaattttttttattttattttGTTGGGGTGACAATAAAATTAATATAACTTTTATTTTTATTTTACATTAATTTATGAGTATATGATCCAATTTTATTGATTATAAATTTAAGTTACCTTAGGGATAACAGCGT
>GQ865991.1;tax=d:Eukarya,p:Arthropoda,c:Insecta,o:Diptera,f:Simuliidae,g:Simulium,s:Simulium parahiyangum
GCtttatataatgattatttaaattattaagatttattaaatttaattttttttattttattttGTTGGGGTGACAATAAAATTAATATAACTTTTATTTTTATTTTACATTAATTTATGAATATATGATCCAATTTTATTGATTATAAATTTAAGTTACCTTAGGGATAACAGCGT
>GQ865990.1;tax=d:Eukarya,p:Arthropoda,c:Insecta,o:Diptera,f:Simuliidae,g:Simulium,s:Simulium parahiyangum
GctttatataatgattatttaaattattaagatttattaaatttaatttttttattttattttGTTGGGGTGACAATAAAATTAATATAACTTTTATTTTTATTTTACATTAATTTATGAGTATATGATCCAATTTTATTGATTATAAATTTAAGTTACCTTAGGGATAACAGCGT
>GQ865992.1;tax=d:Eukarya,p:Arthropoda,c:Insecta,o:Diptera,f:Simuliidae,g:Simulium,s:Simulium siamense
GctttatataataaatatttaaattattaagatttattaaatttaatttttgtattatattttGTTGGGGTGACAATAAAatttataaaacttttatttttattttacatttatttatgtttaaatgatccatttttattgattataaatttaAGT
>GQ865995.1;tax=d:Eukarya,p:Arthropoda,c:Insecta,o:Diptera,f:Simuliidae,g:Simulium,s:Simulium inthanonense
GctttatataataaatatttaagttattaagatttattaaatttaatttttatattgtattttGTTGGGGTGACAATAAAATTTATAAAACTTTTATTTTTATTTAACATTAATTTATGATTATATGATCCAATTTTATTGATTATAAATTTAAGT
>GQ865996.1;tax=d:Eukarya,p:Arthropoda,c:Insecta,o:Diptera,f:Simuliidae,g:Simulium,s:Simulium sheilae
GctttatataataaatatttagattattaagatttattaaatttaatttttatattatattttGTTGGGGTGACAATAAAATTTATAAAACTTTTATTTTTATTTTACATTAATTAATGGCTACATGATCCAATTTTATTGATTATAAATTTAAGT
>GQ865998.1;tax=d:Eukarya,p:Arthropoda,c:Insecta,o:Diptera,f:Simuliidae,g:Simulium,s:Simulium chumpornense
GCtttatataataaatatttaaattattaagatttattaaatttaatttttatattatattttGTTGGGGTGACAATAAAATTTATAAAACTTTTATTTTTATTTAACATTAATTTATGTTTAAATGATCCATTTTTATTGATTATAAATTTAAGT
>AB699900.1;tax=d:Eukarya,p:Arthropoda,c:Insecta,o:Diptera,f:Simuliidae,g:Simulium,s:Simulium caudisclerum
GctttatataattaatatttaaattattaagatttttaaagtttaattattaaattgtattttGTTGGGGTGACAATAAAATTTATAAAACTTTTATTTTTATTTAACATTAATTTATGAATCTATGATCCAGTTTTATTGATTATAAATTTAAGT
>GQ865999.1;tax=d:Eukarya,p:Arthropoda,c:Insecta,o:Diptera,f:Simuliidae,g:Simulium,s:Simulium caudisclerum
GCtttatataattaatatttaaattattaagatttttaaaatttaattattaaattgtattttGTTGGGGTGACAATAAAATTTATAAAACTTTTATTTTTGTTTAACATTAATTTATGATTAAATGATCCAGTTTTATTGATTATAAATTTAAGT
>GQ866001.1;tax=d:Eukarya,p:Arthropoda,c:Insecta,o:Diptera,f:Simuliidae,g:Simulium,s:Simulium rudnicki
GCtttatataatttatatttaaattattaagattttttaaatttaattatattattatattttGTTGGGGTGACAATAAAATTTATAAAACTTTTATTTTTATTAATCATTTATTTATGTTTATATGATCCAGTTTTATTGATTATAAATTTAAGTTACCTTAGGGATAACAGCGT
>GQ866003.1;tax=d:Eukarya,p:Arthropoda,c:Insecta,o:Diptera,f:Simuliidae,g:Simulium,s:Simulium siripoomense
GctttatataatttgtatttaagttatttagattttttaaatttaattattttattatattttgttggggtgacaataaaatttataaaacttttatttttatttaccatttatttatgtttatatGATCCAGTTTTATTGATTATAAATTTAAGTTACCTTAGGGATAACAGCGT
>GQ866004.1;tax=d:Eukarya,p:Arthropoda,c:Insecta,o:Diptera,f:Simuliidae,g:Simulium,s:Simulium chainarongi
GCtttatataatttatatttaaattattaagattttttaaatttaattatattattatattttGTTGGGGTGACAATAAAATTTATAAAACTTTTATTTTTATTAATCATTTATTTATGTTTATATGATCCAGTTTTATTGATTATAAATTTAAGTTACCTTAGGGATAACAGCGT
>GQ866005.1;tax=d:Eukarya,p:Arthropoda,c:Insecta,o:Diptera,f:Simuliidae,g:Simulium,s:Simulium fenestratum
GCtttatataatttatatttaaattattaagattttttaaatttaattatattattatattttGTTGGGGTGACAATAAAATTTATAAATCTTTTATTTTTATTAATGATTTATTTATGTTTATATGATCCAGTTTTATTGATTATAAATTTAAGTTACCTTAGGGATAACAGCGT
>GQ866006.1;tax=d:Eukarya,p:Arthropoda,c:Insecta,o:Diptera,f:Simuliidae,g:Simulium,s:Simulium fenestratum
GCtttatataatttatatttaaattattaagattttttaaatttaattatattattatattttgttggggtgataataaaatttataaaacttttaTTTTTATTAATCATTTATTTATGTTTATATGATCCAGTTTTATTGATTATAAATTTAAGTTACCTTAGGGATAACAGCGT
>GQ866007.1;tax=d:Eukarya,p:Arthropoda,c:Insecta,o:Diptera,f:Simuliidae,g:Simulium,s:Simulium fenestratum
GCtttatataatttatatttaaattattaagattttttaaatttaattatattattatattttGTTGGGGTGACAATAAAATTTATAAAACTTTTATTTTTATTAATCATTTATTTATGTTTATATGATCCAGTTTTATTGATTATAAATTTAAGTTACCTTAGGGATAACAGCGT
>GQ866009.1;tax=d:Eukarya,p:Arthropoda,c:Insecta,o:Diptera,f:Simuliidae,g:Simulium,s:Simulium chiangmaiense
GCtttatataatttttatttaaattattaagattttttaaatttaattatttcattatattttGTTGGGGTGACAATAAAATTTATAAAACTTTTATTTTTATTTACCATTAATATATGTTTATATGATCCAGTTTTATTGATTATAAATTTAAGT
>GQ866010.1;tax=d:Eukarya,p:Arthropoda,c:Insecta,o:Diptera,f:Simuliidae,g:Simulium,s:Simulium nakhonense
GCtttatataatttttatttaaattattaagatttcttaaatttaattatttcattatattttGTTGGGGTGACAATAAAATTTATAAAACTTTTATTTTTATTTACCATTAATATATGTTTATATGATCCAGTTTTATTGATTATAAATTTAAGT
>GQ866002.1;tax=d:Eukarya,p:Arthropoda,c:Insecta,o:Diptera,f:Simuliidae,g:Simulium,s:Simulium baimaii
GctttatataatttatatttaaattattaagattttttaaatttaattatgttattatattttGTTGGGGTGACAATAAAATTTATAAAACTTTTATTTTTATTTCCCATTTATTTATGAGTGTATGATCCAGTTTTATTGATTATAAATTTAAGTTACCTTAGGGATAACAGCGT
>AY252646.1;tax=d:Eukarya,p:Arthropoda,c:Insecta,o:Hemiptera,f:Gerridae,g:Gerris,s:Gerris marginatus
agtttactttatttattaattattgttttttgtntattaaacaattttttaGAATATAAAGTTNTGTTGGGGTGacattaaaatttatttaacttttaatattttattcattaatttatgtttttttGATCCAAAATTTTTGATTATAAGATTAACT
>EU055084.1;tax=d:Eukarya,p:Arthropoda,c:Insecta,o:Odonata,f:Cordulegastridae,g:Cordulegaster,s:Cordulegaster dorsalis
GCtttatatttaattatttaataaatttttgttaaaattattatttattatttaataaaatattTTGTTGGGGTGACAAAAATATATAATTAACTTTTTTATTTATATAACATTGATATATGAAAAATAGATCCAGTTTTACTGATTATTAGAATAAGT
>AY951324.1;tax=d:Eukarya,p:Arthropoda,c:Insecta,o:Hemiptera,f:Gerridae,g:Aquarius,s:Aquarius philippinensis
AGTTAATCTTAtaatcaaaaattctggatcaaaaaaacataaattaatgaaaaaaatactaaaagttaaataaatTTTAATGTCACCCCAACAAAACTTTATATTctaaaaaattgtataataaacaaaaaacaataattaataaataaagtaaaCT
>FJ443032.1;tax=d:Eukarya,p:Arthropoda,c:Insecta,o:Ephemeroptera,f:Ephemerellidae,g:Drunella,s:Drunella coloradensis
ACTTTATAAAATAAAGTCAGATTTTTAGAAAATAGTTTTGTTTGTACTTAAACTTTATTACGTTGGGGTGATGGGGTAATAAATCAACTTATCTTAAATATAACACAATAAGTGACTAAAGGATCCATGAATAATGAATAAAAAATTAAGT
>AY368207.1;tax=d:Eukarya,p:Arthropoda,c:Insecta,o:Coleoptera,f:Dytiscidae,g:Copelatus,s:Copelatus clarki
TCTTgatatttttttatataattttatttaggaattttttattttttatttaataaaatattttattggggtaataaaaagatttataaaaTTCttttttttATATAATATTGATTAGTAAATATTTGATCCAATTTTTTTGATTATAAGATTAAGT
>AY368209.1;tax=d:Eukarya,p:Arthropoda,c:Insecta,o:Coleoptera,f:Dytiscidae,g:Copelatus,s:Copelatus nigrolineatus
TctttatatttatttatataattttattaaagaatattttattttttatttaattaagtattttattggggtaataaaaagatttattaaattCttttttttATAGAATATTGATTAGTAGATATTTGATCCAATTTTTTTGATTATAAGATTAAGT
>MK642305.1;tax=d:Eukarya,p:Arthropoda,c:Insecta,o:Ephemeroptera,f:Heptageniidae,g:Stenacron,s:Stenacron interpunctatum
ACTTAGTCTTCTAATCACTACAAATGGATCAATTATTCACTAATTTGTGGTTCATCCCAAGAAGAGTTCCTTATTTCTTCCCGTCACCCCAACGAAACACTCCTGCCACAAAATCTAACTCCAACCAAACCAATTAAAGTAACAGTAAATGTAAAGC
>GQ118283.1;tax=d:Eukarya,p:Arthropoda,c:Insecta,o:Ephemeroptera,f:Baetidae,g:Baetis,s:Baetis tricaudatus
TCTTTATATAGAAAATTTTATAAGCCGTTGGAGTTAAATCAATAAAACATTAATATATTTAGTTGGGGTGACGCGAAGTCATAAACACTTCTGGCAACACAAAAATTTAAGGGCACATGACCCGGTTAGCCGATCAAAAAATTAAGT
>AY425229.1;tax=d:Eukarya,p:Arthropoda,c:Insecta,o:Hemiptera,f:Gerridae,g:Gerris,s:Gerris brasili
AGTTAATCTTATAATCAAAAGTTCTGGATCAAAAAAACATAAATTTATGAATAAAATATTAAAAGTTAAATAAATTTTAATGTCACCCCAACAAAACTTTATATTCtaaaaaattatttaataaacaaaaaataatatttaataaataaagtaaaCT
>AY425220.1;tax=d:Eukarya,p:Arthropoda,c:Insecta,o:Hemiptera,f:Gerridae,g:Gerris,s:Gerris incurvatus
AGttaatcttataatcaaaaattttggatcaaaaaaacataaattaatgaataaaatattaaaagttaaataaattttaatGTCACCCCAACAAAACTTTATATTCtaaaaaattgtttaataaacaaaaaacaataattaataaataaagtaaaCT
>AY334105.1;tax=d:Eukarya,p:Arthropoda,c:Insecta,o:Coleoptera,f:Dytiscidae,g:Copelatus,s:Copelatus sp. MB008
ataattttagttaggaatattttattttttatttatattaatattttattGGGGTAATAAAAAGATTAGAAAAATTCTTTTTAAAGTTTAATACTAATTAGTAATTGTTTGATCCAATATTTTTGATTATAAGATTAAGTTACCTTAGGGATAACA
>AY334106.1;tax=d:Eukarya,p:Arthropoda,c:Insecta,o:Coleoptera,f:Dytiscidae,g:Copelatus,s:Copelatus oblitus
CtttatattattataaatgattttaattaggaatattttattttttatttatattaatattttatTGGGGTAATAAAAAGATTAAAAAAATTCttttttttATAAAATATTAATTGATAGTTTTATGATCCAATAATTTTGATTAAAAGATTAAGT
>AY334109.1;tax=d:Eukarya,p:Arthropoda,c:Insecta,o:Coleoptera,f:Dytiscidae,g:Copelatus,s:Copelatus sp. MB062
tttatatttattatatgtaattttaattaagaatatttaattttttatttatataaatattttaTTGGGGTAATAAAGAGATTAAAAAAATTCTTTTTAATTTTTTATACTAATTAGTAATTCTATGATCCAATATTTTTGATTAAAAGATTAAGT
>AY334110.1;tax=d:Eukarya,p:Arthropoda,c:Insecta,o:Coleoptera,f:Dytiscidae,g:Copelatus,s:Copelatus sp. MB069
TCtttatattatttataaataattttaattaagaatattttattttttatttatgttaatattttattGGGGTAATAAAGAGATTAAATAAATTCTTTTTAATATTTAATACTAATTAGTAATTTTATGATCCAGTATTTCTGATTAAAAGATTAAGT
>AY334112.1;tax=d:Eukarya,p:Arthropoda,c:Insecta,o:Coleoptera,f:Dytiscidae,g:Copelatus,s:Copelatus sp. MB110
TCtttatattattataaataattttaattaggaatattttattttttatttgtattagtattttattGGGGTAATAAAGAGATTAAAAAAATTCttttttttATAAAATATTAATTGATAGTTTTATGATCCAATAATTTTGATTAAAAGATTAAGT
>AY334113.1;tax=d:Eukarya,p:Arthropoda,c:Insecta,o:Coleoptera,f:Dytiscidae,g:Copelatus,s:Copelatus sp. MB143
tctttatattattataaataattttaattaggaatattttcttttttatttttaataatattttATTGGGGTAATAAAGAGATTAAATAAATTCTTTTTAATATTAAATACTAATTAGTAGTTTTATGATCCAATATTTTTGATTAAAAGATTAAGT
>AY334114.1;tax=d:Eukarya,p:Arthropoda,c:Insecta,o:Coleoptera,f:Dytiscidae,g:Copelatus,s:Copelatus sp. MB175
TCtttatattattttagataattttaattaagaatattttattttttatttatattaatattttattGGGGTAATAAAGAGATTAAATTAATTCTTTTTTTAGATTAATATTTATTTGTAGTTTTATGATCCAATAGTTTTGATTAGAAGATTAAGT
>AY334115.1;tax=d:Eukarya,p:Arthropoda,c:Insecta,o:Coleoptera,f:Dytiscidae,g:Copelatus,s:Copelatus sp. MB178
TCtttatattattataagtagttttaattaagaatattttattttttatttttaataatattttattGGGGTAATAAAGAGATTAAATAAATTCTTTTTAATATAAAATATTAATTAGTAGTTTTATGATCCAATATTTTTGATTAAAAGATTAAGT
>AY334116.1;tax=d:Eukarya,p:Arthropoda,c:Insecta,o:Coleoptera,f:Dytiscidae,g:Copelatus,s:Copelatus sp. MB188
ctttatatttatataaataattttaattaggaatattttattttttatttttatgagtattttattGGGGTAATAAAAAGATTTATAAAATTCTTTTTGATATATTATACTGATTAGTAAATTTATGATCCAATAATTTTGATTAAAAGATTAAGT
>AY334117.1;tax=d:Eukarya,p:Arthropoda,c:Insecta,o:Coleoptera,f:Dytiscidae,g:Copelatus,s:Copelatus sp. MB189
TCtttatatttttataaataattttaattaggaatattttattttttatttatataagtattttattGGGGTAATAAAGAGATTAAATTAATTCTTTTTGATATAAAATATTAATTAGTATATATATGATCCAATAATTTTGATTATAAGATTAAGT
>AY334118.1;tax=d:Eukarya,p:Arthropoda,c:Insecta,o:Coleoptera,f:Dytiscidae,g:Copelatus,s:Copelatus sp. MB206
tttatatttttattattaattttatttaagatttttttattttttatttatagtaatattttatTGGGGTAATAATTAGATTAATAAAATTCTTTTTTCATATATATATAGATTAATAGTTATTTGATCCAATTATTTTGATTATAAGATTAA
>AY334119.1;tax=d:Eukarya,p:Arthropoda,c:Insecta,o:Coleoptera,f:Dytiscidae,g:Copelatus,s:Copelatus sp. MB211
TCtttatatttatattaataattttatttaggattattttattttttatttattataatattttattGGGGTAATAAAGAGATTAATTGAATTCTTTTTTTATATATATATAGATTAATAGATATTTGATCCAATTATTTTGATTATAAGATTAAGT
>AY334120.1;tax=d:Eukarya,p:Arthropoda,c:Insecta,o:Coleoptera,f:Dytiscidae,g:Copelatus,s:Copelatus sp. MB212
TTAAtatttttttaattaattttatttaggatttttttattttttatttgaggaattattttATTGGGGTAATAAAGAGATTGAATTAATTCttttttttCTGTAATATAAATTAATAGTTATTTGATCCAATTATTTTGATTATAAGATTAA
>AY334121.1;tax=d:Eukarya,p:Arthropoda,c:Insecta,o:Coleoptera,f:Dytiscidae,g:Copelatus,s:Copelatus sp. MB222
TctttatatttatataattaattttaattaagaatattttattttttatttatgtaagtattttattGGGGTAATAAAGAGATTAATAAAATTCTTTTTGATATATTATACTAATTAGTAATTATATGATCCAATTATTTTGATTAAAAGATTAAGT
>AY334122.1;tax=d:Eukarya,p:Arthropoda,c:Insecta,o:Coleoptera,f:Dytiscidae,g:Copelatus,s:Copelatus sp. MB224
CtttatatttatataaataattttaattaggaatattttattttttatttttataagtattttattGGGGTAATAAAAAGATTTATAAAATTCTTTTTGATATATTATACTGATTAGTAAATTTATGATCCAATAATTTTGATTAAAAGATTAAGT
>AY368226.1;tax=d:Eukarya,p:Arthropoda,c:Insecta,o:Coleoptera,f:Dytiscidae,g:Dytiscus,s:Dytiscus circumcinctus
TctttatattttatttattgattttaatatagaaatttttattttttaataataaaaatattttattggggtaataaaaagattaattaaattCTTTTTAAAAAATTACATTAATTTATGATTAAGTGATCCAATTTTTTTGATTATAAGATTAAGT
>AY365269.1;tax=d:Eukarya,p:Arthropoda,c:Insecta,o:Coleoptera,f:Dytiscidae,g:Hydroporus,s:Hydroporus geniculatus
tataattttttttaatattaataaagaaaatttaatttattataaaaaattatattttattggggtaataaaaagattaatataattctttttttttATACAATAATTATTGATTTTATGATCCATTATTAATGATTGTATGATTAAGT
>JX434762.1;tax=d:Eukarya,p:Arthropoda,c:Insecta,o:Coleoptera,f:Dytiscidae,g:Hydroporus,s:Hydroporus hirtellus
ctttatataattttatatagtattaataaagttaatttaatttactataataaattatattttaTTGGGGTAATAAAAAGATTAATATAATTCttttttttGATACAATAATTATTGATTTTATGATCCATTATTAATGATTATATGATTAAGT
>AY365274.1;tax=d:Eukarya,p:Arthropoda,c:Insecta,o:Coleoptera,f:Dytiscidae,g:Hydroporus,s:Hydroporus morio
tttatatatttttttttagtattattaaagaaatttttatttattataaaaaaatttattttattggggtaataaaaagattaatttaattcttttTTATAAAACAATAATTATTGATTATTTGATCCATTATTAATGATTATAAGATTAA
>AY365276.1;tax=d:Eukarya,p:Arthropoda,c:Insecta,o:Coleoptera,f:Dytiscidae,g:Hydroporus,s:Hydroporus neglectus
tataattttttttagtattaataaagaaaattttatttattaaaattaattttattttattggggtaataaaaagatttaaaaaattctttaataaTAAACAATAATTATTGATTATATGATCCATTATTAATGATTAAAAGATTAAGT
>AY365277.1;tax=d:Eukarya,p:Arthropoda,c:Insecta,o:Coleoptera,f:Dytiscidae,g:Hydroporus,s:Hydroporus nigellus
tataattttttttaatattaataaagaaaatttaattttttataaaaaattatattttattggggtaataaaaagattaatataattctttttttttATACAATAATTATTGATTTTATGATCCATTATTAATGATTATATGATTAAGT
>AY365283.1;tax=d:Eukarya,p:Arthropoda,c:Insecta,o:Coleoptera,f:Dytiscidae,g:Hydroporus,s:Hydroporus puberulus
CtttatataattttttttagtattaatttagaaaattttatttattagaaaaaattttattttattggggtaataaaaagattaaaaaaaTTCTTTTTAATTTAACAGTAATTATTGATTAATTGATCCATTATTAATGATTAAAAGATTAAGT
>MW465285.1;tax=d:Eukarya,p:Arthropoda,c:Insecta,o:Coleoptera,f:Dytiscidae,g:Hydroporus,s:Hydroporus puberulus
ACTTAATCTTTTAATCATTAATAATGGATCAATTAATCAATAATTACTGTTAAATTAAAAAGAAtttttttaatctttttattaccccaataaaataaaattttttctaataaataaaattttctaaattaatactaaaaaaaattatataaaG
>AY365286.1;tax=d:Eukarya,p:Arthropoda,c:Insecta,o:Coleoptera,f:Dytiscidae,g:Hydroporus,s:Hydroporus striola
tataattttttttagtattaataaagaaaattttatttattaatttaatttatattttattggggtaataaaaagattaaataaattcttttatatTAAACAAAGATTATTGATTATATGATCCATTATTAATGATTAAAAGATTAAGT
>AY365288.1;tax=d:Eukarya,p:Arthropoda,c:Insecta,o:Coleoptera,f:Dytiscidae,g:Hydroporus,s:Hydroporus subpubescens
ctttatataattttatatagtattaataaagttaatttaatttactataataaattatattttaTTGGGGTAATAAAAAGATTAATATAATTCtttttttttGATACAATAATTATTGATTTTATGATCCATTATTAATGATTATATGATTAAGT
>AB127074.1;tax=d:Eukarya,p:Arthropoda,c:Insecta,o:Odonata,f:Lestidae,g:Lestes,s:Lestes temporalis
ACTTAGTCTAACAATCACTAAAAATGGATCCTATAAACCATAAATTAATGTAGTATAAATAAAAAAGTTAATTATATATTTTTGTCACCCCAACAGAATAATAAGCCAAATAACCaaaaaaataaaacaaaaTATGATCAATAAGTATATTATAAAGC
>AB707369.1;tax=d:Eukarya,p:Arthropoda,c:Insecta,o:Odonata,f:Lestidae,g:Lestes,s:Lestes temporalis
gctttataattttttgcttaattataactagtttaatttatttaattattcaatttattattttGTTGGGGTGACAAAAATATATGATTAACTTTTTTATTTATATTACATTAATTTATGATTTACCAGATCCATTTTTAGTGATTATTAGATTAAGT
>KF256903.1;tax=d:Eukarya,p:Arthropoda,c:Insecta,o:Odonata,f:Lestidae,g:Lestes,s:Lestes temporalis
GCTTTATAATATACTTATTGATCATAttttgttttatttttttGGTTATTTGGCTTATTATTCTGTTGGGGTGACAAAAATATATAATTAACTTTTTTATTTATACTACATTAATTTATGGTTTATAGGATCCATTTTTAGTGATTGTTAGACTAAGT
>MT678014.1;tax=d:Eukarya,p:Arthropoda,c:Insecta,o:Odonata,f:Coenagrionidae,g:Ischnura,s:Ischnura armstrongi
GCTTAACatttttttttctatatttatttaggtcgttattatttatttatatttaAAAAATTGTTTTGTTGGGGTGACAATAAATATATACTTAACTTTTATCATACTGTGTACATTAATTTATGATTTTTGGATCCAAAAATTTTGATCATTAGATTAAGT
>MT678025.1;tax=d:Eukarya,p:Arthropoda,c:Insecta,o:Odonata,f:Coenagrionidae,g:Ischnura,s:Ischnura capreolus
GCTTAACAAttttttttCTATATTTATTTAGTATAAAATGATTTATTTATATTGATGAAATTGTTTTGTTGGGGTGACAATAAATATATATATAACTTTTATCATATTAATTACATTAATTTATGATTTTTTGGATCCAGAATTTTTGATCATTAGATTAAGT
>MT678026.1;tax=d:Eukarya,p:Arthropoda,c:Insecta,o:Odonata,f:Coenagrionidae,g:Ischnura,s:Ischnura capreolus
GCTTAACAAttttttttCTATATTTATTTAGTATAAAATGATTTATTTATATTGATAAAATTGTTTTGTTGGGGTGACAATAAATATATATATAACTTTTATCATATTAATTACATTAATTTATGATTTTTTGGATCCAGAATTTTTGATCATTAGATTAAGT
>AY485433.1;tax=d:Eukarya,p:Arthropoda,c:Malacostraca,o:Decapoda,f:Cambaridae,g:Faxonius,s:Faxonius rusticus
ACTTAATCTTTAATCCCTTTTAGGATCAATAAATCAAACATTATTGTAAAAAATAAAAGACAGTTATCCTTTCTTATATCCTTGTCGCCCCAACAAAACATTTTAAAATAGTAACCTTAAAATAAAATTAATTTCTACCTTAAAATATAAAGT
>AY485432.1;tax=d:Eukarya,p:Arthropoda,c:Malacostraca,o:Decapoda,f:Cambaridae,g:Faxonius,s:Faxonius rusticus
ACTTAATCTTAAATCCCTTTAAGGATCAATTAATCAAATATCATTGTAAAAATAAAAGACAGTTATCATTTCTTATATCCTTGTCACCCCAACAAAACATTTTAAAATAGTAACCTTAAAATAAAATTGCTATCCACCTTAAAATATAAAGT
>AY485439.1;tax=d:Eukarya,p:Arthropoda,c:Malacostraca,o:Decapoda,f:Cambaridae,g:Faxonius,s:Faxonius rusticus
ACTTAATCTTTAATCCCTTTTAGGATCAATAAATCAAATATTATTGTAAAAATAAAAGATAGTTATCATTTTTTATATCCTTGTCGCCCCAACAAAAAATTTTAAAATAGTGAACTTAAAATAAAATTAACTTCTACATTAAAATATAAAGT
>JQ397605.1;tax=d:Eukarya,p:Arthropoda,c:Malacostraca,o:Decapoda,f:Cambaridae,g:Faxonius,s:Faxonius rusticus
actttatattttaatgtagaagttaattttattttaagttcactattttaaaattttttGTTGGGGCGACAAGGATATAAAAAATGATAACTATCTTTTATTTTTACAATAATATTTGATTTATTGATCCTAAAAGGGATTAAAGATTAAGT
>MW381296.1;tax=d:Eukarya,p:Arthropoda,c:Insecta,o:Ephemeroptera,f:Heptageniidae,g:Epeorus,s:Epeorus pellucidus
ACTTAGTCTTTTAATCGTTATTACGGATCATTTATTCATACATCAATGTTTTACTTTTAAAAATAGTTTTACTTATCTTCCTGTCACCCCAACAAAATATTTAACCCATTAAACCTTAAACCTTCTAAAGTGGTTAAATAGTTTTAATATAAAGA
>MW381295.1;tax=d:Eukarya,p:Arthropoda,c:Insecta,o:Ephemeroptera,f:Heptageniidae,g:Epeorus,s:Epeorus montanus
ACTTAGTCTTTTAATCGTTATTACGGATCAATTATTCATACATCAATGTTCTTTTTATAAAAATAGTTTTTATTATCTTCCTGTCACCCCAACAAAATATTTGACTCATTAAACCTTAAACCTTCTAAAGTGGTTAAACAATTGAAATATAAAGA
>EF623266.1;tax=d:Eukarya,p:Arthropoda,c:Insecta,o:Plecoptera,f:Taeniopterygidae,g:Oemopteryx,s:Oemopteryx vanduzeea
GCtttatattaatacatttattatttatttagtagattttttataataattgtaaaaatattttGTTGGGGTGACGGGAAGATATATAAAACTCTTTTTAGTTTAATTACATTGATTTATGAATTGTTGATCCATTTTTAGTGATTATAAGACTAAGT
>EF623173.1;tax=d:Eukarya,p:Arthropoda,c:Insecta,o:Plecoptera,f:Leuctridae,g:Paraleuctra,s:Paraleuctra vershina
GTTCATTATATATTTGGGAGTATTTTTATATTGGGCAATAAAGTGTTTTGTTGGGGTGACAAGAAGATGAAATAAACTCTTTTTAGGTTAGAACCATTGATGAATGAATTGTTGATCCATTATTAGTGATTATAAGACTAAGTTACCTTAGGGATAA
>EF623261.1;tax=d:Eukarya,p:Arthropoda,c:Insecta,o:Plecoptera,f:Pteronarcyidae,g:Pteronarcys,s:Pteronarcys californica
GCTTGATATTTAAAAGTTATTATTTATTTAGTTGTATTTTTATAATAGTTTAATAAGTATTTTGTTGGGGTGACAGGAAGATATAATAAACTCTTTTTATTTTATTACATTGATATATGAATTGTTGATCCATTATTAGTGATTATAAGACTAAGTTACCTTAGGGATAA
>LR999155.1;tax=d:Eukarya,p:Arthropoda,c:Insecta,o:Coleoptera,f:Dytiscidae,g:Hydroporus,s:Hydroporus pfefferi
tttatataattttttttagtattagtaaagaaatatatatttattaaaaaaatttttattttattggggtaataaaaagattaataaaaTTCTTTATAATTAAACAAAAATTATTGGTTTTTTGATCCATTATTAATGATTATAAGATTAA
>LR999163.1;tax=d:Eukarya,p:Arthropoda,c:Insecta,o:Coleoptera,f:Dytiscidae,g:Neoporus,s:Neoporus dilatatus
tataattttttaaaatattaattaggattaattaatttattataagagtttatattttattGGGGTAATAGAAAGATTAAAAAAATTCttttttttAATATATTGATAATTAGTTTTTTGATCCATTATTAATGATAATAAGATTAAGT
>HE599700.1;tax=d:Eukarya,p:Arthropoda,c:Insecta,o:Coleoptera,f:Dytiscidae,g:Hydroporus,s:Hydroporus dorsalis
tataattatttttagtattaattaagaaaattttatttattaataatatttatattttattGGGGTAATAAGAAGATTAAAAAAATTCTTTTTAATTAAACAATAATTATTGATTATATGATCCATTTTTAGTGATTATAAGATTAAGT
>MT584147.1;tax=d:Eukarya,p:Arthropoda,c:Insecta,o:Diptera,f:Tabanidae,g:Tabanus,s:Tabanus autumnalis
ACTTAATTTATTAATCACTAATAATGGATCAATTATTCATTAATTAATGTAAAATTTATATAAAAGTTTATTAAATTTTATTATCACCCCAACAAAataattataaatataatacttaaaattttctatataaataaaatatataaattatTAAGA
>MT410828.1;tax=d:Eukarya,p:Arthropoda,c:Insecta,o:Diptera,f:Tipulidae,g:Tipula,s:Tipula flavolineata
ACTTAAATTTTTAATCAATAAAATTGGATCAACTATTCATAAATTAATGTCACAAAATAATAAAAGTTTAATAAATTTTACTGTCACCCCAACAAAataatttttttaataaaacttaaataattctttataaattatattataaaaatataaaGC
>MN398932.1;tax=d:Eukarya,p:Arthropoda,c:Insecta,o:Diptera,f:Limoniidae,g:Pseudolimnophila,s:Pseudolimnophila brunneinota
ACttaattttataatcattaaaaatggatcataaaaacataaattaatgtaaataaaaaataaaaGTTTTATAAATTTTATTGTCACCCCAACAAAatatataattattataaaataaaaaaaaatctatataaattatataaaattatatataaaGC
>LC546281.1;tax=d:Eukarya,p:Arthropoda,c:Insecta,o:Odonata,f:Gomphidae,g:Stylogomphus,s:Stylogomphus chunliuae
GCtttataattatgattttaattagtttttgtttatcatcactatttatggttttaattattttGTTGGGGTGACAAAAATATATAATCAACTTTTTTATTAATTTAACATTGATTCATGAGTTTAAGATCCAATCTTATTGATTGTTAGATTAAGTTACCTTAGGGATAACAGCGT
>LC546280.1;tax=d:Eukarya,p:Arthropoda,c:Insecta,o:Odonata,f:Gomphidae,g:Stylogomphus,s:Stylogomphus chunliuae
TTTATTATTTATTGGATATAATTAATTTTAATTGTCTTAATAATTTTGTTGGGGTGACAAAAATATATATTTAACTTTTTTATTTATTGAACATTGATATATGGCTTTTAGATCCAGTCTTATTGATTGTTAGATTAAGT
>MW064136.1;tax=d:Eukarya,p:Arthropoda,c:Insecta,o:Diptera,f:Culicidae,g:Culex,s:Culex jacksoni
TctttatttttgttatttataaattaaaaagaattttaaaatttataatttaataaaaaattttattggggtgatattaaaatttaaaaaaCTTTTAAAATTTATTAACATTAATATATGAATAAATGATCCAGTTTTATTGATTAAAAAATTAAGTTACCTTAGGGATAACAGCGT
>EU433918.1;tax=d:Eukarya,p:Arthropoda,c:Malacostraca,o:Decapoda,f:Cambaridae,g:Faxonius,s:Faxonius erichsonianus
ActttatattttaacgtagaaattaattttattttaaggttattattttaaaatgttttGTTGGGGCGACAAGGATATAAGAAAAGGTAACTGTCTTTCGTTTTTACAATGATATTTGGTTTATTGATCCTTAAAGGGATTAAAGATTAAGT
>MT917159.1;tax=d:Eukarya,p:Arthropoda,c:Insecta,o:Diptera,f:Culicidae,g:Anopheles,s:Anopheles funestus-like sensu Spillings et al. (2009)
ACTTAAATTTTTAATCCATAAAACAGGATCTTTTATTCATATATAAATGTTAATAAATAATAAAagttaatttaattttaataccaccccagtaaaattttatttaaaatataatttttataattctttataaaatataatttataaaaataaaGA
>LC589118.1;tax=d:Eukarya,p:Arthropoda,c:Insecta,o:Ephemeroptera,f:Heptageniidae,g:Epeorus,s:Epeorus sp. 1 TS-2020
TCTTTATATTGTAATTATTTAACCACTTTAGGAGGTTTAAGGTTTAATAGCTTAAATATTTTGTTGGGGTGACAGGAAGATAAGTAAAACTATTTTTATAAATAAAACATTGATGTATGAATAAATGATCCGTAATAACGATTAAAAGACTAAGT
>MW381293.1;tax=d:Eukarya,p:Arthropoda,c:Insecta,o:Ephemeroptera,f:Heptageniidae,g:Epeorus,s:Epeorus bifurcatus
ACTTAGTCTTTTAATCGTTAATACGGATCATACACTCATACATCAATGTTCCAGTTTTAAAAATAGTTTTTATTATCTTCCTGTCACCCCAACAAAATATTTAACCTATTGAATCTTAACCCTTCTAAAGTGATTAAATATTTAAAATATAAAGA
>MW373526.1;tax=d:Eukarya,p:Arthropoda,c:Insecta,o:Diptera,f:Chironomidae,g:Rheocricotopus,s:Rheocricotopus villiculus
acttaaatttttaatcattaataatggatcattagaaaaataaatataattaataaaataattttaaaagttttataaattttaatatcaccccaatacaatatttaaaatacttaaaataaaaaaaattattcataaattataaaatataaatataaaGC
>MK642298.1;tax=d:Eukarya,p:Arthropoda,c:Insecta,o:Ephemeroptera,f:Heptageniidae,g:Epeorus,s:Epeorus dayongensis
ACTTAGTCTTTTAATCGTTATTACGGATCATTCAATCATACATCAATGGTCTCTTTTAAAAATAGTTTCTCTTATCTTCCTGTCACCCCAACAAAATATTTTCCTTATCAAATCTTAGCCCATCTAAAGTGACTTAATAATTCAAATATAAAGA
>MW280283.1;tax=d:Eukarya,p:Arthropoda,c:Malacostraca,o:Decapoda,f:Cambaridae,g:Procambarus,s:Procambarus gonopodocristatus
ACTTTATATTTATAAGGTAGTAGTTGTTTTTATTTAATAGTATTATTTTGGAATATTTGGTTGGGGTGACAAGGATAAAATATAAAATAACTGTCtttttttttttACAGTTATGTTTGGTTTAATGATCCTAAAAGGGATTAAAGATTAAGT
>MW280268.1;tax=d:Eukarya,p:Arthropoda,c:Malacostraca,o:Decapoda,f:Cambaridae,g:Procambarus,s:Procambarus gonopodocristatus
ACTTTATATTTATAAGGTAGTAGTTGTTTTTATTTAATAGTATTATTTTGGAATATTTGGTTGGGGTGACAAGGATAAAATATAAAATAACTGTCttttttttttACAGTTATGTTTGGTTTAATGATCCTAAAAGGGATTAAAGATTAAGT
>MW280278.1;tax=d:Eukarya,p:Arthropoda,c:Malacostraca,o:Decapoda,f:Cambaridae,g:Procambarus,s:Procambarus sp. 1 VSDJB-2020
ACTTTATATTTATAAGGTAGTAATTAGTTTTATTTAATGATATTATTTTGGAGTATTTGGTTGGGGTGACAAGGATAAAATATACAATAATTGTCttttttttttttACAGTTATATTTGGTTTAATGATCCTAAAAGGGATTTAAAATTAAGTTACTTTAGGGATAACAGCGT
>MW280280.1;tax=d:Eukarya,p:Arthropoda,c:Malacostraca,o:Decapoda,f:Cambaridae,g:Procambarus,s:Procambarus sp. 1 VSDJB-2020
ACTTTATATTTATAAGGTAGTAATTAGTTTTATTTAATGATATTATTTTGGAGTATTTGGTTGGGGTGACAAGGATAAAATATACAATAATTGTCtttttttttttACAGTTATATTTGGTTTAATGATCCTAAAAGGGATTTAAGATTAAGTTACTTTAGGGATAACAGCGT
>MW280269.1;tax=d:Eukarya,p:Arthropoda,c:Malacostraca,o:Decapoda,f:Cambaridae,g:Procambarus,s:Procambarus sp. 1 VSDJB-2020
ACTTTATATTTATAAGGTAGTAATTAGTTTTATTTAATGATATTATTTTGGAGTATTTGGTTGGGGTGACAAGGATAAAATATACAATAATTGTCttttttttttACAGTTATATTTGGTTTAATGATCCTAAAAGGGATTTAAGATTAAGTTACTTTAGGGATAACAGCGT
>MW298532.1;tax=d:Eukarya,p:Arthropoda,c:Insecta,o:Diptera,f:Culicidae,g:Culex,s:Culex sp. 21927/H6
TctttatttttgttatttataaattaaaaagaattttaaaatttataatttaataaaaaattttattggggtgatattaaaatttaaaaaaCTTTTAAAATTTATTAACATTAATATATGAATAAATGATCCAGTTTTATTGATTAAAAAATTAAGTTACCTTAGGGATAACAGCGT
>AY620139.1;tax=d:Eukarya,p:Arthropoda,c:Insecta,o:Megaloptera,f:Corydalidae,g:Corydalus,s:Corydalus sp. EH-2004
tttttataattttttatttataaataatttggttgatagaagtttttaggtaagggattattttATTGGGGTGATAAATAAATTTAATAAACTTTATAAAATATAAACATTAATGTATGAATTATTGATCCATTTTTAGTGATTATAAGATTAAATTACCTTAGGGATAACAGCGT
>AY620141.1;tax=d:Eukarya,p:Arthropoda,c:Insecta,o:Megaloptera,f:Sialidae,g:Sialis,s:Sialis lutaria
TCtttatattttaattattaaaaaattattagaattataatatttattaatatttaaattattttattggggtgatgtaaaaatttatataaCTTTTTATTTTTATAAACATTAATTTATGAATAAATGATCCAATTTTATTGATTATAAGATTAAGT
>KF771125.1;tax=d:Eukarya,p:Arthropoda,c:Malacostraca,o:Decapoda,f:Cambaridae,g:Faxonius,s:Faxonius etnieri
ActttatatttaaaggtataaattatttttatttaaagattttattttaaaatatttGGCTGGGGCGGCGAGGATATTATATTTAGTAACTGTTCttttttttAACAATAATATTTGGTTTAATGATCCTAATAAGGAATTAAGATTAAGTT
>MW373523.1;tax=d:Eukarya,p:Arthropoda,c:Insecta,o:Diptera,f:Chironomidae,g:Potthastia,s:Potthastia sp. XL1561
ACTTAAATTTTTAATCAAAATAATTGGATCAATTAAACAAAAATTTTTGTATAAAATTTATAAGAGTTTAATAAATCTTAATGTCACCCCAAcaaaacaaataaaaaaataaaattttaaaaattctttataaattatagataataaatgtaaaGC
>AY585755.1;tax=d:Eukarya,p:Arthropoda,c:Insecta,o:Hemiptera,f:Nepidae,g:Ranatra,s:Ranatra linearis
ttaatcttataatcactaaaaatggatcaaataaacataaatcaatgagataaaataaaaaaaGTTAAAATAATTTTCCTGTCGCCCCAACAAAATataagatataataataacaaataagaaccaaataaatattaatataagatatataaAA
>MW465250.1;tax=d:Eukarya,p:Arthropoda,c:Insecta,o:Coleoptera,f:Dytiscidae,g:Hydroporus,s:Hydroporus sp. IBE<ESP> AN585
TAACTTAATCTTATAATCATTAATAATGGATCATATAACCAATAATTTTTGTTAAATTTTAAAGaattaatttaatctttatattaccccaataaaatataaaatttattaataaataaaatttactttattaatattaaaaaaaattatataaaGA
>MW064134.1;tax=d:Eukarya,p:Arthropoda,c:Insecta,o:Diptera,f:Culicidae,g:Culex,s:Culex sp. n. 1 DS-2021
TctttatttttgttatttataaattaaaaagaattttaaaatttataatttaataaaaaattttattggggtgatattaaaatttaaaaaaCTTTTAAAATTTATTAACATTAATATATGAATAAATGATCCAGTTTTATTGATTAAAAAATTAAGTTACCTTAGGGATAACAGCGT
>LC612645.1;tax=d:Eukarya,p:Arthropoda,c:Insecta,o:Odonata,f:Aeshnidae,g:Boyeria,s:Boyeria karubei
GctttatatttttattaataatttattataggttattgttatttattattGATAAGAAGTATTTTGTTGGGGTGACAAAAATATATAAAAAACTTTTTTATTTTATTTACATTGATATATGAATATTAGATCCAATCTTATTGATTGTTAGATTAAGTTACCTTAGGGATAACAGCGT
>MW182415.1;tax=d:Eukarya,p:Arthropoda,c:Insecta,o:Diptera,f:Tabanidae,g:Tabanus,s:Tabanus amaenus
ACTTAATTTATTAATCACTAATAATGGATCAATTATTCATTAATTAATGTAAAATTTATATAAAAGTTTATTAAATTTTATTGTCACCCCAACAAAataattataaatataatacttaaaattttctatataaataaaatatataaattatTAAGA
>MW182416.1;tax=d:Eukarya,p:Arthropoda,c:Insecta,o:Diptera,f:Tabanidae,g:Tabanus,s:Tabanus formosiensis
ACTTAACTTATTAATCACTAATAATGGATCAATTATTCATTAATTAATGTAAAATTTATATAAAAGTTTATTAAATTTTATTGTCACCCCAACAAAataattttaaatataatactctaaattttctatataaataaaatatataaattattAAGA
>MW182417.1;tax=d:Eukarya,p:Arthropoda,c:Insecta,o:Diptera,f:Tabanidae,g:Tabanus,s:Tabanus haysi
ACTTAATTTATTAATCACTAATAATGGATCAATCATTCATTAATTAATGTAAAATTTATATAAAAGTTTATTAAATTTTATTATCACCCCAACAAAataattatttatataatatttaaaaatttctatataaataaaatatataaattattaaGA
>MN720741.1;tax=d:Eukarya,p:Arthropoda,c:Insecta,o:Plecoptera,f:Nemouridae,g:Amphinemura,s:Amphinemura claviloba
ACTTAGTCTTATAATCAATAATAATGGATCAATAATTCACAAATCAGTGTTCACAAACTAAAAAGAGTTTTATTTATCTTCCTGTCACCCCAACAAAATACTTTTTTAATCCTTGTAATACAACAACTAAATAAACAAACATTTAAAAGTATAAAGC
>EU442690.1;tax=d:Eukarya,p:Arthropoda,c:Malacostraca,o:Decapoda,f:Cambaridae,g:Faxonius,s:Faxonius limosus
ACTTTATATTTTAAGGTAGGAGTTAATTTCATTTTAAGGTTACTATTTTAAAATGTTTTGTTGGGGGGACAAGGATATAAGAAATGATAACTGTCTTTTATTTTTACAATAATATTTGATTTATTGATCCTGAAAGGGATTTAAGATTAAGT
>AY687866.1;tax=d:Eukarya,p:Arthropoda,c:Insecta,o:Plecoptera,f:Pteronarcyidae,g:Pteronarcys,s:Pteronarcys princeps
TTATCCCTAAGGTAACTTAGTCTTATAATCACTAATAATGGATCAACAATTCATATATCAATGTAATAAAATAAAAAGAGTTTATTATATCTTCCTGTCACCCCAACAAAATACTTATTAAACTATTATAAAAATACAACCAAATAAATAATAACTTTTAAATATCAAGC
>JX127831.1;tax=d:Eukarya,p:Arthropoda,c:Malacostraca,o:Decapoda,f:Cambaridae,g:Faxonius,s:Faxonius virilis
ACtttatattttaaggtagaaaataattttattttaaaattactattttaaattattttGTTGGGGCGACAAGGATATAAGAAAGGGTAACTGTCTTTTATTTTTACAATAATATTTGAATTATTGATCCTAAAAGGGGATTGAAGATTAAGT
>AF235989.1;tax=d:Eukarya,p:Arthropoda,c:Malacostraca,o:Decapoda,f:Cambaridae,g:Faxonius,s:Faxonius virilis
ACtttatattttaaggtggaaaataattttattttaaaattactattttaaattattttGTTGGGGCGACAAGGATATAAGAAAGGGTAACTGTCTTTTATTTTTACAATAATATTTGAATTATTGATCCTAAAAGGGATTAAAGATTAAGT
>AY485436.1;tax=d:Eukarya,p:Arthropoda,c:Malacostraca,o:Decapoda,f:Cambaridae,g:Faxonius,s:Faxonius virilis
ACTTAATCTTTAATCCCTTTTAGGATCAATAATTCAAATATTATTGTAAAAATAAAAGACAGTTATCCTTTCTTATATCCTTGTCGCCCCAACAAAATAATTTAAAATAGTAATTTTAAAATAAAATTATTTTCCACCTTAAAATATAAAGT
>AY485438.1;tax=d:Eukarya,p:Arthropoda,c:Malacostraca,o:Decapoda,f:Cambaridae,g:Faxonius,s:Faxonius virilis
ACTTAATCTTTAATCCCTTTTAGGATCAATAATTCAAATATCATTGTAAAAATAAAAGACAGTTACCCTTTCTTATATCCTTGTCGCCCCAACAAAATAATTTAAAATAGTAATTTTAAAATAAAATTATTTTCCACCTTAAAATATAAAGT
>EU442667.1;tax=d:Eukarya,p:Arthropoda,c:Malacostraca,o:Decapoda,f:Cambaridae,g:Faxonius,s:Faxonius virilis
ACtttatattttaaggtggaaaataattttattttaaaattactattttaaattattttGTTGGGGCGACAAGGATATAAGAAAGGATAACTGTCTTTTATTTTTACAATAATATTTGAATTATTGATCCTAAAAGGGATTAAAGATTAAGT
>JN800549.1;tax=d:Eukarya,p:Arthropoda,c:Malacostraca,o:Decapoda,f:Cambaridae,g:Faxonius,s:Faxonius virilis
TTTTAAGGTGGGAAATAATTTATTTTAAAATTACTATTTTAAATTATTTTGTTGGGGCGGACAAGGATATAAGAAAGGGACAACTGTCTTTTATTTTTACTAATAATATTTGAGTTGTTGATCCTAAAAGGGATTAAAGATTAAGT
>MK642299.1;tax=d:Eukarya,p:Arthropoda,c:Insecta,o:Ephemeroptera,f:Heptageniidae,g:Epeorus,s:Epeorus sp. LA03FY06
ACTTAGTCTTGTAATCGTTATTACGGATCAATTGCTCATACATCAATGTCTTTATTAAAAATAGTTTTCATTATCTTCCTGTCACCCCAACAAAATATCTTCCTCATTAAATCTTAAACCTTCTAAAGTGATTAAACAATTAAGATATAAAGA
>MZ743888.1;tax=d:Eukarya,p:Arthropoda,c:Insecta,o:Diptera,f:Chironomidae,g:Corynoneura,s:Corynoneura sp. 1 YF-2021a
GctttatattatatattatttaattttataagaattttaaaattttaaatattttaattattttattggggtgataataaaattataaaacttttatttttaaattttatttttaagtaaatttttattttataaattagatccaatatttgatttttaGATTAAGTTA
>MZ743882.1;tax=d:Eukarya,p:Arthropoda,c:Insecta,o:Diptera,f:Chironomidae,g:Corynoneura,s:Corynoneura sp. 2 YF-2021a
GctttataatattttataattaaaattaaaagaatattaaaattttaattatataaattattttATTGGGGTGATAATAGGATTAAAAAACTCttatttttaaattttatatttaaataattttttttttaataaattagatccaatatttgatttttAGATTAAGT
>MZ743878.1;tax=d:Eukarya,p:Arthropoda,c:Insecta,o:Diptera,f:Chironomidae,g:Corynoneura,s:Corynoneura sp. 3 YF-2021a
taaagctttataatagtttgtatttaaaattaaaagaatattaaaattttaattataaaaattattttattggggtgataataaaattaaaaaaCttttatttttattttttatttttaaataaatttttGTTTAATAAATTAGATCCAATATTTGATTTTTAGATTAAGT
>MZ743887.1;tax=d:Eukarya,p:Arthropoda,c:Insecta,o:Diptera,f:Chironomidae,g:Corynoneura,s:Corynoneura sp. 4 YF-2021a
GctttataaaatttattatttaattttattagaaaaataaaattttaagtattaaaattattttattggggtgataataaaattaaaaaaCttttatttttaatttttatatttgaataattttttaaataatataatagatccaatatttgatttttAGATTAAGT
>MZ743881.1;tax=d:Eukarya,p:Arthropoda,c:Insecta,o:Diptera,f:Chironomidae,g:Corynoneura,s:Corynoneura tumula
GctttatattatacattatttaattttataagaattttaaaattttaaatattttaattattttattggggtgataataaaattataaaacttttatttttaaattttatttttaagtaaatttttgttttataaattagatccaatatttgatttttaGATTAAGTTA
>MZ743879.1;tax=d:Eukarya,p:Arthropoda,c:Insecta,o:Diptera,f:Chironomidae,g:Thienemanniella,s:Thienemanniella convexa
GctttatattattaaaaatttaaatttattagaatttttattattttatatttttaagtattttattggggtgataataaaatttttaaacttttgtttttattatttataaatagttaaaaaattttttaataaaaatgatccaatatttgattaaaaGTTTAAGTTACT
>LC656122.1;tax=d:Eukarya,p:Arthropoda,c:Insecta,o:Ephemeroptera,f:Isonychiidae,g:Isonychia,s:Isonychia valida
TCTTGATAACGTATGAGTACAACAAAGTTGGAATGAGTTGAGTTAAATTCAAAAGTTATTCTGTTGGGGTGACAGGAAGATAAAATTAACTTTTCTTTTTAAAATACACGGATGAGTGAATAATTGATCCATTAATTGTGATTATAAGACTAAGT
>MW381294.1;tax=d:Eukarya,p:Arthropoda,c:Insecta,o:Ephemeroptera,f:Heptageniidae,g:Epeorus,s:Epeorus melli
ACTTAGTCTTTTAATCGTTTCTACGGATCATAAATTCATAAATCAATGTTTTCTCTTAAAAATAGTTTTTATTATCTTCCTGTCACCCCAACAAAATATTTCCCTTATCAAATCTTAACCCTTCTAAAGTGACTAAACAATTTAAATATAAAGA
>OK018134.1;tax=d:Eukarya,p:Arthropoda,c:Insecta,o:Ephemeroptera,f:Ephemeridae,g:Ephemera,s:Ephemera serica
TCTTTTAATCACTAAAAATGGATCATAAAATCACTCATCAGTGGAATTGTATAAAAAAGTTTACTTATTTTCCTGTCACCCCAACAAAATAATTTTACTAAAAATAAAACCTATACTAAATTACATCTTAAATTAATTATTAAGC
>MW837769.1;tax=d:Eukarya,p:Arthropoda,c:Insecta,o:Diptera,f:Chironomidae,g:Monodiamesa,s:Monodiamesa sp. 1 CZ-2021a
ACTTAAATTTTTAATCATTAAAATGGATCAATCAATCATATATAAATGTTTAAATTTTTTAAGAGTTAAATAAATCTTAATATCACCCCAATAAAACaatttaatgtattaaattttaaattttctttataaataaaataaattaaattgtaaaGA
>MW837770.1;tax=d:Eukarya,p:Arthropoda,c:Insecta,o:Diptera,f:Chironomidae,g:Monodiamesa,s:Monodiamesa sp. 2 CZ-2021a
ACTTAAATTTTTAATCATTAAAATGGATCAATAAATCATATATAAATGAAAAAATTTTTTAAGAGTTAAATAAATCTTAATATCACCCCAATAAAAcaattaatataattaaattttaattattctttataaataaaattaaatcaattGTAAAGA
>FN806866.1;tax=d:Eukarya,p:Arthropoda,c:Insecta,o:Diptera,f:Chironomidae,g:Micropsectra,s:Micropsectra borealis
GCTTTATAATATAAAGTTTAATAGTTTATTAGAATATTATAACTAttttttttttGTTATTTAATTGGGGTGATTTAAAGATTTGAAAAACTCTTTAATTTAAATGTTTCATTTTTAAATGTTTTTTGATCCTTAAAATTTTAAGAGTATAAAAATAAGTTACTTTAGGGATAACAGCGT
>FN806958.1;tax=d:Eukarya,p:Arthropoda,c:Insecta,o:Diptera,f:Chironomidae,g:Tanytarsus,s:Tanytarsus mendax
GCtttataaaaataaaattagattttatttggaatatttttatttttaatttttatttattaaattggggtgattttaagatttaataaactcttaaaaaaatttttaattatctttaattttaattttgatcttaataattttttagattaaaaaattaAGT
>FN806959.1;tax=d:Eukarya,p:Arthropoda,c:Insecta,o:Diptera,f:Chironomidae,g:Tanytarsus,s:Tanytarsus mendax
GCtttataaaaataaaattagattttatttggaatatttttatttttaatttttatttattaaattggggtgattttaagatttaataaactcttaaaaaattttttaattatatttaattttaattttgatcttaataattttttagattaaaaaattAAGT
>MW373525.1;tax=d:Eukarya,p:Arthropoda,c:Insecta,o:Diptera,f:Chironomidae,g:Prodiamesa,s:Prodiamesa olivacea
ACTTAAATTTTTAATCATTAATATGGATCAATTAATCATATATAAATGATAAAATTTTTTAAGAGTTAAATAAATCTTAATATCACCCCAATAAAAcaatttatattataaaattttaattattctttataaattaaataataaaaattgtaaaGA
>FN806857.1;tax=d:Eukarya,p:Arthropoda,c:Insecta,o:Diptera,f:Chironomidae,g:Cladotanytarsus,s:Cladotanytarsus atridorsum
GCTTAATAATAAAATTTTTATAAATATATAGAAAGTTTTATTTATTAGTATTGATTTATTTGATTGGGGTGATTATAAGATTTATTAAACTCTTTTGAAAATTTTTAATATTATTTAATTTTGTTGTTTGATCTAGAAATATTTTGATAAAAAAATTAAGT
>FN806858.1;tax=d:Eukarya,p:Arthropoda,c:Insecta,o:Diptera,f:Chironomidae,g:Cladotanytarsus,s:Cladotanytarsus pallidus
GCTTAATAATAAAATTTTTATAAATATATAGAAAATTTTATTTATTAGTGTTGATTTATTTGATTGGGGTGATTATAAGATTTATTAAACTCTTTTAAAAATTTTTAATATTGTTTAATTTTGTTGTTTGATCTAGAAATATTTTGATAAAAAAATTAAGT
>FN806911.1;tax=d:Eukarya,p:Arthropoda,c:Insecta,o:Diptera,f:Chironomidae,g:Micropsectra,s:Micropsectra schrankelae
GCTTTATAATATAAAATTTAATAATAAATTAGAATATTAAATAAAtttttttttttttATTTAATTGGGGTGATTTAAAGATTTAAAAAATTCTTTAATaaaaaaaaaTCATATTTAAATGTTTTTTGATCCTTAGTATTTAAGAATAACAAAATAAGT
>FN806912.1;tax=d:Eukarya,p:Arthropoda,c:Insecta,o:Diptera,f:Chironomidae,g:Micropsectra,s:Micropsectra schrankelae
GCTTTATAATATAAAATTTAATAATAAATTAGAATATTAAATAAAtttttttttttttATTTAATTGGGGTGATTTAAAGATTTAAAAAACTCTTTAATaaaaaaaaaTCATATTTAAATGTTTTTTGATCCTTAGTATTTAAGAATAATAAAATAAGT
>FN806914.1;tax=d:Eukarya,p:Arthropoda,c:Insecta,o:Diptera,f:Chironomidae,g:Micropsectra,s:Micropsectra schrankelae
GCTTTATAATATAAAATTTAATAATAAATTAGAATATTAAATAAAtttttttttttttATTTAATTGGGGTGATTTAAAGATTTAAAAAATTCTTTAATaaaaaaaaaTCATATTTAAATGTTTTTTGATCCTTAGTATTTAAGAATAATAAAATAAGT
>FN806868.1;tax=d:Eukarya,p:Arthropoda,c:Insecta,o:Diptera,f:Chironomidae,g:Micropsectra,s:Micropsectra contracta
GctttataatataaaaatttaattatttattagattatttatatagtttttttttgttatttaATTGGGGTGATTTAAAGATTTATAAAACTCTTTAAAAAATTATTTCATATTTAAATGTTTATTGATCCTTAAAATTTTAAGATTACAAGAATAAGT
>FN806869.1;tax=d:Eukarya,p:Arthropoda,c:Insecta,o:Diptera,f:Chironomidae,g:Micropsectra,s:Micropsectra contracta
GctttataatataaaaatttaattatttattagattatttatatagtttttttttgttatttaATTGGGGTGATTTAAAGATTTATAAAACTCTTTAAAAAATTATTTCATATTTAAATGTTTATTGATCCTTAAAATTTTAAGATTATAAGAATAAGT
>FN806886.1;tax=d:Eukarya,p:Arthropoda,c:Insecta,o:Diptera,f:Chironomidae,g:Micropsectra,s:Micropsectra logani
GctttataataaaaaatttaataattaattagaaaaataaaatactttttttttagttatttaaTTGGGGTGATTTAAAGATtaaaaaaactctttaataaaaaaaaaTCATATTTAAATGTTTTTTGATCCTTAAATTTTAAGAATAATAAAATAAGT
>FN806887.1;tax=d:Eukarya,p:Arthropoda,c:Insecta,o:Diptera,f:Chironomidae,g:Micropsectra,s:Micropsectra logani
GCTTTATAATAAAAAATTTAATAATTAATTAGAAAAATAAAATACttttttttttAGTTATTTAATTGGGGTGATTTAAAGATtaaaaaaactctttaataaaaaaaaTCATATTTAAATGTTTTTTGATCCTTAAATTTTAAGAATAATAAAATAAGT
>FN806885.1;tax=d:Eukarya,p:Arthropoda,c:Insecta,o:Diptera,f:Chironomidae,g:Micropsectra,s:Micropsectra logani
GctttataataaaaaatttaataataaattagaaaaataaaatactttttttttagttatttaaTTGGGGTGATTTAAAGATtaaaaaaactctttaataaaaaaaaTCATATTTAAATGTTTTTTGATCCTTAAATTTTAAGAATAATAAAATAAGT
>FN806872.1;tax=d:Eukarya,p:Arthropoda,c:Insecta,o:Diptera,f:Chironomidae,g:Micropsectra,s:Micropsectra insignilobus
GCTTTATAATATAAAAATTAATAATTTATTAGATTATTAAAATAAttttttttttGTTATTTAATTGGGGTGATTTAAAGATTTAATAAACTCTTTAGTTAAAAATTATTTCATATTTAAATGTTTTTTGATCCTTAATATTTCGAGATTATAAGAATAAGT
>FN806874.1;tax=d:Eukarya,p:Arthropoda,c:Insecta,o:Diptera,f:Chironomidae,g:Micropsectra,s:Micropsectra insignilobus
GCTTTATAATATAAAAATTAATAATTTATTAGATTATTAAAATAGttttttttttGTTATTTAATTGGGGTGATTTAAAGATTTAATAAACTCTTTAGTTAAAAATTATTTCATATTTAAATGTTTTTTGATCCTTAATATTTCGAGATTATAAGAATAAGT
>FN806877.1;tax=d:Eukarya,p:Arthropoda,c:Insecta,o:Diptera,f:Chironomidae,g:Micropsectra,s:Micropsectra junci
GCTTTATAATATAAGGATTTAATTATTTATTAGACTATTTAAATAGtttttttttGTTATTTAATTGGGGTGATTTAAAGATTTAAAAAACTCTTTAGATAAATTATTTCATACTTAAATGTTTTTTGATCCTTAAATTTTAAGATTATAAAAATAAGTTACTTT
>FN806875.1;tax=d:Eukarya,p:Arthropoda,c:Insecta,o:Diptera,f:Chironomidae,g:Micropsectra,s:Micropsectra junci
GCTTTATAATATAAAGATTTAATTATTTATTAGACTATTTAAATAGtttttttttGTTATTTAATTGGGGTGATTTAAAGATTTAAAAAACTCTTTAGATAAATTATTTCATACTTAAATGTTTTTTGATCCTTAAATTTTAAGATTATAAAAATAAGT
>FN806878.1;tax=d:Eukarya,p:Arthropoda,c:Insecta,o:Diptera,f:Chironomidae,g:Micropsectra,s:Micropsectra kurobemaculata
GCtttataatatatatatattataattttttagaatatataaattattttttttttattatttAATTGGGGTGATTTAAAGATTTAAAAAATTCTTTAATTTTAGTATTATTCATATTTAAATGGTTTTTGATCCTTAAAATTTTAAGATTATTAAAATAAGT
>FN806899.1;tax=d:Eukarya,p:Arthropoda,c:Insecta,o:Diptera,f:Chironomidae,g:Micropsectra,s:Micropsectra pharetrophora
GCtttataatataaaaatttaataattaattagaatataaaaattaatttttttttattatttaATTGGGGTGattaaaagatttataaaactcttttttataaaaaatttttcatttataaatgttttATGATCCTTAAAATTTTAAGAATAAAAAAATAAGT
>FN806906.1;tax=d:Eukarya,p:Arthropoda,c:Insecta,o:Diptera,f:Chironomidae,g:Micropsectra,s:Micropsectra recurvata
GctttataatttttaaatttaataatttattagaatattaaaattgttttttttttattatttGATTGGGGTGatttaaagatttaaaaaactctttaattttttttattcatttttaaatgtattttGATCCTTATAATTTAAGATTAAAAAAATAAGT
>FN806934.1;tax=d:Eukarya,p:Arthropoda,c:Insecta,o:Diptera,f:Chironomidae,g:Paratanytarsus,s:Paratanytarsus austriacus
gctttataataatttaaaaatttttaaatagtataattattcaattattttttttattagttatttaattggggtgatttaaagatttatAAAACTctttattattttttgtcatttatgaatgttttttttgatcctttaatttAAGAATAAAAAATTAAGT
>FN806942.1;tax=d:Eukarya,p:Arthropoda,c:Insecta,o:Diptera,f:Chironomidae,g:Paratanytarsus,s:Paratanytarsus grimmii
GctttataataaaaatttataatttataattagaataagatatttattttttatttattatttaATTGGGgtgatttaaagatttaataaactctttttttagaatatcaattttaattgatttttttGATCCTTTATAAATTAAGAATAAAAAAATAAGT
>FN806957.1;tax=d:Eukarya,p:Arthropoda,c:Insecta,o:Diptera,f:Chironomidae,g:Tanytarsus,s:Tanytarsus curticornis
GcttaataaaaattaattataaatattagttagaatattaaaatttttattttattattatttaattggggtgatttaaagatttaatAAACTCtttattttttaatttaaatatttttaattttttttGATCCTATTATTTAGATTAAAA
>MW642261.1;tax=d:Eukarya,p:Arthropoda,c:Insecta,o:Megaloptera,f:Sialidae,g:Sialis,s:Sialis jiyuni
ACTTAATCTTTTAATCAATAAAATTGGATCATTTATTCATAAATAAATGTTTTTAAAAATAAAAagtttaatatatttttatatcaccccaataaaataatttaaataataataaatattataattctaataaatttttattaattaaaatataaAGA
>MW642318.1;tax=d:Eukarya,p:Arthropoda,c:Insecta,o:Megaloptera,f:Sialidae,g:Sialis,s:Sialis kuwayamai
ACTTAATCTTATAATCAATAAAATTGGATCATTTATTCATAAATTAATGGTTAAAAAATAAAAAgtttaataaatttttatatcaccccaataaaataatttatataataataaatattataattctaataattttttattaaatgaattataaAGA
>MW642270.1;tax=d:Eukarya,p:Arthropoda,c:Insecta,o:Megaloptera,f:Corydalidae,g:Corydalus,s:Corydalus sp. 1 YLJ-2021a
ACGCTGTTATCCCTAAGGTAATTTAATCTTATAATCACTAAAAATGGATCAAAAATTCATACATTAATGTTTATATTTTATAAAGTTTATTAAATTTATTTATCACCCCAATAAAATAATTTCTTAATtaaaaatttctctcaactaaattatttataaataaaaaattataaaaa
>MW642271.1;tax=d:Eukarya,p:Arthropoda,c:Insecta,o:Megaloptera,f:Corydalidae,g:Corydalus,s:Corydalus sp. 2 YLJ-2021a
ACGCTGTTATCCCTAAGGTAATTTAATCTTATAATCACTAAAAATGGATCAATAATTCATACATTAATGTTTATATTAAATAAAGTTTACTAAATTTATCTATCACCCCAATAAAATAATTTACTTATTAAAAATTTCTATCAACTAAATTATTTATAATAAATAAATTATAAAAA
>MW642301.1;tax=d:Eukarya,p:Arthropoda,c:Insecta,o:Megaloptera,f:Corydalidae,g:Corydalus,s:Corydalus sp. 3 YLJ-2021a
ACGCTGTTATCCCTAAGGTAATTTAATCTTATAATCACTAAAAATGGATCAATAATTCATACATTAATGTTTATATTCAATAAAGTTTTTTAAATTTATTTATCACCCCAATAAAATAATTTTTCACTtaaaaatttctctcaactaaattatttataaataaaaaattataaaaa
>FN806903.1;tax=d:Eukarya,p:Arthropoda,c:Insecta,o:Diptera,f:Chironomidae,g:Micropsectra,s:Micropsectra radialis
GCTTTATAATATTTAATCTAATAATTAATTAGACTATTAAAATTAttttttttttATTATTTAATTGGGGTGATTTAAAGATTTACAAAACTCTTTAATAAATATATTATCTAATATAATTGTTTTTTGATCCTTAAAATTTTAAGAGTATAAAAATAAGT
>MZ317923.1;tax=d:Eukarya,p:Arthropoda,c:Insecta,o:Diptera,f:Psychodidae,g:Pericoma,s:Pericoma sp. ZHK-2021
ACTTAATTTTTTAATCATAAATAATGGATCATAAAGTCATAAATCAATGTAAAGTAAAATAAAAGttttttaaattttattatcaccccaataaaataataaaaatattattaatttaaaacttctaaataatttaaaaatattattattataaaGA
>AM287067.1;tax=d:Eukarya,p:Arthropoda,c:Insecta,o:Coleoptera,f:Hydrophilidae,g:Enochrus,s:Enochrus testaceus
TTAATAGTTTAATTTTTGTTAATTTTAGGTATTGATATTTAACGAAAATATGGTTATTTGGTTGGGGTGATTAGAAAATTTAGTTAACTTTTGTTTTATAAAAACATAGATTTATGAATGTTTGATCCATTATTAGTGATTATAAGATTAA
>JN814900.1;tax=d:Eukarya,p:Arthropoda,c:Insecta,o:Coleoptera,f:Hydrophilidae,g:Enochrus,s:Enochrus testaceus
TTAATAGTCTAATTTTTGTTAATTTTAGGTATTGATATTTAACGAAAATATGGTTATTTGGTTGGGGTGATTAGAAAATTTAGTTAACTTTTGTTTTATAAAAACATAGATTTATGAATGTTTGATCCATTATTAGTGATTATAAGATTAA
>KF755282.1;tax=d:Eukarya,p:Arthropoda,c:Insecta,o:Coleoptera,f:Hydrophilidae,g:Enochrus,s:Enochrus testaceus
TTAATAGTCTAATTTTTGTTAATTTTAGGTATTGATATTTAACTAAAATATGGTTATTTGGTTGGGGTGATTAGAAAATTTAGTTAACTTTTGTTTTATAAAAACATAGATTTATGAATGTTTGATCCATTATTAGTGATTATAAGATTAA
>AM287070.1;tax=d:Eukarya,p:Arthropoda,c:Insecta,o:Coleoptera,f:Hydrophilidae,g:Hydrobius,s:Hydrobius fuscipes
gtttaatatttttatagttattatttttaggtatttaaatttaatatatttgataaaatattttGTTGGGGTGACCGAAAAatttaagtaacttttttttattttaacattaatttatgattttttGATCCAGTGTTTTTGATTATAAGATTAAAT
>MT862396.1;tax=d:Eukarya,p:Arthropoda,c:Insecta,o:Coleoptera,f:Hydrophilidae,g:Hydrobius,s:Hydrobius fuscipes
ATTTAATCTTataatcaaaaatactggatcaaaaaatcataaattaatgttaaaataaaaaaaaGTTATTTAAATTTTTCGGTCACCCCAACAAAATATTTTATCaaatatactaaatttaaatacctaaaaataataattataaaaatattaaaC
>AJ848806.1;tax=d:Eukarya,p:Arthropoda,c:Insecta,o:Coleoptera,f:Dytiscidae,g:Copelatus,s:Copelatus sp. MB081
TCTTgatatttttttatataattttatttaggaattttttattttttatttaataaaatattttattggggtaataaaaagatttataaaaTTCttttttttATATAATATTGATTAGTAAATATTTGATCCAATTTTTTTGATTATAAGATTAAGT
>AJ848807.1;tax=d:Eukarya,p:Arthropoda,c:Insecta,o:Coleoptera,f:Dytiscidae,g:Copelatus,s:Copelatus sp. MB085
TctttatatttatttatataattttattaaagaatattttattttttatttaattaagtattttattggggtaataaaaagatttattaaattCttttttttATAGAATATTGATTAGTAGATATTTGATCCAATTTTTTTGATTATAAGATTAAGT
>AJ848808.1;tax=d:Eukarya,p:Arthropoda,c:Insecta,o:Coleoptera,f:Dytiscidae,g:Copelatus,s:Copelatus sp. 001VI491
CtttatattttttttatataattttattaaagaattttataatttttatatatataagtattttattggggtaataaaaagatttattaaattcttttttttatttaatataaattaataaatatttgatctaatttattttgattataagattaAGT
>AJ848828.1;tax=d:Eukarya,p:Arthropoda,c:Insecta,o:Coleoptera,f:Dytiscidae,g:Copelatus,s:Copelatus sp. 002VI511
CtttatattttttttatataattttattaaagaattttataatttttatatatataagtattttattggggtaataaaaagatttattaaattcttttttttatttaatataaattaataaatatttgatctaatttattttgattataagattaAGT
>AJ848855.1;tax=d:Eukarya,p:Arthropoda,c:Insecta,o:Coleoptera,f:Dytiscidae,g:Copelatus,s:Copelatus sp. 012VI539
CtttatattttttttatataattttattaaagaattttataatttttatatatatgagtattttATTGGGGtaataaaaagatttattaaattcttttttttatttaatataaattaataaatatttgatctaatttattttgattataagattaAGT
>AJ848885.1;tax=d:Eukarya,p:Arthropoda,c:Insecta,o:Coleoptera,f:Dytiscidae,g:Copelatus,s:Copelatus sp. 021VA569
CtttatatttttttatataattttattaaagaattttatagtttttatatatataagtattttaTTGGGGTAATAAAAAGATTTATTAAATTCttttttttttAAAATATAGATTAATAGTTATTTGATCCAATATATTTTTGATTATAAGAATAAGT
>AY722112.1;tax=d:Eukarya,p:Arthropoda,c:Insecta,o:Diptera,f:Simuliidae,g:Simulium,s:Simulium damnosum cytoform Sanje
GCtttatataacttatatttaaattattaagattttttaaattaaaatattattttatattttGTTGGGGTGACAATAAAATTTGTAAAACTTTTATTTTTATTATACATTAATTTATGATTAAATGATCCAGTTTTATTGATTATAAATTTAAGT
>JX219742.1;tax=d:Eukarya,p:Arthropoda,c:Insecta,o:Diptera,f:Culicidae,g:Anopheles,s:Anopheles koliensis
ACTTAATTTTTTAATCCATAATACAGGATCTTaaattcataaatcaatgtaaaaaataaataaaagttttttaaattttaataccaccccagtaaaattttatttaagatataaattttaaaattCTTTATAATCTATAACTTATAAAAATAAAGA
>JX219737.1;tax=d:Eukarya,p:Arthropoda,c:Insecta,o:Diptera,f:Culicidae,g:Anopheles,s:Anopheles punctulatus
ACTTAATTTTATAATCCATAATACAGGATCTTtaattcataaattaatgtaaaaaataaataaaagttttttaaattttaataccaccccagtaaaattttttttaaaatataaattttaaaattctttataatttataatttataaaaataaaGA
>JX219744.1;tax=d:Eukarya,p:Arthropoda,c:Insecta,o:Diptera,f:Culicidae,g:Anopheles,s:Anopheles punctulatus
ACTTAATTTTATAATCCATAATACGGGATCTTtaattcataaattaatgtaaaaaataaataaaagttttttaaattttaataccaccccagtaaaattttttttaaaatataaattttaaaattctttataatttataatttataaaaataaaGA
>DQ202295.1;tax=d:Eukarya,p:Arthropoda,c:Insecta,o:Diptera,f:Culicidae,g:Anopheles,s:Anopheles stephensi
TCtttatttttataaattataatttataaagaattttaataattatattttagataaaattttaCTGGGGTGGTATTAAAATTAAATTAACTTTTATTATTTATTTACATAAATTTATGAATAAAAGATCCTATTTTATGGATTAAAAATTTAAGT
>AF034467.1;tax=d:Eukarya,p:Arthropoda,c:Insecta,o:Diptera,f:Culicidae,g:Anopheles,s:Anopheles stephensi
TctttatttttataaaattataatttatgaattttaataattatataataaaaaattttaCTGGGGTGGTATTAAAATTAAATTAACTTTTATTATTTATTAACATAAATTTATGAATAAAAGATCCTATTTTATGATTAAAAATTTAAGT
>AY648128.1;tax=d:Eukarya,p:Arthropoda,c:Insecta,o:Hemiptera,f:Veliidae,g:Microvelia,s:Microvelia beameri
AGTTTACTTTTTCTAGTAAATTTAAATTTTAGTTTATATATTTTTCTTATGAATTAAAAGTTTTGTTGGGGTGACattaaaatttatttaacttttaattattatttcattaatttatgttttattGATCCATATTATTTTGATTATAAGATTAACT
>MT410845.1;tax=d:Eukarya,p:Arthropoda,c:Insecta,o:Diptera,f:Simuliidae,g:Simulium,s:Simulium ornatum
GctttatataatttatatttaaattattaagattttttaaatttaattattttattatattttgttggggtgacaataaaatttataaaacttttaTTTTTATTAACCATTTATTTATGTTTATATGATCCAGTTTTATTGATTATAAATTTAAGTTACCTTAGGGATAACAGCGT
>HM132111.1;tax=d:Eukarya,p:Arthropoda,c:Insecta,o:Diptera,f:Tabanidae,g:Tabanus,s:Tabanus bromius
TcttaataatttgtatattttatttatatagaaaatttaaaatattatatttataattattttGTTGGGGTGACAATAAAATTTAATAAACTTTTATATAAATTTTACATTAATTAATGAATGATTGATCCATTATTAGTGATTAATAAATTAAGT
>JX514506.1;tax=d:Eukarya,p:Arthropoda,c:Malacostraca,o:Decapoda,f:Cambaridae,g:Cambarus,s:Cambarus graysoni
ACTTTATATTGAAAAGTGGTAGGTATGATTTGTTTAAAAGGTTACTACTTTAAAGTATTTGGTTGGGGTGACAAAAATAGAATAGAAAGTAACTGtttttttttttAACAATAATGTTTGGGTTAGTGATCCTAAAATGGATTAAAGATTAAGT
>AY853665.1;tax=d:Eukarya,p:Arthropoda,c:Malacostraca,o:Decapoda,f:Cambaridae,g:Cambarus,s:Cambarus graysoni
ACTTAATCTTTAATCCATTTTAGGATCACTAACCCAAACATCATTGTaaaaaaaaaaaaCAGTTACTTTCTATTCTATCCTTGTCACCCCAACCAAATACTTAAAGTAATATCTTTTAAACAAACCATACCTACCACTTTTTAAATAAAGT
>KF771140.1;tax=d:Eukarya,p:Arthropoda,c:Malacostraca,o:Decapoda,f:Cambaridae,g:Faxonius,s:Faxonius indianensis
ACTTTATATTTCAAGGTAGAAATTAATTTTATTTTAAAGTTACTATTTTAAAATATTTTGTTGGGGCGACAAGGGTATAATAAACGATAACTGTCTTTTATTTTTACAATAATGTTTGATTTATTGATCCTAGAAAGGATAAAAGATTAA
>KF771177.1;tax=d:Eukarya,p:Arthropoda,c:Malacostraca,o:Decapoda,f:Cambaridae,g:Faxonius,s:Faxonius wrighti
ActttatattttaacgtagaaattaattttattttaaggttattattttaaaatgttttGTTGGGGCGACAAGGATATAAGAAAAGGTAACTGTCTTTCGTTTTTACAATGATATTTGGTTTATTGATCCTTAAAGGGATTAAAGATTAAGT
>EU442666.1;tax=d:Eukarya,p:Arthropoda,c:Malacostraca,o:Decapoda,f:Cambaridae,g:Orconectes,s:Orconectes deanae
ACtttatattttaaggtggaaaataattttattttaaaattactattttaaattattttGTTGGGGCGACAAGGATATAAGAAAGGGTAACTGTCTTTTATTTTTACAATAATATTTGAATTGTTGATCCTAAAAGGGATTAAAGATTAAGT
>KF771155.1;tax=d:Eukarya,p:Arthropoda,c:Malacostraca,o:Decapoda,f:Cambaridae,g:Orconectes,s:Orconectes hartfieldi
ACTTTATATTTTAAGGTAGAAATAAATTTTATTTAAGTGTTATTATTTTGAAATATTTTGTTGGGGCGACAAAGATATAATAGTAGGTAACTGTCTTTTATTTTTACAATAATATTTGATTTGTTGATCCTAAAAAGGATTAAAGATTAAGT
>KF771175.1;tax=d:Eukarya,p:Arthropoda,c:Malacostraca,o:Decapoda,f:Cambaridae,g:Orconectes,s:Orconectes perfectus
ActttatattttagggtagaaattaattttatttaagtgttattattttaaaatattttGTTGGGGCGACAAAGATATAATAGTAGGTAACTGTCTTTTATTTTTACAATAATATTTGATTTATTGATCCTAAAAAGGATTAAAGATTAAGT
>KF771136.1;tax=d:Eukarya,p:Arthropoda,c:Malacostraca,o:Decapoda,f:Cambaridae,g:Orconectes,s:Orconectes alabamensis
ACTTTATATTTAAAAGTAGAGATTAATTTTATTTGGATATTGCTATTTAAAATATTTGGTTGGGGCGACAAAGATAAAAGGTTAAATAACTGTCtttttttttATTACAATAATGTTTGGTTTAATGATCCTAAAATGGATTTAAGATTAAGT
>KF771141.1;tax=d:Eukarya,p:Arthropoda,c:Malacostraca,o:Decapoda,f:Cambaridae,g:Orconectes,s:Orconectes alabamensis
ACTTTATATTTAAAAGTAGAGATTAATTTTATTTGAATATTGCTATTTAAAATATTTGGTTGGGGCGACAAAGATAAAAGGTTAGATAACTGTCttttttttATTACAATAATGTTTGGTTTAATGATCCTAAAATGGATTTAAGATTAAGT
>KF771142.1;tax=d:Eukarya,p:Arthropoda,c:Malacostraca,o:Decapoda,f:Cambaridae,g:Orconectes,s:Orconectes alabamensis
ACTTTATATTTAAAAGTAGAGATTAATTTTATTTGAATATTGCTATTTAAAATATTTGGTTGGGGCGACAAAGATAAAAGGTTAGATAACTGTCTTTTTTTATTACAATAATGTTTGGTTTAATGATCCTAAAATGGATTTAAGATTAAGTT
>KF771130.1;tax=d:Eukarya,p:Arthropoda,c:Malacostraca,o:Decapoda,f:Cambaridae,g:Orconectes,s:Orconectes chickasawae
ActttatatttaaaggtataaattatttttatttaaagattttattttaaaatatttGGCTGGGGCGGCGAGGGTATTATATTTAGTAACTGTTCtttttttttAACAATAATATTTGGTTTAATGATCCTAATAAGGAATTAAGATTAAGTT
>KF771166.1;tax=d:Eukarya,p:Arthropoda,c:Malacostraca,o:Decapoda,f:Cambaridae,g:Orconectes,s:Orconectes chickasawae
ActttatatttagaagtataaattatttttatttaaagattttattttaaaatatttGGCTGGGGCGGCGAGGATACTATATTTAGTAACTGTTCttttttttAACAATAATATTTGGTTTAATGATCCTAATAAGGAATTAAGATTAAGTT
>KF771171.1;tax=d:Eukarya,p:Arthropoda,c:Malacostraca,o:Decapoda,f:Cambaridae,g:Orconectes,s:Orconectes chickasawae
ACtttatatttaaaggtacaaactatttttatttaaagattttattttaaaatatttGGTTGGGGCGGCGAGGATATTATATTTAGTAACTGTTCttttttttAACAATAATATTTGGTTTAATGATCCTAACAAGGAATTAAGATTAAGTT
>EU433917.1;tax=d:Eukarya,p:Arthropoda,c:Malacostraca,o:Decapoda,f:Cambaridae,g:Orconectes,s:Orconectes compressus
ACTTTATATTAAAAAGTAGAAGTTAATTTTATTTGAGTGTTACTATTTAAAATATTTGGTTGGGGCGATCGGAATAAAAGGTCTAATAACTGTCCtttttttttACAATAATATTTGGTTTAATGATCCTAAAAGGGATTTAAGATTAAGTT
>KF771179.1;tax=d:Eukarya,p:Arthropoda,c:Malacostraca,o:Decapoda,f:Cambaridae,g:Orconectes,s:Orconectes cooperi
ACTTTATATTTAAAGGTAGGAGTTAATTTTATTTAAATGTCTCTATTTGAAATATTTGGTTGGGGCGACAAGAGTAAAAAATTAAATAACTGCTCtttttttttACAATAATATTTGGTTTAATGATCCTAAAAGGGATTCAAGATTAAGTT
>KF771139.1;tax=d:Eukarya,p:Arthropoda,c:Malacostraca,o:Decapoda,f:Cambaridae,g:Orconectes,s:Orconectes jonesi
ActttatatttaaaggtaaaaattatttttatttatatattttatttaaaaatatttGGCTGGGGCGGCAAGGATAGGGTATAAAGTAACTGTTCtttttttttACAATAATATTTGGTTTAATGATCCTAAAAAGGAATAAAGATTAAGTT
>KF771145.1;tax=d:Eukarya,p:Arthropoda,c:Malacostraca,o:Decapoda,f:Cambaridae,g:Orconectes,s:Orconectes jonesi
ActttatatttaaaggtaaaaattatttttatttatatattttatttaaaaatatttGGCTGGGGCGGCAAGGATAGGGTATAAAGTAACTGTTCttttttttttACAATAATATTTGGTTTAATGATCCTAAAAAGGAATAAAGATTAAGT
>KF771169.1;tax=d:Eukarya,p:Arthropoda,c:Malacostraca,o:Decapoda,f:Cambaridae,g:Orconectes,s:Orconectes jonesi
ACTTTATATTTAAAGGTGTAAATTATTTTTATTTAAAGATTTCATTTTAAAATATTTGGCTGGGGCGGCGAGGATATTATATTTAATAACTGTTCttttttttAACAATAATATTTGGTTTAATGATCCTAAAAAGGAATTAAGATTAAGTT
>KF771143.1;tax=d:Eukarya,p:Arthropoda,c:Malacostraca,o:Decapoda,f:Cambaridae,g:Orconectes,s:Orconectes mississippiensis
ACtttatatttaaaggtaaaagttatttttatttatatattttatttaaaaatatttGGCTGGGGCGGCAAGGATAGGGTATAAAGTAACTGTTCttttttttttACAATAATATTTGGTTTAATGATCCTAAAAAGGAATAAAGATTAAGT
>EU442664.1;tax=d:Eukarya,p:Arthropoda,c:Malacostraca,o:Decapoda,f:Cambaridae,g:Orconectes,s:Orconectes nais
ACtttatattttaaggtggtaggtaattttattttaaaattactattttaaattattttGTTGGGGCGACAAGGATATAAGAAAGGTAACTGTCTTTTATTTTTACAATAATATTTGAATTGCTGATCCTAAAAGGGATTAAAGATTAAGT
>JX127865.1;tax=d:Eukarya,p:Arthropoda,c:Malacostraca,o:Decapoda,f:Cambaridae,g:Orconectes,s:Orconectes ronaldi
ACTTTATATTTCAAGGTAGAAAATTAATTTTATTTTAAGGTTACTATTTTAAAATATTTTGTTGGGGCGACAAGGGTATAAGAAATGATAACTGTCTTTTATTTTTACAATAATATTTGATTTATTGATCCTAAAAGGGATTAAAGATTAA
>EU734881.1;tax=d:Eukarya,p:Arthropoda,c:Insecta,o:Megaloptera,f:Corydalidae,g:Nigronia,s:Nigronia serricornis
tctttatatttaaatttgtaataattttttagaataaatttatttttattaattaaagtattaaATTGGGGTGATTAAAAAATTTGTAAAACTTTTTTTGTATATAAACAGTGATATTTGAATAATTGATCCATTTTTTGTGATTATAAGATTAAGT
>MT232274.1;tax=d:Eukarya,p:Arthropoda,c:Insecta,o:Megaloptera,f:Corydalidae,g:Nigronia,s:Nigronia serricornis
ACTTAATCTTATAATCACAAAAAATGGATCAATTATTCAAATATCACTGTTTATATACAAAAAAAGttttacaaattttttaatcaccccaatttaatattttaattaataaaaataaatttattctaaaaaattattacaaatttaaatataaaGA
>KF771127.1;tax=d:Eukarya,p:Arthropoda,c:Malacostraca,o:Decapoda,f:Cambaridae,g:Orconectes,s:Orconectes validus
ACTTTATATTTAAAAGTAGAAGTTAATTTTATTTAAATATTACTATTTAAAATATTTGGTTGGGGCGACAAGGATAAAAGGTTGAATAACTGTCttttttttttACAATAATATTTGGTTTAATGATCCTAAAAGGGATTTAAGATTAAGT
>KF771132.1;tax=d:Eukarya,p:Arthropoda,c:Malacostraca,o:Decapoda,f:Cambaridae,g:Orconectes,s:Orconectes validus
ACTTTATATTTAAAAGTAGAAGTTAATTTTATTTAAATATTACTATTTAAAATATTTGGTTGGGGCGACAAGGATAAAAGGTTAAATAACTGTCttttttttttACAATAATATTTGGTTTAATGATCCTAAAAGGGATTTAAGATTAAGT
>KF771134.1;tax=d:Eukarya,p:Arthropoda,c:Malacostraca,o:Decapoda,f:Cambaridae,g:Orconectes,s:Orconectes validus
ACTTTATATTTAAAAGTAGAAGTTAATTTTATTTAAATATTACTATTTAAAATATTTGGTTGGGGCGACAAGGGTAAAAGGTTAAATAACTGTCttttttttttACAATAATATTTGGTTTAATGATCCTAAAAGGGATTTAAGATTAAGT
>KF771135.1;tax=d:Eukarya,p:Arthropoda,c:Malacostraca,o:Decapoda,f:Cambaridae,g:Orconectes,s:Orconectes validus
ACTTTATATTTAAAAGTAGAAGTTAATTTTATTTAGATATTACTATTTAAAATATTTGGTTGGGGCGACAAGGATAAAAGGTTAAATAACTGTCttttttttttACAATAATATTTGGTTTAATGATCCTAAAAGGGATTTAAGATTAAGT
>DQ469569.1;tax=d:Eukarya,p:Arthropoda,c:Insecta,o:Diptera,f:Ceratopogonidae,g:Culicoides,s:Culicoides festivipennis
TCtttattttaataattaatttaattatttagaaaattttttttattttatttattaaaattttattggggtgataatgaaatttaaaaaacttttATTTTTTTATACAATAATTTTTGATTAATTGATCCATTTATAATGATTATAAAATT
>DQ469568.1;tax=d:Eukarya,p:Arthropoda,c:Insecta,o:Diptera,f:Ceratopogonidae,g:Culicoides,s:Culicoides festivipennis
tttaataattaatttaattatttagaaaattttttttattttatttattaaaattttattggggtgataatgaaatttaaaaaacttttattttttTATACAATAATTTTTGATTAATTGATCCATTTATAATGTTTATAAAATTAAGT
>AJ850341.1;tax=d:Eukarya,p:Arthropoda,c:Insecta,o:Coleoptera,f:Dytiscidae,g:Rhantus,s:Rhantus calidus
CtttatataaattttaataattttaattaagaataatttatttattattataatttatattttattggggtaataaaaagattaaaataattCTTTTTTTATTTAAACATTTATTTATGAATAATTGATCCAGTAATTTTGATTAAAAGATTAAGT
>AJ850342.1;tax=d:Eukarya,p:Arthropoda,c:Insecta,o:Coleoptera,f:Dytiscidae,g:Rhantus,s:Rhantus cicurus
AGaatattttatttataattaaattttttattttattGGGGTAATAAAAAGATTAAACTAATTCtttttttatttaaacatttatttatgattaattgatccaatatttttgattaaaagattaAGTTACCTTAGGGATAA
>AJ850357.1;tax=d:Eukarya,p:Arthropoda,c:Insecta,o:Coleoptera,f:Dytiscidae,g:Acilius,s:Acilius duvergeri
ctttatattatttataataattttatttaagaattttttattttttattataaatatttattttattGGGGTAATAAAAAGATTAAATAAATTCTTTTAAATATAAACATTGATTTATGATTATATGATCCAATTTTTTTGATTAAAAGATTAAGT
>AJ850361.1;tax=d:Eukarya,p:Arthropoda,c:Insecta,o:Coleoptera,f:Dytiscidae,g:Cybister,s:Cybister sugillatus
TCtttatattttttattttaattaaattttagaattaattattatttaaagtaaaaattattatattggggtaatataaagattaaaaaaattCTTtatttatttatacattaatttatgattatttgatccaattttattgattataagattaAGT
>AJ850377.1;tax=d:Eukarya,p:Arthropoda,c:Insecta,o:Coleoptera,f:Dytiscidae,g:Dytiscus,s:Dytiscus marginicollis
CtttatatttaatttattaattttaatatagaaaattttcttttttaataaaaaaaatattttattggggtaataaaaagattaaaataatTCTTTTTTTATAATAACATTTATTTATGAATATATGATCCAAATTTTTTGATTATAAGATTAAGT
>AJ850380.1;tax=d:Eukarya,p:Arthropoda,c:Insecta,o:Coleoptera,f:Dytiscidae,g:Neoporus,s:Neoporus arizonicus
tataattttttaaaatattaattaggattaattaatttattataagaatttatattttattGGGGTAATAGAAAGATTAAAAAAATTCttttttttAATATATTGATAATTAGTTTTTTGATCCATTATTAATGATAATAAGATTAAGT
>AJ850419.1;tax=d:Eukarya,p:Arthropoda,c:Insecta,o:Coleoptera,f:Dytiscidae,g:Laccornis,s:Laccornis kocae
ctttatattagttttaatagttttattaaagaatattttatttattattaatattaatattttattGGGGTAATAGAAAGATTAGAATAATTCTTTTTAAAAATTTACAATAATAATTGGTTTAATGATCCATTAATAATGATTATAAGATTAAGT
>AJ850423.1;tax=d:Eukarya,p:Arthropoda,c:Insecta,o:Coleoptera,f:Dytiscidae,g:Celina,s:Celina sp. BMNH 681533
aattaattatattaaagatttttttatatattattttaaaaaatattttattggggtaataagaagatttaaaaaattcttttaattttttACAAAGATTATTGGTTAGATGATCCATTTTTAGTGATTATAAGATTAAGT
>KF575536.1;tax=d:Eukarya,p:Arthropoda,c:Insecta,o:Coleoptera,f:Dytiscidae,g:Derovatellus,s:Derovatellus lentus
CtttatataatttttaataattttaattaagaataatttatttattattaagatttatattttaTTGGGGTAATAAAAAGATTAAAATAATTCTTTTTTTATTTAAACATTTATTTATGAATAATTGATCCAATAATTTTGATTAAAAGATTAAGT
>AY749757.1;tax=d:Eukarya,p:Arthropoda,c:Insecta,o:Ephemeroptera,f:Heptageniidae,g:Epeorus,s:Epeorus longimanus
TCTTTATATTTAAACTATTTAACCACTTTAGACGGCTTAAGGTTTAATAAGTCAAATATTTTGTTGGGGTGACAGGAAGATAATAAAAACTATTTTTATAAAAATAACATTGATGTATGAATAAATGATCCGTTAAAGCGATTAAAAGACTAAGT
>AY749805.1;tax=d:Eukarya,p:Arthropoda,c:Insecta,o:Ephemeroptera,f:Ephemerellidae,g:Attenella,s:Attenella margarita
ACTTTATAAATAATAAGTAAAATTTTTAGGAGAGGTATCATTTTTATTTAAACTTTATTGTGTTGGGGTGACAAAATAATAAAATAACTTATTTTAAATTTAACATAGATAAATGACTAAAGGATCCATTAAGTATGAATAAAAAATTAAGT
>AY749808.1;tax=d:Eukarya,p:Arthropoda,c:Insecta,o:Ephemeroptera,f:Baetidae,g:Diphetor,s:Diphetor sp. EP127
TCTTTACATTGAATTTACAAATAGCCTTAGAAGCCCCATTAGTAGCAAATTAACATGTTTAGTTGGGGTGACGCGAAGTAATAAACACTTCTTTTAACACGATAATTTAAGGATCTATGACCCGGTCGGCCGATTATAAAATTAAGT
>FN806860.1;tax=d:Eukarya,p:Arthropoda,c:Insecta,o:Diptera,f:Chironomidae,g:Micropsectra,s:Micropsectra appendica
GCTTTATAATATAAAATTTAATAATTTATTAGAATAATAAAATTAttttttttttATTATTAAATTGGGGTGATTTAAAGATTTATTAAACTCTTTAAAAAATTTTTCATGTTTAGATGTTTTTTGATCCTTAAGTTTTTAAGAATAAAAAAATAAGT
>FN806862.1;tax=d:Eukarya,p:Arthropoda,c:Insecta,o:Diptera,f:Chironomidae,g:Micropsectra,s:Micropsectra atrofasciata
TTAACAATAAATTAGAATAATAAATTTTTTATATATATATTTATTTAATTGGGGTGATTTAAAGATTTAAAAAACTCTTTAATaaaaaaaaTTTTCATAATTAAGTGTTTTTTGATCCTTTATATTTAAGAATAATAAAATAAGT
>FN806863.1;tax=d:Eukarya,p:Arthropoda,c:Insecta,o:Diptera,f:Chironomidae,g:Micropsectra,s:Micropsectra atrofasciata
TTAACAATAAATTAGAATAATAAAGtttttttttATATGTTTATTTAATTGGGGTGATTTAAAGATTTAAAAAACTCTTTAATAAAAAAATTTTCATAATTAAGTGTTTTTTGATCCTTTATATTTAAGAATAATAAAATAAGT
>FN806864.1;tax=d:Eukarya,p:Arthropoda,c:Insecta,o:Diptera,f:Chironomidae,g:Micropsectra,s:Micropsectra attenuata
GCTTTATAATAAAAAATTTAATAGTTTATTAGAATATTTAAATTAATAttttttttttATTTAATTGGGGTGatttaaagatttaaaaaattctttatttaaaatttcatttttgaatgttttttGATCCTTAAAATTTAAGAATAAAAAAATAAGT
>FN806865.1;tax=d:Eukarya,p:Arthropoda,c:Insecta,o:Diptera,f:Chironomidae,g:Micropsectra,s:Micropsectra attenuata
GCTTTATAATAAAAAATTTAATAGTTTATTAGAATATTTAAATTAATAttttttttttATTTAATTGGGGTGATTTAAAGATTTAAAAAACTCTTTATTTAAAATTTCATTTTTGAATGTTTTTTGATCCTTAAAATTTAAGAATAAAAAAATAAGT
>FN806896.1;tax=d:Eukarya,p:Arthropoda,c:Insecta,o:Diptera,f:Chironomidae,g:Micropsectra,s:Micropsectra pallidula
GCTTTATAATATAAAATTTAATAATTAATTAGAATAATAAAAAAAttttttttttATTATTTAATTGGGGTGATTTAAAGATTTAAAAAACTCTTTAATAAAAATAAATCATAATTAAATGTTTTTTGATCCTTAATTTTAAGAATAATAAAATAAGT
>FN806919.1;tax=d:Eukarya,p:Arthropoda,c:Insecta,o:Diptera,f:Chironomidae,g:Micropsectra,s:Micropsectra sofiae
GCTTTATAACATAAATTTTAATAATAAGTTAGAATATTAAATAAAtttttttttttttATTTAATTGGGGTGATTTAAAGATTTAAAAAACTCTTTAATAAATAAATTTCATATTTAAATGTTTTTTGATCCTTAGTATTTTAAGAGTAATAAAATAAGT
>FN806917.1;tax=d:Eukarya,p:Arthropoda,c:Insecta,o:Diptera,f:Chironomidae,g:Micropsectra,s:Micropsectra sofiae
GCTTTATAATATAAATTTTAATAATAAGTTAGAATATTAAATAAAtttttttttttttATTTAATTGGGGTGATTTAAAGATTTAAAAAACTCTTTAATAAATAAATTTCATACTTAAATGTTTTTTGATCCTTAATATTTAAGAGTAATAAAATAAGT
>FN806918.1;tax=d:Eukarya,p:Arthropoda,c:Insecta,o:Diptera,f:Chironomidae,g:Micropsectra,s:Micropsectra sofiae
GCTTTATAATATAAATTTTAATAATAAGTTAGAATATTAAATAAAtttttttttttttATTTAATTGGGGTGATTTAAAGATTTAAAAAACTCTTTAATAAATAAATTTCATATTTAAATGTTTTTTGATCCTTAATATTTAAGAGTAATAAAATAAGT
>LS991863.1;tax=d:Eukarya,p:Arthropoda,c:Insecta,o:Diptera,f:Chironomidae,g:Chironomus,s:Chironomus riparius
ACTTAATTTTTAAATCCAAAATTTCAGGATCTTTTTATTAACTATTATTaaaaaaaaaTTATAAAGAGTTAaataaatctttaaatcaccccaattaaataattaacaaataaaatttatattattctaaaaaaattatataagttattattataaaGC
>DQ320034.1;tax=d:Eukarya,p:Arthropoda,c:Malacostraca,o:Amphipoda,f:Gammaridae,g:Gammarus,s:Gammarus balcanicus
CtttattttttttattttaatttttataaagaatttttaaaattttaatttaataaaaattttattggggtgatattaaaatttataaaacttttaatttttataattataaataaatattttattaaattgatccaatttttttgattaaaaatttaAGTTACTTTAGGGATAACAGCGT
>AY853596.1;tax=d:Eukarya,p:Arthropoda,c:Malacostraca,o:Decapoda,f:Cambaridae,g:Orconectes,s:Orconectes packardi
ACTTAATCTTAAATCCATTTTAGGATCATTAACCCAAACATCATTGTaaaaaaaaaaaaCAGTTACTTTCTCTTCTATTTCTGTCGCCCCAACCAAATACTTTAAAATAATAACCTTTAAACAAAACATACCCATCACTTTTTAATATAAAGT
>AY853597.1;tax=d:Eukarya,p:Arthropoda,c:Malacostraca,o:Decapoda,f:Cambaridae,g:Orconectes,s:Orconectes packardi
ACTTAATCTTTAATCCATTTTAGGATCATTAACCCAAACATCATTGTaaaaaaaaaaaaCAGTTACTTTCTCTTCTATTTCTGTCGCCCCAACCAAATACTTTAAAATAATAACCTATAAACAAAACATACCCATCACTTTTCAATATAAAGT
>AY853599.1;tax=d:Eukarya,p:Arthropoda,c:Malacostraca,o:Decapoda,f:Cambaridae,g:Orconectes,s:Orconectes packardi
ACTTAATCTTTAATCCATTTTAGGATCATTAACCCAAACATCATTGTaaaaaaaaaaaaCAGTTACTTTCTCTTCTATTTCGGTCGCCCCAACCAAATACTTTAAAATAATAACCTATAAACAAAACATACCCATCACTTTTCAATATAAAGT
>AY853605.1;tax=d:Eukarya,p:Arthropoda,c:Malacostraca,o:Decapoda,f:Cambaridae,g:Orconectes,s:Orconectes packardi
ACTTAATCTTTAATCCATTTTAGGATCATTAACCCAAACATCATTGTaaaaaaaaaaaaCAGTTACTTTCCCTTCTATTTCTGTCGCCCCAACCAAATACTTTAAAATAATAACCTATAAACAAAACATACCCATCACTTTTCAATATAAAGT
>AY853606.1;tax=d:Eukarya,p:Arthropoda,c:Malacostraca,o:Decapoda,f:Cambaridae,g:Orconectes,s:Orconectes packardi
ACTTAATCTTTAATCCATTTTAGGATCATTAACCCAAACATCATTGTaaaaaaaaaaaaCAGTTACTTTCTCTTCTATTTCTGTCGCCCCAACCAAATACTTTAAAATAATAACCTTTAAACAAAACATACCGATCACTTTTCAATATAAAGT
>AY853611.1;tax=d:Eukarya,p:Arthropoda,c:Malacostraca,o:Decapoda,f:Cambaridae,g:Orconectes,s:Orconectes incomptus
ACTTAATCTTTAATCCATTTTAGGATCATTAACTCAAACATTATTGTTaaaaaaaaaaaCAGTTACTTACTCTTCTATTTTTGTCGCCCCAACCAAATACTTTAAAATAATAACCTTTAAACAAAACATACCCATCACTTTTCAGTATAAAGT
>AY853612.1;tax=d:Eukarya,p:Arthropoda,c:Malacostraca,o:Decapoda,f:Cambaridae,g:Orconectes,s:Orconectes incomptus
ACTTAATCTTTAATCCATTTTAGGATCATCAACTCAAACATTATTGTTaaaaaaaaaaaCAGTTACTTACTCTTCTATTTTTGTCGCCCCAACCAAATACTTTAAAATAATAACCTTTAAACAAAACATACCCATCACTTTTCAGTATAAAGT
>AY853613.1;tax=d:Eukarya,p:Arthropoda,c:Malacostraca,o:Decapoda,f:Cambaridae,g:Orconectes,s:Orconectes incomptus
ACTTAATCTTTAATCCATTTTAGGATCATCAACTCAAACATTATTGTTaaaaaaaaaaaCAGTTACTTCCTCTTCTATTTTTGTCGCCCCAACCAAATACTTTAAAATAATAACCTTTAAACAAAACATATCCATCACTTTTCAGTATAAAGT
>AY853664.1;tax=d:Eukarya,p:Arthropoda,c:Malacostraca,o:Decapoda,f:Cambaridae,g:Cambarus,s:Cambarus gentryi
ACTTAATCTTTAATCCATTTTAGGATCATTAACTCAAACATCATTGTaaaaaaaaaaaCCAGTTACTTTCCGTTTTGTTCTTGTCGCCCCAACCAAATACTTTAAAATAATAACCTTTTAAATAAACCATACTCATCACTTTTCAAATAAAGT
>AY951328.1;tax=d:Eukarya,p:Arthropoda,c:Insecta,o:Hemiptera,f:Gerridae,g:Gerris,s:Gerris caucasicus
AGttaatcttataatcaaaaattctggatcaaaaaaacataaattaatgaataaaatattaaaagttaaataaattttaatGTCACCCCAACAAAACTTTATATTctaaaaaattatttaataaacaaaaaataataattaataaataaagtaaaCT
>DQ202296.1;tax=d:Eukarya,p:Arthropoda,c:Insecta,o:Diptera,f:Culicidae,g:Anopheles,s:Anopheles splendidus
TCtttatttttataaattatagtttataaagaattttaaaaattatattttaaataaaattttactggggtggtattaaaattaaattaacttttaTTATTTTTATACATAAATTTATGAATAAAAGATCCTGTTATATGGATTAAAAATTTAAGT
>AY944188.1;tax=d:Eukarya,p:Arthropoda,c:Insecta,o:Diptera,f:Simuliidae,g:Simulium,s:Simulium nili
ACTTAAATTTATAATCAATAAAACTGGATCATTTATTCATAAATTAATGTATAATAAAAATAAAAGTTTTATTAATTTTATTGTCACCCCAACAAAatataattaaatagttaaatttaaaaaatctaaataatttaaatataaattatataaaGC
>AY944189.1;tax=d:Eukarya,p:Arthropoda,c:Insecta,o:Diptera,f:Simuliidae,g:Simulium,s:Simulium ruficorne
ACTTAAATTTATAATCAATAAAACTGGATCATTTACTCATAAATTAATGTTAAATAAAAATAAAAGTTTTACAAATTTTATTGTCACCCCAACAAAatataaataaataactaaatttaaaaaatcttaataaattaaatactacttatataaaGC
>AY944186.1;tax=d:Eukarya,p:Arthropoda,c:Insecta,o:Diptera,f:Simuliidae,g:Simulium,s:Simulium arabicum
ACTTAATTTTATAATCAATAAAACTGGATCATTTAATCATAAATTAATGTTAAATAAAAATAAAAGTTTTATAAATTTTATTGTCACCCCAACAAAATACAACTTAACAATTAAATTTTAAAAATCTAAATAAATTAAATATTAGTTATATAAAGC
>AY944190.1;tax=d:Eukarya,p:Arthropoda,c:Insecta,o:Diptera,f:Simuliidae,g:Simulium,s:Simulium yemenense
ACTTAATTTTATAATCAATAAAACTGGATCATTTACTCATAAATTAATGTTTAATAAAAATAAAAGTTTTATTAATTTTATTGTCACCCCAACAAAATACAAAATAATAATTTAACTTAATAAATCTAAATAGTTTAAGTATTAGTTATATAAAGC
>AF416972.1;tax=d:Eukarya,p:Arthropoda,c:Insecta,o:Diptera,f:Simuliidae,g:Simulium,s:Simulium damnosum s.l. Me2
GCtttatataattaatatttaaattattaagattttttaaattaaaatattattttatattttGTTGGGGTGACAATAAAATTTATAAAACTTTTATTTTTACTACACATTAATTTATGAATAAATGATCCAGTTTTATTGATTATAAATTTAAGT
>AJ971726.1;tax=d:Eukarya,p:Arthropoda,c:Insecta,o:Ephemeroptera,f:Baetidae,g:Baetis,s:Baetis alpinus
TCTTTATATAGAAAACTACACAAACCCTTGTCGTCACGCCCGTAGAGCTTTAATATATTTAGTTGGGGTGACGCGAAGTCATAAACACTTCTTGCTATTACGATAATTTAAGGATTAATGACCCGGCTAGCCGATCAATAAATCAAGT
>AJ971743.1;tax=d:Eukarya,p:Arthropoda,c:Insecta,o:Ephemeroptera,f:Baetidae,g:Baetis,s:Baetis harrisoni
TCTTTATATAGAAATTTTTACTAAACATCGAAGCTAAAATCGTAAAATAATAATATATTTAGTTGGGGTGACACGAAGTCGTAAACACTTTTTTAAACACGAAAATTTAAGGGTAAATGACCCGGCTAGCCGATCAAAAAATTAAGT
>HM636980.1;tax=d:Eukarya,p:Arthropoda,c:Insecta,o:Ephemeroptera,f:Baetidae,g:Baetis,s:Baetis harrisoni
TCTTTATATAGAAAATTTTACTAAACATCGAAGCTGAAATCGTAAAATGACGATATATTTAGTTGGGGTGACACGAAGTCGTAAACACTTTTTTAAACACGAAAATTTAAGGGCAAATGACCCGGCTAGCCGATCAAAAAATCAAGT
>HM636985.1;tax=d:Eukarya,p:Arthropoda,c:Insecta,o:Ephemeroptera,f:Baetidae,g:Baetis,s:Baetis harrisoni
TCTTTATATAGAAATTTTTACTAAGTATTGCAGTTAGAGTCGTAAAATGACGACATATTTAGTTGGGGTGACACGAAGTCGTAAACACTTTTTTAAATACAAATATTTAAGGATACATGACCCGGCTAGCCGATCAAAAAATTAAGT
>HM636987.1;tax=d:Eukarya,p:Arthropoda,c:Insecta,o:Ephemeroptera,f:Baetidae,g:Baetis,s:Baetis harrisoni
TCTTTATATAGAAATTTTTACTAAACATCGAAGTTGAAATCGTAAAATAATAATATATTTAGTTGGGGTGACACGAAGTCGTAAACACTTTTTAAAACACGAAAATTTAAGGGTAGATGACCCGGTTAGCCGATCAAAAAATTAAGT
>HM636989.1;tax=d:Eukarya,p:Arthropoda,c:Insecta,o:Ephemeroptera,f:Baetidae,g:Baetis,s:Baetis harrisoni
TCTTTATATAGAAATTTTTACTAAACATCGAAGTTGAAATCGTAAAATAATAATATATTTAGTTGGGGTGACACGAAGTCGTAAACACTTTTTAAAACACGAAAATTTAAGGGCAGATGACCCGGTTAGCCGATCAAAAAATTAAGT
>HM636990.1;tax=d:Eukarya,p:Arthropoda,c:Insecta,o:Ephemeroptera,f:Baetidae,g:Baetis,s:Baetis harrisoni
TCTTCATATAGAAATTTTTACTAAACATTGAAGCTGAAATCGTAAAATACCAATATATTTAGTTGGGGTGACACGAAGTCGTAAACACTTTTTTAAACACGAAAATTTAAGGATAAATGACCCGGCTAGCCGATCAAAAAATTAAGT
>HM636991.1;tax=d:Eukarya,p:Arthropoda,c:Insecta,o:Ephemeroptera,f:Baetidae,g:Baetis,s:Baetis harrisoni
TCTTTATATAGAAATTTTTACTAAACATTGAAGCTGAAATCGTAAAATACCAATATATTTAGTTGGGGTGACACGAAGTCGTAAACACTTTTTTAAACACGAAAATTTAAGGATAAATGACCCGGCTAGCCGATCAAAAAATTAAGT
>HM636993.1;tax=d:Eukarya,p:Arthropoda,c:Insecta,o:Ephemeroptera,f:Baetidae,g:Baetis,s:Baetis harrisoni
TCTTTATATAGATAATTTTACTAACCATTGAAGTTAAACTCGTAAAACACCAATATATTTAGTTGGGGTGACACGAAGTCGTAAACACTTTTTTAAAAACGAATATTTAAGGCTAAATGACCCGGTTAGCCGATCAAAAAATTAAGT
>HM636997.1;tax=d:Eukarya,p:Arthropoda,c:Insecta,o:Ephemeroptera,f:Baetidae,g:Baetis,s:Baetis harrisoni
TCTTTATATAGAAATTTTTACTAAGTATTGCAGTTAGAGTCGTAAAATGACGACATATTTAGTTGGGGTGACACGAAGTCGTAAACACTTTTTTAAATACAAATATTTAAGGATACATGACCCGGCTCGCCGATCAAAAAATTAAGT
>HM637001.1;tax=d:Eukarya,p:Arthropoda,c:Insecta,o:Ephemeroptera,f:Baetidae,g:Baetis,s:Baetis harrisoni
TCTTTATATAGATAATTTTACTAACCATTGAAGTTAAACTCGTAAAACACCAATATATTTAGTTGGGGTGACACGAAGTCGTAAACACTTTTTTAAAAACGAATATTTAAGGCTAAATGACCCGGTTGGCCGATCAAAAAATTAAGT
>HM637008.1;tax=d:Eukarya,p:Arthropoda,c:Insecta,o:Ephemeroptera,f:Baetidae,g:Baetis,s:Baetis harrisoni
TCTTTATATAGAAATTTTTACTAAACATCGAAGCTGAAATCGTAAAATAACGATATATTTAGTTGGGGTGACACGAAGTCGTAAACACTTTTTTAAACACGAAAATTTAAGGGCAAATGACCCGGCTAGCCGATCAAAAAATTAAGT
>HM637009.1;tax=d:Eukarya,p:Arthropoda,c:Insecta,o:Ephemeroptera,f:Baetidae,g:Baetis,s:Baetis harrisoni
TCTTTATATAGAAATTTTTACTAAACATCGAAGCTGAAATCGTAAAATAATAATATATTTAGTTGGGGTGACACGAAGTCGTAAACACTTTTTTAAACACGAAAATTTAAGGGTAAATGACCCGGCTAGCCGATCAAAAAATTAAGT
>HM637012.1;tax=d:Eukarya,p:Arthropoda,c:Insecta,o:Ephemeroptera,f:Baetidae,g:Baetis,s:Baetis harrisoni
TCTTTATATGGAAATTTTTACTAAACATCGAAGCTAAAATCGTAAAATAATAATATATTTAGTTGGGGTGACACGAAGTCGTAAACACTTTTTTAAACACGAAAATTTAAGGGTAAATGACCCGGCTAGCCGATCAAAAAATTAAGT
>HM637025.1;tax=d:Eukarya,p:Arthropoda,c:Insecta,o:Ephemeroptera,f:Baetidae,g:Baetis,s:Baetis harrisoni
TCTTTATATAGAAATTTTTACTAAACATCGAAGCTGAAATCGTAAAATAATGATATATTTAGTTGGGGTGACACGAAGTCGTAAACACTTTTTTAAACACGAAAATTTAAGGGCAAATGACCCGGCTAGCCGATCAAAAAATTAAGT
>AJ971775.1;tax=d:Eukarya,p:Arthropoda,c:Insecta,o:Ephemeroptera,f:Baetidae,g:Labiobaetis,s:Labiobaetis sp. BMNH 704637
TCTTTATATAGAAATTTTTACTAAAAATTGAAGTTGAGATCGTAAAATAATAATATATTTAGTTGGGGTGACACGAAGTCGTAAACACTTTTTTTAACACGAAAATTTAAGGGTAAATGACCCGGCTAGCCGATCAAAAAATTAAGT
>AB334094.1;tax=d:Eukarya,p:Arthropoda,c:Insecta,o:Diptera,f:Simuliidae,g:Simulium,s:Simulium merga
GCtttatatagtaattatttaatttatttagatttattaaatttaattattGTGCTGTATTTTGTTGGGGTGACAATAAAATTAATAAAACTTTTATTTTTATTTTACATTAATTTATGATTAAATGATCCAGTTTTATTGATTATAAATTTAAGT
>HQ335348.1;tax=d:Eukarya,p:Arthropoda,c:Insecta,o:Diptera,f:Culicidae,g:Anopheles,s:Anopheles janconnae
ACTTAATTTTTTAATCCATAATATAGGATCTAAAACTCATAAATCAATGTAAACAATAAATAAAAGTTTATTAAATTTTAATACCACCCCAGTAATattttatcaaaaatataaattttaatattctttataatttataatttataaaaataaaGA
>MZ062463.1;tax=d:Eukarya,p:Arthropoda,c:Insecta,o:Diptera,f:Culicidae,g:Anopheles,s:Anopheles janconnae
ACTTAATTTTTTAATCCATAATATAGGATCTAAAACTCATAAATCAATGTAAACAATAAATAAAAGTTTATTAAATTTTAATACCACCCCAGTAAAattttatcaaaaatataaattttaatattctttataatttataatttataaaaataaaGA
>DQ087386.1;tax=d:Eukarya,p:Arthropoda,c:Malacostraca,o:Decapoda,f:Cambaridae,g:Cambarus,s:Cambarus tenebrosus
ACTTTATATTGAGAAGTGATGGGTAAGTTTTGTTTATAGGTTAATTACTTTAAAATATTTGGTTGGGGCGACCGAGATAGAATAACAAGTAACTGTCttttttttttAACAATTATGTTTGGGTTAGTGATCCTAAGATGGATTAAAAGATTAAGT
>DQ087332.1;tax=d:Eukarya,p:Arthropoda,c:Malacostraca,o:Decapoda,f:Cambaridae,g:Cambarus,s:Cambarus tenebrosus
ACTTTATATTGAAAAGTGATAGGTATATTTTGTTTAAAGAATTATTACTTTAAAGTATTTGGTTGGGGTGACAAAAATAGAAGATAAAGTAACTGtttttttttttATACAATAATGTTTGGGTTAGTGATCCTAAAATGGATTAAAGATTAAGT
>DQ087372.1;tax=d:Eukarya,p:Arthropoda,c:Malacostraca,o:Decapoda,f:Cambaridae,g:Cambarus,s:Cambarus tenebrosus
ACTTTATATTGAAAAGTGATAGGTATATTTTGTTTAAAGAATTATTACTTTAAAGTATTTGGTTGGGGTGACAAAAATAGAAAAAGAAGTAACTGtttttttttttttACAATAATGTTTGGGTTAGTGATCCTAAAATGGATTAAAGATTAAGT
>DQ087333.1;tax=d:Eukarya,p:Arthropoda,c:Malacostraca,o:Decapoda,f:Cambaridae,g:Cambarus,s:Cambarus tenebrosus
ACTTTATATTGAAAAGTGATAGGTATGTTTTGTTTAAAGAATTATTACTTTAAAGTATTTGGTTGGGGTGACAAAAATAGAAGATAAAGTAACTGttttttttttATACAATAATGTTTGGGTTAGTGATCCTAAAATGGATTAAAGATTAAGT
>DQ087334.1;tax=d:Eukarya,p:Arthropoda,c:Malacostraca,o:Decapoda,f:Cambaridae,g:Cambarus,s:Cambarus tenebrosus
ACTTTATATTGAAAAGTGATAGGTACATTTTGTTTAAAGAATTATTACTTTAAAGTATTTGGTTGGGGTGACAAAAATAGAAGATAAAGTAACTGttttttttttATACAATAATGTTTGGGTTAGTGATCCTAAAATGGATTAAAGATTAAGT
>DQ087335.1;tax=d:Eukarya,p:Arthropoda,c:Malacostraca,o:Decapoda,f:Cambaridae,g:Cambarus,s:Cambarus tenebrosus
ACTTTATATTGAAAAGTGATAGGTATATTTTGTTTAAAGAATTATTACTTTAAAGTATTTGGTTGGGGTGACAAAAATAGAAGATAAAGTAACTGttttttttttATACAATAATGTTTGGGTTAGTGATCCTAAAATGGATTAAAGATTAAGT
>DQ087337.1;tax=d:Eukarya,p:Arthropoda,c:Malacostraca,o:Decapoda,f:Cambaridae,g:Cambarus,s:Cambarus tenebrosus
ACTTTATATTGAAAAGTGATAGGTATATTTTGTTTAAAGAATTATTACTTTAAAGTATTTGGTTGGGGTGACAAAAATAGAAGAGAAAGTAACTGttttttttttATACAATAATGTTTGGGTTAGTGATCCTAAAATGGATTAAAGATTAAGT
>DQ087338.1;tax=d:Eukarya,p:Arthropoda,c:Malacostraca,o:Decapoda,f:Cambaridae,g:Cambarus,s:Cambarus tenebrosus
ACTTTATATTGAAAAGTGATAGGTATATTTTGTTTAAAGAATTATTACTTTAAAGTATTTGGTTGGGGTGACAAAAATAGAAGAGAAAGTAACTGttttttttttATACAATAGTGTTTGGGTTAGTGATCCTAAAATGGATTAAAGATTAAGT
>DQ087340.1;tax=d:Eukarya,p:Arthropoda,c:Malacostraca,o:Decapoda,f:Cambaridae,g:Cambarus,s:Cambarus tenebrosus
ACTTTATATTGAAAAGTAATAGGTATGATTTGTTTGAAGGGTTATTACTTTAAAGTATTTGGTTGGGGTGACAAAAATAGAATAGAAAGTAACTGtttttttttttAACAATAATGTTTGGGTTAGTGATCCTAAAATGGATTAAAGATTAAGT
>DQ087341.1;tax=d:Eukarya,p:Arthropoda,c:Malacostraca,o:Decapoda,f:Cambaridae,g:Cambarus,s:Cambarus tenebrosus
ACTTTATATTGAAAAGTGATAGGTATGATTTGTTTGAGGGGTTATTACTTTAAAGTATTTGGTTGGGGTGACAAAAATAGAATAGAAAGTAACTGtttttttttttAACAATAATGTTTGGGTTAGTGATCCTAAAATGGATTAAAGATTAAGT
>DQ087344.1;tax=d:Eukarya,p:Arthropoda,c:Malacostraca,o:Decapoda,f:Cambaridae,g:Cambarus,s:Cambarus tenebrosus
ACTTTATATTGAAAAGTAATAGGTATGATTTGTTTGAGGGGTTATTACTTTAAAGTATTTGGTTGGGGTGACAAAAATAGAATAGAAAGTAACTGtttttttttttAACAATAATGTTTGGGTTAGTGATCCTAAAATGGATTAAAGATTAAGT
>DQ087345.1;tax=d:Eukarya,p:Arthropoda,c:Malacostraca,o:Decapoda,f:Cambaridae,g:Cambarus,s:Cambarus tenebrosus
ACTTTATATTGAAAAGTAATAGGTATAATTTGTTTGGGGGGTTATTACTTTAAAGTATTTGGTTGGGGTGACAAAAATAGAATAGAAAGTAACTGtttttttttttAACAATAATGTTTGGGTTAGTGATCCTAAAATGGATTAAAGATTAAGT
>DQ087346.1;tax=d:Eukarya,p:Arthropoda,c:Malacostraca,o:Decapoda,f:Cambaridae,g:Cambarus,s:Cambarus tenebrosus
ACTTTATATTGAAAAGTGATAGGTATGATTTGTTTGGGGGGTTATTACTTTAAAGTATTTGGTTGGGGTGACAAAAATAGAATAGAAAGTAACTGtttttttttttAACAATAATGTTTGGGTTAGTGATCCTAAAATGGATTAAAGATTAAGT
>DQ087347.1;tax=d:Eukarya,p:Arthropoda,c:Malacostraca,o:Decapoda,f:Cambaridae,g:Cambarus,s:Cambarus tenebrosus
ACTTTATATTGAAAAGTAATAAGTATGATTTGTTTGAAGGGTTATTACTTTAAAGTATTTGGTTGGGGTGACAAAAATAGAATAGAAAGTAACTGtttttttttttAACAATAATGTTTGGGTTAATGATCCTAAAATGGATTAAAGATTAAGT
>DQ087351.1;tax=d:Eukarya,p:Arthropoda,c:Malacostraca,o:Decapoda,f:Cambaridae,g:Cambarus,s:Cambarus tenebrosus
ACTTTATATTGAAAAGTGGTAGATATATTTTGTTTAAAAAATTATTACTTTAAAGTATTTGGTTGGGGTGACAGGAATAGAAGAGAAAGTAACTGttttttttttttACAATAATGTTTGGGCTAGTGATCCTAAAATGGATTAAAGATTAAGT
>DQ087354.1;tax=d:Eukarya,p:Arthropoda,c:Malacostraca,o:Decapoda,f:Cambaridae,g:Cambarus,s:Cambarus tenebrosus
ACTTTATATTGAAAAGTGATAGGTATATTTTGTTTAAAGAATTATTACTTTAAAGTATTTGGTTGGGGTGACAAAAATAGAAGATAAAGTAACTGttttttttttATACAATAATGTTTGGGTTAATGATCCTAAAATGGATTAAAGATTAAGT
>DQ087361.1;tax=d:Eukarya,p:Arthropoda,c:Malacostraca,o:Decapoda,f:Cambaridae,g:Cambarus,s:Cambarus tenebrosus
ACTTTATATTGAAAAGTGATAGGTATATTTTGTTTAAAGAGTTATTACTTTAAAGTATTTGGTTGGGGTGACAAGAATAGAAGAGAAAGTAACTGttttttttttATACAATAATGTTTGGGTTAGTGATCCTAAAATGGATTAAAGATTAAGT
>DQ087365.1;tax=d:Eukarya,p:Arthropoda,c:Malacostraca,o:Decapoda,f:Cambaridae,g:Cambarus,s:Cambarus tenebrosus
ACTTTATATTGAAAAGTGATAGGTATATTTTGTTTAAAGAATTATTACTTTAAAGTATTTGGTTGGGGTGACAAAAATAGAAGATAAAGTAACTGttttttttATATACAATAATGTTTGGGTTAGTGATCCTAAAATGGATTAAAGATTAAGT
>DQ087366.1;tax=d:Eukarya,p:Arthropoda,c:Malacostraca,o:Decapoda,f:Cambaridae,g:Cambarus,s:Cambarus tenebrosus
ACTTTATATTGAAAAGTGATAGGTATATTTTGTTTAAAGAATTATTACTTTAAAGTATTTGGTTGGGGTGACAAGAATAGAAGAGAAAGTAACTGttttttttttATACAATAATGTTTGGGTTAGTGATCCTAAAATGGATTAAAGATTAAGT
>DQ087375.1;tax=d:Eukarya,p:Arthropoda,c:Malacostraca,o:Decapoda,f:Cambaridae,g:Cambarus,s:Cambarus tenebrosus
ACTTTATATTGAAAAGTGATAGGTATATTTTGTTTAAAGAATTATTACTTTAAAGTATTTGGTTGGGGTGACAAGAATAGAAGAGAAAGTAATTGttttttttttATACAATAATGTTTGGGTTAGTGATCCTAAAATGGATTAAAGATTAAGT
>DQ087387.1;tax=d:Eukarya,p:Arthropoda,c:Malacostraca,o:Decapoda,f:Cambaridae,g:Cambarus,s:Cambarus tenebrosus
ACTTTATATTGAAAAGTGGTGGGTATGGTTTGTTTAAAAGATTATTACTTTAAAGTATTTGGTTGGGGTGACAAGAATAGAATAGAAACTAACTGTTTTTTATTTTTACAATGATGTTTGAATTAGTGATCCTAAAATGGATTAGAGATTAAGT
>DQ087388.1;tax=d:Eukarya,p:Arthropoda,c:Malacostraca,o:Decapoda,f:Cambaridae,g:Cambarus,s:Cambarus tenebrosus
ACTTTATATTGAAAAGTGGTGGGTATGGTTTGTTTAAAAGATTATTACTTTAAAGTATTTGGTTGGGGTGACAAGAATAGAATAGAAACTAACTGTTTTTTATTTTTACAATGATGTTTGAGTTAGTGATCCTAAAATGGATTAGAGATTAAGT
>DQ087389.1;tax=d:Eukarya,p:Arthropoda,c:Malacostraca,o:Decapoda,f:Cambaridae,g:Cambarus,s:Cambarus tenebrosus
ACTTTATATTGAAAAGTGGTGGGTATGGTTTGTTTAAAAGATTATTACTTTAAAGTATTTGGTTGGGGTGACAAGAATAGAATAGAAACTAACTGTTTTTTATTTTTACAATGATGTTTGAGTTAGTGATCCTAAAATGGATTAAAGATTAAGT
>DQ087350.1;tax=d:Eukarya,p:Arthropoda,c:Malacostraca,o:Decapoda,f:Cambaridae,g:Cambarus,s:Cambarus tenebrosus
ACTTTTTATTGAAAAGTGGTAGATATATTTTGTTTAAAAATTATTACTTTAAAGTATTTGGTTGGGGTGACAGGAATAGAAGAGAAAGTAACTGttttttttttttACAATAATGTTTGGGCTAGTGATCCTAAAATGGATTAAAGATTAAGT
>DQ087352.1;tax=d:Eukarya,p:Arthropoda,c:Malacostraca,o:Decapoda,f:Cambaridae,g:Cambarus,s:Cambarus tenebrosus
ACTTTATATTGAAAAGTGGTAGATATATTTTGTTTAAAAATTATTACTTTAAAGTATTTGGTTGGGGTGACAGGAATAGAAGAGAAAGTAACTGttttttttttttACAATAATGTTTGGGCTAGTGATCCTAAAATGGATTAAAGATTAAGT
>DQ087353.1;tax=d:Eukarya,p:Arthropoda,c:Malacostraca,o:Decapoda,f:Cambaridae,g:Cambarus,s:Cambarus tenebrosus
ACTTTATATTGAAAAGTGGTAGATATATTTTGTTTAAAAATTATTACTTTAAAGTATTTGGTTGGGGTGACAGGAATAGAAGAAAAAGTAACTGttttttttttttACAATAATGTTTGGGCTAGTGATCCTAAAATGGATTAAAGATTAAGT
>DQ087356.1;tax=d:Eukarya,p:Arthropoda,c:Malacostraca,o:Decapoda,f:Cambaridae,g:Cambarus,s:Cambarus tenebrosus
ACTTTATATTGAAAAGTGGTAGATATATTTTGTTTAAAAATTATTACTTTAAAGTATTTGGTTGGGGTGACAAGAATAGAAGAGAAAGTAACTGttttttttttttACAATAATGTTTGGGCTAGTGATCCTAAAATGGATTAAAGATTAAGT
>DQ087381.1;tax=d:Eukarya,p:Arthropoda,c:Malacostraca,o:Decapoda,f:Cambaridae,g:Cambarus,s:Cambarus tenebrosus
ACTTTATATTGGAAGATGATGGGTATATTTTATTTTAAGGTTATCATTTAAAAGTATTTGGTTGGGGTGACAAAAATAGAAGAGAAAGTAACTGtttttttttCTTACAATGATGTTTGGGTTAGTGATCCTAAAATGGATTAAAGATTAAGT
>DQ087385.1;tax=d:Eukarya,p:Arthropoda,c:Malacostraca,o:Decapoda,f:Cambaridae,g:Cambarus,s:Cambarus tenebrosus
ACTTTATATTAAAAAGTGATAGGTATAATTTGTTTGGAGGTTATTACTTTAAAGTATTTGGTTGGGGTGACAAGAATAGAATAGAAAGTAACTGttttttttttttACAATAATGTTTGGGTTAGTGATCCTAAAATGGATTAAAGATTAAGT
>DQ087339.1;tax=d:Eukarya,p:Arthropoda,c:Malacostraca,o:Decapoda,f:Cambaridae,g:Cambarus,s:Cambarus tenebrosus
TATTGAAAAGTGATAGGTATATTTTGTTTAAAGAATTATTACTTTAAAGTATTTGGTTGGGGGGACAAAAATAGAAGATAAAGTAACTGttttttttttATACAATAATGTTTGGGTTAGTGATCCTAAAATGGATTAAAGATTAAGT
>DQ087343.1;tax=d:Eukarya,p:Arthropoda,c:Malacostraca,o:Decapoda,f:Cambaridae,g:Cambarus,s:Cambarus tenebrosus
TATTGAAAAGTGATAGGTATATTTTGTTTAAAGAATTATTACTTTAAAGTATTTGGTTGGGGAGACAAAAATAGAAGATAAAGTAACTGttttttttttATACAATAATGTTTGGGTTAGTGATCCTAAAATGGATTAAAGATTAAGT
>DQ087394.1;tax=d:Eukarya,p:Arthropoda,c:Malacostraca,o:Decapoda,f:Cambaridae,g:Cambarus,s:Cambarus striatus
ACTTTATATTAAAAAGTGATGGGTAAGTTTTGTTTAAAGGTTATTACTTTAAAGTATTTGGTTGGGGTGACAGGAATAGAATAGAAAGTAACTGTTCttttttttttACAGTAGTGTTTGAGTTAGTGATCCTAAAATGGATTAAAGATTAAGT
>JX514514.1;tax=d:Eukarya,p:Arthropoda,c:Malacostraca,o:Decapoda,f:Cambaridae,g:Cambarus,s:Cambarus striatus
ACTTTATATTTAAAAGTGATGGATGTGTTTTGTTTAATGTTATTACTTAAAAGTATTTGGTTGGGGCGACAAAAATAGAAGAAAAAGTAACTGttttttttttttACAATAATGTTTGAATTGATGATCCTAAAATGGATTAAAAGATTAAGT
>HQ335349.1;tax=d:Eukarya,p:Arthropoda,c:Insecta,o:Diptera,f:Culicidae,g:Anopheles,s:Anopheles albitarsis F Brochero et al., 2007
ACTTAATTTTTTAATCCATAATATAGGATCTAAAACTCATAAATCAATGTAAACAATAAATAAAAGTTTATTAAATTTTAATACCACCCCAGTAAAattttatcaaaaatataaattttaatattctttataatttataatttataaaaataaaGA
>DQ266474.1;tax=d:Eukarya,p:Arthropoda,c:Insecta,o:Coleoptera,f:Elmidae,g:Stenelmis,s:Stenelmis sp. MNCN-FC-D02
gtttaatttttattgtaagttgggtatttaggaatttaattattaaatttgttttaaaaattttGTTGGGGTGATGTAAAGATTAAATTAACTCTTTTTTTATTGTTACATTGATTTATGAGTTTTTGATCCATTTTTAGTGATTATAAGAATAAATTACCTTAGGGATAACA
>DQ267445.1;tax=d:Eukarya,p:Arthropoda,c:Insecta,o:Coleoptera,f:Elmidae,g:Dubiraphia,s:Dubiraphia sp. MNCN-FC-E10
gttttataaatttaatttaatgtaattttaagaattaaattttctttgttttaaatttattttGTTGGGGTGATGAAAAGATTTAATTAACTCTTTTTTTATTTAAACATAAATTTATGATAAATTGATCCATTTTTTATGATTATAAGAATAAAT
>KF979078.1;tax=d:Eukarya,p:Arthropoda,c:Insecta,o:Coleoptera,f:Dytiscidae,g:Acilius,s:Acilius abbreviatus
CtttatattatttatattaattttatttaagaataatttattttttattataaatattattttattggggtaataaaaagattaaattaattCTTTATTTTTTTACATTGATTTATGATTATATGATCCAATTTTTTTGATTAAAAGATTAAGTTACCTTAGGGATAACAGCGT
>KF979079.1;tax=d:Eukarya,p:Arthropoda,c:Insecta,o:Coleoptera,f:Dytiscidae,g:Acilius,s:Acilius athabascae
CtttatattatttataataattttaattaagaataatttattttttattataaatattattttaTTGGGGTAATAGAAAGATTAAATAAATTCTTTATTTTTTTACATTGATTTATGATTATGTGATCCAATTTTTTTGATTAAAAGATTAAGT
>KF979081.1;tax=d:Eukarya,p:Arthropoda,c:Insecta,o:Coleoptera,f:Dytiscidae,g:Acilius,s:Acilius confusus
CtttatattatttatattaattttatttaagaataatttattttttattataaatattattttattggggtaataaaaagattaaattaattCTTTATTTTTATACATTGATTTATGATTATATGATCCAAtttttttttGATTAAAAGATTAAGT
>KF979082.1;tax=d:Eukarya,p:Arthropoda,c:Insecta,o:Coleoptera,f:Dytiscidae,g:Acilius,s:Acilius japonicus
ctttatattatttataataattttaatttagaattttttattttttattgtaaatatttattttattGGGGTAATAAAAAGATTAAATAAATTCTTTTTTTAATTTACATTGATTTATGATTATATGATCCAATTATTTTGATTGAAAGATTAAGT
>KF979083.1;tax=d:Eukarya,p:Arthropoda,c:Insecta,o:Coleoptera,f:Dytiscidae,g:Acilius,s:Acilius kishii
CtttatactatttataataattttaatttagaattttttattttttattgtaaatatttattttattGGGGTAATAAAAAGATTAAATAAATTCTTTTTTTAATTTACATTGATTTATGATTATATGATCCAATTATTTTGATTGAAAGATTAAGT
>AY425190.1;tax=d:Eukarya,p:Arthropoda,c:Insecta,o:Hemiptera,f:Gerridae,g:Aquarius,s:Aquarius remigis
AGTTAATCTTATAATcaaaaattttggatcaaaaaaaacataaattaatgaaaaaattattaaaaattaaataaatTTTAATGTCACCCCAACAAAACTCTATATTCtaaaaaatcgttttataaacaaaaaacaaaatttaataaataaagtaaaCT
>DQ364964.1;tax=d:Eukarya,p:Arthropoda,c:Insecta,o:Diptera,f:Ceratopogonidae,g:Atrichopogon,s:Atrichopogon aff. epicautae AT-2006
TctttattttttaattaattatatttttgcataaatcattaaatttaattaattaaaaaattttattggggtgataatgaaatttaattaactttcataaaataaatgatatatatataaataaataattgatccattattaatgattaataaaataaGT
>DQ364958.1;tax=d:Eukarya,p:Arthropoda,c:Insecta,o:Diptera,f:Ceratopogonidae,g:Atrichopogon,s:Atrichopogon aff. epicautae AT-2006
TctttattttttaattaattatatttttgcataaatcattaaatttaattaattaaaaaattttattggggtgataatgaaatttaattaactttcataaaataaatgatatatatataaataaataatTGATCCATTATTAATGATT
>DQ364959.1;tax=d:Eukarya,p:Arthropoda,c:Insecta,o:Diptera,f:Ceratopogonidae,g:Atrichopogon,s:Atrichopogon lucorum
TctttttttttaattaattatatttttgcataaatcattaaatttaattaattaaaaaattttattggggtgataatgaaatttaattaactttcataaaataaatgatatatatataaataaataattgatccattattaatgattaataaaataaGT
>DQ364961.1;tax=d:Eukarya,p:Arthropoda,c:Insecta,o:Diptera,f:Ceratopogonidae,g:Atrichopogon,s:Atrichopogon lucorum
TCtttattttttaactaattatatttttgcataaatcattaaatttaattaattaaaaaattttattggggtgataatgaaatttaattaactttcataaaataaatgatatatatataaataaataattgatccattattaatgattaataaaataa
>EF472587.1;tax=d:Eukarya,p:Arthropoda,c:Insecta,o:Diptera,f:Ceratopogonidae,g:Atrichopogon,s:Atrichopogon lucorum
TctttattttttaattaattatatttttgcataaatcattaaatttaattaattaaaaaattttattggggtgataatgaaatttaattaactttcataaaataaatgatatatataaataaataattgatccattattaatgattaataaaataaGT
>DQ364960.1;tax=d:Eukarya,p:Arthropoda,c:Insecta,o:Diptera,f:Ceratopogonidae,g:Atrichopogon,s:Atrichopogon lucorum
TctttattttttaattaattatatttttgcataaatcattaaatttaattaattaaaaaattttattggggtgataatgaaatttaattaactttcataaaataaatgatatatatataaataaataattgatccattattaatgattaataaA
>U17735.1;tax=d:Eukarya,p:Arthropoda,c:Insecta,o:Diptera,f:Simuliidae,g:Simulium,s:Simulium sanctipauli
GctttatataattaatatttaaattattaagattttttaaattataatattattttataGTTTGTTGGGGTGACAATAAAATTTATAAAACTTTTATTTTTATTACACATTAATTTATGAATAAATGATCCAGTTTTATTGATTATAAATTTAAGT
>U17727.1;tax=d:Eukarya,p:Arthropoda,c:Insecta,o:Diptera,f:Simuliidae,g:Simulium,s:Simulium bivittatum
GctttatataatgattatttaatttattaagatttattaaatttaattattttattatattttGTTGGGGTGACAATAAAATTTATAAAACttttatttttattttacatttatttaTGAATATATGATCCAGTTTTATTGATTATAAATTTAAGT
>AF081904.1;tax=d:Eukarya,p:Arthropoda,c:Insecta,o:Diptera,f:Simuliidae,g:Simulium,s:Simulium damnosum
GCtttatataattaatatttaaattattaagattttttaaattaaaatattattttatattttGTTGGGGTGACAATAAAATTTATAAAACTTTTATTTTTATTAAACATTAATTTATGATTAGATGATCCAGTTTTATTGATTATAAATTTAAGT
>AF081907.1;tax=d:Eukarya,p:Arthropoda,c:Insecta,o:Diptera,f:Simuliidae,g:Simulium,s:Simulium damnosum
GCtttatataattaatatttaaattattaagattttttaaattaaaatattattttatattttGTTGGGGTGACAATAAAATTTATAAAACTTTTATTTTTATTAAACATTAATTTATGATTAGATGATCCAATTTTATTGATTATAAATTTAAGT
>AF081908.1;tax=d:Eukarya,p:Arthropoda,c:Insecta,o:Diptera,f:Simuliidae,g:Simulium,s:Simulium damnosum
GCtttatataattaatatttaaattattaagattttttaaattaaaatattattttatattttGTTGGGGTGACAATAAAATTTATAAAACTTTTATTTTTATTAAACATTAATCTATGATTAGATGATCCAGTTTTATTGATTATAAATTTAAGT
>AF127463.1;tax=d:Eukarya,p:Arthropoda,c:Insecta,o:Diptera,f:Simuliidae,g:Simulium,s:Simulium damnosum
GCtttatataattaatatttaaattattaagattttttaaattaaaatattattttatattttGTTGGGGTGACAATAAAATTAATAAAACTTTTATTTTTATTAAACATTAATTTATGGTTAAATGATCCAGTTTTATTGATTATAAATTTAAGT
>AF416973.1;tax=d:Eukarya,p:Arthropoda,c:Insecta,o:Diptera,f:Simuliidae,g:Simulium,s:Simulium damnosum
GctttatataattagtatttaaattattaagattttttaaattaaaatattattttatattttGTTGGGGTGACAATAAAATTTATAAAACTTTTATTTTTATTACACATTAATTTATGAATAAATGATCCAGTTTTATTGATTATAAATTTAAGT
>U17729.1;tax=d:Eukarya,p:Arthropoda,c:Insecta,o:Diptera,f:Simuliidae,g:Simulium,s:Simulium damnosum
GCtttatataattaatatttaaattattaagattttttaaattaaaatattattttatattttGTTGGGGTGACAATAAAATTTATAAAACTTTTATTTTTATTACACATTAATTTATGAATAAATGATCCAGTTTTATTGATTATAAATTTAAGT
>U17731.1;tax=d:Eukarya,p:Arthropoda,c:Insecta,o:Diptera,f:Simuliidae,g:Simulium,s:Simulium leonense
GCtttatataattaatatttaaattattaagattttttaaattaaaatattattttatattttGTTGGGGTGACAATAAAATTTATAAAACTTTTATTTTTATTATACATTAATTTATGAATAAATGATCCAGTTTTATTGATTATAAATTTAAGT
>U17732.1;tax=d:Eukarya,p:Arthropoda,c:Insecta,o:Diptera,f:Simuliidae,g:Simulium,s:Simulium meridionale
GCtttatataactattatttaaattattaagatttataaaatttaattattttgttttattttGTTGGGGTGACAATAAAATTTATAAAACTTTTATTTTTATTAAACATTGATTTATGACAAAATGATCCAGTTTTATTGATTATAAATTTAAGT
>DQ655644.1;tax=d:Eukarya,p:Arthropoda,c:Insecta,o:Diptera,f:Simuliidae,g:Simulium,s:Simulium squamosum
GCtttatataattaatatttaaattattaagattttttaaattaaaatattattttatattttGTTGGGGTGACAATAAAATTTATAAAACTTTTATTTTTATTAAACATTAATTTATGATTAAATGATCCAGTTTTATTGATTATAAATTTAAGT
>U17738.1;tax=d:Eukarya,p:Arthropoda,c:Insecta,o:Diptera,f:Simuliidae,g:Simulium,s:Simulium squamosum
GCtttatataattaatatttaaattattaagatttttcaagttaaaatattattttatattttGTTGGGGTGACAATAAAATGTATAAAACTTTTATTTTTATTATACATTAATTTATGATTAAATGATCCAGTTTTATTGATTATAAATTTAAGT
>U17741.1;tax=d:Eukarya,p:Arthropoda,c:Insecta,o:Diptera,f:Simuliidae,g:Simulium,s:Simulium yahense
GCtttatataattaatatttaaattattaagatttttcaagttaaaatattattttatattttGTTGGGGTGACAATAAAATGTATAAAACTTTTATTTTTATTATACATTAATTTATGATTAAATGATCCAGTTTTATTGATTATAAATTTAAGT
>DQ397916.1;tax=d:Eukarya,p:Arthropoda,c:Insecta,o:Diptera,f:Culicidae,g:Aedes,s:Aedes esoensis
TCtttatttttgttaattatagaataaaaagaatattaaattttataatttaataaaaaattttactggggtggtattaaaatttaaaaaaCTTTTATTATTTATTTACATAAATATATGTATATTTGATCCAGTTTTATTGATTAAAAAATTAAGT
>DQ397914.1;tax=d:Eukarya,p:Arthropoda,c:Insecta,o:Diptera,f:Culicidae,g:Aedes,s:Aedes nipponicus
TctttatttttatatattataaattaaaaagaataattaaatttatatttttataaaaaattttACTGGGGTGGTATTAAAATTTAATGAACTTTTATTATTTATTAACATTAATATATGAATAATTGATCCAGTTTTATTGATTAAAAAATTAAGT
>DQ397918.1;tax=d:Eukarya,p:Arthropoda,c:Insecta,o:Diptera,f:Culicidae,g:Aedes,s:Aedes wadai
TCtttatttttgtttattatagattaaatagaataattaaatttatattataataaaaaattttACTGGGGTGGTATTAAAATTTAATAAACTTTTATTAGTTATTTACATTAATTTATGATTATTTGATCCAGTTATATTGATTAAAAAATTAAGT
>DQ397930.1;tax=d:Eukarya,p:Arthropoda,c:Insecta,o:Diptera,f:Culicidae,g:Aedes,s:Aedes maehleri
TctttatttttttttaattatgaattaaaaagaatatttaaatttataatttaataaaaaattttactggggtggtattaaaatttaattaACTTTTATTATTTATTTACATTAATATATGAATATTTGATCCAATAGTATTGATTAAAAAATTAAGT
>DQ397925.1;tax=d:Eukarya,p:Arthropoda,c:Insecta,o:Diptera,f:Culicidae,g:Aedes,s:Aedes dybasi
TctttatttttgttaattttaaataaaaaagaatatttaagtttataatttaataaaaaattttACTGGGGTGgtattaaaatttaattaactttttattatttatttacattaatatatgaatatttGATCCAATTATATTGATTAAAAAATTAAGT
>DQ397924.1;tax=d:Eukarya,p:Arthropoda,c:Insecta,o:Diptera,f:Culicidae,g:Aedes,s:Aedes palauensis
TctttatttttgttaattttaaataaaaaagaatatttaagtttataatttaataaaaaattttACTGGGGTGgtattaaaatttaattaactttttattatttatttacattaatatatgaatatttGATCCAATTATATTGATTAAAAAATTAAGT
>DQ397926.1;tax=d:Eukarya,p:Arthropoda,c:Insecta,o:Diptera,f:Culicidae,g:Aedes,s:Aedes riversi
TctttattttttttaattatgaataaaaaagaatatttaaatttataatttaataaaaaattttactggggtggtattaaaatttaattaactttttattatttatttacattaatatatgaatatttGATCCAATTATATTGATTAAAAAATTAAGT
>DQ397922.1;tax=d:Eukarya,p:Arthropoda,c:Insecta,o:Diptera,f:Culicidae,g:Aedes,s:Aedes scutellaris
TCtttatttttgttaattataaataaaaaagaatatttaaatttataatttaataaaaaaattttactggggtggtattaaaatttaattaaCTTTTTATTGTTTATTTACATTAATATATGAATATTTGATCCAATTATATTGATTAAAAAATTAAGT
>DQ397923.1;tax=d:Eukarya,p:Arthropoda,c:Insecta,o:Diptera,f:Culicidae,g:Aedes,s:Aedes hensilli
TctttatttttgttaattataaataaaaaagaatatttaaatttataatttaataaaaaattttactggggtggtattaaaatttaattaaCTTTTTATTGTTTATTTACATTAATATATGAATATTTGATCCAATTATATTGATTAAAAAATTAAGT
>DQ397919.1;tax=d:Eukarya,p:Arthropoda,c:Insecta,o:Diptera,f:Culicidae,g:Aedes,s:Aedes galloisi
TCtttatttttgttgattataaattaaaaagaataattaaatttatagtttaataaaaaattttactggggtggtattaaaatttaaaaaaCTTTTATTTTTTGTTTACATTAATTTATGAATATTTGATCCAATTTTATTGATTAAAAAATTAAGT
>MW465951.1;tax=d:Eukarya,p:Arthropoda,c:Insecta,o:Diptera,f:Culicidae,g:Aedes,s:Aedes galloisi
ACTTAATTTTTTAATCAATAAAATTGGATCAAATATTCATAAATTAATGTAAACAAAAAATAAAAgttttttaaattttaataccaccccagtaaaattttttattaaactataaatttaattattCTTTTTAATTTATAATCAACAAAAATAAAGA
>DQ411745.1;tax=d:Eukarya,p:Arthropoda,c:Malacostraca,o:Decapoda,f:Cambaridae,g:Cambarus,s:Cambarus hamulatus
ACTTAATCTTTTAATCCATTTTAGGATCATTAACCCAAACATTTTTGTTAGaaaaaaaaaCAGTTACTTTTTCTTCTATTCTTGTCGCCCCAACCAAATATCTCAAAACAATAACCTTAAAACAAAACTCACCTACTACTCTTCGATATAAAGT
>DQ411734.1;tax=d:Eukarya,p:Arthropoda,c:Malacostraca,o:Decapoda,f:Cambaridae,g:Cambarus,s:Cambarus hamulatus
TTAATCTTTAATCCATTTTAGGATCATTAGCCCAAACATCTTTGTTAGaaaaaaaaaaCAGTTACTTTTTCTTCTATTCTTGTCACCCCAACCAAATACCTCAAAACAATAACCTTTAAACAAAACTCACCTACTATTCTTCGATATAAAGT
>DQ411736.1;tax=d:Eukarya,p:Arthropoda,c:Malacostraca,o:Decapoda,f:Cambaridae,g:Cambarus,s:Cambarus hamulatus
TTAATCTTTAATCCATTTTAGGATCATTAGCCCAAACATCTTTGTTAGaaaaaaaaaCAGTTACTTTTTCTTCTATTCTTGTCACCCCAACCAAATACCTCAAAACAATAACCTTTAAACAAAACTCACCTACTATTCTTCGATATAAAGT
>DQ411737.1;tax=d:Eukarya,p:Arthropoda,c:Malacostraca,o:Decapoda,f:Cambaridae,g:Cambarus,s:Cambarus hamulatus
TTAATCTTTAATCCATTTTAGGATCATTAGCCCAAACATCTTTGTTAGaaaaaaaaaCAGTTACTTTTTCTTCTATTCTTGTCACCCCAACCAAATATCTCAAAACAATAACCTTTAAACAAAACTCACCTACTATTCTTCGATATAAAGT
>DQ411753.1;tax=d:Eukarya,p:Arthropoda,c:Malacostraca,o:Decapoda,f:Cambaridae,g:Cambarus,s:Cambarus jonesi
TTAATCTTTAATCCATTTTAGGATCATTAACCCAAACATTTTTGTTATaaaaaaaaaaCAGTTACTTTTTCTTCTATTTTTGTCGCCCCAACCAAATACCTCAAAACAATAACCTTCAAACAAAACTCACCTACTACTCTTCGATATAAAGT
>DQ411746.1;tax=d:Eukarya,p:Arthropoda,c:Malacostraca,o:Decapoda,f:Cambaridae,g:Cambarus,s:Cambarus jonesi
TTAATCTTTAATCCATTTTAGGATCATTAACCCAAACATTTTTGTTATaaaaaaaaaCAGTTACTTTTTCTTCTATTTTTGTCGCCCCAACCAAATACCTCAAAACAATAACCTTCAAACAAAACTCACCTACTACTCTTCGATATAAAGT
>DQ411748.1;tax=d:Eukarya,p:Arthropoda,c:Malacostraca,o:Decapoda,f:Cambaridae,g:Cambarus,s:Cambarus jonesi
TTAATCTTTAATCCATTTTAGGATCATTAACCCAAACATTTTTGTTATaaaaaaaaaCAGTTACTTTTTCTTCTATTTTTGTCGCCCCAACCAAATACCTCAAAACAATAACCTTCAAACAAAACTCACCTACTCCTCTTCGATATAAAGT
>EU433903.1;tax=d:Eukarya,p:Arthropoda,c:Malacostraca,o:Decapoda,f:Cambaridae,g:Cambarus,s:Cambarus jonesi
ACTTTATATCGAAGAGTAGTAGGTGAGTTTTGTTTGAAGGTTATTATTTTGAGGTATTTGGTTGGGGCGACAAAAATAGAAGAAAAAGTAACTGtttttttttATAACAAAAATGTTTGGGTTAATGATCCTAAAATGGATTAAAGATTAA
>EU433904.1;tax=d:Eukarya,p:Arthropoda,c:Malacostraca,o:Decapoda,f:Cambaridae,g:Cambarus,s:Cambarus jonesi
ACTTTATATCGAAGAGGAGTAGGTGAGTTTTGTTTGAAGGTTATTGTTTTGAGGTATTTGGTTGGGGCGACAAAAATAGAAGAAAAAGTAACTGtttttttttATAACAAAAATGTTTGGGTTAATGATCCTAAAATGGATTAAAGATTAA
>DQ411757.1;tax=d:Eukarya,p:Arthropoda,c:Malacostraca,o:Decapoda,f:Cambaridae,g:Cambarus,s:Cambarus speleocoopi
TTAATCTTTAATCCATTTTAGGATCATCCACCCAAACATCATTGTTaaaaaaaaaaaCAGTTACTTTTTCTTCTATTCTTGTCGCCCCAACCAAATATTTTTAAATAGTAACCTTTAAATAAAACTCTCCTACTATTTTTCAATATAAAGT
>DQ411754.1;tax=d:Eukarya,p:Arthropoda,c:Malacostraca,o:Decapoda,f:Cambaridae,g:Cambarus,s:Cambarus laconensis
TTAATCTTTAATCCATTTTAGGATCATTAATCCAAACATTTTTTGTTAGaaaaaaaaaCAGTTACTTTTTCTTCTATTCTTGTCGCCCCAACCAAATATCTCAAAACAATAACCTTTAAACAAAACTCACCTACTATTCTTAGATATAAAGT
>DQ411755.1;tax=d:Eukarya,p:Arthropoda,c:Malacostraca,o:Decapoda,f:Cambaridae,g:Cambarus,s:Cambarus laconensis
TTAATCTTTAATCCATTTTAGGATCATTAACCCAAACATTTTTTGTTAGaaaaaaaaaCAGTTACTTTTTCTTCTATTCTTGTCGCCCCAACCAAATATCTCAAAACAATAACCTTTAAACAAAACTCACCTACTATTCTTAGATATAAAGT
>EU433905.1;tax=d:Eukarya,p:Arthropoda,c:Malacostraca,o:Decapoda,f:Cambaridae,g:Cambarus,s:Cambarus laconensis
ACTTTATATCTAAGAATAGTAGGTGAGTTTTGTTTAAAGGTTATTGTTTTGAGATATTTGGTTGGGGCGACAAGAATAGAAGAAAAAGTAACTGtttttttttCTAACAAAAAATGTTTGGATTAATGATCCTAAAATGGATTAAAGATTAA
>EU433906.1;tax=d:Eukarya,p:Arthropoda,c:Malacostraca,o:Decapoda,f:Cambaridae,g:Cambarus,s:Cambarus laconensis
ACTTTATATCTAAGAATAGTAGGTGAGTTTTGTTTAAAGGTTATTGTTTTGAGATATTTGGTTGGGGCGACAAGAATAGAAGAAAAAGTAACTGtttttttttCTAACAAAAAATGTTTGGGTTAATGATCCTAAAATGGATTAAAGATTAA
>DQ411733.1;tax=d:Eukarya,p:Arthropoda,c:Malacostraca,o:Decapoda,f:Cambaridae,g:Cambarus,s:Cambarus friaufi
ACTTAATCTTTAATCCATTTTAAGATCATTAACTCAAACATCATTGTaaaaaaaaaaaaCAGTTACTTTTATTTTATTCCTGTCGCCCCAACCAAATACTCAAAAATAATAATCTTCAAACAAACCATACCTACCACTTTTTAATATAAAGT
>DQ469561.1;tax=d:Eukarya,p:Arthropoda,c:Insecta,o:Diptera,f:Ceratopogonidae,g:Atrichopogon,s:Atrichopogon flavolineatus
TctttatttttttataatttatatttttgtataataattaaattttaatttataaaaaaattttattggggtgataatgaaatttaaataACTTTCATAGATTTTTTTATATAAATAAATAAATGCTTGATCCATTATTAATGATTAATAAATTAAGT
>DQ469555.1;tax=d:Eukarya,p:Arthropoda,c:Insecta,o:Diptera,f:Ceratopogonidae,g:Dasyhelea,s:Dasyhelea septuosa
TctttattattttatttataatttgttatttaatattagttattagtataaataaaataattttATTGGGGCGATATTGAAACTTAATTAACTTTCAAATTTTTTTCTTTTACATAAATAAATGAATTTTTGATCCATTATTAATGATTAATAAATTAAGT
>EF472582.1;tax=d:Eukarya,p:Arthropoda,c:Insecta,o:Diptera,f:Ceratopogonidae,g:Dasyhelea,s:Dasyhelea septuosa
TCtttattattttatttataatttgttatttaatattatttattagtataaataaaataattttATTGGGGCGATATTGAAATTTAATTAACTTTCAAAttttttttACATAAATAAATGAATTTTTGATCCATCTATTAATGATTAATAAATTAAGT
>DQ469558.1;tax=d:Eukarya,p:Arthropoda,c:Insecta,o:Diptera,f:Ceratopogonidae,g:Dasyhelea,s:Dasyhelea versicolor
TctttattattttacttatagtttattatttaatattatttattaatataaatataataattttattggggcgatattgaaattttattaactttcaaaatttttttcataaataaatgaattttttGATCCATTAGTAATGATTAATAAATTAAGT
>DQ469557.1;tax=d:Eukarya,p:Arthropoda,c:Insecta,o:Diptera,f:Ceratopogonidae,g:Dasyhelea,s:Dasyhelea versicolor
TctttattattttacttatagtttattatttaatattatttattaatataaatataataattttattggggcgatattgaaattttattaACTTTCAAAATTTTTTTCATAAATAAATGAATTTTTGATCCATTAGTAATGATTAATAAATTAAGT
>AF266058.1;tax=d:Eukarya,p:Arthropoda,c:Insecta,o:Odonata,f:Aeshnidae,g:Anax,s:Anax imperator
ACGCTGTTATCCCTAAGGTCACTTAATCTAACAATCAATAAGATTGGATCTAATATTCATATATCAATGTAAAATAAATGAAAAAGTTATTTATATATTTTTGTCACCCCAACAAAATACTTTCTATtaataataaataataataaactaaaataaattaataataaaaatataaaGC
>EU477652.1;tax=d:Eukarya,p:Arthropoda,c:Insecta,o:Odonata,f:Aeshnidae,g:Anax,s:Anax imperator
GCtttatatttttattattaatttattttagtttattattatttattattaATAGAAAGTATTTTGTTGGGGTGACAAAAATATATAAATAACTTTTTCATTTATTTTACATTGATATATGAATATTAGATCCAATCTTATTGATTGTTAGATTAAGTGACCTTAGGGATAACAGCGT
>AM287058.1;tax=d:Eukarya,p:Arthropoda,c:Insecta,o:Coleoptera,f:Helophoridae,g:Helophorus,s:Helophorus guttulus
aaatttaaattttgaagaaatttgattagtttatatttttaatttaattttGTTGGGGTGATGTAAAAATTAATTAAACTTTTTAATTATTAAAGCATTAATTTATGTATAATTGATCCATTTTTTATGATTATTAGATTAAAT
>AM287062.1;tax=d:Eukarya,p:Arthropoda,c:Insecta,o:Coleoptera,f:Hydrochidae,g:Hydrochus,s:Hydrochus carinatus
TAATAATATAAAATTAGAAATTTAGAATAGTTattttatttttaagtaattattttattggggtgatagtaaaatttaataaactttttttaaaaATAAACATTAATGTATGAATATTTGATCCATAAATTATGATTAAAAGATAAAAT
>DQ988688.1;tax=d:Eukarya,p:Arthropoda,c:Insecta,o:Hemiptera,f:Gerridae,g:Gerris,s:Gerris sahlbergi
AGtttactttatttattaattattgttttttgtttattaaacaattttttaGAATATAAAGTTTTGTTGGGGTGacattaaaatttatttaacttttaatattttattcattaatttatgtttttttGATCCAGAATTTTTGATTATAAGATTAACT
>HQ381511.1;tax=d:Eukarya,p:Arthropoda,c:Insecta,o:Coleoptera,f:Dytiscidae,g:Cybister,s:Cybister cinctus
TCtttataatttttattttaattaaattttagaattaattattatttaatttaaaaattattatattggggtaatataaagattaaaataattCTTTATTTATTAATACATTAATTTATGATTATTTGATCCAATATTATTGATTATAAGATTAAGTTA
>HQ381392.1;tax=d:Eukarya,p:Arthropoda,c:Insecta,o:Coleoptera,f:Dytiscidae,g:Cybister,s:Cybister marginicollis
TctttataattttaattttaattaaattttagaattttatattatttaaatttaaaattattatattggggtaatataaagattaaaataattCTTTATTTATTTTTACATTAATTTATGATTATATGATCCAATTTTATTGATTATAAGATTAAGTTA
>HQ381396.1;tax=d:Eukarya,p:Arthropoda,c:Insecta,o:Coleoptera,f:Dytiscidae,g:Cybister,s:Cybister senegalensis
ttattttaattaaattttagaattaattattatttaatttaaaaattattatattGGGGTAATATAAAGATTTAAGTAATTCTTTATTTATTTATACATTAATATATGAATATTTGATCCAATATTATTGATTATAAGATTAA
>DQ915179.1;tax=d:Eukarya,p:Arthropoda,c:Insecta,o:Plecoptera,f:Capniidae,g:Allocapnia,s:Allocapnia recta
GctttatatttaaagattattatttatttggaagtatttttataatagtgatataagtattttGTTGGGGTGACAGGAAGATATAATAAACTCTTTTTAGTTTAATTACATTTATTTATGAATTGATGATCCATTATTAGTGATTACAAGACTAAGT
>DQ915180.1;tax=d:Eukarya,p:Arthropoda,c:Insecta,o:Plecoptera,f:Capniidae,g:Allocapnia,s:Allocapnia recta
GctttatatttaaagattattatttatttggacgtatttttataatagtgatataaatattttGTTGGGGTGACAGGAAGATATAATAAACTCTTTTTAGTTTAATTACATTTATTTATGAATTGATGATCCATTATTAGTGATTACAAGACTAAGT
>DQ915181.1;tax=d:Eukarya,p:Arthropoda,c:Insecta,o:Plecoptera,f:Capniidae,g:Allocapnia,s:Allocapnia recta
GCtttatatttaaagattattatttatttagaagtatttttataatagtgatataaatattttGTTGGGGTGACAGGAAGATATAATAAACTCTTTTTAGTTTAATTACATTTATTTATGAATTGATGATCCATTATTAGTGATTACAAGACTAAGT
>EU306870.1;tax=d:Eukarya,p:Arthropoda,c:Insecta,o:Plecoptera,f:Capniidae,g:Allocapnia,s:Allocapnia recta
gctttatatttaaagattattatttatttggaagtatttttataatagtgatataaatattttGTTGGGGTGACAGGAAGATATAATAAACTCTTTTTAGTTTAATTACATTTATTTATGAATTGATGATCCATTATTAGTGATTACAAGACTAAGT
>EU306875.1;tax=d:Eukarya,p:Arthropoda,c:Insecta,o:Plecoptera,f:Capniidae,g:Allocapnia,s:Allocapnia recta
GCTTTATATTTAAAGATTATTATTCATTTAGAAGTATTTTTATAATAGTGATATAAATATTTTGTTGGGGTGACAGGAAGATATAATAAACTCTTTTTAGTTTAATTACATTTATTTATGAATTGATGATCCATTATTAGTGATTACAAGACTAAGT
>KC881036.1;tax=d:Eukarya,p:Arthropoda,c:Insecta,o:Plecoptera,f:Capniidae,g:Allocapnia,s:Allocapnia recta
GCtttatatttaaagattattatttatttagaagtatttttataatagtgatataaatattttGTTGGGGTGACAGGAAGATACAATAAACTCTTTTTAGTTTAATTACATTTATTTATGAATTGATGATCCATTATTAGTGATTACAAGACTAAGT
>KC881053.1;tax=d:Eukarya,p:Arthropoda,c:Insecta,o:Plecoptera,f:Capniidae,g:Allocapnia,s:Allocapnia recta
GCTTTATATTTAAAGATTATTATTTATTTGGACGTATTTTTATAATAGTGATATAAGTATTTTGTTGGGGTGACAGGAAGATATAATAAACTCTTTTTAGTTTAATTACATTTATTTATGAATTGATGATCCATTATTAGTGATTACAAGACTAAGT
>DQ915182.1;tax=d:Eukarya,p:Arthropoda,c:Insecta,o:Plecoptera,f:Leuctridae,g:Leuctra,s:Leuctra tenuis
GCTTTATATTACTATTAGTTTTATTTATATAGATGTAATTGAGTAGAATTAATTTTGGTATTTTGTTGGGGTGACAGGAAGATATAAAAAACTCTTTTTAGAATTAAACCATTGATGTATGAATTGTTGATCCGTTATTAATGATTATAAGACTAAGTTACCTTAGGGATAAC
>DQ915183.1;tax=d:Eukarya,p:Arthropoda,c:Insecta,o:Plecoptera,f:Leuctridae,g:Leuctra,s:Leuctra tenuis
GCTTTATATTATTATTAGTTTTATTTATATAGATGTAATTGAGTAGAATTAATTTTGGTATTTTGTTGGGGTGACAGGAAGATATAAAAAACTCTTTTTAGAATTAAACCATTGATGTATGAATTGTTGATCCGTTATTAATGATTATAAGACTAAGTTACCTTAGGGATAAC
>EU327676.1;tax=d:Eukarya,p:Arthropoda,c:Insecta,o:Plecoptera,f:Leuctridae,g:Leuctra,s:Leuctra tenuis
GCTTTATATCACTATTAGTTTTATTTATATAGCTGTAATTGAGTAGAATTAATTTTGGTATTTTGTTGGGGTGACAGGAAGATATAAAAAACTCTTTTTAAAGTTAAACCATTGATGTATGAATTGTTGATCCGTTATTAATGATTATAAGACTAAGTTACCTTAGGGATAAC
>EU327677.1;tax=d:Eukarya,p:Arthropoda,c:Insecta,o:Plecoptera,f:Leuctridae,g:Leuctra,s:Leuctra tenuis
GCTTTATATTACTATTAGTTTTATTTATATAGATGTAATTGAGTAGAATTAATTTTGGTATTTTGTTGGGGTGACAGGAAGATATAAAAAACTCTTTTTAGAATTAAACCATTGATGTATGAATTGTTGATCCGTTATTAATGATTACAAGACTAAGTTACCTTAGGGATAAC
>EU327679.1;tax=d:Eukarya,p:Arthropoda,c:Insecta,o:Plecoptera,f:Leuctridae,g:Leuctra,s:Leuctra tenuis
GCTTTATATTATTATTAGTTTTATTTATATAGATGTAATTGAGTAGAATTAATTTTGGTATTTTGTTGGGGTGACAGGAAGATATAAAAAACTCTTTTTAGAATTAAACCATTGATGTATGAATTATTGATCCGTTATTAATGATTATAAGACTAAGTTACCTTAGGGATAAC
>FN806889.1;tax=d:Eukarya,p:Arthropoda,c:Insecta,o:Diptera,f:Chironomidae,g:Micropsectra,s:Micropsectra notescens
GctttataatataaaaatttaattatttattagattatttaattaattttttttttgttatttaATTGGGGTGATTTAAAGATTTAAAAAACTCTTTATAAAAATTATTTCATAATTAAATGTTTTTTGATCCTTAAAATTTTAAGATTAAAAAAATAAGT
>FN806888.1;tax=d:Eukarya,p:Arthropoda,c:Insecta,o:Diptera,f:Chironomidae,g:Micropsectra,s:Micropsectra notescens
GctttataatataaaaatttaattatttattagattatttatataatttttttttgttatttaATTGGGGTGATTTAAAGATTTATAAAACTCTTTAAAAAATTATTTCATATTTAAATGTTTATTGATCCTTAAGATTTTAAGATTACAAGAATAAGT
>FN806901.1;tax=d:Eukarya,p:Arthropoda,c:Insecta,o:Diptera,f:Chironomidae,g:Micropsectra,s:Micropsectra polita
GCtttataataaaaaaaattaataattaatcagaaaaataaaatatttttttttaattatttaaTTGGGGTGATTTAAAGATTTAAAAAACTCTTTAATAAAAAATAATTCATATTTAAATGTTTTTTGATCTTTAAGTTTTAAGAATAATAAAATAAGT
>FN806902.1;tax=d:Eukarya,p:Arthropoda,c:Insecta,o:Diptera,f:Chironomidae,g:Micropsectra,s:Micropsectra polita
GCtttataataaaaaaaattaataattaatcagaaaaataaaatatttttttttaattatttaaTTGGGGTGATTTAAAGATTTAAAAAACTCTTTAATAAAAAATAATTCATATTTAAATGTTTTTTGATCCTTAAGTTTTAAGAATAATAAAATAAGT
>FN806915.1;tax=d:Eukarya,p:Arthropoda,c:Insecta,o:Diptera,f:Chironomidae,g:Micropsectra,s:Micropsectra seguyi
GctttataataaaaaatttaataatttattagaatatttaaattaattctttttttttatttaaTTGGGGTGACCTAAAGATTTAGTAAACTCTTTATTAAAAGTATCATTTTTAAATGTTTTTTGATCCTTAAAATTTTAAGAGTAAAAAAATAAGT
>FN806916.1;tax=d:Eukarya,p:Arthropoda,c:Insecta,o:Diptera,f:Chironomidae,g:Micropsectra,s:Micropsectra seguyi
GctttataataaaaaatttaataatttattagaatatttaaattaattctttttttttatttaaTTGGGGTGATTTAAAGATTTAGTAAACTCTTTATTAAAAGTATCATTTTTAAATGTTTTTTGATCCTTAAAATTTTAAGAGTAAAAAAATAAGT
>FN806894.1;tax=d:Eukarya,p:Arthropoda,c:Insecta,o:Diptera,f:Chironomidae,g:Micropsectra,s:Micropsectra oberaarensis
GctttataataaaaaatttaataatttattagaatatttaaattaattctttttttttatttaaTTGGGGTGATTTAAAGATTTAATAAACTCTTTATTAAAAATATCATTTTTAAATGTTTTTTGATCCTTAAAATTTTAAGAGTAAAAAAATAAGT
>FN806927.1;tax=d:Eukarya,p:Arthropoda,c:Insecta,o:Diptera,f:Chironomidae,g:Parapsectra,s:Parapsectra mendli
GCTTTATAACATAAAATTTAATAATTTATTAGAATATTAAAATTAAttttttttttATTATTTAATTGGGGTGATTAAAAGATTTATTAAACTCTTTTATAAAACAAAACATATATAAATGTATTTAGATCCTAATAATTTTTAGATTAAAAAAATAAGT
>FN806928.1;tax=d:Eukarya,p:Arthropoda,c:Insecta,o:Diptera,f:Chironomidae,g:Parapsectra,s:Parapsectra nana
GCtttataatatttaatttattaattttttagaaattttaaattaatttttttttattattaaattggggtgatttaaagatttaaaaaactctttaattttaaatttttcatatttttatgtattttgatcctttattttttAAGATTATAAAAATAAGT
>FN806943.1;tax=d:Eukarya,p:Arthropoda,c:Insecta,o:Diptera,f:Chironomidae,g:Paratanytarsus,s:Paratanytarsus dissimilis
CtttataatattttataaaataaattttatagaaaaattaatttattttatattttttatttaattggggtgatttaaaaatttattaaactttttATAATAAAAATTAAACAATGAtttttgtatttttttttGATCCTTAAATTTAAGATTAAAA
>FN806950.1;tax=d:Eukarya,p:Arthropoda,c:Insecta,o:Diptera,f:Chironomidae,g:Paratanytarsus,s:Paratanytarsus setosimanus
GCTTTATAGTTTAAAAATAAATAATTAATTAGAATATTTAATTTAttttttttttATTATTTGATTGGGGGGATTAAAAAATTAAAAAAACTCtttttttttttattattttttaatagtttttgatcctttttAAAGATTAAAAAAATAAGT
>FN806951.1;tax=d:Eukarya,p:Arthropoda,c:Insecta,o:Diptera,f:Chironomidae,g:Paratanytarsus,s:Paratanytarsus setosimanus
GCTTTATAGTTTAAAAATAAATAATTAATTAGAATATTTAATTTAttttttttttATTATTTGATTGGGGGGATTAAAAGATTAAAAAAACTCtttttttttttattattttttaatagtttttgatcctttttAAAGATTAAAAAAATAAGT
>FN806956.1;tax=d:Eukarya,p:Arthropoda,c:Insecta,o:Diptera,f:Chironomidae,g:Tanytarsus,s:Tanytarsus brundini
GctttataaaaattaattttaagtttgtattagaatatttatatttttattttatatttatttaATTGGGGtgatttaaagatttaaaaaactctttcttattttttttaaaaatttttaatattattttttGATCCTAATTGTTTAGATTAAAAAATTAAGTTACTTTAGGGATAACAGCGT
>AB707970.1;tax=d:Eukarya,p:Arthropoda,c:Insecta,o:Odonata,f:Corduliidae,g:Somatochlora,s:Somatochlora clavata
GCtttatattaattattttaattatgaatatataatttttaattagatgaattattattttGTTGGGGTGACAGAAAAATAGAACTAACTTTTTTAtttatttaacattaatttatggttatttgatccattattattgattattagattaAGT
>EF032714.1;tax=d:Eukarya,p:Arthropoda,c:Insecta,o:Odonata,f:Corduliidae,g:Somatochlora,s:Somatochlora clavata
GCtttatattaattattttaattatgaatatataatttttaattagatgaattattattttGTTGGGGTGACAGAAAAATAGAACTAACTTTTTTATTTATTTAACATTAATTTATGGTTATTTGATCCATTATATTGATTGATAGATTAAGT
>AB707981.1;tax=d:Eukarya,p:Arthropoda,c:Insecta,o:Odonata,f:Corduliidae,g:Somatochlora,s:Somatochlora graeseri
GctttataataattattttaattataaatatataatttttaactaaatattttattattttGTTGGGGTGACAGAAAAATAAAATTAACTTTTTTATTTATATAACATTAATTTATGGTTATTTGATCCATTATTATTGATTATTAGATTAAGT
>EF032713.1;tax=d:Eukarya,p:Arthropoda,c:Insecta,o:Odonata,f:Corduliidae,g:Somatochlora,s:Somatochlora graeseri
GctttataataattattttaattataaatatataatttttaactaaatattttattattttGTTGGGGTGACAGAAAAATAAAATTAACTTTTTTATTTATATAACATTAATTTATGGTTATTCGATCCATTATTATTGATTATTAGATTAAGT
>AB707655.1;tax=d:Eukarya,p:Arthropoda,c:Insecta,o:Odonata,f:Aeshnidae,g:Anax,s:Anax guttatus
GCtttatatttttattattaatttattttagtttattattatttattattaATAGAAAATATTTTGTTGGGGTGACAAAAATATATAAATAACTTTTTCATTTATTTTACATTGATATATGAATATTAGATCCAATCTTATTGATTGATAGACTAAGTTACCTTAGGGATAACAGCGT
>EF032709.1;tax=d:Eukarya,p:Arthropoda,c:Insecta,o:Odonata,f:Aeshnidae,g:Anax,s:Anax guttatus
GCtttatatttttattattaatttattttagtttattattatttattattaATAGAAAATATTTTGTTGGGGTGACAAAAATATATAAATAACTTTTTCATTTATTTTACATTGATATATGAATATTAGATCCAATCTTATTGATTGATAGATTAAGTTACCTTAGGG
>AB707657.1;tax=d:Eukarya,p:Arthropoda,c:Insecta,o:Odonata,f:Aeshnidae,g:Anax,s:Anax nigrofasciatus
GCtttatatttttattattaatttattttagtttattattatttattattaATAGAAAGTATTTTGTTGGGGTGACAAAAATATATAAATAACTTTTTCATTTATTTTACATTGATATATGAATATTAGATCCAATCTTATTGATTGTTAGATTAAGTTACCTTAGGGATAACAGCGT
>AB707659.1;tax=d:Eukarya,p:Arthropoda,c:Insecta,o:Odonata,f:Aeshnidae,g:Anax,s:Anax nigrofasciatus
GCtttatatttttattattaatttattttagtttattattatttattattaATAGAAAATATTTTGTTGGGGTGACAAAAATATATAAATAACTTTTTCATTTATTTTACATTGATATATGAATATTAGATCCAGTCTTATTGATTGTTAGATTAAGTTACCTTAGGGATAACAGCGT
>KF256837.1;tax=d:Eukarya,p:Arthropoda,c:Insecta,o:Odonata,f:Aeshnidae,g:Anax,s:Anax nigrofasciatus
GCtttatatttttattattaatttattttagtttattattatttattattaATAGAAAATATTTTGTTGGGGTGACAAAAATATATAAATAACTTTTTCATTTATTTTACATTGATATATGAATATTAGATCCAATCTTATTGATTGTTAGATTAAGTTACCTTAGGGATAACAGCGT
>EF044273.1;tax=d:Eukarya,p:Arthropoda,c:Insecta,o:Odonata,f:Lestidae,g:Lestes,s:Lestes unguiculatus
GctttataatatttttagttaattatatttagattaatttttttggttatctattatattattCTGTTGGGGTGACAAAAATATATAATTAACTTTTTTATTTATATAACATTAATTTATGATTTATAGGATCCATTTTTAGTGATTATTAGATTAAGT
>MT917149.1;tax=d:Eukarya,p:Arthropoda,c:Insecta,o:Diptera,f:Culicidae,g:Anopheles,s:Anopheles longipalpis
ACTTAAATTTTTAATCCATAAAACAGGATCTTTTATTCATATATAAATGTTAATAAATAATAAAagttaatttaattttaataccaccccagtaaaattttatttaaaatataatttttataattctttataaaatataatttataaaaataaaGA
>MT917153.1;tax=d:Eukarya,p:Arthropoda,c:Insecta,o:Diptera,f:Culicidae,g:Anopheles,s:Anopheles longipalpis
ACTTAAATTTTTAATCCATAAAACAGGATCTTTTATTCATATATAAATGTTAATAACTAATAAAagttaatttaattttaataccaccccagtaaaattttatttaaaatataatttttataattctttataaaatataatttataaaaataaaGA
>MT917155.1;tax=d:Eukarya,p:Arthropoda,c:Insecta,o:Diptera,f:Culicidae,g:Anopheles,s:Anopheles longipalpis
ACTTAAATTTTTAATCCATAAAACAGGATCTTTTATTCATATATAAATGTTAATAAATAATAAAAgttaatttaattttaataccgccccagtaaaattttatttaaaatataatttttataattctttataaaatataatttataaaaataaaGA
>OU632726.1;tax=d:Eukarya,p:Arthropoda,c:Insecta,o:Diptera,f:Culicidae,g:Anopheles,s:Anopheles atroparvus
TctttatttttataaattataaattataaagaattttaaaatttatattttaaataaaattttactggggtggtattaaaatttaataaacttttATTTATATTTAACATTGATTTATGAGCTTAAGATCCTGTAGTATGGATTAAAAAATTAAGT
>DQ364965.1;tax=d:Eukarya,p:Arthropoda,c:Insecta,o:Diptera,f:Ceratopogonidae,g:Dasyhelea,s:Dasyhelea saxicola
tctttattattttaactataattttttatttaatatgatttattagtataattaaaataattttATTGGGGTGATATTGAAATTTAATTAACTTTCAATTTTTATTTCATAAATAAATGAATTTTTGATCCATTATTAATGATTAGTAAATTAAGT
>EF012318.1;tax=d:Eukarya,p:Arthropoda,c:Malacostraca,o:Decapoda,f:Cambaridae,g:Procambarus,s:Procambarus liberorum
ACtttatatttgtaaattaatagttaattttatttaaatatattatttaaaaatattttGTTGGGGTGACAAGGATAAAATTAAAAGTAACTGTCCTTTTTTATTACAATAATGTTTGGTTTAATGATCCTTAAATGGATTTAAGATTAAGTT
>EF012319.1;tax=d:Eukarya,p:Arthropoda,c:Malacostraca,o:Decapoda,f:Cambaridae,g:Procambarus,s:Procambarus liberorum
ACtttatatttgtaaattaatagctaattttatttaaatatattatttaaaaatattttGTTGGGGTGACAAGGATAAAATTAAAAGTAACTGTCCTTTTTTATTACAATAATGTTTGGTTTAATGATCCTTAAATGGATTTAAGATTAAGTT
>EF012321.1;tax=d:Eukarya,p:Arthropoda,c:Malacostraca,o:Decapoda,f:Cambaridae,g:Procambarus,s:Procambarus liberorum
ActttatatttgtaaattaatagttaattttatttaaatatattatttaaaagtattttGTTGGGGTGACAAGGATAAAATTAAAAGTAACTGTCCTTTTTTATTACAATAATGTTTGGTTTAATGATCCTTAAATGGATTTAAGATTAAGTT
>EF012323.1;tax=d:Eukarya,p:Arthropoda,c:Malacostraca,o:Decapoda,f:Cambaridae,g:Procambarus,s:Procambarus liberorum
ACtttatatttgtaaattaatagttaattttatttaaatatattatttaaaaatattttGTTGGGGTGACAAGGATAAAATTAGAAGTAACTGTCCTTTTTTATTACAATAATGTTTGGTTTAATGATCCTTAAATGGATTTAAGATTAAGTT
>EF012326.1;tax=d:Eukarya,p:Arthropoda,c:Malacostraca,o:Decapoda,f:Cambaridae,g:Procambarus,s:Procambarus liberorum
ACtttatatttgtaaattaatagttaattttatttaaatatattatttaaaaatattttGTTGGGGTGACAAGGATAAAATTAAAGGTAACTGTCCTTTTTTATTACAATAATGTTTGGTTTAATGATCCTTAAATGGATTTAAGATTAAGTT
>EF012328.1;tax=d:Eukarya,p:Arthropoda,c:Malacostraca,o:Decapoda,f:Cambaridae,g:Procambarus,s:Procambarus liberorum
ACtttatatttgtaaattaatagttaattttatttaaatatattatttaaaaatattttGTTGGGGTGACAAGGATAAAATTAAAAGTAACTGTCCTTTTTTATTACAATAATGTTTGGTTTAATGATCCTTAAATGGATTAAAGATTAAGTT
>EF012330.1;tax=d:Eukarya,p:Arthropoda,c:Malacostraca,o:Decapoda,f:Cambaridae,g:Procambarus,s:Procambarus liberorum
actttatatttgtgaattaatagttaattttatttaaatatattatttaaaaatattttGTTGGGGTGACAAGGATAAAATTAAAAGTAACTGTCCTTTTTTATTACAATAATGTTTGGTTTAATGATCCTTAAATGGATTTAAGATTAAGTT
>EF012331.1;tax=d:Eukarya,p:Arthropoda,c:Malacostraca,o:Decapoda,f:Cambaridae,g:Procambarus,s:Procambarus liberorum
ActttatatttgaaaattaatagttaattttatttaaatatattatttaaaaatattttGTTGGGGTGACAAGGATAAAATTAAAAGTAATTGTCCTTTTTTATTACAATAATGTTTGGTTTAATGATCCTTAAATGGATTTAAGATTAAGTT
>EF012333.1;tax=d:Eukarya,p:Arthropoda,c:Malacostraca,o:Decapoda,f:Cambaridae,g:Procambarus,s:Procambarus liberorum
ActttatatttgaaaattaatagttaattttatttaaatatattatttaaaaatattttGTTGGGGTGACAAGGATAAAATTAAAAGTAATTGTCCTTTTTTATTACAATAATGTTTGGTTTAATGATCCTTAAATGGATTTAAGATCAAGTT
>EF012346.1;tax=d:Eukarya,p:Arthropoda,c:Malacostraca,o:Decapoda,f:Cambaridae,g:Procambarus,s:Procambarus tenuis
ACtttatatttataaatgatagttaattttattttaaaatattattttaaaatatttGGTTGGGGTGACAAGGATAAAATAAAAAATAATTGTCtttttttttATTTACAGTAATATTTGGTTTAATGATCCTAAAAAGGATTAGAAGATTAAGT
>EF012347.1;tax=d:Eukarya,p:Arthropoda,c:Malacostraca,o:Decapoda,f:Cambaridae,g:Procambarus,s:Procambarus tenuis
ACtttatatttataaatgatagttaattttattttaaaatattattttaaaatatttGGTTGGGGTGACAAGGATAAAATAAAAAATAATTGTCttttttttATTTACAGTAATATTTGGTTTAATGATCCTAAAAAGGATTAGAAGATTAAGT
>EF012348.1;tax=d:Eukarya,p:Arthropoda,c:Malacostraca,o:Decapoda,f:Cambaridae,g:Procambarus,s:Procambarus tenuis
ACtttatatttataaatgatagttaattttattttaaaatattattttaaaatatttGGTTGGGGTGACAAGGATAAAATAAAAAATAATTGTCttttttttttACAGTAATATTTGGTTTAATGATCCTAAAAAGGATTAGAAGATTAAGT
>EF012356.1;tax=d:Eukarya,p:Arthropoda,c:Malacostraca,o:Decapoda,f:Cambaridae,g:Procambarus,s:Procambarus ouachitae
ACTTTATATTTATAAATTAGTAGTTAGTTTTATTTAAAAATACTATTTTAGAATATTTGGTTGGGGTGACAAGGATAAAATATAAAATAACTGTCttttttttttACAATAATATTTGGTTTAATGATCCTTAAAGGGATTAAAGATTAAGT
>EF012355.1;tax=d:Eukarya,p:Arthropoda,c:Malacostraca,o:Decapoda,f:Cambaridae,g:Procambarus,s:Procambarus ouachitae
ACTTTATATTTATAAATTGTAATTAGTTTTATTTTAAAATACTGTTTTAGAATATTTGGTTGGGGTGACAAGGATAAAATATAAAATAACTGTCttttttttttACAATAATGTTTGGTTTAATGATCCTTAAAGGGATTAAAGATTAAGT
>GU073059.1;tax=d:Eukarya,p:Arthropoda,c:Insecta,o:Diptera,f:Simuliidae,g:Simulium,s:Simulium vernum
GCtttatataattaatatttaaattattaagatttttaaaatttaattattaaattatattttGTTGGGGTGACAATAAAATTAATAAAACTTTTATTTTTAATTAACATTGATTTATGAGTAAATGATCCAGTTTTATTGATTATAAATTTAAGT
>GU073052.1;tax=d:Eukarya,p:Arthropoda,c:Insecta,o:Diptera,f:Simuliidae,g:Simulium,s:Simulium silvestre
GCtttatataattaatatttaaattattaagatttttaaaatttaattattaaattatattttGTTGGGGTGACAATAAAATTAATAAAACTTTTATTTTTAATTAACATTGATTTATGAGTAAATGATCCAGTTTTATTGATTATAAATTTAAGT
>GU073056.1;tax=d:Eukarya,p:Arthropoda,c:Insecta,o:Diptera,f:Simuliidae,g:Simulium,s:Simulium silvestre
GCtttatataattaatatttaaattattaagatttttaaaatttaattattagattatattttGTTGGGGTGACAATAAAATTAATAAAACTTTTATTTTTAATTAACATTGATTTATGAGTAAATGATCCAGTTTTATTGATTATAAATTTAAGT
>EF593021.1;tax=d:Eukarya,p:Arthropoda,c:Insecta,o:Diptera,f:Culicidae,g:Culex,s:Culex mimeticus
TctttatttttgttatttataaattaaaaagaattttaaaatttataatttaataaaaaattttattggggtgatattaaaatttaaaaaaCTTTTAAAATTTATTAACATTAATATATGAATAAATGATCCAGTTTTATTGATTAAAAAATTAAGTTACCTTAGGGATAACAGCGT
>L04272.1;tax=d:Eukarya,p:Arthropoda,c:Insecta,o:Diptera,f:Culicidae,g:Anopheles,s:Anopheles quadrimaculatus A
ACTTAATTTTTTAATCCATAATACAGGATCTTAAATTCATAAATCAATGTTAAATAAAAATAAAagtttattaaattttaataccaccccagtaaaattttatttaaaatataaattttaaaattctttataatttataatttataaaaataaaGA
>GQ918272.1;tax=d:Eukarya,p:Arthropoda,c:Insecta,o:Diptera,f:Culicidae,g:Anopheles,s:Anopheles darlingi
ACTTAATTTTTTAATCCATAATAAAGGATCTAAAATTCATATATCAATGTCAATAATAAATAAAAGTTTATTAAATTTTAATACCACCCCAGTAAAattttatcaaaaatataaattttaaaattctttataatttataatttataaaaataaaGA
>AB707574.1;tax=d:Eukarya,p:Arthropoda,c:Insecta,o:Odonata,f:Coenagrionidae,g:Nehalennia,s:Nehalennia speciosa
GctttatattacttattttaatattactttgttttataatttgatattaacttaattattatttTGTTGGGGTGACAAGAATATATACTTAACTTTTATTTTTAATTAACATTAATATATGATTATTGGATCCATTATTATTGATCATCAGATTAAGT
>AY853615.1;tax=d:Eukarya,p:Arthropoda,c:Malacostraca,o:Decapoda,f:Cambaridae,g:Orconectes,s:Orconectes barri
ACTTAATCTTTAATCCATTTTAGGATCATCAACTCAAACATTATTGTAATaaaaaaaaaCAGTTACTTTCTCTTCTATTTTTGTCGCCCCAACCAAATACTTTAAAATAATAATCCCTAAACAAAACATACCCATCACTTTTCAATATAAAGT
>AY853617.1;tax=d:Eukarya,p:Arthropoda,c:Malacostraca,o:Decapoda,f:Cambaridae,g:Orconectes,s:Orconectes barri
ACTTAATCTTTAATCCATTTTAGGATCATCAACTCAAACATTATTGTAATaaaaaaaaaCAGTTACTTTCTCTTCTATTTTTGTCGCCCCAACCAAATACTTTAAAATAATAATCCCTAAACAAAACATACCCACCACTTTTCAATATAAAGT
>EU433913.1;tax=d:Eukarya,p:Arthropoda,c:Malacostraca,o:Decapoda,f:Cambaridae,g:Orconectes,s:Orconectes barri
ACTTTATATTGAAAAGTGATGGGTATGTTTTGTTTAGGGATTATTATTTTAAAGTATTTGGTTGGGGCGACAAAAATAGAAGAGAAAGTAACTGtttttttttATTACAATAATGTTTGAGTTGATGATCCTAAAATGGATTAAAGATTAAGT
>EF209461.1;tax=d:Eukarya,p:Arthropoda,c:Insecta,o:Coleoptera,f:Elmidae,g:Optioservus,s:Optioservus sp. FC_E12
GttttatagtataaaaagtttatttttgaaggtatttaattttattattttttatattattttattGGGGTGATAAGAAGACTAAATTAACTCTTTTTTTATTTTATCATTAGTAGGTGAATAATTGATCCATTTTTTATGATTATAAGAATAAAT
>HE651431.1;tax=d:Eukarya,p:Arthropoda,c:Insecta,o:Ephemeroptera,f:Heptageniidae,g:Heptagenia,s:Heptagenia sulphurea
GCTTTATATTTGTCTTTATTTTAATTTATTTGGTAGGAGTGTAATTTTGTAGGGAGAATATTTCGTTGGGGTGACGGGAAGATAAGATAAACTCTTCTTAAAATAAAACACGAATGTGTGATTTAGTTGATCCATTATTAATGATTAAAAGACTAAGT
>EF631524.1;tax=d:Eukarya,p:Arthropoda,c:Insecta,o:Odonata,f:Macromiidae,g:Macromia,s:Macromia illinoiensis
GCtttatatttatttgattatttgtattatattatttattattattttaGGTAAATATTTTGTTGGGGTGACAAAAATATATAATTAACTTTTTTATTTTAATTACATTGATTTATGAATATGAGATCCATTATTATTGATTGTTAGATTAAGT
>EU477697.1;tax=d:Eukarya,p:Arthropoda,c:Insecta,o:Odonata,f:Macromiidae,g:Macromia,s:Macromia illinoiensis
gctttatgcttatttgattattcatattatattatttattattattttgagtaagtattttGTTGGGGTGACAAAAATATATAATTAACTTTTTTATTTTAAGTACATTGATTTATGAATATGAGATCCATTATTATTGATTGATAGATTAAGT
>EF631521.1;tax=d:Eukarya,p:Arthropoda,c:Insecta,o:Odonata,f:Corduliidae,g:Epitheca,s:Epitheca princeps
GCtttatattaattttttgatttttatttagataatttttaattataaaaattaatattttGTTGGGGTGACAGGAAAATAAAAATAACTTTTTTAattatataacattgatttatgattatttgatccattattattgattattagattaAGT
>EU477710.1;tax=d:Eukarya,p:Arthropoda,c:Insecta,o:Odonata,f:Corduliidae,g:Epitheca,s:Epitheca princeps
GctttatattaattttttgatttttatttagataatttttaattataaaagttaatattttGTTGGGGTGACAGGAAAATAAAAATAACTTTTTTAattatataacattgatttatgattatttgatccattattattgattattagattaAGT
>EF631544.1;tax=d:Eukarya,p:Arthropoda,c:Insecta,o:Odonata,f:Corduliidae,g:Helocordulia,s:Helocordulia uhleri
GctttatattaattgtttttatttcaagtatataatttttaattaaaaacttttattattttGTTGGGGTGACAAGAAAAAGAATTAACTTTTTTAattatttaacattaatatatgattatttgatccattattattgattattagattaAGT
>EF631509.1;tax=d:Eukarya,p:Arthropoda,c:Insecta,o:Odonata,f:Corduliidae,g:Neurocordulia,s:Neurocordulia obsoleta
GctttatattaattattttagttttatttatattatttttgattaatctaatttctattttGTTGGGGTGACAGGaaaaaaaaTTAACTTTTTTATGTATTTAACATTAATTTATGATTAATTGATCCATTATTATTGATTATTAGATTAAGT
>EF640463.1;tax=d:Eukarya,p:Arthropoda,c:Insecta,o:Odonata,f:Macromiidae,g:Macromia,s:Macromia magnifica
GCtttatatttatttgattatttatattatattatttattattattttGGGTAAATATTTTGTTGGGGTGACAAAAATATATAATTAACTTTTTTATTTGAAGAACATTGATTTATGAATATTAGATCCATTATTATTGATTGATAGATTAAGT
>EF472581.1;tax=d:Eukarya,p:Arthropoda,c:Insecta,o:Diptera,f:Ceratopogonidae,g:Stilobezzia,s:Stilobezzia gracilis
TctttatttttagtttattacttaaataaaaattattttttatgtaattttattaaaaattttattggggtgataatgaaatttaattaacttttatttatttttttttACAAATAAGTATTTATTTGATCCAATTGTATTGATAAAAAAATTAAGT
>AB334089.1;tax=d:Eukarya,p:Arthropoda,c:Insecta,o:Diptera,f:Simuliidae,g:Simulium,s:Simulium oblongum
GCtttatatatctgatatttaatttatttagattttttaaatttaattgttaatttatattttGTTGGGGTGACAATAAAATTTATAAAACTTTTATTATTAATTTACATTAATTTATGAATAAATGATCCAGTTTTATTGATTATAAATTTAAGT
>AB334090.1;tax=d:Eukarya,p:Arthropoda,c:Insecta,o:Diptera,f:Simuliidae,g:Simulium,s:Simulium courtneyi
GctttatataataattatttaaattattaagatttttaaaatttaattattttttttatattttGTTGGGGTGACAATAAAatttattaaacttttatttattttttacatttatttatggttatatgatccaattttattgattataaatttaAGTTACCTTAGGGATAACAGCGT
>AB334091.1;tax=d:Eukarya,p:Arthropoda,c:Insecta,o:Diptera,f:Simuliidae,g:Simulium,s:Simulium pahangense
GCtttatataataattatttaaattattaagatttttaaaatttaattatttttttatattttgttggggtgacaataaaatttattaaacttttatttattttttacatttatttaTGAGTGTATGATCCAGTTTTATTGATTATAAATTTAAGTTACCTTAGGGATAACAGCGT
>AB334092.1;tax=d:Eukarya,p:Arthropoda,c:Insecta,o:Diptera,f:Simuliidae,g:Simulium,s:Simulium chiharuae
GCtttatataataaatattttaattattaagattttttaaatttaattattttttttgtattttGTTGGGGTGACAATAAAATTTATAAAACTTTTATTTTTATTTTACATTAATTTATGAATATATGATCCAGTTTTATTGATTATAAATTTAAGT
>AB334093.1;tax=d:Eukarya,p:Arthropoda,c:Insecta,o:Diptera,f:Simuliidae,g:Simulium,s:Simulium kobayashii
GctttatatagtaattatttaagttatttagattttttaaatttaattattgatctgtattttGTTGGGGTGACAATAAAATTAATAAAACTTTTATTTTTATTTAACATTAATTTATGATTAAATGATCCAGTTTTATTGATTATAAAATTAAGT
>AB334095.1;tax=d:Eukarya,p:Arthropoda,c:Insecta,o:Diptera,f:Simuliidae,g:Simulium,s:Simulium celebesense
GctttatataatagttatttaaattatttagtttcttaaaatttaactttaatattatattttGTTGGGGTGACAATAAAATTTATAAAACTTTTATTTTTAATTTACATTAATTTATGATTAAATGATCCAGTTTTATTGATTATAAGTTTAAGTTACCTTAGGGATAACAGCGT
>AB334096.1;tax=d:Eukarya,p:Arthropoda,c:Insecta,o:Diptera,f:Simuliidae,g:Simulium,s:Simulium claveriaense
GCtttatataacagttatttaagttatttagatttttaaaatttaatttttatgttgtattttGTTGGGGTGACAATAAAATTTAAAAAACTTTTATTTTTAATTTACATTAATTTATGATTAAATGATCCAGTTTTATTGATTATAAATTTAAGT
>AB334099.1;tax=d:Eukarya,p:Arthropoda,c:Insecta,o:Diptera,f:Simuliidae,g:Simulium,s:Simulium suyoense
GCtttatataataattatttaaattattaagatttttaaaatttaatttttatattgtattttgttggggtgacaataaaatttaaaaaacttttatttaaaatttacattaatttatgattaaatGATCCATTTCTATTGATTATAAATTTAAGT
>AB334097.1;tax=d:Eukarya,p:Arthropoda,c:Insecta,o:Diptera,f:Simuliidae,g:Simulium,s:Simulium recurvum
GCtttatatactaattatttaagttattaagatttttaaaatttaatttttaaggtatattttGTTGGGGTGACAATAAAATTTATAAAACTTTTATTTTTATTAAACATTAATTTATGATTAAATGATCCAGTTTTATTGATTATAAATTTAAGT
>AB334098.1;tax=d:Eukarya,p:Arthropoda,c:Insecta,o:Diptera,f:Simuliidae,g:Simulium,s:Simulium spinosibranchium
GctttatatattaattatttagattattaagatttttaaaatttaatttttgggatatattttGTTGGGGTGACAATAAAATTTATAAAACTTTTATTTTTATTAAACATTAATTTATGGTTAAATGATCCAGTTTTATTGATTATAAATTTAAGT
>AB334100.1;tax=d:Eukarya,p:Arthropoda,c:Insecta,o:Diptera,f:Simuliidae,g:Simulium,s:Simulium tuyense
GctttatacaataattatttaagttatttagttttttaaaatttaatttttatattgtattttGTTGGGGTGACAATAAAATTTATAAAACTTTTATTTTTAATTTACATTAATTTATGGTTAAATGATCCAGTTTTATTGATTATAAATTTAAGTTACCTTAGGGATAACAGCGT
>AB334101.1;tax=d:Eukarya,p:Arthropoda,c:Insecta,o:Diptera,f:Simuliidae,g:Simulium,s:Simulium yonakuniense
GCtttatataataattatttaagttatttagttttttaaaatttaatttttatattatattttgttggggtgacaataaaatttataaaacttttATTTTTAATTTACATTAATTTATGGTTAAATGATCCAGTTTTACTGATTATAAGTTTAAGTTACCTTAGGGATAACAGCGT
>AB355446.1;tax=d:Eukarya,p:Arthropoda,c:Insecta,o:Trichoptera,f:Limnephilidae,g:Ironoquia,s:Ironoquia punctatissima
TCtttataattaatttattttaattaattatttaattaaaatttaatttaattaatttaattattttattggggtgatataaaaattttaaaaactttttataaaaatttactttaattaaagattttataattttgatctattattaataatttaaAGAATAAGA
>EF623251.1;tax=d:Eukarya,p:Arthropoda,c:Insecta,o:Plecoptera,f:Perlidae,g:Acroneuria,s:Acroneuria lycorias
GCTTGATATTAAACTGTATATAAATTATTTAGATGTTTATGTTTTTTATGGGGTTTAGTATTTTATTGGGGTGATAGGAAGATAAGAAAAACTCTTTTTAGTGAAGTTTGTACATTGATTTATGATTTATTGATCCGTTCATAGCGATTATAAGACTAAGT
>EF623130.1;tax=d:Eukarya,p:Arthropoda,c:Insecta,o:Plecoptera,f:Capniidae,g:Allocapnia,s:Allocapnia minima
GctttatatttaaagattattatttatttgggagtatttttataatagtgatataaatattttGTTGGGGTGACAGGAAGATATAATAAACTCTTTTTAGTTTAATTACATTTATTTATGAATTGATGATCCATTATTAGTGATTACAAGACTAAGT
>EF623186.1;tax=d:Eukarya,p:Arthropoda,c:Insecta,o:Plecoptera,f:Nemouridae,g:Amphinemura,s:Amphinemura nigritta
GctttatatttttaggtaattgtttatttagtttattttttaCAAGGATCGAAAAAGTATTTTGTTGGGGTGACAGGAAGATAAATAAAACTCTTTTTAACTTATTAACACTGATTTGTGAATTATTGATCCATCAATATTGATTATAAGACTAAGT
>EF623212.1;tax=d:Eukarya,p:Arthropoda,c:Insecta,o:Plecoptera,f:Perlodidae,g:Cultus,s:Cultus pilatus
GCTTTATATTGAATGCGTATTTTTTATTTGGTTGTGGTTGAAGAATAGGTAGGAAAATATTTTGTTGGGGTGACAGGAAGATAAAATAAACTCTTTTTTTATGGGAACATTGATATATGAATAATTGATCCATTATTAGTGATTATAAGACTAAGT
>EF623207.1;tax=d:Eukarya,p:Arthropoda,c:Insecta,o:Plecoptera,f:Perlodidae,g:Isoperla,s:Isoperla fulva
GCTTTATATTAGATAATTATAACTAATTTAGATGGCTTTTAGTGGTAGTTAGTATAATATTTTGTTGGGGTGACAGGAAGATAAATTAAACTCTTTTTAATTTTTTACATTAATTTATGAATAGTTGATCCATTATTAGTGATTATAAGACTAAGT
>EF623221.1;tax=d:Eukarya,p:Arthropoda,c:Insecta,o:Plecoptera,f:Perlodidae,g:Isoperla,s:Isoperla oxylepis
GCTTTATATTAAATAATTATTTCTAATTTAGATAAATTTTGGTAATAGTTAGTGAAATATTTTGTTGGGGTGACAGGAAGATAAAATAAACTCTTTTTAAGTTTAAACATTAATTTATGAATAATTGATCCATTATTAGTGATTATAAGACTAAGT
>EF623208.1;tax=d:Eukarya,p:Arthropoda,c:Insecta,o:Plecoptera,f:Perlodidae,g:Isoperla,s:Isoperla phalerata
GCTTTATGTTGAACAATTATTTTTAATTTAGATGGTTTTTAGTAATAGTTGGTTAAACATTTTGTTGGGGTGACAGGAAGATAAAGTAAACTCTTTTTAATTTTTAACATTAATTTATGATTAGTTGATCCATTATTAGTGATTATAAGACTAAGT
>EF623176.1;tax=d:Eukarya,p:Arthropoda,c:Insecta,o:Plecoptera,f:Leuctridae,g:Leuctra,s:Leuctra inermis
GCTTTATATTGTTGTTGATTTTATTTATGTAGTGGTAATTAAATGAAATTAATTACAGTATTTTGTTGGGGTGACAGGAAGATATAAAAAACTCTTTTTAGAATTTAAGTCATTGATGTATGAATTATTGATCCGTTATTAATGATTATAAGACTAAGTTACCTTAGGGATAAC
>EF623187.1;tax=d:Eukarya,p:Arthropoda,c:Insecta,o:Plecoptera,f:Nemouridae,g:Nemoura,s:Nemoura trispinosa
GCtttatatttatagattattatttatttaggtaaatttttttaatatttgaaaaagtattttGTTGGGGTGACAGGAAGATACAAAAAACTCTTTTTAGTTTATTTACATTGATATATGAATTGTTGATCCATTATTATTGATTATAAGACTAAGT
>EF623264.1;tax=d:Eukarya,p:Arthropoda,c:Insecta,o:Plecoptera,f:Pteronarcyidae,g:Pteronarcys,s:Pteronarcys sachalina
GCTTGATATTTAAAAGTTATTATTTATTTGGTTGTATTTTTATAGTAGTTTAATAAATATTTTGTTGGGGTGACAGGAAGATAAAAGAAACTCTTTTTATTTTATTACATTGATGTATGAATTGTTGATCCATTATTAGTGATTATAAGACTAAGTTACCTTAGGGATAA
>EF623263.1;tax=d:Eukarya,p:Arthropoda,c:Insecta,o:Plecoptera,f:Pteronarcyidae,g:Pteronarcys,s:Pteronarcys scotti
GCTTGATATTTAGAAGTTATTATTTATTTAGTTGTATTATTATAATAGTTTAATAAGTGTTTTGTTGGGGTGACAGGAAGATATAATAAACTCTTTTTATTTTATTACATTGATGTATGAATTGATGATCCATTATTAGTGATTATAAGACTAAGTTACCTTAGGGATAA
>EF623133.1;tax=d:Eukarya,p:Arthropoda,c:Insecta,o:Plecoptera,f:Chloroperlidae,g:Sweltsa,s:Sweltsa coloradensis
GCTTTATAATTAATAATTATAATTTATTTGGTGGAATTTATGTTATAGTTTGTCAATTATTTTGTTGGGGTGACAGGAAGATAAATAAAACTCTTTTTAATTTTAACCATTGATTTATGAATTGTTGATCCATTATTAGTGATTATAAGACTAAGT
>EF623141.1;tax=d:Eukarya,p:Arthropoda,c:Insecta,o:Plecoptera,f:Chloroperlidae,g:Alloperla,s:Alloperla severa
GctttataattaaaaattatattttatttgggagaatttatattataatttgtcaattattttGTTGGGGTGACAGGAAGATAGATAAAACTCTTTTTAAATTTTTGACCATTGATTTATGAATTGTTGATCCATTATTAGTGATTATAAGACTAAGT
>EF623269.1;tax=d:Eukarya,p:Arthropoda,c:Insecta,o:Plecoptera,f:Taeniopterygidae,g:Bolotoperla,s:Bolotoperla rossi
GCtttatattaatatgtatattatttatttagacgaatttttatagtatatgtgataatattttGTTGGGGTGACAGGAAGATATATAAAACTCTTTTTAGTTTAAAACCATTGATTTATGAATTGTTGATCCATTAGTAGTGATTATAAGACTAAGT
>EF623237.1;tax=d:Eukarya,p:Arthropoda,c:Insecta,o:Plecoptera,f:Perlodidae,g:Clioperla,s:Clioperla clio
GCTTTATATTAAATAATTATAACTAATTTAGATGTTTTTTGGTGGTATTTACTATAATATTTTGTTGGGGTGACAGGAAGATAGAGTAAACTCTTTTTAATTTTTTACATTAATTTATGAGTAGTTGATCCATTAATAATGATTATAAGACTAAGT
>EF623252.1;tax=d:Eukarya,p:Arthropoda,c:Insecta,o:Plecoptera,f:Perlidae,g:Eccoptura,s:Eccoptura xanthenes
GCTTGATATTATGATTTGTATAAATTGTTTAGTTGTTTATGTTTTTTATGAATGTTTAGTATTTTATTGGGGTGATAGGAAGATAAGAAAAACTCTTTTTGGACAAATTTACATTGATTTATGAGTGAATGATCCGTTAATAGCGATTATAAGACTAAGTTACCTTAGGGATAACAGCGT
>EF623191.1;tax=d:Eukarya,p:Arthropoda,c:Insecta,o:Plecoptera,f:Nemouridae,g:Ostrocerca,s:Ostrocerca foersteri
GctttatatttgaattttattatttgtttaggtaaatttttataataattgtaaaaatattttgTTGGGGTGACAGGAAGATATATAAAACTCTTTTTAGTTTATTTACATTGATATATGAATTGTTGATCCATTATTATTGATTATAAGACTAAGT
>EF623185.1;tax=d:Eukarya,p:Arthropoda,c:Insecta,o:Plecoptera,f:Nemouridae,g:Paranemoura,s:Paranemoura claasseni
GCtttatattttaattttattatttgtttagattaatttttataataattgcctaagtattttGTTGGGGTGACAGGAAGATAAATAAAACTCTTTTTAGTTTATTTACATTGATATATGAATTGTTGATCCATTATTATTGATTATAAGACTAAGT
>EF623242.1;tax=d:Eukarya,p:Arthropoda,c:Insecta,o:Plecoptera,f:Perlidae,g:Perlesta,s:Perlesta decipines
GCTTTATACTATGCTGCTTATTAAATATGCAGGTGTTTTGTTTTAGTAGGTTAATTAGTATTTTATTGGGGTGATAGGAAGATATAATAAACTCTTTTTGTAAATGGAACCATTGATGTATGAATTTATGATCCGTTAGTAACGATTATAAGATTAAGT
>EF623240.1;tax=d:Eukarya,p:Arthropoda,c:Insecta,o:Plecoptera,f:Perlidae,g:Perlinella,s:Perlinella drymo
GCTTTATATTACGAACTTATTAATTATTTGGAGGTTTTGTTTAGATAGGTGTTGTAGTATTTTATTGGGGTGATAGGAAGATAAAATAAACTCTTTTTTGGTTTAAAACCATTAATTTATGAATTTTTGATCCGTTATTAGTGATTATAAGACTAAGT
>EF623188.1;tax=d:Eukarya,p:Arthropoda,c:Insecta,o:Plecoptera,f:Nemouridae,g:Prostoia,s:Prostoia besametsa
GCTTTATACTTTAATTTTATTATTTGTTTAGAGAGGTTTTTATAATAATTGCTCAAGTATTTTGTTGGGGTGACAGGAAGATAAATAAAACTCTTTTTAGTTTATTTACATTGATATATGAATTGTTGATCCATTATTATTGATTATAAGACTAAGT
>EF623184.1;tax=d:Eukarya,p:Arthropoda,c:Insecta,o:Plecoptera,f:Nemouridae,g:Shipsa,s:Shipsa rotunda
GctttatattttaattttattatttgtttagattaatttttataataattgtataagtattttGTTGGGGTGACAGGAAGATAAATAAAACTCTTTTTAGTTTATTTACATTGATATATGAATTGTTGATCCATTATTATTGATTATAAGACTAAGT
>EF623196.1;tax=d:Eukarya,p:Arthropoda,c:Insecta,o:Plecoptera,f:Nemouridae,g:Soyedina,s:Soyedina producta
GCtttatattttaatagtattatttatttaggtaaatttttataataattggaaaagtattttGTTGGGGTGACAGGAAGATATATAAAACTCTTTTTAGCTTATTACATTGATGTATGAATTATTGATCCATTAATATTGATTATAAGACTAAGTTACCTT
>EF623271.1;tax=d:Eukarya,p:Arthropoda,c:Insecta,o:Plecoptera,f:Taeniopterygidae,g:Strophopteryx,s:Strophopteryx appalachia
GCtttatattattcggtatattatttatttagacgattttttataatatatagattagtattttGTTGGGGTGACAGGAAGATATACAAAACTCTTTTTAGTTTAAAAACATTGATTTATGAATTGTTGATCCATTTTTAGTGATTATAAGACTAAGT
>EF670019.1;tax=d:Eukarya,p:Arthropoda,c:Insecta,o:Coleoptera,f:Dytiscidae,g:Dytiscus,s:Dytiscus latissimus
TctttatattttatttattgattttaatatagaaatttttattttttaataataaaaatattttattggggtaataaaaagatttataaaatTCTTTTTAAAAATTTACATTAATTTATGATTGTATGATCCAATTTTTTTGATTATAAGATTAAGT
>AB360979.1;tax=d:Eukarya,p:Arthropoda,c:Insecta,o:Diptera,f:Ceratopogonidae,g:Culicoides,s:Culicoides oxystoma
acttaattttataatcattaaaaatggatcattaaattaattatatttataaaataaaataaaagtttattaaatttcattatcaccccaataaaaTTATTTTTATACtaataaatttaatattctattaataaattaataaaaaaaataataaaGA
>AB361007.1;tax=d:Eukarya,p:Arthropoda,c:Insecta,o:Diptera,f:Ceratopogonidae,g:Culicoides,s:Culicoides cylindratus
ACTTAAATTTTTAATCATTAATAATGGATCAAATAAATATACACATATACAACTTAAAAATAAAAGTTTAGTAAATTTCATTATCACCCCAATAAAattttaaattaaaattttaataaaatatccaataatttaaaatttaACCCTTA
>EU005435.1;tax=d:Eukarya,p:Arthropoda,c:Insecta,o:Diptera,f:Pediciidae,g:Pedicia,s:Pedicia albivitta
GCtttataatttattttttataatttataaagaatatttaaaattttattaaaaaaattattttGTTGGGGTGACAATAAGATTTAATAAACTCTTATTATTTTTTTCCATTGATTTATGAATTATTGATCCATTATTAATGATTAAAAAATTAAGT
>EU005416.1;tax=d:Eukarya,p:Arthropoda,c:Insecta,o:Diptera,f:Limoniidae,g:Limonia,s:Limonia sp. PMO 200984
CtttataattttattataaaatttttaaagattaatttaaattttataaaaaaaattattttgttggggtgacaataaaattaaataaacttttaTTATTTAATTACATTAATTAATGAATATTTGATCCATTTATAATGATTAAAAAATTAAGATACCTTAGGGATAACAGCGT
>EU005437.1;tax=d:Eukarya,p:Arthropoda,c:Insecta,o:Diptera,f:Tipulidae,g:Tipula,s:Tipula sp. PMO 200011
GCtttatattttttatattataatttataaagaattatttaaattttagtgtaaaaattattttGTTGGGGTGACAATAAAATTTATTGAACTTTTATTATTTTATAACATTGATTTATGAATTATTGATCCAGTTTTATTGATTAAAAGATTAAGT
>AF416975.1;tax=d:Eukarya,p:Arthropoda,c:Insecta,o:Diptera,f:Simuliidae,g:Simulium,s:Simulium soubrense
GCtttatataattaatatttaaattattaagattttttaaattaaaatattattttatattttGTTGGGGTGACAATAAAATTTATAAAACTTTTATTTTTATTATACATTAATTTATGAATAAATGATCCAGTTTTATTGATTATAAATTTAAGT
>EU055128.1;tax=d:Eukarya,p:Arthropoda,c:Insecta,o:Odonata,f:Coenagrionidae,g:Argia,s:Argia nahuana
gctttacattagattttttaatatttgttagttaataatttaattttgatttatctattgttttGTTGGGGTGACAATAAAATATGATTAACTTTTTATATAATTTACATTAATTTATGTATATATGATCCAATACTATTGATCATTAGATTAAGTTACCTTAGGGATAACAGCGT
>EU055046.1;tax=d:Eukarya,p:Arthropoda,c:Insecta,o:Odonata,f:Coenagrionidae,g:Enallagma,s:Enallagma sp. SMB-2007
GCTTTACAGCTTTATTTCTAAATATACTTAGTGTATAACATATATTTATTAAGAATGTTGTTTTGTTGGGGTGACAATAAATATATATTTAACTTTTATCATAAAATATACATTAATTTATGATTTTTGGATCCATAAATTTTGATCAATAGTTTAAGT
>EU055048.1;tax=d:Eukarya,p:Arthropoda,c:Insecta,o:Odonata,f:Gomphidae,g:Gomphus,s:Gomphus sp. SMB-2007
GCtttataattagtattttaattgttttttgtaatataaattatgattataattttaattatttTGTTGGGGTGACAAAAATATATATTTAACTTTTTTATTTAATTGACATTGATTTATGAATGTTAGATCCAGTCTTATTGATTGTTAGATTAAGT
>EU055043.1;tax=d:Eukarya,p:Arthropoda,c:Insecta,o:Odonata,f:Gomphidae,g:Hagenius,s:Hagenius sp. SMB-2007
GCTTTATAGCTTACGTTATAATTAATTTTGGATATATAATTGTTATTTATGGCTTTGGCTATTTTGTTGGGGTGACAAAAATATATAATTAACTTTTTGATTTATATAACATTGATTTATGTTTATTAGATCCATTCATTATTGATTGTTAGAACAAGT
>EU055097.1;tax=d:Eukarya,p:Arthropoda,c:Insecta,o:Odonata,f:Macromiidae,g:Macromia,s:Macromia eurynome
gctttatatttactttattatttatattatattaattataattattttgagtaattattttGTTGGGGTGACAAAAATATATAACTAACTTTTTTATTTACAAAACATTGATTTATGAATATGGGATCCATTATTATTGATTGATAGATTAAGT
>EU055078.1;tax=d:Eukarya,p:Arthropoda,c:Insecta,o:Odonata,f:Gomphidae,g:Progomphus,s:Progomphus borealis
GTTTTATAGTTTATTTCATATATGTCATATAATTTTGTGTATGTTTTATACTATTTTGTTGGGGTGACAAAAATATATAATTAACTTTTTTATTTAATTATCATTGATTTATGTATATTAGATCCAATCTTATTGATTATTAGTACAA
>MW064135.1;tax=d:Eukarya,p:Arthropoda,c:Insecta,o:Diptera,f:Culicidae,g:Culex,s:Culex mimuloides
TctttattttttttatttataaattaaaaagaattttaaaatttataatttaataaaaaattttattggggtgatattaaaatttaaaaaaCTTTTAAAATTTATTAACATAAATATATGAATAAATGATCCAGTTTTATTGATTAAAAAATTAAGTTACCTTAGGGATAACAGCGT
>AF170960.1;tax=d:Eukarya,p:Arthropoda,c:Insecta,o:Odonata,f:Calopterygidae,g:Calopteryx,s:Calopteryx maculata
ACTTGGTctaataatcaataataatggatctaaaaatcataaattaatgtaaaataaataataaAAGTTAGTTATATATTTTTGTCACCCCAACAAAAAGGTCaaattaatggcttaaaaaattaaataataataaccaataaaaataaaccttaaaGC
>EU442692.1;tax=d:Eukarya,p:Arthropoda,c:Malacostraca,o:Decapoda,f:Cambaridae,g:Faxonius,s:Faxonius virilis species complex clade 1
ACtttatattttaaggtggaaaataattttattttaaaattactattttaaattattttGTTGGGGCGACAAGGATATAAGAAAGGATAACTGTCTTTTATTTTTACAATAATATTTGAATTATTGATCCTAAAAGGGATTAAAGATTAAGT
>EU442687.1;tax=d:Eukarya,p:Arthropoda,c:Malacostraca,o:Decapoda,f:Cambaridae,g:Faxonius,s:Faxonius virilis species complex clade 2
ACtttatattttaaggtagaaaataattttattttaaaattactattttaaattattttGTTGGGGCGACAAGGATATAAGAAAGGGTAACTGTCTTTTATTTTTACAATAATATTTGAATTATTGATCCTAAAAGGGGATTAAAGATTAAGT
>EU442668.1;tax=d:Eukarya,p:Arthropoda,c:Malacostraca,o:Decapoda,f:Cambaridae,g:Faxonius,s:Faxonius virilis species complex clade 3
ACtttatattttaaggtggaaaataattttattttaaaattactattttaaattattttGTTGGGGCGACAAGGATATAAGAAAGGGTAACTGTCTTTTATTTTTACAATAATATTTGAATTGTTGATCCTAAAAGGGATTAAAGATTAAGT
>EU442674.1;tax=d:Eukarya,p:Arthropoda,c:Malacostraca,o:Decapoda,f:Cambaridae,g:Faxonius,s:Faxonius virilis species complex clade 3
ACtttatattttaaggtggaaaataattttattttaaaattactattttaaattattttGTTGGGGCGACAAGGATATAAGAAAGGGTAACTGTCTTTTATTTTTACAATAATATTTGAATTGTTGATCCTAAAAGGGATCAAAGATTAAGT
>EU442680.1;tax=d:Eukarya,p:Arthropoda,c:Malacostraca,o:Decapoda,f:Cambaridae,g:Faxonius,s:Faxonius virilis species complex clade 4
ACtttatattttaaggtggaaaataattttattttaaaattactattttaaattattttGTTGGGGCGACAAGGATATAAGAAAGGGTAACTGTCTTTTATTTTTACAATAATATTTGAATTGTTGATCCTAAAAGGGATTAAAGATTAAGT
>EU477647.1;tax=d:Eukarya,p:Arthropoda,c:Insecta,o:Odonata,f:Aeshnidae,g:Aeshna,s:Aeshna affinis
GCTTTATAGTACTGCtattaatttattttagatcattattattaattattagtgagtattattTTGTTGGGGTGACAAAAATATATAAGTAACTTTTTTATTTTATTTACATTGATATATGAATATTAGATCCAATCTTATTGATTGTTAGATTAAGTTACCTTAGGGATAACAGCGT
>EU477654.1;tax=d:Eukarya,p:Arthropoda,c:Insecta,o:Odonata,f:Aeshnidae,g:Anax,s:Anax congoliath
GCtttatatttttattattaatttattttagtttattattatttattattaATAGAAAATATTTTGTTGGGGTGACAAAAATATATAAATAACTTTTTTATTTAATGTACATTGATATATGAATATTAGATCCAATCTTATTGATTGTTAGATTAAGTTACCTTAGGGATAACAGCGT
>EU477687.1;tax=d:Eukarya,p:Arthropoda,c:Insecta,o:Odonata,f:Cordulegastridae,g:Cordulegaster,s:Cordulegaster sp. 1 BM-2008
GctttatatttagttatttaataaatttttgatataattattatttattatttaataaaatattTTGTTGGGGTGACAAAAATATATAATCAACTTTTTTATTTATATAACATTGATATATGAAAATTAGATCCAGTTTTACTGATTGTTAGAATAAGT
>AB707952.1;tax=d:Eukarya,p:Arthropoda,c:Insecta,o:Odonata,f:Corduliidae,g:Epitheca,s:Epitheca bimaculata
GctttatattaaatattttgattttatttagataatttttaattaaagaatttaatattttGTTGGGGTGACAGAAAAATAAAATTAACTTTTTTAATTATGTAACATTAATTTATGATTAATTGATCCAATATTATTGATTAATAGATTAAGT
>EU477713.1;tax=d:Eukarya,p:Arthropoda,c:Insecta,o:Odonata,f:Corduliidae,g:Epitheca,s:Epitheca costalis
GCtttatattaatttttttgatttttatttagataatttttaattatgggatttagtattttGTTGGGGTGACAAGAAAATAAAAATAACTTTTTTAATTATTTAACATTAATATATGATTATTTGATCCAATATTATTGATTAATAGATTAAGT
>EU477663.1;tax=d:Eukarya,p:Arthropoda,c:Insecta,o:Odonata,f:Gomphidae,g:Gomphus,s:Gomphus pulchellus
GctttataattgaaattttaattattttttgattattatttattattattgttttaattattttGTTGGGGTGACAAAAATATATAATTAACTTTTTTATTTAATTAACATTGATTTATGAATATTAGATCCATTATTATTGATTGTTAGATTAAGT
>AB707654.1;tax=d:Eukarya,p:Arthropoda,c:Insecta,o:Odonata,f:Aeshnidae,g:Anax,s:Anax ephippiger
GctttatatttttatcaataatttattatagtttattattatttattattgatatgaagtatttTGTTGGGGTGACAAAAATATATAAATAACTTTTTCATTTATTTTACATTGATATATGAATATTAGATCCAATCTTATTGATTGTTAGATTAAGTTACCTTAGGGATAACAGCGT
>AF266055.1;tax=d:Eukarya,p:Arthropoda,c:Insecta,o:Odonata,f:Gomphidae,g:Stylogomphus,s:Stylogomphus albistylus
ACGCTGTTATCCCTAAGGTAACTTAGTCTAGCAATCAATAAGATTGGATCTTAAATTCATAAATCAATGTAAATTTAATCAAAAAGTTGATTATATATTTTTGTCACCCCAACAAAATAATTATGACCGtaaataataataataaacaaaacctaattaaaaccataaatataaaGC
>EU477665.1;tax=d:Eukarya,p:Arthropoda,c:Insecta,o:Odonata,f:Gomphidae,g:Stylogomphus,s:Stylogomphus albistylus
GctttatatttatggttttaattaggttttgtttattattattatttacggtcataattattttGTTGGGGTGACAAAAATATATAATCAACTTTTTGATTAAATTTACATTGATTTATGAATTTAAGATCCAATCTTATTGATTGCTAGACTAAGTTACCTTAGGGATAACAGCGT
>AM945966.1;tax=d:Eukarya,p:Arthropoda,c:Insecta,o:Coleoptera,f:Dytiscidae,g:Copelatus,s:Copelatus sp. IR 147
TCtttatatttttataaatatttttagttaagaatattttattttttatttatataagtattttattGGGGTAATAAAGAGATTAAATTAATTCTTTTTTATATAGAATATTAATTAATAAATATATGATCCAATAATTTTGATTATAAGATTAAGT
>AM945968.1;tax=d:Eukarya,p:Arthropoda,c:Insecta,o:Coleoptera,f:Dytiscidae,g:Copelatus,s:Copelatus nr. laccophilinus 1 BM-2008
tttatatttttattattaattttatttaggattaatttattttttatttatagtaatattttattggggtaataattagatttataaaattcttttTTtatatatatatataGATTAATAGTTATTTGATCCAATTATTTTGATTATAAGATTAA
>AM945969.1;tax=d:Eukarya,p:Arthropoda,c:Insecta,o:Coleoptera,f:Dytiscidae,g:Copelatus,s:Copelatus nr. laccophilinus 2 BM-2008
tttatatttttattattaattttatttaggattattttattttttatttatagtaatattttattggggtaataattagattaatagaattcttttTTACATATATATATAGATTAATAGTTATTTGATCCAATTATTTTGATTATAAGATTAA
>AM945972.1;tax=d:Eukarya,p:Arthropoda,c:Insecta,o:Coleoptera,f:Dytiscidae,g:Copelatus,s:Copelatus nr. posticatus BM-2008
TTAAtatttttttaattaattttatttaggatttttttattttttatttggggaattattttATTGGGGTAATAAAGAGATTGAATTAATTCttttttttCTGTAATATAAATTAATAGTTATTTGATCCAATTATTTTGATTATAAGATTAA
>AM945977.1;tax=d:Eukarya,p:Arthropoda,c:Insecta,o:Coleoptera,f:Dytiscidae,g:Copelatus,s:Copelatus nr. laccophilinus 3 BM-2008
tttatatttttattattaattttatttaagatttttttattttttatttatagtaatattttatTGGGGTAATAATTAGATTAATAAAATTCTTTTTTCATATATATATAGATTAATAGTTATTTGATCCAATTATTTTGATTATAAGATTAA
>AM945978.1;tax=d:Eukarya,p:Arthropoda,c:Insecta,o:Coleoptera,f:Dytiscidae,g:Copelatus,s:Copelatus sp. MB 309
ctttatatttttatagataattttatttaggattgttttattttttatttattaaaatattttattGGGGTAATAAAAAGATTAAATGAATTCtttttttttATAATATAAATTAATAGTTATTTGATCCAATTATTTTGATTATAAGATTAAGT
>AM945982.1;tax=d:Eukarya,p:Arthropoda,c:Insecta,o:Coleoptera,f:Dytiscidae,g:Copelatus,s:Copelatus nr. longicornis 3 BM-2008
TctttatattattatgattaattttaattaagaatattttattttttaattttaataatattttattGGGGTAATAAAGAGATTAGAAAAATTCTTTTTGATATTTTATATAAATAAATAGTTATATGATCCAATAATTTTGATTATAAGATTAAGT
>AM945988.1;tax=d:Eukarya,p:Arthropoda,c:Insecta,o:Coleoptera,f:Dytiscidae,g:Copelatus,s:Copelatus sp. MB 620
TCtttatatttttataaataattttaattaagaatattttattttttatttatataagtattttattGGGGTAATAAAGAGATTAAATTAATTCTTTTTGATATAAAATATTGATTAGTAGATATATGATCCAATAATTTTGATTATAAGATTAAGT
>AM945990.1;tax=d:Eukarya,p:Arthropoda,c:Insecta,o:Coleoptera,f:Dytiscidae,g:Copelatus,s:Copelatus sp. MB 646
ctttatattttattaaataattttatttaggattattttattttttatttatttaaatattttattGGGGTAATAGAAAGATTAATTAAATTCttttttttttGTTATATAAATTAATAATTATTTGATCCAATTATTTTGATTATAAGATTAAGT
>AM945991.1;tax=d:Eukarya,p:Arthropoda,c:Insecta,o:Coleoptera,f:Dytiscidae,g:Copelatus,s:Copelatus sp. MB 647
CtttatattattattgataattttaattaagaatatttaattttttatttatagtattattttattGGGGTAATAAAAAGATTAAAAGAATTCTTTTTGTATTTAATATTAATTAATAAATTTATGATCCAATTATTTTGATTAAAAGATTAAGT
>AM945998.1;tax=d:Eukarya,p:Arthropoda,c:Insecta,o:Coleoptera,f:Dytiscidae,g:Copelatus,s:Copelatus sp. MB 754
ATAattttattaaggaatattatattttttatttattgtattattttattGGGGTAATAAAAAGATTAGATGAATTCTTTTTTATATTTAATATTAATTAATAGATTTATGATCCAATATTTTTGATTATAAGATTAAGTTACCTTAGGGATAACA
>AM946001.1;tax=d:Eukarya,p:Arthropoda,c:Insecta,o:Coleoptera,f:Dytiscidae,g:Copelatus,s:Copelatus sp. MB 758
tttatatttttttaattaattttatttaagattattttattttttatttatgggaatattttattggggtaataagtagatttgattaattctttttttttATTATATAAATAAATAGATATTTGATCCAATTATTTTGATTATAAGATTAA
>AM946003.1;tax=d:Eukarya,p:Arthropoda,c:Insecta,o:Coleoptera,f:Dytiscidae,g:Copelatus,s:Copelatus sp. MB 785
CtttatatttatattattaattttatttaggattattttattttttattaataaaaatattttaTTGGGGTAATAGAGAGATTAAATAAATTCtttttttttATTATATAGATTAATAAATATTTGATCCAATTATTTTGATTATAAGATTAAGT
>AM946005.1;tax=d:Eukarya,p:Arthropoda,c:Insecta,o:Coleoptera,f:Dytiscidae,g:Copelatus,s:Copelatus sp. MB 787
TTAAtatttttttaattaattttatttaggatttttttattttttatttgagaaattattttaTTGGGGTAATAAAGAGATTGAATTAATTCttttttttCTGTAATATAAATTAATAGTTATTTGATCCAATTATTTTGATTATAAGATTAA
>AM946008.1;tax=d:Eukarya,p:Arthropoda,c:Insecta,o:Coleoptera,f:Dytiscidae,g:Copelatus,s:Copelatus sp. MB 1193
TctttatatttttgttaatgattttatttaggattattttattttttattaataaaattattttattGGGGTAATAAAGAGATTAAGTGAATTCtttttttattattatatatatttatagttatttgatccaattattttgattataagattaAGT
>AM946009.1;tax=d:Eukarya,p:Arthropoda,c:Insecta,o:Coleoptera,f:Dytiscidae,g:Copelatus,s:Copelatus sp. MB 1194
TCtttatatttttatgattaattttaattaagaatactttattttttatttatataaatattttATTGGGGTAATAAAGAGATTAAATAAATTCTTTTTGGTATTAAATATTGATTAATATATATATGATCCAATAATTTTGATTATAAGATTAAGT
>AM946014.1;tax=d:Eukarya,p:Arthropoda,c:Insecta,o:Coleoptera,f:Dytiscidae,g:Copelatus,s:Copelatus sp. MB 1241
TCtttatatttttataaataattttaattaggaatattttattttttatttatataagtattttattGGGGTAATAAAGAGATTAAATTAATTCTTTTTAATATAAAATACTAATTAGTATATATATGATCCAATAATTTTGATTATAAGATTAAGT
>AM945975.1;tax=d:Eukarya,p:Arthropoda,c:Insecta,o:Coleoptera,f:Dytiscidae,g:Copelatus,s:Copelatus debilis
TctttatatttatataattaattttaattaagaatattttattttttatttatgtaagtattttattGGGGTAATAAAGAGATTAATAAAATTCTTTTTGATATATTATACTAATTAGTAATTATATGATCCAATTATTTTGATTAAAAGATTAAGT
>AM945976.1;tax=d:Eukarya,p:Arthropoda,c:Insecta,o:Coleoptera,f:Dytiscidae,g:Copelatus,s:Copelatus caelatipennis
CtttatatttatataaataattttaattaggaatattttattttttatttttataagtattttattGGGGTAATAAAAAGATTTATAAAATTCTTTTTGATATATTATACTGATTAGTAAATTTATGATCCAATAATTTTGATTAAAAGATTAAGT
>AM945999.1;tax=d:Eukarya,p:Arthropoda,c:Insecta,o:Coleoptera,f:Dytiscidae,g:Copelatus,s:Copelatus caelatipennis
ctttatatttatataaataattttaattaggaatattttattttttatttttatgagtattttattGGGGTAATAAAAAGATTTATAAAATTCTTTTTGATATATTATACTGATTAGTAAATTTATGATCCAATAATTTTGATTAAAAGATTAAGT
>AM946004.1;tax=d:Eukarya,p:Arthropoda,c:Insecta,o:Coleoptera,f:Dytiscidae,g:Copelatus,s:Copelatus caelatipennis
CtttatatttatataaataattttaattaggaatattttattttttatttttataagtattttattGGGGTAATAAAAAGATTTATAAAATTCTTTTTGATATATTATATTGATTAGTAAATTTATGATCCAATAATTTTGATTAAAAGATTAAGT
>AM946013.1;tax=d:Eukarya,p:Arthropoda,c:Insecta,o:Coleoptera,f:Dytiscidae,g:Copelatus,s:Copelatus caelatipennis
ctttatatttatataaataattttaattaggaatattttattttttatttttatgagtattttattGGGGTAATAAAAAGATTTACAAAATTCTTTTTGATATATTATACTGATTAGTAAATTTATGATCCAATAATTTTGATTAAAAGATTAAGT
>AM945979.1;tax=d:Eukarya,p:Arthropoda,c:Insecta,o:Coleoptera,f:Dytiscidae,g:Copelatus,s:Copelatus concolorans
tttatattattaaatttaaatttaatttggaatattttattttttattttaaataatattttattggggtaataaaaagattaaattaattcttttTGATTTAGAATATTGATTAATAATTTAATGATCCAATAATTTTGATTATAAGATTAA
>AM945984.1;tax=d:Eukarya,p:Arthropoda,c:Insecta,o:Coleoptera,f:Dytiscidae,g:Copelatus,s:Copelatus sp. MB 325
tttatatttttaaaattaattttattaaggattatttgttttattatttttgagaatattttaTTGGGGTAATAAATAGATTAAATAAATTCttttttttAAAAAAATATAGATTTATAGTTATTTGATCCAATTATTTTGATTATAAGATTAA
>AM945985.1;tax=d:Eukarya,p:Arthropoda,c:Insecta,o:Coleoptera,f:Dytiscidae,g:Copelatus,s:Copelatus sp. MB 327
CtttatattattatatgtaattttaattaggaataatttattttttatttttaatagtattttattGGGGTAATAAAAAGATTAGATTAATTCTTTTTGATATTTAATATTGATTAATAGTTTTATGATCCAATAATTTTGATTAAAAGATTAAGT
>AM945986.1;tax=d:Eukarya,p:Arthropoda,c:Insecta,o:Coleoptera,f:Dytiscidae,g:Copelatus,s:Copelatus distinctus
TCtttatatttttataaataattttaattaagaatattttattttttatttataataatattttattggggtaataaagagatttaattaattctttttaatataaaatattaattaataaatataTGATCCAATAATTTTGATTATAAGATTAAGT
>AM946010.1;tax=d:Eukarya,p:Arthropoda,c:Insecta,o:Coleoptera,f:Dytiscidae,g:Copelatus,s:Copelatus sp. MB 1199
TCtttatatttttataaataattttaattaagaatattttattttttatttatataagtattttattGGGGTAATAAAGAGATTAAATTAATTCTTTTTTATATAAAATATTAATTTATAGATATATGATCCAATAATTTTGATTATAAGATTAAGT
>EU591678.1;tax=d:Eukarya,p:Arthropoda,c:Insecta,o:Ephemeroptera,f:Ephemeridae,g:Ephemera,s:Ephemera orientalis
TCTTATAATCATTAATAATGGATCATATTTTCACTCATTAGTGTCACTTTTATAGAAAAGTTTACTTATTTTCCTGTCACCCCAACAAAATAACTTTATTAATAATAAAACCTTTACTAAATTTCATATTAATTACATTATTAAGC
>KF256907.1;tax=d:Eukarya,p:Arthropoda,c:Insecta,o:Ephemeroptera,f:Ephemeridae,g:Ephemera,s:Ephemera orientalis
GCTTAATAATGTAATTAATATGAAATTTAGTAAAGGTTTTATTATTAATAAAGTTATTTTGTTGGGGTGACAGGAAAATAAGTAAACTTTTCTATAAAAGTGACACTAATGAGTGAAAATATGATCCATTATTAATGATTATAAGA
>EU433916.1;tax=d:Eukarya,p:Arthropoda,c:Malacostraca,o:Decapoda,f:Cambaridae,g:Procambarus,s:Procambarus gibbus
ACTTTATATTTGCAAGGTAGTAGAAAATTTTATTTTAATTTATTATTTTAAAGTATTTGGTTGGGGTGACAAGGATAAAATATAAAATAACTGTCttttttttttACAGTAATGTTTGGTTTAATGATCCTAAAAAGGATTAAAGATTAAGTTACTTTAGGGATAACAGCGT
>EU433911.1;tax=d:Eukarya,p:Arthropoda,c:Malacostraca,o:Decapoda,f:Cambaridae,g:Procambarus,s:Procambarus pecki
ACTTTATATTTAAGAATGATTAATGAGTTTTGTTTTAAGGTTATTATTTTGAGATATTTGGTTGGGGCGACAAGAATAGAAGAAAAAGTAACTGttttttttttAATAACAAAAATGTTTGGGTTAATGATCCTAAAATGGATTAAAGATTAA
>AF170955.1;tax=d:Eukarya,p:Arthropoda,c:Insecta,o:Odonata,f:Calopterygidae,g:Calopteryx,s:Calopteryx splendens
ACTTGGtctaataatcaataataatggatctaaaaaccataaataaatgtataataaataataaAAGTTAATTATATATCTCTTGTCACCCCAACAaaaaagcccaaataataacccaaaaaatggaataaaaatagttaatacaataagccttaaaGC
>EU477613.1;tax=d:Eukarya,p:Arthropoda,c:Insecta,o:Odonata,f:Calopterygidae,g:Calopteryx,s:Calopteryx splendens
gctttaaggcttattgtattaactatttttattccattttttgggttattatttgggcttttttGTTGGGGTGACAAGAGatatataattaacttttattatttattatacatttatttatggtttttagatccattattattgattattaGACCAAGT
>AF170956.1;tax=d:Eukarya,p:Arthropoda,c:Insecta,o:Odonata,f:Calopterygidae,g:Calopteryx,s:Calopteryx virgo
ACTtaatctaataatcaataataatggatctaaaaaccataaataaatgtatgataaataataaAAGTTAATTATATATCTCTTGTCACCCCAACAaaaaagcttaaataataacctaaaaaattaaataaaaatagttaatataaataaaccttaaaGC
>EU669992.1;tax=d:Eukarya,p:Arthropoda,c:Insecta,o:Diptera,f:Chironomidae,g:Cardiocladius,s:Cardiocladius sp. MNK-2008
GctttatattttaatgtttatattaaaataaaatttaaatttttaaaataaatattaaaatattttattggggtgataataaaatttaaaaaaCttttattttttttattcatttataaatgatttaaattgatccaatatttttgattaaaaaattaAGT
>KJ637884.1;tax=d:Eukarya,p:Arthropoda,c:Insecta,o:Coleoptera,f:Dytiscidae,g:Rhantus,s:Rhantus gutticollis
ttttaatagttttaattaagaataatttatttattattattatttatattttattggggtaataaaaagattaaataaattctttttttatttaaaCATTAATTTATGATTATTTGATCCAATTATTTTGATTAAAAGATTAAGT
>AB707547.1;tax=d:Eukarya,p:Arthropoda,c:Insecta,o:Odonata,f:Coenagrionidae,g:Enallagma,s:Enallagma circulatum
GCTTTACAGCTTTATTTTTAAATATATTTAGTACATAATATATTTTTATTAAGAATGTTGTTTTGTTGGGGTGACAATAAATATATATTTAACTTTTATCATATAATTTACATTAATTTATGATTTGTGGATCCAAAATTTTTGATCAATAGTCTAAGT
>AB707550.1;tax=d:Eukarya,p:Arthropoda,c:Insecta,o:Odonata,f:Coenagrionidae,g:Enallagma,s:Enallagma circulatum
GCTTTACAGCTTTATTTTTAAACATATTTAGTACATAATATATTTTTATTAAGAATGTTGTTTTGTTGGGGTGACAATAAATATATATTTAACTTTTATCATATAATTTACATTAATTTATGGGTTGTGGATCCAAAATTTTTGATCAATAGTCTAAGT
>MT622514.1;tax=d:Eukarya,p:Arthropoda,c:Insecta,o:Ephemeroptera,f:Leptophlebiidae,g:Leptophlebia,s:Leptophlebia marginata
ACTTAAACTTGTAATCGTAAAACACGGATCCTTTAACCAACAACCATTGTTTTTAAAAAAGAAAGTTTATTTATTTCTCTGTCACCCCAACAAAATATTAATTAATTATTAGGTTACCTCACCTAAACCTATTAACCACTCAATATAAAGC
>MT622515.1;tax=d:Eukarya,p:Arthropoda,c:Insecta,o:Ephemeroptera,f:Leptophlebiidae,g:Leptophlebia,s:Leptophlebia vespertina
ACTTAAACTTGTAATCGTAAAACACGGATCCTTTAACCAACAACCATTGTTTTTAAAAAAGAAAGTTTATTTATTTCTCTGTCACCCCAACAAAATATTAATTAATTATTAGGTTACCTCACCTAAACCTATTAACCACTCAATATAAAGC
>MT862382.1;tax=d:Eukarya,p:Arthropoda,c:Insecta,o:Plecoptera,f:Perlodidae,g:Isoperla,s:Isoperla grammatica
ACTTAGTCTTATAATCACTAATAATGGATCAATTATTCATAAATTAATGTTTAAACTTAAAAAGAGTTTATTTTATCTTCCTGTCACCCCAACAAAATATTTAACTAACTATTGCCAAAATTTATCTAAATTAGAAATAATTATTTAATATAAAGC
>JX121180.1;tax=d:Eukarya,p:Arthropoda,c:Insecta,o:Odonata,f:Coenagrionidae,g:Argia,s:Argia moesta
GCTTTACATTATATTTTTTAATATTTCTTGGTTGAATATTTTGATATTAATTTATCTATTGTTTTGTTGGGGTGACAATAAAATATGATTAACTTTTTATAAAACTTACATTTATTTATGAATTTTTGATCCAATATTATTGATCATTAGATTAAGT
>JX121191.1;tax=d:Eukarya,p:Arthropoda,c:Insecta,o:Odonata,f:Coenagrionidae,g:Argia,s:Argia moesta
GctttacattatattttttaatatttattggttaaatattttgatattaatttatctattgtttTGTTGGGGTGACAATAAAATATGATTAACTTTTTATAAAACTTACATTTATTTATGAATTTTTGATCCAATATTATTGATCATTAGATTAAGT
>JX121192.1;tax=d:Eukarya,p:Arthropoda,c:Insecta,o:Odonata,f:Coenagrionidae,g:Argia,s:Argia moesta
GCTTTACATTATGTTTTTTAATATTTCTTGGTTAAATATTTTGATATTAATTTATCTATTGTTTTGTTGGGGTGACAATAAAATATGATTAACTTTTTATAAAACTTACATTTATTTATGAATTTTTGATCCAATATTATTGATCATTAGATTAAGT
>JX121193.1;tax=d:Eukarya,p:Arthropoda,c:Insecta,o:Odonata,f:Coenagrionidae,g:Argia,s:Argia moesta
GCTTTACATTATGTTTTTTAATATTTCTTGGTTAAATATTTTGATATTAATTTATCTATTGTTTTGTTGGGGTGACAATAAAATATGATTAACTTTTTATAGAACTTACATTTATTTATGAATTTTTGATCCAATATTATTGATCATTAGATTAAGT
>JX121194.1;tax=d:Eukarya,p:Arthropoda,c:Insecta,o:Odonata,f:Coenagrionidae,g:Argia,s:Argia moesta
GCTTTACATTATATTTTTTAATATTTCTTGGTTAAATATTTTGATATTAATTTATCTATTGTTTTGTTGGGGTGACAATAAAATATGATTAACTTTTTATAAAACTTACATTTATTTATGAATTTTTGATCCAATATTATTGATCATTAGATTAAGT
>GQ256017.1;tax=d:Eukarya,p:Arthropoda,c:Insecta,o:Odonata,f:Coenagrionidae,g:Nehalennia,s:Nehalennia gracilis
GctttatattatttattttaatatcactttgttttataatttaatattaaattaattattatttTGTTGGGGTGACAAAAATATATATTTAACTTTTATTTTTAATAAACATTAATATATGATTATTGGATCCATTATTATTGATCATCAGATTAAGTTACCTTAGGGATAACAGCGT
>GQ256018.1;tax=d:Eukarya,p:Arthropoda,c:Insecta,o:Odonata,f:Coenagrionidae,g:Nehalennia,s:Nehalennia gracilis
GctttatattatttattttaatatcactttgttttataatttaatattaaattaattattatttTGTTGGGGTGACAAAAATATATATTTAACTTTTATTTTTAACAAACATTAATATATGATTATTGGATCCATTATTATTGATCATCAGATTAAGTTACCTTAGGGATAACAGCGT
>GQ256020.1;tax=d:Eukarya,p:Arthropoda,c:Insecta,o:Odonata,f:Coenagrionidae,g:Nehalennia,s:Nehalennia gracilis
GctttatattatttattttaatatcactttgttttataatttaatattaaattaattattatttTGTTGGGGTGACAAAAATATATACTTAACTTTTATTTTTAATAAACATTAATATATGATTATTGGATCCATTATTATTGATCATCAGATTAAGTTACCTTAGGGATAACAGCGT
>EU734853.1;tax=d:Eukarya,p:Arthropoda,c:Insecta,o:Megaloptera,f:Corydalidae,g:Corydalus,s:Corydalus cornutus
tttttataattttttatttataaataatttggttgatagaagtttttaggtaaggaattattttATTGGGGTGATAAATAAATTTAATAAACTTTATAAAATATAAACATTAATGTATGAATTATTGATCCATTTTTAGTGATTATAAGATTAAATTACCTTAGGGATAACAGCGT
>FJ171323.1;tax=d:Eukarya,p:Arthropoda,c:Insecta,o:Megaloptera,f:Corydalidae,g:Corydalus,s:Corydalus cornutus
ACGCTGTTATCCCTAAGGTAATTTAATCTTATAATCACTAAAAATGGATCAATAATTCATACATTAATGTTTATATTTTATAAAGTTTATTAAATTTATTTATCACCCCAATAAAATAATTCCTTACCTAAAAACTTCTATCAACCAAATTATTTATAAATAAAAAATTATAAAAA
>FJ025446.1;tax=d:Eukarya,p:Arthropoda,c:Insecta,o:Diptera,f:Muscidae,g:Limnophora,s:Limnophora exuta
TCtttatatttattttattatgattttttagattatttttgttttaatattttataatattttattggggtgatattaaaatttaataaacttttaATTTTATTAAACATTAATTTATGAGTTCATTGATCCATTAATAATGATTAAAAATTTAAGT
>FJ025447.1;tax=d:Eukarya,p:Arthropoda,c:Insecta,o:Diptera,f:Muscidae,g:Limnophora,s:Limnophora maculosa
TctttatatttgttttattataattttatagatattttttattataataatttataatattttattggggtgatattaaaatttaacaaacttttaATTTAATTAAACATTTATTTATGAATTTTTGATCCATTAATGATGATTAAAAATTTAAGT
>FJ025448.1;tax=d:Eukarya,p:Arthropoda,c:Insecta,o:Diptera,f:Muscidae,g:Limnophora,s:Limnophora olympiae
TctttatatttattttattataattttttaggcaatttttattttaataatttgtaatattttattggggtgatattaaaatttaataaacttttaATTTTATAAATCATTAATTTATGAATTTATTGATCCATTAATAATGATTAAAAATTTAAGT
>FJ025449.1;tax=d:Eukarya,p:Arthropoda,c:Insecta,o:Diptera,f:Muscidae,g:Limnophora,s:Limnophora riparia
TCtttatatttattttattataattttttagattatttttgttttaatattttataatattttattggggtgatattaaaatttaataaacttttaattttattaaacattaatttatgaatttattGATCCATTAGTAATGATTAAAAATTTAAGT
>JN861743.1;tax=d:Eukarya,p:Arthropoda,c:Insecta,o:Diptera,f:Tipulidae,g:Tipula,s:Tipula abdominalis
ACTTAATTTTCTAATCAATAAAATTGGATCAATTATTCATAAATCAATGTTAAAAAATAATAAAAGTTCAATAAATTTTATTGTCACCCCAACAAAataattcttttaataaaatttaaataatcctttataaattatattataaaaatataaaGC
>KC177457.1;tax=d:Eukarya,p:Arthropoda,c:Insecta,o:Diptera,f:Tipulidae,g:Tipula,s:Tipula abdominalis
GCtttatatttttataatataatttataaaggattatttaaattttattaaaagaattattttGTTGGGGTGACAATAAAATTTATTGAACTTTTATTATTTTTTAACATTGATTTATGAATAATTGATCCAATTTTATTGATTAGAAAATTAAGT
>EU734903.1;tax=d:Eukarya,p:Arthropoda,c:Insecta,o:Megaloptera,f:Sialidae,g:Sialis,s:Sialis nr. mohri SLW-2008
TCttaatattttattattttataattttttattattataatatttataaaattttaaattattttattggggtgatataaaaatttatataACTTTTTATTTTTTATAACATTAATTTATGAATAAATGATCCAATTTTATTGATTATAAGATTAAGT
>AY425191.1;tax=d:Eukarya,p:Arthropoda,c:Insecta,o:Hemiptera,f:Gerridae,g:Gerris,s:Gerris buenoi
AGttaatcttataatcaaaaattctggatcaaaaaaacataaattaatgaataaaatattaaaagttaaataaattttaatGTCACCCCAACAAAACTTTATATTctaaaaaattatttaataaacaaaaaataataattaataaataaagtaaaCT
>EU734858.1;tax=d:Eukarya,p:Arthropoda,c:Insecta,o:Megaloptera,f:Corydalidae,g:Corydalus,s:Corydalus armatus
tttttataattttttatttataaataatttagttgagaggaatttttagttaatgaattattttATTGGGGTGATAAATAAATTTAAAAAACTTTATTGAATATAAACATTAATGTATGAATTATTGATCCATTTTTAGTGATTATAAGATTAAATTACCTTAGGGATAACAGCGT
>EU734902.1;tax=d:Eukarya,p:Arthropoda,c:Insecta,o:Megaloptera,f:Sialidae,g:Sialis,s:Sialis californica
TctttatattttaaatgttaaaaaattattagaattataatatttattaatatttaaattattttattggggtgatataaaaatttattaaactttttattttttaaaccattaatttatgaaaaaaTGATCCAATTTTATTGATTAAAAGATTAAGT
>AY425208.1;tax=d:Eukarya,p:Arthropoda,c:Insecta,o:Hemiptera,f:Gerridae,g:Limnoporus,s:Limnoporus canaliculatus
AGTTAATCTTATAATcaaaaattctggatcaaaaaaacataaattaatgaaaaaaaatattaaaagttaaataaaTTTTAATGTCACCCCAACAAAACTTTATATTCtaaaaaattatttaataaacaaaaaataaaaattaataaataaagtaaaCT
>EU734852.1;tax=d:Eukarya,p:Arthropoda,c:Insecta,o:Neuroptera,f:Sisyridae,g:Climacia,s:Climacia areolaris
TCtttattattttatttaattaaatatatagaaatataataattaagttttataaaataattttATTGGGGTGATAAGAAAATTTAATTAACTTTTTTTATATTTTAAACAATAATATTTGTTAATATTTGATCCATTTTTATTGATTATAAGTTTAAGT
>AY425228.1;tax=d:Eukarya,p:Arthropoda,c:Insecta,o:Hemiptera,f:Gerridae,g:Limnoporus,s:Limnoporus dissortis
AGTTAATCTTGTAATcaaaaattctggatcaaaaaaacataaattaatgaaaaaaaatattaaaagttaaataaaTTTTAATGTCACCCCAACAAAACTTTATATTCtaaaaaattatttaataaacaaaaaataaaaattaataaataaagtaaaCT
>AB026592.1;tax=d:Eukarya,p:Arthropoda,c:Insecta,o:Hemiptera,f:Gerridae,g:Limnoporus,s:Limnoporus esakii
AGTTAATCTTATAATCAAAAATTCTGGATCAAAAATACATAAATTAATGAAAAGAAATATTAAAAGTTAAATAAATTTTAATGTCACCCCAACAAAACTTTATATTCtaaaaaattatttaataaacaaaaaataaaaattaataaataaagtaaaCT
>AB026591.1;tax=d:Eukarya,p:Arthropoda,c:Insecta,o:Hemiptera,f:Gerridae,g:Limnoporus,s:Limnoporus genitalis
AGTTAATCTTGTAATcaaaaattctggatcaaaaaaacataaattaatgaaaaaaaatattaaaagttaaataaaTTTTAATGTCACCCCAACAAAACTTTATATTCtaaaaaattatttaataaacaaaaaataaaaattaataaataaagtaaaCT
>AY425217.1;tax=d:Eukarya,p:Arthropoda,c:Insecta,o:Hemiptera,f:Gerridae,g:Limnoporus,s:Limnoporus genitalis
AGTTAATCTTATAATcaaaaattctggatcaaaaaaacataaattaatgaaaaaaaatattaaaagttaaataaaTTTTAATGTCACCCCAACAAAACTTTATATTCtaaaaaattatttaataaacaaaaaataaaaattaataaataaagtaaaCT
>AY425210.1;tax=d:Eukarya,p:Arthropoda,c:Insecta,o:Hemiptera,f:Gerridae,g:Limnoporus,s:Limnoporus notabilis
AGTTAATCTTGTAATcaaaaattctggatcaaaaaaacataaattaatgaaaaaaaatattaaaagttaaataaaTTTTAATGTCACCCCAACAAAACTTTATATTCtaaaaaattatttaataaacaaaaaataaaaattaataaataaagtaaaCT
>AY425214.1;tax=d:Eukarya,p:Arthropoda,c:Insecta,o:Hemiptera,f:Gerridae,g:Gerris,s:Gerris pingreensis
AGTTAATCTTATAATCAAAAATTCTGGATCAAAAAAACATAAATTAATGAATTTAAATATTAAAAGTTTAATAAATTTTAATGTCACCCCAACAAAACTTTATATTCTAAAAAATTGTTTAATTAACAAAAAACAGTAATTTATAAATAAAGTAAACT
>EU871174.1;tax=d:Eukarya,p:Arthropoda,c:Insecta,o:Hemiptera,f:Veliidae,g:Microvelia,s:Microvelia torquata
agtttactttttctagtaaagttaaattttagtttatatattttttttataaattaaaagttttgttggggtgacattaaaatttatttaacttttagttattatttcattaatttatgttttattGATCCAAATTATTTTGATTATAAGATTAACT
>EU871170.1;tax=d:Eukarya,p:Arthropoda,c:Insecta,o:Hemiptera,f:Veliidae,g:Microvelia,s:Microvelia sp. 1 JD-2008
AGtttactatttttaaaaaattattttttttgtttttaaataaatattttttGAAGAATTAGTTTTATTGGGGTGATAATAAAATATgtttaacttttatttttatttttcataaatttatgtttttttgatccagaatttttGATTAGAAGATTAACT
>HQ335344.1;tax=d:Eukarya,p:Arthropoda,c:Insecta,o:Diptera,f:Culicidae,g:Anopheles,s:Anopheles albitarsis
ACTTAATTTTTTAATCCATAATATAGGACCTCAAACTCATAAATCAATGTAAATAACAAATAAAAGTTTATTAAATTTTAATACCACCCCAATAAAattttatcaaaaatataaattttaatattctttataatttataatttataaaaataaaGA
>MW915567.1;tax=d:Eukarya,p:Arthropoda,c:Insecta,o:Diptera,f:Culicidae,g:Anopheles,s:Anopheles albitarsis
ACTTAATTTTTTAATCCATAATATAGGATCTAAAACTCATAAATCAATGTAAATAATAAATAAAAGTTTATTAAATTTTAATACCACCCCAGTAAAattttatcaaaaatataaattttaatattctttataatttataatttataaaaataaaGA
>MZ062450.1;tax=d:Eukarya,p:Arthropoda,c:Insecta,o:Diptera,f:Culicidae,g:Anopheles,s:Anopheles albitarsis
ACTTAATTTTTTAATCCATAATATAGGATCTAAAATTCATAAATCAATGTAAATAATAAATAAAAGTTTATTAAATTTTAATACCACCCCAGTAAAattttatcaaaaatataaattttaatattctttataatttataatttataaaaataaaGA
>MZ062453.1;tax=d:Eukarya,p:Arthropoda,c:Insecta,o:Diptera,f:Culicidae,g:Anopheles,s:Anopheles albitarsis
ACTTAATTTTTTAATCCATAATATAGGATCTAAAACTCATAAATCAATGTAAACAATAAATAAAAGTTTATTAAATTTTAATACCACCCCAGTAAAattttatcaaaaatataaattttaatattctttataatttataatttataaaaataaaGA
>HQ335345.1;tax=d:Eukarya,p:Arthropoda,c:Insecta,o:Diptera,f:Culicidae,g:Anopheles,s:Anopheles oryzalimnetes
ACTTAATTTTTTAATCCATAATATAGGATCTAAAACTCATAAATCAATGTAAATAACAAATAAAAGTTTATTAAATTTTAATACCACCCCAGTAAAattttatcaaaaatataaattttaatattctttataatttataatttataaaaataaaGA
>HQ335347.1;tax=d:Eukarya,p:Arthropoda,c:Insecta,o:Diptera,f:Culicidae,g:Anopheles,s:Anopheles deaneorum
ACTTAATTTTTTAATCCATAATATAGGATCTAAAACTCATAAATCAATGTAAATAATAAATAAAAGTTTATTAAATTTTAATACCACCCCAGTAAAattttatcaaaaatataaattttaatattctttataatttataatttataaaaataaaGA
>MZ062461.1;tax=d:Eukarya,p:Arthropoda,c:Insecta,o:Diptera,f:Culicidae,g:Anopheles,s:Anopheles deaneorum
ACTTAATTTTTTAATCCATAATATAGGATCTAAACCTCATAAATCAATGTAAATAATAAATAAAAGTTTATTAAATTTTAATACCACCCCAGTAAAattttatcaaaaatataaattttaatattctttataatttataatttataaaaataaaGA
>MT588297.1;tax=d:Eukarya,p:Arthropoda,c:Insecta,o:Diptera,f:Culicidae,g:Anopheles,s:Anopheles marajoara
ACTTAATTTTTTAATCCATAATATAGGATCTAAAACTCATAAATCAATGTAAATAATAAATAAAAGTTTATTAAATTTTAATACCACCCCAGTAAAattttatcaaaaatataaattttaatattctttataatttataatttataaaaataaaGA
>MW770891.1;tax=d:Eukarya,p:Arthropoda,c:Insecta,o:Diptera,f:Chironomidae,g:Chironomus,s:Chironomus flaviplumus
ACTTAATTTTTAAATCCAAAATATCAGGATCTCTATATTAACTATTATTAAAAAAATTCTATAAAGAGTTAAATTAATCTTTAAATCACCCCAATTaaataactaacaaataaaatttataatattctaaaaaaattatataagttattattataaaGC
>FJ606783.1;tax=d:Eukarya,p:Arthropoda,c:Insecta,o:Ephemeroptera,f:Siphlonuridae,g:Siphlonurus,s:Siphlonurus immanis
ACTTGGTCCTATAATCATTAATAACGGATCGTAAAATCACTCATCAGTGTAAATATTTTAAAAAAGTTTATTTATTTTCCTGTCACCCCAACAAAATAATTTCATCAATAATAAAACTTATACTATATTTCATATTAACTAAATTATTAAGC
>DQ202299.1;tax=d:Eukarya,p:Arthropoda,c:Insecta,o:Diptera,f:Culicidae,g:Anopheles,s:Anopheles annularis
TCtttatttttataaattataatttataaagaattataaaaattatattttaaataaaattttactggggtggtattaaaattaaattaacttttattattttattacattaatttatGAATAAAAGATCCTGTTATATGGATTAAAAATTTAAGT
>JX219734.1;tax=d:Eukarya,p:Arthropoda,c:Insecta,o:Diptera,f:Culicidae,g:Anopheles,s:Anopheles hinesorum
ACTTAATTTTATAATCCATAATACAGGATCTTaaattcataaatcaatgtaaaaaataaataaaagttttttaaattttaataccaccccagtaaaattttatttaaaatataaattttaaaattctttataatttataatttataaaaataaaGA
>JX219735.1;tax=d:Eukarya,p:Arthropoda,c:Insecta,o:Diptera,f:Culicidae,g:Anopheles,s:Anopheles farauti No. 4
ACTTAATTTTATAATCCATAATACAGGGTCTTAAACTCATAAATCAATGTAAAAATAAAATAAAagttttttaaattttaataccaccccagtaaaattttatttaaaatataaattttaatattctttataatttataatttataaaaataaaGA
>JX219736.1;tax=d:Eukarya,p:Arthropoda,c:Insecta,o:Diptera,f:Culicidae,g:Anopheles,s:Anopheles farauti No. 4
ACTTAATTTTATAATCCATAATACAGGATCTTAAACTCATAAATCAATGTAAAAATAAAATAAAagttttttaaattttaataccaccccagtaaaattttatttaaaatataaattttaatattctttataatttataatttataaaaataaaGA
>FJ443030.1;tax=d:Eukarya,p:Arthropoda,c:Insecta,o:Ephemeroptera,f:Ephemerellidae,g:Dannella,s:Dannella provonshai
TCTTTATAAATAGAGTTTATTATTTTAAGAATCTTTTAAAATCCTAAGTTTATATTTATTTAGTTGGGGTGATTTAAATATACAAAAACTATTTTTAATTATTTCATCTCTTGATGTATAAAAGATCCATAAATAATGATAGTAAGATTAAGA
>AY749756.1;tax=d:Eukarya,p:Arthropoda,c:Insecta,o:Ephemeroptera,f:Ephemerellidae,g:Drunella,s:Drunella doddsii
ACTTTATAAAGTAGCGTTGAGCTTTTAGGATAAGTTTTGCTTATATTTCGCTTTATTACGTTGGGGTGATGGGGTAATAAATTAACTTATCTTAAATAATACACAATAAGTGGGTATAGGATCCATAAATAATGAATAAAAAATTAAGT
>FJ443034.1;tax=d:Eukarya,p:Arthropoda,c:Insecta,o:Ephemeroptera,f:Ephemerellidae,g:Drunella,s:Drunella spinifera
ACTTTATAAGCCAAAGTCAAGCTTTTAGGATATTATTTCGTTTGAACTTAAAGCTTATTACGTTGGGGTGATGGGGTAATAAATTAACTTACTTTAAATAGAACATTATAAATGAGTGAGGGATCCATAAATAATGAATAAAAAATTAAGT
>FJ443037.1;tax=d:Eukarya,p:Arthropoda,c:Insecta,o:Ephemeroptera,f:Ephemerellidae,g:Drunella,s:Drunella tuberculata
ACTTTATAAAGTGAGGCCATGTTTTTAGGAGATGTTTTGCTTGTGTAAAAGCTTTATTGTGTTGGGGTGATAGGGTAATAAATGAACTTATTTTAACAAGAACATGGTAGTTGAATGAAGGATCCATATATAATGAATAAAAGATTAAGT
>FJ443043.1;tax=d:Eukarya,p:Arthropoda,c:Insecta,o:Ephemeroptera,f:Ephemerellidae,g:Eurylophella,s:Eurylophella verisimilis
TCTTTATATATCTTATATTAAAGTTTTTAGGAAAGTTTTAAGGTTTAAAATAAATTTTATTGGGTTGGGGTGATTAAAATATAAAATAACTATTTTATAGCATAACACTAATGTGTGGTGATAAGATCCATAAGAATGAAAATTAAATTAAG
>MK642302.1;tax=d:Eukarya,p:Arthropoda,c:Insecta,o:Ephemeroptera,f:Heptageniidae,g:Maccaffertium,s:Maccaffertium mediopunctatum
ACTTAGTCTTTTAATCATTAAAAATGGATCAATCAAATCACTCAGTCGTGTTTTACGTAAAGAAGAGTTTATCCTATCTTCTCGTCACCCCAACGAAACACTCCCTCCACAAAAATTAACTCCTGCTAAACGAATTAAGATAGAGAAAAGTGTAAAGC
>MK642303.1;tax=d:Eukarya,p:Arthropoda,c:Insecta,o:Ephemeroptera,f:Heptageniidae,g:Maccaffertium,s:Maccaffertium mediopunctatum
ACTTAGTCTTTTAATCATTAAAAATGGATCAATTAAATCACTCATCTGTGGTTTGTTTAAAGAAGAGTTTATCCTATCTTCTCGTCACCCCAACGAAACACTCCCTCCACAAAATTTGACTCCTACTAAACGAATTGAGATACAGGAAAGTGTAAAGC
>MK642304.1;tax=d:Eukarya,p:Arthropoda,c:Insecta,o:Ephemeroptera,f:Heptageniidae,g:Maccaffertium,s:Maccaffertium vicarium
TAACTTAGTCTTTTAATCATTAAAAATGGATCAATTAAATCACTCATTAGTGGTTTATTTAAAGAAGAGTTTCTTCTATCTTCTCGTCACCCCAACGAAACACTCCCCACACAAAAATTAACTCCTACTAAACGAATTAAGATCTAGGAAAGTGTAAAGC
>FJ443045.1;tax=d:Eukarya,p:Arthropoda,c:Insecta,o:Ephemeroptera,f:Ephemerellidae,g:Serratella,s:Serratella serrata
ACTTTATAAGGTATAAGTTAATTTTTTAGAAGTTTGATAAAGTTTTATTTAGGTCTTATTCTGTTGGGGTGATGGGGTAATAAAATAACTTACCTTAAATATAACATAAATACATGATTAAAAGAACCATTTGTGATGATTATAAGATTAAGT
>JX514519.1;tax=d:Eukarya,p:Arthropoda,c:Malacostraca,o:Decapoda,f:Cambaridae,g:Cambarus,s:Cambarus hubrichti
ACTTTATATTGAGAAGTGATGGGTATATTTGTTTAAAGATTATTACTTTAAAGTATTTGGTTGGGGTGACAAGAATAGAATAGAAAGTTACTGttttttttttttACAATGATATTTGAGTTGGTGATCCTAAAAGGGATTGAAGATTAAGT
>AF235988.1;tax=d:Eukarya,p:Arthropoda,c:Malacostraca,o:Decapoda,f:Cambaridae,g:Cambarus,s:Cambarus maculatus
ACTTTATATTGAGAGGTGAGAGGTAATTTTGTTTAAAAGTTATTGCTTTAAAGTATTTGGTTGGGGCGACAAGGATACAAGGTAAAGTAACTGttttttttttCTACAATAATGTTTGAGTGAATGATCCTAAGATGGATTAAAAGATTAAGT
>AY853624.1;tax=d:Eukarya,p:Arthropoda,c:Malacostraca,o:Decapoda,f:Cambaridae,g:Orconectes,s:Orconectes australis
ACTTAATCTTTAATCCACTTTAGGATCATCCACTCAAACATTATTGTAATaaaaaaaaaaCAGTTACTTTCCCTTCTATCTTTGTCGCCCCAACCAAATACTTTAAAATAATAACCCTTAAACAAAACATACCTATCACTTTTTAATATAAAGT
>AY853625.1;tax=d:Eukarya,p:Arthropoda,c:Malacostraca,o:Decapoda,f:Cambaridae,g:Orconectes,s:Orconectes australis
ACTTAATCTTTAATCCACTTTAGGATCATCCACTCAAACATTATTGTAATaaaaaaaaaaCAGTTACTTTCCCTTCTATTTTTGTCGCCCCAACCAAATACTTTAAAATAATAACCCTTAAACAAAATATACCTATCACTTTTTAATATAAAGT
>AY853626.1;tax=d:Eukarya,p:Arthropoda,c:Malacostraca,o:Decapoda,f:Cambaridae,g:Orconectes,s:Orconectes australis
ACTTAATCTTTAATCCACTTTAGGATCATCCACTCAAACATTATTGTAATaaaaaaaaaaCAGTTACTTTCCCTTCTATTTTGGTCGCCCCAACCAAATACTTTAAAATAATAACCCTTAAACAAAATATACCTATCACTTTTTAATATAAAGT
>AY853627.1;tax=d:Eukarya,p:Arthropoda,c:Malacostraca,o:Decapoda,f:Cambaridae,g:Orconectes,s:Orconectes australis
ACTTAATCTTTAATCCACTTTAGGATCATCCACTCAAACATTATTGTAATaaaaaaaaaaCAGTTACTTTCCCTTCTATTTTTGTCGCCCCAACCAAATACTTTAAAATAATAACCCTTAAACAAAATATACCTATCACTTTTTAATATAATGT
>AY853660.1;tax=d:Eukarya,p:Arthropoda,c:Malacostraca,o:Decapoda,f:Cambaridae,g:Orconectes,s:Orconectes australis
ACTTAATCTTTAATCCACTTTAGGATCATCCACTCAAACATTATTGTAATaaaaaaaaaaCAGTTACTTTCCCTTCTATTTTTGTCGCCCCAACCAAATACTTTAAAATAATAACCCTTAAACAAAACACACTCATCACTTTTTAATATAAAGT
>AY853620.1;tax=d:Eukarya,p:Arthropoda,c:Malacostraca,o:Decapoda,f:Cambaridae,g:Orconectes,s:Orconectes australis
ACTTAATCTTTAATCCACTTTAGGATCATCCACTCAAACATTATTGTAATaaaaaaaaaCAGTTACTTTCCCTTCTATTTTTGTCGCCCCAACCAAATACTTTAAAATAATAACCCTTAAACAAAACATACCTATCACTTTTTAATATAAAGT
>AY853628.1;tax=d:Eukarya,p:Arthropoda,c:Malacostraca,o:Decapoda,f:Cambaridae,g:Orconectes,s:Orconectes australis
ACTTAATCTTTAATCCTCTTTAGGATCATCCACTCAAACATTATTGTAATaaaaaaaaaCAGTTACTTTCCCTTCTATTTTTGTCGCCCCAACCAAATACTTTAAAATAATAACCCTTAAACAAAACATGCCTATCACTTTTTAATATAAAGT
>AY853629.1;tax=d:Eukarya,p:Arthropoda,c:Malacostraca,o:Decapoda,f:Cambaridae,g:Orconectes,s:Orconectes australis
ACTTAATCTTTAATCCACTTTAGGATCATCCACTCAAACATTATTGTAATaaaaaaaaaCAGTTACTTTCCCTTCTATTTTTGTCGCCCCAACCAAATACTTTAAAATAATAACCCTTAAACAAAACATGCCTATCACTTTTTAATATAAAGT
>AY853632.1;tax=d:Eukarya,p:Arthropoda,c:Malacostraca,o:Decapoda,f:Cambaridae,g:Orconectes,s:Orconectes australis
ACTTAATCTTTAATCCACTTTAGGATCATCCACTCAAACATTATTGTAATaaaaaaaaaCAGTTACTTTCTCTTCTATTTCTGTCGCCCCAACCAAATACTTTAAAATAATAACCCTTAAACAAAACATACCCATCACTTTTTAATATAAAGT
>AY853633.1;tax=d:Eukarya,p:Arthropoda,c:Malacostraca,o:Decapoda,f:Cambaridae,g:Orconectes,s:Orconectes australis
ACTTAATCTTTAATCCACTTTAGGATCATCTACTCAAACATTATTGTAATaaaaaaaaaCAGTTACTTTCCTTTCTATTTCTGTCGCCCCAACCAAATACTTTAAAATAATAACCCTTAAACAAAACATACCCATCACTTTTTAATATAAAGT
>AY853639.1;tax=d:Eukarya,p:Arthropoda,c:Malacostraca,o:Decapoda,f:Cambaridae,g:Orconectes,s:Orconectes australis
ACTTAATCTTTAATCCACTTCAGGCTCATCCACTCAAACATTATTGTAATaaaaaaaaaaCAGTTACTTTCCCTTCTATTTTTGTCGCCCCAACCAAATACTTAAAATAATAACCCTTAAACAAAACATACCCATCACTTTTTAATATAAAGT
>AY853640.1;tax=d:Eukarya,p:Arthropoda,c:Malacostraca,o:Decapoda,f:Cambaridae,g:Orconectes,s:Orconectes australis
ACTTAATCTTTAATCCACTTCAGGATCATCCACTCAAACATTATTGTAATaaaaaaaaaCAGTTACTTTCCCTTCTATTTTTGTCGCCCCAACCAAATACTTTAAAATAATAACCCTTAAACAAAACATACCCATCACTTTTTAATATAAAGT
>AY853643.1;tax=d:Eukarya,p:Arthropoda,c:Malacostraca,o:Decapoda,f:Cambaridae,g:Orconectes,s:Orconectes australis
ACTTAATCTTTAATCCACTTTAGGATCATCCACTCAAACATTATTGTAATaaaaaaaaaCAGTTACTTTCCCTTCTATTTTTGTCGCCCCAACCAAATACTTTAAAATAATAACCCTTAAACAAAACATACCCACCACTTTTTAATATAAAGT
>AY853645.1;tax=d:Eukarya,p:Arthropoda,c:Malacostraca,o:Decapoda,f:Cambaridae,g:Orconectes,s:Orconectes australis
ACTTAATCTTTAATCCACTTCAGGATCATCCACTCAAACATTATTGTAATaaaaaaaaaCAGTTACTTTCCCTTCTATTTTTGTCGCCCCAACCAAATACTTTAAAATAATAACCCTTAAACAAAACATACCCACCACTTTTTAGTATAAAGT
>AY853647.1;tax=d:Eukarya,p:Arthropoda,c:Malacostraca,o:Decapoda,f:Cambaridae,g:Orconectes,s:Orconectes australis
ACTTAATCTTTAATCCACTTCAGGATCATCTACTCAAACATTATTGTAATaaaaaaaaaCAGTTACTTTCCCTTCTATTTTTGTCGCCCCAACCAAATACTTTAAAATAATAACCCTTAAACAAAACATACCCACCACTTTTTAGTATAAAGT
>AY853648.1;tax=d:Eukarya,p:Arthropoda,c:Malacostraca,o:Decapoda,f:Cambaridae,g:Orconectes,s:Orconectes australis
ACTTAATCTTTAATCCACTTCAGGATCATCCACTCAAACATTATTGTAATaaaaaaaaaCAGTTACTTTCCCTTCTATTTTTGTCGCCCCAACCAAATACTTTAAAATAATAACCCTCAAACAAAACATACCCACCACTTTTTAGTATAAAGT
>AY853649.1;tax=d:Eukarya,p:Arthropoda,c:Malacostraca,o:Decapoda,f:Cambaridae,g:Orconectes,s:Orconectes australis
ACTTAATCTTTAATCCACTTTAGGATCATCCACTCAAACATTATTGTAATaaaaaaaaaCAGTTACTTTCCCTTCTATTTTTGTCGCCCCAACCAAATACTTTAAAATAATAACCCTTAAACAAAACATACCCATCACTTTTTAATATAAAGT
>AY853650.1;tax=d:Eukarya,p:Arthropoda,c:Malacostraca,o:Decapoda,f:Cambaridae,g:Orconectes,s:Orconectes australis
ACTTAATCTTTAATCCACTTTAGGATCATCCACTCAAACATTATTGTAATaaaaaaaaaCAGTTGCTTTCCCTTCTATTTTTGTCGCCCCAACCAAATACTTTAAAATAATAACCCTTAAACAAAACATACCCATCACTTTTTAATATAAAGT
>AY853651.1;tax=d:Eukarya,p:Arthropoda,c:Malacostraca,o:Decapoda,f:Cambaridae,g:Orconectes,s:Orconectes australis
ACTTAATCTTTAATCCACTTTAGGATCATCCACTCAAACATTATTGTAATaaaaaaaaaCAGTTACTTTCCCTTCTATTTTTGTCGCCCCAACCAAATACTTTAAAATAATAACCCTTAAACAAAACATACTCATCACTTTTTAATATAAAGT
>AY853652.1;tax=d:Eukarya,p:Arthropoda,c:Malacostraca,o:Decapoda,f:Cambaridae,g:Orconectes,s:Orconectes australis
ACTTAATCTTTAATCCACTTTAGGATCATCCACTCAAACATTATTGTAATaaaaaaaaaCAGTTACTTTCCCTTCTATTTTTGTCGCCCCAACCAAATACTTTAAAATAATAACCCCTAAACAAAACATACTCATCACTTTTTAATATAAAGT
>AY853653.1;tax=d:Eukarya,p:Arthropoda,c:Malacostraca,o:Decapoda,f:Cambaridae,g:Orconectes,s:Orconectes australis
ACTTAATCTTTAATCCACTTTAGGATCATCCACTCAAACATTATTGTAATaaaaaaaaaCAGTTACTTTTCCTTCTATTTTTGTCGCCCCAACCAAATACTTTAAAATAATAACCCCTAAACAAAACATACTCATCACTTTTTAATATAAAGT
>AY853654.1;tax=d:Eukarya,p:Arthropoda,c:Malacostraca,o:Decapoda,f:Cambaridae,g:Orconectes,s:Orconectes australis
ACTTAATCTTTAATCCACTTTAGGATCATCCACTCAAACATTATTGTAATaaaaaaaaaCAGTTACTTTCCCTTCTATTTTTGTCGCCCCAACCAAATACTTTAAAATAATAACCCCTAAACAAAACACACTCATCACTTTTTAATATAAAGT
>AY853659.1;tax=d:Eukarya,p:Arthropoda,c:Malacostraca,o:Decapoda,f:Cambaridae,g:Orconectes,s:Orconectes australis
ACTTAATCTTTAATCCACTTTAGGATCATCCACTCAAACATTATTGTAATaaaaaaaaaCAGTTACTTTCCCTTCTATTTTTGTCGCCCCAACCAAATACTTTAAAATAATAACCCTTAAACAAAACACACTCATCACTTTTTAATATAAAGT
>EU433912.1;tax=d:Eukarya,p:Arthropoda,c:Malacostraca,o:Decapoda,f:Cambaridae,g:Orconectes,s:Orconectes australis
ACTTTATATTAAAAAGTGATGAGTGTGTTTTGTTTAAGGGTTATTATTTTAAAGTATTTGGTTGGGGCGACAAAAATAGAAGGGAAAGTAACTGtttttttttATTACAATAATGTTTGAGTGGATGATCCTAAAGTGGATTAAAGATTAAGT
>AY853634.1;tax=d:Eukarya,p:Arthropoda,c:Malacostraca,o:Decapoda,f:Cambaridae,g:Orconectes,s:Orconectes australis
ACTTAATCTTTAATCCACTTCAGGATCATCCACTCAAACATTATTGTAATaaaaaaaaaCAGTTACTTTCCCTTCTATTTTTGTCGCCCCAACCAAATACTTAAAATAATAACCCTTAAACAAAACATACCCATCACTTTTTAATATAAAGT
>AY853637.1;tax=d:Eukarya,p:Arthropoda,c:Malacostraca,o:Decapoda,f:Cambaridae,g:Orconectes,s:Orconectes australis
ACTTAATCTTTAATCCACTTCAGGATCATCCACACAAACATTATTGTAATaaaaaaaaaCAGTTACTTTCCCTTCTATTTTTGTCGCCCCAACCAAATACTTAAAATAATAACCCTTAAACAAAACATACCCATCACTTTTTAATATAAAGT
>AF170961.1;tax=d:Eukarya,p:Arthropoda,c:Insecta,o:Odonata,f:Calopterygidae,g:Calopteryx,s:Calopteryx aequabilis
ACTTAGTctaataatcaataataatggatctaaaaatcataaattaatgtaaaataaataataaAAGTTAATTGTATATTCTTTGTCACCCCAACAaaaaagttaaattaatagctttaaaaaattaaataataatagcaataaaaataaaccttaaaGC
>EU055036.1;tax=d:Eukarya,p:Arthropoda,c:Insecta,o:Odonata,f:Calopterygidae,g:Calopteryx,s:Calopteryx aequabilis
GCtttaaggtttatttttattgctattattatttaattttttaaagctattaatttaactttttTGTTGGGGTGACAAAGAATATACAATTAACTTttattatttattttacattaatttatgatttttagatccattattattgattattaGACTAAGT
>AB127066.1;tax=d:Eukarya,p:Arthropoda,c:Insecta,o:Odonata,f:Calopterygidae,g:Calopteryx,s:Calopteryx cornelia
ACTTATtctaataatcaataataatggatctaaaaaccataaatatatgtattataaataataaAAGTTAATTATATATCTCTTGTCACCCCAACAaaaaagccaaattaataatataaaaaattaaacaataataattaataaaaataaGCCTTAAAGC
>AB707381.1;tax=d:Eukarya,p:Arthropoda,c:Insecta,o:Odonata,f:Calopterygidae,g:Calopteryx,s:Calopteryx cornelia
gctttaaggcttatttttattaattattattgtttaattttttatattattaatttggctttttTGTTGGGGTGACAAGAGATATATAATTAACTTttattatttataatacatttatttatggtttttagatccattattattgattattaGAATAAGT
>AF170958.1;tax=d:Eukarya,p:Arthropoda,c:Insecta,o:Odonata,f:Calopterygidae,g:Calopteryx,s:Calopteryx cornelia
ACTTACTCtaataatcaataataatggatctaaaaaccataaataaatgtattataaataataaAAGTTAATTATATATCTCTTGTCACCCCAACAaaaaagccaaattaataatataaaaaattaaacaataataattaataaaaataaGCCTTAAAGC
>AF170957.1;tax=d:Eukarya,p:Arthropoda,c:Insecta,o:Odonata,f:Calopterygidae,g:Calopteryx,s:Calopteryx haemorrhoidalis
ACTtaatctaataatcaataataatggatctaaaaatcataaataaatgtataataaataataaaagttaattatataTCTCTTGTCACCCCAACAaaaaagcttaaataataacctaaaaaattaaataaaaatagttaatataaataaGCCTTAAAGC
>AB127065.1;tax=d:Eukarya,p:Arthropoda,c:Insecta,o:Odonata,f:Calopterygidae,g:Calopteryx,s:Calopteryx japonica
ACTTAGTctaataatcaataataatggatctaaaaaccataaattaatgtataataaataataaAAGTTAATTATATATCTCTTGTCACCCCAACAaaaaagcccaaataatagcctaaaaaataaaataaaaacagttaatacaaataaaccttaaaGC
>AB707385.1;tax=d:Eukarya,p:Arthropoda,c:Insecta,o:Odonata,f:Calopterygidae,g:Calopteryx,s:Calopteryx japonica
GCtttaaggtttatttgtattaactgtttttattttattttttaggctattatttgggctttttTGTTGGGGTGACAAGAGATATATAATTAACTTttattatttattatacatttatttatggtttttagatccattattattgattattaGACTAAGT
>DQ287368.1;tax=d:Eukarya,p:Arthropoda,c:Insecta,o:Diptera,f:Culicidae,g:Anopheles,s:Anopheles funestus
TCtttatttttataaattatattttataaagaattataaaaattatattttaaataaaattttactggggtggtattaaaattaaattaaCTTTTATTATTTATTAACATTTATATATGAATAAAAGATCCTGTTTTATGGATTAAAAATTTAAGT
>MT917167.1;tax=d:Eukarya,p:Arthropoda,c:Insecta,o:Diptera,f:Culicidae,g:Anopheles,s:Anopheles funestus
ACTTAAATTTTTAATCCATAAAACAGGATCTTTTATTCATATATAAATGTTAATAAATAATAAAagttaatttaattttaataccaccccagtaaaattttatttaaaatataatttttataattctttataaaatataatttataaaaataaaGA
>MT917129.1;tax=d:Eukarya,p:Arthropoda,c:Insecta,o:Diptera,f:Culicidae,g:Anopheles,s:Anopheles vaneedeni
ACTTAAATTTTTAATCCATAAAACAGGATCTTTTATTCATATATAAATGTTAATAAATAATAAAagttaatttaattttaataccaccccagtaaaattttatttaaaatataatttttataattctttataaaatataatttataaaaataaaGA
>MT917134.1;tax=d:Eukarya,p:Arthropoda,c:Insecta,o:Diptera,f:Culicidae,g:Anopheles,s:Anopheles vaneedeni
ACTTAAATTTTTAATCCATAAAACAAGATCTTTTATTCATATATAAATGTTAATAAATAATAAAagttaatttaattttaataccaccccagtaaaattttatttaaaatataatttttataattctttataaaatataatttataaaaataaaGA
>MT917137.1;tax=d:Eukarya,p:Arthropoda,c:Insecta,o:Diptera,f:Culicidae,g:Anopheles,s:Anopheles vaneedeni
ACTTAAATTTTTAATCCATAAAATAGGATCTTTTATTCATATATAAATGTTAATAAATAATAAAAGTTAATTTAATTTTAACACCACCCCAGTAAAattttatttaaaatataatttttataattctttataaaatataatttataaaaataaaGA
>FN298837.1;tax=d:Eukarya,p:Arthropoda,c:Insecta,o:Coleoptera,f:Dytiscidae,g:Dytiscus,s:Dytiscus dimidiatus
TCtttatattttatttattgattttaatatagaaatttttattttttaataatgaaaatattttattggggtaataaaaagattaattaaatTCTTTTTTAAAAAATACATTAATTTATGGTTAAGTGATCCAATTTTTTTGATTATAAGATTAAGT
>FN298818.1;tax=d:Eukarya,p:Arthropoda,c:Insecta,o:Coleoptera,f:Dytiscidae,g:Rhantus,s:Rhantus alutaceus
ctttatataaattatattagttttaattaagaatattttattaattaatataatttttattttattggggtaataaaaagattaaataaattCTTTTTTTATTTAAACATTGATTTATGATTTATTGATCCAATATTTTTGATTAAAAGATTAAGT
>FN298844.1;tax=d:Eukarya,p:Arthropoda,c:Insecta,o:Coleoptera,f:Dytiscidae,g:Rhantus,s:Rhantus annectens
tttatataaattttaatagttttaattaggaatattttatttattattattatttgtattttattGGGGTAATAAAAAGATTTAAATAATTCTTTTTTTATTTAAACATTAATTTATGATTAAATGATCCAATAATTTTGATTAAAAGATTAA
>FN298848.1;tax=d:Eukarya,p:Arthropoda,c:Insecta,o:Coleoptera,f:Dytiscidae,g:Rhantus,s:Rhantus annectens
tttatataaattttaatagttttaattaggaatattttatttattattattatttgtattttattGGGGTAATAAAAAGATTCAAATAATTCTTTTTTTATTTAAACATTAATTTATGATTAAATGATCCAATAATTTTGATTAAAAGATTAA
>FN298834.1;tax=d:Eukarya,p:Arthropoda,c:Insecta,o:Coleoptera,f:Dytiscidae,g:Rhantus,s:Rhantus bistriatus
tttatataaattttaataattttaattaagaatattttatttattattattatttatattttattGGGGTAATAAAAAGATTAAATTAATTCTTTTTTTATTTAAACATTAATTTATGATTAAATGATCCAATTTTTTTGATTAAAAGATTAA
>FN298851.1;tax=d:Eukarya,p:Arthropoda,c:Insecta,o:Coleoptera,f:Dytiscidae,g:Rhantus,s:Rhantus bula
tttatataaattttaatagttttaattaagaatattttatttattattattatttatattttattGGGGtaataaaaagatttaattaattctttttttatttaaacattaatttatgattaattGATCCAATATTTTTGATTAAAAGATTAA
>FN298824.1;tax=d:Eukarya,p:Arthropoda,c:Insecta,o:Coleoptera,f:Dytiscidae,g:Rhantus,s:Rhantus cheesmanae
tttatataaattttaatagttttaattaggaatattttatttattattattatttgtattttattGGGGTAATAAAAAGATTTAAATAATTCTTTTTTTATTTAAACATTAATTTATGATTAAATGATCCAATAATTTTGATTAAAAGATTAA
>FN298833.1;tax=d:Eukarya,p:Arthropoda,c:Insecta,o:Coleoptera,f:Dytiscidae,g:Rhantus,s:Rhantus consputus
TCtttatataaattttaataattttaattaagaatattttatttattattattatttatattttattGGGGTAATAAAAAGATTGAATTAATTCTTTTTTTATTTAAACATTGATTTATGATTAAATGATCCAATATTTTTGATTAAAAGATTAAGT
>FN298821.1;tax=d:Eukarya,p:Arthropoda,c:Insecta,o:Coleoptera,f:Dytiscidae,g:Rhantus,s:Rhantus englundi
tttatataaattttaatagttttaattaagaatattttatttattattattatttgtattttattGGGGTAATAAAAAGATTTAAATAATTCTTTTTTTATTTAAACATTAATTTATGATTAAATGATCCAATAATTTTGATTAAAAGATTAA
>FN298831.1;tax=d:Eukarya,p:Arthropoda,c:Insecta,o:Coleoptera,f:Dytiscidae,g:Rhantus,s:Rhantus exsoletus
CtttatataaattttaataattttaattaagaatattttatttattattattatttatattttattGGGGTAATAAAAAGATTAAATTAATTCTTTTTTTATTTAAACATTGATTTATGATTAAGTGATCCAATATTTTTGATTAAAAGATTAAGT
>FN298850.1;tax=d:Eukarya,p:Arthropoda,c:Insecta,o:Coleoptera,f:Dytiscidae,g:Rhantus,s:Rhantus kini
tttatataaattttaatagttttaattaagaatattttatttattattattatttatattttattGGGGtaataaaaagatttaattaattctttttttatttaaacattaatttatgattaattGATCCAATATTTTTGATTAAAAGATTAA
>FN298832.1;tax=d:Eukarya,p:Arthropoda,c:Insecta,o:Coleoptera,f:Dytiscidae,g:Rhantus,s:Rhantus latitans
tttatataaattttaataattttaattaggaatattttatttattattattatttatattttattGGGGTAATAAAAAGATTAAATTAATTCTTTTTTTATTTAAACATTAATTTATGATTAAATGATCCAATATTTTTGATTAAAAGATTAA
>FN298812.1;tax=d:Eukarya,p:Arthropoda,c:Insecta,o:Coleoptera,f:Dytiscidae,g:Rhantus,s:Rhantus monteithi
CtttatataaattattatgattttagttaagaattattaatttattattataatttatattttattGGGGTAATAGAAAGATTTATAAAATTCTTTTTTTATTTAAACATTGATTTATGAATTATTGATCCAATATTTTTGATTAAAAGATTAAGT
>FN298819.1;tax=d:Eukarya,p:Arthropoda,c:Insecta,o:Coleoptera,f:Dytiscidae,g:Rhantus,s:Rhantus novaecaledoniae
tttatataaattttaatagttttaattaagaatattttatttattattattatttatattttattGGGGTAATAAAAAGATTAAAATAATTCTTTTTTTATTTAAACATTAATTTATGATTAAATGATCCAATAGTTTTGATTAAAAGATTAA
>FN298811.1;tax=d:Eukarya,p:Arthropoda,c:Insecta,o:Coleoptera,f:Dytiscidae,g:Rhantus,s:Rhantus poellerbauerae
CtttatataaattattataattttagttaagaattattaatttattattataatttatattttattggggtaatagaaagatttatttaattCTTTTTTTATTTAAACATTGATTTATGAATTATTGATCCAATATTTTTGATTAAAAGATTAAGT
>FN298827.1;tax=d:Eukarya,p:Arthropoda,c:Insecta,o:Coleoptera,f:Dytiscidae,g:Rhantus,s:Rhantus pseudopacificus
tttataaaaattataataattttaattaagaatattttatttattattataatttttattttattGGGGTAATAAAAAGATTTAAAGAATTCTTTTTTTATTTAAACATTAATTTATGGTTAAGCGATCCAATATTTTTGATTAAAAGATTAA
>FN298813.1;tax=d:Eukarya,p:Arthropoda,c:Insecta,o:Coleoptera,f:Dytiscidae,g:Rhantus,s:Rhantus supranubicus
tttatataaattttaatagttttaattaagaatattttatttattattattatttatattttattGGGGTAATAAAAAGATTAAAATAATTCTTTTTTTATTTAAACATTAATTTATGATTAAATGATCCAATAATTTTGATTAAAAGATTAA
>FN298840.1;tax=d:Eukarya,p:Arthropoda,c:Insecta,o:Coleoptera,f:Dytiscidae,g:Rhantus,s:Rhantus suturellus
tttatataaattttaataattttaattaagaatatcttatttattattattatttatattttattGGGGTAATAAAAAGATTAAATTAATTCTTTTTTTATTTAAACATTAATTTATGAATAAATGATCCAATATTATTGATTAAAAGATTAA
>FN298849.1;tax=d:Eukarya,p:Arthropoda,c:Insecta,o:Coleoptera,f:Dytiscidae,g:Rhantus,s:Rhantus vitiensis
tttatataaattttaatagttttaattaagaatattttatttattattattatttatattttattGGGGtaataaaaagatttaattaattctttttttatttaaacattaatttatgattaattGATCCAATATTTTTGATTAAAAGATTAA
>FN298838.1;tax=d:Eukarya,p:Arthropoda,c:Insecta,o:Coleoptera,f:Dytiscidae,g:Rhantus,s:Rhantus wallisi
tttatataaattttaataattttaattaagaatattttatttattattattatttatattttattGGGGTAATAAAAAGATTAAAATAATTCTTTTTTTATTTAAACATTAATTTATGATTAAATGATCCAATAATTTTGATTAAAAGATTAA
>FN298822.1;tax=d:Eukarya,p:Arthropoda,c:Insecta,o:Coleoptera,f:Dytiscidae,g:Rhantus,s:Rhantus ovalis
CtttatataaattttaatgattttaattaagaatattttatttattattattatttatattttattGGGGTAATAAAAAGATTAAAATAATTCTTTTTTTATTTAAACATTAGTTTATGATTAAATGATCCAATAATTTTGATTAAAAGATTAAGT
>FN298816.1;tax=d:Eukarya,p:Arthropoda,c:Insecta,o:Coleoptera,f:Dytiscidae,g:Rhantus,s:Rhantus pederzanii
tttatataaattttaatagttttaattaagaatattttatttattattattatttatattttattGGGGTAATAAAAAGATTAAATTAATTCTTTTTTTATTTAAACATTAATTTATGATTAAATGATCCAATATTTTTGATTATAAGATTAAGTTACCTTAGGGATAACA
>FN298841.1;tax=d:Eukarya,p:Arthropoda,c:Insecta,o:Coleoptera,f:Dytiscidae,g:Rhantus,s:Rhantus sikkimensis
CtttatataaattttaatgattttaattaagaatattttatttattattattatttatattttattGGGGTAATAAAAAGATTAAAATAATTCTTTTTTTATTTAAACATTAGTTTATGATTAAGTGATCCAATAATTTTGATTAAAAGATTAAGT
>FN298839.1;tax=d:Eukarya,p:Arthropoda,c:Insecta,o:Coleoptera,f:Dytiscidae,g:Rhantus,s:Rhantus sp. Samoa
TTAAGAATATTTTATTTATTATTAATGTTTGTATTTTATTGGGGTAATAAAAAGATTAAATTAATTCTTTTTTGTTTAAACATTGATTTATGATTAATTGATCCAATATTTTTGATTAAAAGATTAAGTTACCTTAGGGATAA
>FJ808170.1;tax=d:Eukarya,p:Arthropoda,c:Insecta,o:Diptera,f:Empididae,g:Hemerodromia,s:Hemerodromia sp. SNK-2009
TctttataattttatttataataattataaaaaatattaaaattattataaataggtttattttATTGGGGTGAtattaaaatttaattaacttataattattattttacatttatttatGAATATAAATGATCCATAGTTTATGATTAAAAATTTAAGT
>AF266089.1;tax=d:Eukarya,p:Arthropoda,c:Insecta,o:Odonata,f:Aeshnidae,g:Aeshna,s:Aeshna isoceles
ACGCTGTTATCCCTAAGGTAACTTAATCTAACAATCAATAAGATTGGATCTAATACTCATATATCAATGTAAATAAAATAAAAAAGTTTATTATATATTTTTGTCACCCCAACAAAATATTTTCTACTaataataaaataataattacctaaaataaattaatagtaaaaatataaaGC
>EU477649.1;tax=d:Eukarya,p:Arthropoda,c:Insecta,o:Odonata,f:Aeshnidae,g:Aeshna,s:Aeshna isoceles
GCtttatatttttactattaatttattttaggtaattattattttattattaGTAGAAAATATTTTGTTGGGGTGACAAAAATATATAATAAACTTTTTTATTTTATTTACATTGATATATGAGTATTAGATCCAATCTTATTGATTGTTAGATTAAGTTACCTTAGGGATAACAGCGT
>AB707902.1;tax=d:Eukarya,p:Arthropoda,c:Insecta,o:Odonata,f:Cordulegastridae,g:Cordulegaster,s:Cordulegaster insignis
GCtttatatttaattatctaataaatttttgttataattattatttattatttaataaaatattTTGTTGGGGTGACAAAAATATATAATTAACTTTTTTATTTATATAACATTGATATATGAAAATTAGATCCAGTTTTACTGATTGTTAGAATAAGT
>KC878732.1;tax=d:Eukarya,p:Arthropoda,c:Insecta,o:Odonata,f:Coenagrionidae,g:Ischnura,s:Ischnura pumilio
ACTTAATCTATTGATCAAAATTTCTGGATCCAAAAATCATAAATTAATGTTTATATTATAATAAAAGTTAAATATATATTTATTGTCACCCCAACAAAACAATTTTACAAGTATAAGTAAATCATATTACTAAATAATTATAAAAATAAAACTGTTAAGC
>MT678050.1;tax=d:Eukarya,p:Arthropoda,c:Insecta,o:Odonata,f:Coenagrionidae,g:Ischnura,s:Ischnura pumilio
GCTTAACAGTTTTATTTTTATAATTATTTAGTAATATGATTTACTTATACTTGTAAAATTGTTTTGTTGGGGTGACAATAAATATATATTTAACTTTTATTATAATATAAACATTAATTTATGATTTTTGGATCCAGAAATTTTGATCAATAGATTAAGT
>AB707360.1;tax=d:Eukarya,p:Arthropoda,c:Insecta,o:Odonata,f:Lestidae,g:Lestes,s:Lestes japonicus
GCTTTATAATATACTTATTGATCATAttttgttttatttttttGGTTATTTGGCTTATTATTCTGTTGGGGTGACAAAAATATATAATTAACTTTTTTATTTATACTACATTAATTTATGGTTTATAGGATCCATTTTTAGTGATTGTTAGACTAAGT
>AB707937.1;tax=d:Eukarya,p:Arthropoda,c:Insecta,o:Odonata,f:Macromiidae,g:Macromia,s:Macromia callisto
GctttatatttaaatgattatttatttaatattatttataattatttgtttaaatattttGTTGGGGTGACAAAAATATATAATTAACTTTTTTATTATAAAGTACATTGATTTATGAATATTAGATCCATTATTATTGATTGATAGATTAAGT
>MT410835.1;tax=d:Eukarya,p:Arthropoda,c:Insecta,o:Odonata,f:Gomphidae,g:Ophiogomphus,s:Ophiogomphus cecilia
ACTTAATCTAACAATCAGTAAAACTGGATCTAAAATTCATAAATCAATGTTATGTAAATAAAAAAGTTAATTATATATTTTTGTCACCCCAACaaaataaacaaaataataaataaatataatccaacaaaaatttaaataaaaataTTTGTTTATAAAGC
>AB707969.1;tax=d:Eukarya,p:Arthropoda,c:Insecta,o:Odonata,f:Corduliidae,g:Somatochlora,s:Somatochlora arctica
GCtttatattaactattttagttatgaatatataatttttaattaaatattattattttGTTGGGGTGACAGAAAAATAAAACTAACTTTTTTATTTATTTTACATTAATTTATGGTTATTTGATCCATTATTATTGATTATTAGATTAAGT
>FJ372633.1;tax=d:Eukarya,p:Arthropoda,c:Insecta,o:Hemiptera,f:Gerridae,g:Gerris,s:Gerris sp. YT-2009
AGTTAACtttatttattaatttttattttttgttaattaaataattttttaGAATATAAAGTTTTGTTGGGGTGACATTGaaatttatttaacttttaatatttttgttcattaatttatgtttttttGATCCAAAATTTTTGATTATAAGATTAACT
>FJ372637.1;tax=d:Eukarya,p:Arthropoda,c:Insecta,o:Hemiptera,f:Nepidae,g:Ranatra,s:Ranatra chinensis
ttatttttttaataatttggtttttatttattataaatcgagattatattttGTTGGGGAGACAGGAAAatttttttaactttttttatttaatttcattgatttatgtttttttgatccatttttAATGATTAAAAGATTA
>FJ443035.1;tax=d:Eukarya,p:Arthropoda,c:Insecta,o:Ephemeroptera,f:Ephemerellidae,g:Drunella,s:Drunella ishiyamana
ACTTTATAAAGTAACATCAAGCTTTTAGAAAATGTTTTGCTTGTCTATAATCTTTATTACGTTGGGGTGATGGGGTAATAAATTAACTTATCTTAATAGAAACATGATCAGTGAGTGAAGGATCCATAAATAATGAATAAAAAATTAAGT
>FJ443036.1;tax=d:Eukarya,p:Arthropoda,c:Insecta,o:Ephemeroptera,f:Ephemerellidae,g:Drunella,s:Drunella trispina
ACTTTATAAAGTGGCATCAGGCTTTTAGTAAAGTGTTTTGCTTGTATTTAAGCTTTATTACGTTGGGGTGATGGGGTAATAAACAAACTTATTTTGAATTAAACATCATGAATGAATACAGGATCCATAAATAATGAATAAAAAATTAAGT
>FJ443039.1;tax=d:Eukarya,p:Arthropoda,c:Insecta,o:Ephemeroptera,f:Ephemerellidae,g:Ephemerella,s:Ephemerella atagosana
ACTTTATAAAGTAAGGTAAAGCTTTTAGAAGATGATTTAGTTTATATTTTATCTTTATTATGTTGGGGTGACAGGGTAATAAATTAACTTATCTTAAATATAACACGATAAGTGATTAAAGGATCCATAAATAATGATTAAAAAATTAAGT
>FJ619802.1;tax=d:Eukarya,p:Arthropoda,c:Malacostraca,o:Decapoda,f:Cambaridae,g:Procambarus,s:Procambarus alleni
ACtttatatttataatatagtagttagttttatttaataatattatattaaagtatttGGTTGGGGTGACAAGGATATAATATAAAATAACTGTCttttttttttACAGTAATATTTGGTTTAATGATCCTAGAAGGGATTAAAAGATTAAGTTACTTTAGGGATAACAGCGT
>AY749762.1;tax=d:Eukarya,p:Arthropoda,c:Insecta,o:Ephemeroptera,f:Heptageniidae,g:Heptagenia,s:Heptagenia sp. BYU IGCEP018
GCTTTATATTTATCTTAGCTTTAGCTTATTTAGTAGGAGTATAGTTTTGTTAAGGAAATATTTCGTTGGGGTGACGGGAAGATAAAATAAACTCTTCTTAACAGGAAACATCAATATATGATTTAATTGATCCATTATTAATGATTAAAAGACTAAGT
>GQ118286.1;tax=d:Eukarya,p:Arthropoda,c:Insecta,o:Ephemeroptera,f:Ephemeridae,g:Hexagenia,s:Hexagenia sp. BYU IGCEP003
GCTTGACAAGGAGTCCTAAAAATTATTTAGCAGTATGTAAATTTTTATGTATAACTTGTTTTGTTGGGGTGACAGGAAAATAAAGAAACTTTTCTTAATTTAAATCACTGATGAGTGAATAGTAGATCCATTAATAATGATTATAAAATTAAGTTACCTTAGGGA
>AY749769.1;tax=d:Eukarya,p:Arthropoda,c:Insecta,o:Ephemeroptera,f:Heptageniidae,g:Stenonema,s:Stenonema sp. BYU IGCEP026
GCTTTACACTTTCCTGTATCTCAATTCGTTTAGTAGGAGTTAATTTTTGTGGAGGGAGTGTTTCGTTGGGGTGACGAGAAGATAGAAGAAACTCTTCTTTAAATAAGACACAACTAAGTGATTAATTGATCCATTTTTAATGATTAAAAGACTAAGT
>JX173251.1;tax=d:Eukarya,p:Arthropoda,c:Insecta,o:Odonata,f:Coenagrionidae,g:Argia,s:Argia barretti
GCTTTACATTAGATNNTTTTTAATATNNTTCTTGGTTATATATTTNTAATTTTannnnnnaTTTATNCTATTGTTTTGTTGGGGTGACAATAAANATATAATTAACTTTNNTTANTATGATTTACATTAATTTATGNATTATTTGATCCATTATTATTGATCATTAGATTAAGTTACCTTAGGGATAACAGCGT
>JX121146.1;tax=d:Eukarya,p:Arthropoda,c:Insecta,o:Odonata,f:Coenagrionidae,g:Argia,s:Argia calida
GCtttacattagattttttagtgttttttggttaaatattttaattttaACTTATCTATTGTTTTGTTGGGGTGACAATAAAATATAATTAACTTTTTATTTTGTTTACATTAATTTATGGCTATTTGATCCATTATTATTGATCGTTAGATTAAGTTACCTTAGGGATAACAGCGT
>JX121171.1;tax=d:Eukarya,p:Arthropoda,c:Insecta,o:Odonata,f:Coenagrionidae,g:Argia,s:Argia chelata
gctttacattaaattttttaatatcttttagttgataatttgattttgatttatttactgttttGTTGGGGTGACAATAAAATATAACTAACTTTTTACATAATTTACATTAATATATGTATTACTGATCCAATATTATTGATCATTAGATTAAGTTACCTTAGGGATAACAGCGT
>JX121174.1;tax=d:Eukarya,p:Arthropoda,c:Insecta,o:Odonata,f:Coenagrionidae,g:Argia,s:Argia claussenii
gctttacattgtattttttaacattttttagctaaatattttaattttaattaatttaatgtttTGTTGGGGTGACAATAAAATATAATGAACTTTTTATATAACTTACATTTATTTATGTTTATTTGATCCAATTTTATTGATCATTAGATTAAGTTACCTTAGGGATAACAGCGT
>JX121160.1;tax=d:Eukarya,p:Arthropoda,c:Insecta,o:Odonata,f:Coenagrionidae,g:Argia,s:Argia concinna
GctttacattggattttttaatattttttagttacatatttttattttaatttatctattgtttTGTTGGGGTGACAATAAAATATAATTAACTTTTTATATAATATACATTGATTTATGATTGTTTGATCCATTATTATTGATCATTAGATTAAGTTACCTTAGGGATAACAGCGT
>JX121175.1;tax=d:Eukarya,p:Arthropoda,c:Insecta,o:Odonata,f:Coenagrionidae,g:Argia,s:Argia croceipennis
GctttacattatattttttaacattttctagttaaataatttaattttaattaatttaatgtttTGTTGGGGTGACAATAAAATATAATAAACTTTTTATATAACTTACATTTATTTATGGTTATTTGATCCAGTATTATTGATCATTAGATTAAGTTACCTTAGGGATAACAGCGT
>JX121138.1;tax=d:Eukarya,p:Arthropoda,c:Insecta,o:Odonata,f:Coenagrionidae,g:Argia,s:Argia difficilis
GCtttacattaggttttttattattttttggtttaatattttaattttaatttaTCTATTGTTTTGTTGGGGTGACAATAAAATATAATTAACTTTTTATCTCATTTACATTGATTTATGGTTATTTGATCCATTACTATTGATCATTAGATTAAGT
>JX121150.1;tax=d:Eukarya,p:Arthropoda,c:Insecta,o:Odonata,f:Coenagrionidae,g:Argia,s:Argia dives
GctttacattagattttttaatattttttggttacatgttttgattttaatttatcttttgtttTGTTGGGGTGACAATAAAATATAACTAACTTTTTATAATTTTTACATTAGTTTATGGTTATTTGATCCATTATTATTGATCATTAGATTAAGT
>JX121144.1;tax=d:Eukarya,p:Arthropoda,c:Insecta,o:Odonata,f:Coenagrionidae,g:Argia,s:Argia eliptica
GctttacattagattttttattgttttttggtttaatattttaattttaatttatctattgtttTGTTGGGGTGACAATAAAATATAATTAACTTTTTATCTCATTTACATTGGTTTATGATTATCTGATCCATTACTATTGATCATTAGATTAAGT
>JX121145.1;tax=d:Eukarya,p:Arthropoda,c:Insecta,o:Odonata,f:Coenagrionidae,g:Argia,s:Argia euphorbia
GCTTTACATTAGATTTTTTAATGACGGGTTGGTTAAATACTTTAATATTGATTTATCTATTGTTTTGTTGGGGTGACAATAAAATATAATTAACTTTTTACATAATTTACATTTATTTATGATTATTTGATCCAATATTATTGATCATTAGATTAAGTTACCTTAGGGATAACAGCGT
>JX121158.1;tax=d:Eukarya,p:Arthropoda,c:Insecta,o:Odonata,f:Coenagrionidae,g:Argia,s:Argia fraudatricula
GCTTTACATTAGGCTTTTTAATGAATTTTGGTTGGATGCTTTGTTATTAATTTATCTATTGTTTTGTTGGGGTGACAATAAAATATAATTAACTTTTTACATAATTTACATTTATTTATGATTATTTGATCCAGTATTATTGATCATTAGATTAAGT
>JX121156.1;tax=d:Eukarya,p:Arthropoda,c:Insecta,o:Odonata,f:Coenagrionidae,g:Argia,s:Argia fumigata
GCTTTACATTAGATTTTTTAATGACGGGTTGGTTAAATACTTTAATATTGATTTATCTATTGTTTTGTTGGGGTGACAATAAAATATAATTAACTTTTTACATAATTTACATTTATTTATGATTATTTGATCCAATATTATTGATCATTAGATTAAGTTACCTTAGGGATAACAGCGT
>JX121141.1;tax=d:Eukarya,p:Arthropoda,c:Insecta,o:Odonata,f:Coenagrionidae,g:Argia,s:Argia gaumeri
GCTTTACATTAAATTTTTTGATTAAGTTTGGGTAAATGAATTGTTTTTGGTTTATTTAATGTTTTGTTGGGGTGACAATAAAATATAATTAACTTTTTATATTGTTTACATTAATTTATGTTTATTTGATCCATTATTATTGATCATTAGATTAAGT
>JX121165.1;tax=d:Eukarya,p:Arthropoda,c:Insecta,o:Odonata,f:Coenagrionidae,g:Argia,s:Argia gerhardi
gctttacaataagttttttgatattttttagttaaataacttaattttgatttatttattgtttTGTTGGGGTGACAATAGAATATAAATAACTTCTTATATAATTTACATTAATTTATGATTAAATGATCCATTATTATTGATCATTAGATTAAGTTACCTTAGGGATAACAGCGT
>JX121157.1;tax=d:Eukarya,p:Arthropoda,c:Insecta,o:Odonata,f:Coenagrionidae,g:Argia,s:Argia hamulata
GCTTTACATTAGATTTTTAATGATGGGTTGGTTAAATGGACTAGTATTGATTTATCTATTGTTTTGTTGGGGTGACAATAAAATATAATTAACTTTTTACATAGTTTACATTTATTTATGATTATTTGATCCAATATTATTGATCATTAGATTAAGT
>JX121154.1;tax=d:Eukarya,p:Arthropoda,c:Insecta,o:Odonata,f:Coenagrionidae,g:Argia,s:Argia harknessi
GCtttacattagattttttaatatttcttggttatatattttaattttaatttatctattgtttTGTTGGGGTGACAATAAAATATAATTAACTTTTTATATTATTTACATTAATTTATGATTATTTGATCCATTATTATTGATCAGTAGATTAAGTTACCTTAGGGATAACAGCGT
>JX121147.1;tax=d:Eukarya,p:Arthropoda,c:Insecta,o:Odonata,f:Coenagrionidae,g:Argia,s:Argia herberti
GCtttacattagattttttagtattttttgggttgatattttaattttaGCTTATCTATTGTTTTGTTGGGGTGACAATAAAATATAATTAACTTTTTATGTTGCTTACATTCATTTATGGTTATTTGATCCATTATTATTGATCATTAGATTAAGTTACCTTAGGGATAACAGCGT
>JX121167.1;tax=d:Eukarya,p:Arthropoda,c:Insecta,o:Odonata,f:Coenagrionidae,g:Argia,s:Argia huanacina
GCtttacattaatttttttgatattttttggaggataatttatttttgatttatttaatgttttGTTGGGGTGACAATAAAATATAATTAACTTTTTATATAATTTACATTTATTTATGATTAATTGATCCATTATTATTGATCATTAGATTAAGTTACCTTAGGGATAACAGCGT
>JX121162.1;tax=d:Eukarya,p:Arthropoda,c:Insecta,o:Odonata,f:Coenagrionidae,g:Argia,s:Argia indicatrix
GCTTTACATGGGattttttattattttttggtttaatattttaattttaatttATCTGTTGTTTTGTTGGGGTGACAATAAAATATAATTAACTTTTTATCTCATTTACATTGGTTTATGATTATTTGATCCATTACTATTGATCATTAGATTAAGT
>JX121161.1;tax=d:Eukarya,p:Arthropoda,c:Insecta,o:Odonata,f:Coenagrionidae,g:Argia,s:Argia insipida
GctttacattagattttttaatattttttggttatatgttttaattttaatttatctattgtttTGTTGGGGTGACAATAAAATATAATTAACTTTTTATATTATTTACATTAATTTATGATTATTTGATCCATTATTATTGATCAATAGATTAAGTTACCTTAGGGATAACAGCGT
>JX121151.1;tax=d:Eukarya,p:Arthropoda,c:Insecta,o:Odonata,f:Coenagrionidae,g:Argia,s:Argia jocosa
GctttacattagattttttaatattttttggttacatgttttgattttaatttatctattgtttTGTTGGGGTGACAATAAAATATAACTAACTTTTTATAATTTTTACATTAGTTTATGGTTATTTGATCCATTATTATTGATCATTAGATTAAGT
>JX121155.1;tax=d:Eukarya,p:Arthropoda,c:Insecta,o:Odonata,f:Coenagrionidae,g:Argia,s:Argia joergenseni
GctttacattagattttttaatattttttggttacatgttttgattttaatttatctgttgtttTGTTGGGGTGACAATAAAATATAACTAACTTTTTATAATTTTTACATTAGTTTATGGTTATTTGATCCATTATTATTGATCATTAGATTAAGT
>JX121178.1;tax=d:Eukarya,p:Arthropoda,c:Insecta,o:Odonata,f:Coenagrionidae,g:Argia,s:Argia jujuya
GctttacaataagttttttgatattttttggtttaataaattaattttgatttatttattGTTCTGTTGGGGTGACAATAAAATATAATTAACTTTTTATATAATTTACATTAATTTATGGTTAAATGATCCATTATTATTGATCAATAGATTAAGT
>JX121164.1;tax=d:Eukarya,p:Arthropoda,c:Insecta,o:Odonata,f:Coenagrionidae,g:Argia,s:Argia kokama
gctttacaataagttttttgatattttttagttaaataacttaattttgatttatttattgtttTGTTGGGGTGACAATAGAATATAAATAACTTCTTATATAATTTACATTAATTTATGATTAAATGATCCATTATTATTGATCATTAGATTAAGTTACCTTAGGGATAACAGCGT
>JX121139.1;tax=d:Eukarya,p:Arthropoda,c:Insecta,o:Odonata,f:Coenagrionidae,g:Argia,s:Argia lilacina
GCtttacattaatttttttgataatttttgggggataatttatttttgatttatttaatgttttGTTGGGGTGACAATAAAATATGACTAACTTTTTATATAATTTACATTTATTTATGGTTAATTGATCCATTATTATTGATCATTAGATTAAGTTACCTTAGGGATAACAGCGT
>JX121142.1;tax=d:Eukarya,p:Arthropoda,c:Insecta,o:Odonata,f:Coenagrionidae,g:Argia,s:Argia medullaris
GCtttacattagattttttaatattttttagttaataatttaattttgatttatctattgttttGTTGGGGTGACAATAAAATATAATTAACTTTTTATATAATTTACATTAATTTATGTATGGTTGATCCAATACTATTGATCATTAGATTAAGTTACCTTAGGGATAACAGCGT
>JX121172.1;tax=d:Eukarya,p:Arthropoda,c:Insecta,o:Odonata,f:Coenagrionidae,g:Argia,s:Argia modesta
GCTTTACATTAGATTTTTTGGTACTTCCTAGTTGCATACTTTGATATTAATTTATTTAATGTTTTGTTGGGGTGACAATAAAATATAATAAACTTTTTACATTGTTTACATTTATTTATGATTATTTGATCCAGTATTATTGATCATTAGATTAAGTTACCTTAGGGATAACAGCGT
>KF369627.1;tax=d:Eukarya,p:Arthropoda,c:Insecta,o:Odonata,f:Coenagrionidae,g:Argia,s:Argia oculata
GctttacattagattttttattgttttttggtttaatattttaattttaatttatctattgtttTGTTGGGGTGACAATAAAATATAATTAACTTTTTATCTCATTTACATTGGTTTATGATTATCTGATCCATTACTATTGATCATTAGATTAAGT
>JX121148.1;tax=d:Eukarya,p:Arthropoda,c:Insecta,o:Odonata,f:Coenagrionidae,g:Argia,s:Argia orichalcea
gctttacattagattttttaatattttttggttgcatgttttaattttaatttatctattgtttTGTTGGGGTGACAATAAAATATAATTAACTTTTTATATTGTTTACATTGATTTATGATTATTTGATCCATTATTATTGATCATTAGATTAAGT
>JX121159.1;tax=d:Eukarya,p:Arthropoda,c:Insecta,o:Odonata,f:Coenagrionidae,g:Argia,s:Argia reclusa
GCTTTACATTAAATTTTTTGATGTTTTCTAGCTTTATACTTTGATATTAATTTATTTAATGTTTTGTTGGGGTGACAATAAAATATAATAAACTTTTTATATAGTTTACATTTATTTATGATTATTTGATCCAGTATTATTGATCATTAGATTAAGTTACCTTAGGGATAACAGCGT
>JX121176.1;tax=d:Eukarya,p:Arthropoda,c:Insecta,o:Odonata,f:Coenagrionidae,g:Argia,s:Argia tamoyo
GCtttacattatgttttttaatattttttggttaaatattttaatattaattaatttaGTGTTTTGTTGGGGTGACAATAAGATATAATAAACTCTTTATATAGTATACATTTATTTATGTTTATTTGATCCAATATTATTGATCATTAGATTAAGTTACCTTAGGGATAACAGCGT
>JX121177.1;tax=d:Eukarya,p:Arthropoda,c:Insecta,o:Odonata,f:Coenagrionidae,g:Argia,s:Argia tarascana
GCtttacatttaattttttaattctttttagttaataatttagttttgatttattcactgttttGTTGGGGTGACAATAAAATATAATTAACTTTTTACATAATTTACATTGATCTATGTAAATTTGATCCAATAGTATTGATCATTAGATTAAGTTACCTTAGGGATAACAGCGT
>JX121143.1;tax=d:Eukarya,p:Arthropoda,c:Insecta,o:Odonata,f:Coenagrionidae,g:Argia,s:Argia variabilis
gctttacattagattttttaatatttattagttaataatttaattttgatttatctattgttttGTTGGGGTGACAATAAAATATAATTAACTTTTTATATAATTTACATTAATTTATGTACAGTTGATCCGATATTATTGATCATTAGATTAAGTTACCTTAGGGATAACAGCGT
>JX121168.1;tax=d:Eukarya,p:Arthropoda,c:Insecta,o:Odonata,f:Coenagrionidae,g:Argia,s:Argia variegata
GCTTTACATTAAACTTTTCAATATTTTTTGGGTTTATAATTAAATTTTGATTTATTTACTGTTTTGTTGGGGTGACAATAAAATATAATTAACTTTTTATTTGATTTACATTAATTTATGCATAATTGATCCAGTATTATTGATCATTAGATTAAGTTACCTTAGGGATAACAGCGT
>JX127828.1;tax=d:Eukarya,p:Arthropoda,c:Malacostraca,o:Decapoda,f:Cambaridae,g:Procambarus,s:Procambarus bouvieri
TTTATATCTAGAAGTAGTAGTTAATTTTATTTAAGTGTACTATTTTAAGATATTTGGTTGGGGTGACCAGGATAAAATATAAAATAACTGTCttttttttCTACAATGATTTTTGGGCTTATGATCCTAAAAAGGATTAAAGATTAAGTTACTTTAGGGATAA
>HQ381492.1;tax=d:Eukarya,p:Arthropoda,c:Insecta,o:Coleoptera,f:Dytiscidae,g:Hydaticus,s:Hydaticus sobrinus
ctttatattaaatttattaattttaatatagaattatttctttattaataatattaatattttaTTGGGGTAATAAAAAGATTAAAATAATTCTTTTTGAAAATTTTCATTAATTTATGTTTATTTGATCCAATTTTTTTGATTAGAAGATTAAGT
>GQ502451.1;tax=d:Eukarya,p:Arthropoda,c:Insecta,o:Ephemeroptera,f:Caenidae,g:Caenis,s:Caenis pycnacantha
ACTTAATCTTATAATCCATAATAAAGGATCATTCAACCAAAAATAATTGTTATTAAAAGAAAAGTTTCCTATTTTCTCATCACCCCAATGTAACCAAATAAATACTTAAGTTAACTACACCTAAAGACTTAAATAATCAGTTGGTAAAGC
>GQ866015.1;tax=d:Eukarya,p:Arthropoda,c:Insecta,o:Diptera,f:Simuliidae,g:Simulium,s:Simulium yuphae
GCtttatataatttatatttaatttattaagattttttaaatttaactattgtattatattttGTTGGGGTGACAATAAAATTTATAAAACTTTTATTTTTAATTGACATTTATTTATGAATATATGATCCAGTTTTATTGATTATAAATTTAAGTTACCTTAGGGATAACAGCGT
>GU073040.1;tax=d:Eukarya,p:Arthropoda,c:Insecta,o:Diptera,f:Simuliidae,g:Simulium,s:Simulium crenobium
GCtttatataattaatatttaaattattaagatttttaawatttaattattaaattatattttGTTGGGGTGACAATAAAATTAATAAAACTTTTATTTTTAATTAACATTGATTTATGAGTAAATGATCCAGTTTTATTGATTATAAATTTAAGT
>GU073042.1;tax=d:Eukarya,p:Arthropoda,c:Insecta,o:Diptera,f:Simuliidae,g:Simulium,s:Simulium juxtacrenobium
GCtttatataattaatatttaaattattaagatttttaawatttaattattaaattatattttGTTGGGGTGACAATAAAATTAATAAAACTTTTATTTTTAATTAACATTGATTTATGAGTAAATGATCCAGTTTTATTGATTATAAATTTAAGT
>GU073032.1;tax=d:Eukarya,p:Arthropoda,c:Insecta,o:Diptera,f:Simuliidae,g:Simulium,s:Simulium costatum
GCtttatataattaatatttaaattattaagatttttaaaatttaattattaaattatattttGTTGGGGTGACAATAAAATTAATAAAACTTTTATTTTTAATTAACATTGATTTATGAATAAATGATCCAGTTTTATTGATTATAAATTTAAGT
>MT410846.1;tax=d:Eukarya,p:Arthropoda,c:Insecta,o:Diptera,f:Simuliidae,g:Simulium,s:Simulium costatum
GCtttatataattaatatttaaattattaagatttttaaaatttaattattatattatattttGTTGGGGTGACAATAAAATTAATAAAACTTTTATTTTTAATTAACATTGATTTATGAGTAAATGATCCAGTTTTATTGATTATAAATTTAAGT
>KJ701506.1;tax=d:Eukarya,p:Arthropoda,c:Insecta,o:Diptera,f:Culicidae,g:Anopheles,s:Anopheles cruzii
ACTTAATTTTTTAATCCATAAAACAGGATCTTAGTTTCATAAATCAATGTAAAAAATAAATAAAAGtttattaaattttaatatcaccccaataaaattttattaaaaataaaaatttttaaattctttataatttataatttataaaaataaaGA
>JX219741.1;tax=d:Eukarya,p:Arthropoda,c:Insecta,o:Diptera,f:Culicidae,g:Anopheles,s:Anopheles farauti
ACTTAATTTTATAATCCATAATACAGGATCTTaaattcataaatcaatgtaaaaaataaataaaagttttttaaattttaataccaccccagtaaaattttatctaaaatataaattttaaaattctttataatctataatttataaaaataaaGA
>GU176339.1;tax=d:Eukarya,p:Arthropoda,c:Insecta,o:Coleoptera,f:Hydrophilidae,g:Tropisternus,s:Tropisternus sp. BYU-CO166
ATTTACTCTTTTAATCAAAATAATTGGATCAATTAAACATAAATTAATGTAAAAAATAAAGAAAAGTTAAATTAATTTTCTAATCACCCCAATCAAAtaaataaacaactttaaaaaatttaattcttaaaaacaaaaaatcattttaatttattaaaC
>AB535134.1;tax=d:Eukarya,p:Arthropoda,c:Insecta,o:Diptera,f:Simuliidae,g:Simulium,s:Simulium charlesi
GCtttatataataaatatttaaattattaagatttatcaaatttaatttttgtattatattttGTTGGGGTGACAATAAAATTTATAAAACTTTTATTTTTATTTAACATTAATTTATGGTTACATGATCCAGTTTTATTGATTATAAATTTAAGT
>AB535132.1;tax=d:Eukarya,p:Arthropoda,c:Insecta,o:Diptera,f:Simuliidae,g:Simulium,s:Simulium novemarticulatum
gctttatataataattatttaaattattaagatttattaaatttaacttttgtgttatattttGTTGGGGTGACAATAAAATTTATAAAACTTTTATTTTTATTTAACATTAATTTATGATTACATGATCCAGTTTTATTGATTATAAATTTAAGTTACCTTAGGGATAACAGCGT
>AF037176.1;tax=d:Eukarya,p:Arthropoda,c:Insecta,o:Odonata,f:Libellulidae,g:Libellula,s:Libellula auripennis
ACTTAATCTAATGATCAATAGTAATGGATCTAATATTCATAAATCAATGTTATGTAGATAAAAAAGTTAAATATATATTTTTGTCACCCCAACAAAACACAAAGaaatataaaaatattaatatataaatatttaaataaaattatgtaaaGA
>AF037180.1;tax=d:Eukarya,p:Arthropoda,c:Insecta,o:Odonata,f:Libellulidae,g:Libellula,s:Libellula pulchella
ACTTAATCTAATAATCAATAATAATGGATCTAATATTCATAAATCAATGTTATGCAAATAAAAAAGTTAAATATATATTTTTGTCACCCCAACAAAACACaaaagaatataaaaatattaatatataaatatttaaataaaGTTATGTAAAGA
>EF631551.1;tax=d:Eukarya,p:Arthropoda,c:Insecta,o:Odonata,f:Libellulidae,g:Libellula,s:Libellula pulchella
TTACATAACTATTTAAATATTTATATATTAATATTTTTATATTCTTTTGTGTTTTGTTGGGGTGACAAAAATAATATTTAACTTTTATTTACATAACATTGATTTATGAATATTAGATCCATTACTATTGATTATTAGACTAAGT
>MT920425.1;tax=d:Eukarya,p:Arthropoda,c:Insecta,o:Diptera,f:Simuliidae,g:Simulium,s:Simulium equinum
ACTTAATTTTATAATCAATAAAACTGGATCATTTATTCATAAATTAATGTATAATAAAAATAAAAGTTTTATTAATTTTATTGTCACCCCAACAAAatataaataaataacttaatttaaaaaatcttaataatttaaatattaattatataaaGC
>AF034472.1;tax=d:Eukarya,p:Arthropoda,c:Insecta,o:Diptera,f:Culicidae,g:Aedes,s:Aedes w-albus
tctttatttttgttagttataaattaaaaagaataattaaatttataatttaataaaaaattttactggggtggtattaaaatttaataaacttttATTATTTATTTACATTATATATGAATATTTGATCCAGTTTTATTGATTAAAAAATTAAGT
>EF593019.1;tax=d:Eukarya,p:Arthropoda,c:Insecta,o:Diptera,f:Culicidae,g:Culex,s:Culex bitaeniorhynchus
TctttatttttttttattataaattaaaaagaattttaaaatttataatttaataaaaaattttattggggtgatattaaaatttaagaaacttttAAAATTTATTAACATTAATATATGAATAAATGATCCAGTTTTATTGATTAAAAAATTAAGTTACCTTAGGGATAACAGCGT
>AF034474.1;tax=d:Eukarya,p:Arthropoda,c:Insecta,o:Diptera,f:Culicidae,g:Culex,s:Culex bitaeniorhynchus
TctttatttttcttaattataaattaaaaagaattttaaaatttataatttaataaaaaattttattggggtgatattaaaatttaaaaaaCTTTTAAAATTTATTAACATTAATATATGAATAAATGATCAATTTTATTGATTAAAAAATTAAGTTACCTTAGGGATAACAGCGT
>MT917164.1;tax=d:Eukarya,p:Arthropoda,c:Insecta,o:Diptera,f:Culicidae,g:Anopheles,s:Anopheles rivulorum
ACTTAAATTTTTAATCCATAAAACAGGATCTTTAATTCATATATAAATGTAAATAATTAATAAAAgttaatttaattttaataccaccccagtaaaattttatttaaaatataatttttaaaattctttataaattataatttataaaaataaaGA
>AF037175.1;tax=d:Eukarya,p:Arthropoda,c:Insecta,o:Odonata,f:Libellulidae,g:Libellula,s:Libellula axilena
ACTTAGTCTAATAATCAATAATAATGGATCTAATATTCATAAATCAATGTTATGTAGATAAAAAAGTTAAATATATATTTTTGTCACCCCAACAAAACACAAAGaaatataaaaatattaatatataaatatttaaataaaattatgtaaaGA
>AF037182.1;tax=d:Eukarya,p:Arthropoda,c:Insecta,o:Odonata,f:Libellulidae,g:Libellula,s:Libellula comanche
ACTTAGTCTAATAATCAATAATAATGGATCTAATATTCATAAATCAATGTTATCTAAATAAAAAAGTTAAATATATATTTTTGTCACCCCAACAAAACACAAAGaaatataaaaatattaatatataaatatttaaataaaattatgtaaaGA
>AF037183.1;tax=d:Eukarya,p:Arthropoda,c:Insecta,o:Odonata,f:Libellulidae,g:Libellula,s:Libellula croceipennis
ACTTAGtctaataatcaataataatggatctaatattcataaatcaatgttaaataaataaaaaAGTTAATTATATATTTTTGTCACCCCAACaaaacataaaaaaatataaaaatattcatatataacagtttatattatattatGTAAAGA
>AF037179.1;tax=d:Eukarya,p:Arthropoda,c:Insecta,o:Odonata,f:Libellulidae,g:Libellula,s:Libellula incesta
ACTTAATCTAATAATCAATAGTAATGGATCTAATATTCATAAATCAATGTTATGTAGATAAAAAAGTTAAATATATATTTTTGTCACCCCAACAAAACACAAAGaaatataaaaatattaatatataaatatttaaataaaattatgtaaaGA
>AF037174.1;tax=d:Eukarya,p:Arthropoda,c:Insecta,o:Odonata,f:Libellulidae,g:Libellula,s:Libellula jesseana
ACTTAATCTAATAATCAATAGTAATGGATCTAATATTCATAAATCAATGTTATGTAGATAAAAAAGTTAAATATATATTTTTGTCACCCCAACAAAACACAAAGaaatataaaaatattaatatataaatatttaaataaaattatgtaaaGA
>AF037178.1;tax=d:Eukarya,p:Arthropoda,c:Insecta,o:Odonata,f:Libellulidae,g:Libellula,s:Libellula luctuosa
ACTTAATCTAATAATCAATAGTAATGGATCTAATATTCATAAATCAATGTTATGTAAATAAAAAAgttaaatatatatttttgtcaccccaacaaaacacaaatatatataaaaatattaatatataaatatttaaataaaattatGTAAAGA
>EF631507.1;tax=d:Eukarya,p:Arthropoda,c:Insecta,o:Odonata,f:Libellulidae,g:Libellula,s:Libellula luctuosa
TctttacataattttatttaaatatttatatattaatatttttatatatctttgtgttttGTTGGGGTGACAAAAATATATATTTAACTTTTTTATCTACATAACATTGATTTATGAATATTAGATCCATTACTATTGATTACTAGACTAAGT
>AB708041.1;tax=d:Eukarya,p:Arthropoda,c:Insecta,o:Odonata,f:Libellulidae,g:Libellula,s:Libellula quadrimaculata
TCTTTACATGAAATTACTTAAATATTTATATAttaatatttttaggtttttttgtgttttgttggggtgacaaaaatatatatttaacttttttatTTACATAACATTAATTTATGAATATTAGATCCATTATTATTGATTATTAGACTAAGT
>AF037173.1;tax=d:Eukarya,p:Arthropoda,c:Insecta,o:Odonata,f:Libellulidae,g:Libellula,s:Libellula quadrimaculata
ACTTAGTCTAATAATCAATAATAATGGATCTAATATTCATAAATCAATGTTATGTAAATAAAAAAGTTAAATATATATTTTTGTCACCCCAACAGAACACAAAAAAACCTAAAAATATTGATATATAAATATTTAAATAATTTCATGAAAAGA
>DQ021418.1;tax=d:Eukarya,p:Arthropoda,c:Insecta,o:Odonata,f:Libellulidae,g:Libellula,s:Libellula quadrimaculata
TCTTTACATGAAATTATTTAAATATTTATATATCAATATTTTTAGGTTTTTTTGTGTTCTGTTGGGGTGACAAAAATATATATTTAACTTTTTTATTTACATAACATTAATTTATGAATATTAGATCCATTATTATTGATTATTAGACTAAGT
>EF631589.1;tax=d:Eukarya,p:Arthropoda,c:Insecta,o:Odonata,f:Libellulidae,g:Libellula,s:Libellula quadrimaculata
TCTTTACATGAAATTATTTAAATATTTATATATCAATATTTTTAGGTTTTTTTGTGTTCTGTTGGGGTGACAAAAATATATACTTAACTTTTTTATTTACATAACATTAATTTATGAATATTAGATCCATTATTATTGATTATTAGACTAAGT
>MT584123.1;tax=d:Eukarya,p:Arthropoda,c:Insecta,o:Odonata,f:Libellulidae,g:Libellula,s:Libellula quadrimaculata
ACTTAGtctaataatcaataataatggatctaatattcataaatcaatgttaaataaataaaaaAGTTATATTTATATTTTTGTCACCCCAACAAAACACAAATTAATATAAAATAATAATATAAAACCATTTAAACAAATTTATGTAAAGA
>AF037181.1;tax=d:Eukarya,p:Arthropoda,c:Insecta,o:Odonata,f:Libellulidae,g:Libellula,s:Libellula saturata
ACTTAGTCTAATAATCAATAATAATGGATCTAATATTCATAAATCAATGTAATTTAAATAAAAAAGTTAATTATATATTTTTGTCACCCCAACAAAacataaaaaagtataaaaatattaatatataaatatttataaaattttatgtaaaGA
>EF640401.1;tax=d:Eukarya,p:Arthropoda,c:Insecta,o:Odonata,f:Libellulidae,g:Libellula,s:Libellula saturata
TctttacataaaattttataaatatttatatattaatatttttatacttttttatgttttGTTGGGGTGACAAAAATATATAATTAACTTTTTTATTTAAATTACATTGATTTATGAATATTAGATCCATTATTATTGATTATTAGACTAAGT
>AF037171.1;tax=d:Eukarya,p:Arthropoda,c:Insecta,o:Odonata,f:Libellulidae,g:Libellula,s:Libellula semifasciata
ACTTAGTCTAATAATCAATAATAATGGATCTAATATTCATATATCAATGTTATATAAATAAAAAAGTTAAATATATATTTTTGTCACCCCAACAAAACACGAAATAAACCTAAAAATAAGGATATATAAATATTTAAGTAATTTCGTGTAAAGA
>AF037172.1;tax=d:Eukarya,p:Arthropoda,c:Insecta,o:Odonata,f:Libellulidae,g:Libellula,s:Libellula vibrans
ACTTAAGCTAGTAATCAATAATAATGGATCTAATATTCATAAATCAATGTTATGTAGATAAAAAAGTTAAATATATATTTTTGTCACCCCAACAAAACACAAAGaaatataaaaatattaatatataaatatttaaataaaattatgtaaaGA
>EF631512.1;tax=d:Eukarya,p:Arthropoda,c:Insecta,o:Odonata,f:Libellulidae,g:Pachydiplax,s:Pachydiplax longipennis
TCTTTATATAATATCAATATAATATTATTATATCAATGAATTTTGTTGGTTTTGTATTTAGTTGGGGTGACAAAAATATATAATTAACTTTTTTATAATTTAAACATTGATTTATGAATATTAGATCCATTACTATTGATCATTAGACTAAGT
>AF037184.1;tax=d:Eukarya,p:Arthropoda,c:Insecta,o:Odonata,f:Libellulidae,g:Plathemis,s:Plathemis lydia
ActtaatctaataatcaataataatggatctaatattcataaatcaatgtaaaataaataaaaaAGTTAATTTTATATTCTTGTCACCCCAAcaaaatacaaattaatataaatataataatatataaataattatattaagatatataaAGA
>EF631552.1;tax=d:Eukarya,p:Arthropoda,c:Insecta,o:Odonata,f:Libellulidae,g:Plathemis,s:Plathemis lydia
ctttatataacttaatataattatttatatattattatatttatattaatttgtattttGNTGGGGTGACAAGAATAAAAATTAACTTTTTTATTTATTTTACATTGATTTATGAATACTAGATCCATTATTATTGATTATTAGATTAAGT
>AF037185.1;tax=d:Eukarya,p:Arthropoda,c:Insecta,o:Odonata,f:Libellulidae,g:Plathemis,s:Plathemis subornata
ActtaatctaataatcaataataatggatctaatattcataaatcaatgtaaaataaataaaaaAGTTAATTTTATATTCTTGTCACCCCAAcaaaatacaaattaatataaatataataatatataaataattatattaagatatataaAGA
>EF640406.1;tax=d:Eukarya,p:Arthropoda,c:Insecta,o:Odonata,f:Libellulidae,g:Plathemis,s:Plathemis subornata
TctttatatgaattaatataattatttatatattattatatttatattaatttgtattttGTTGGGGTGACAAAAATATAAAATTAACTTTTTTATttattttacattgatttatgaatattagatccattattattgattattagattaAGT
>LC589117.1;tax=d:Eukarya,p:Arthropoda,c:Insecta,o:Ephemeroptera,f:Heptageniidae,g:Epeorus,s:Epeorus napaeus
TCTTTATATTGAAACTCTTTAACCACTTTAGAAGGATTAAGGTTTAATGGTTAAAATATTTTGTTGGGGTGACAGGAAGATAAATAAAACTATTTTTAATATTTAAAACATTGATGTATGATTATATGATCCGTAATAACGATTAAAAGACTAAGT
>AY431935.1;tax=d:Eukarya,p:Arthropoda,c:Insecta,o:Diptera,f:Culicidae,g:Aedes,s:Aedes aegypti
TctttatttttgttaattataaattaaaaagaataattaaatttatattttaataaaaaattttactggggtggtattaaaatttaaaaaacttttatttttaatttacattaatttatgaatatttGATCCAGTTATATTGATTAAAAAATTAAGT
>AY433327.1;tax=d:Eukarya,p:Arthropoda,c:Insecta,o:Diptera,f:Culicidae,g:Aedes,s:Aedes aegypti
ACTTAATTTTTTAATCAATATAACTGGATCAAATATTCATAAATTAATGTAAATTAAAAATAAAAgttttttaaattttaataccaccccagtaaaattttttattaaaatataaatttaattattctttttaatttataattaacaaaaataaaGA
>DQ397917.1;tax=d:Eukarya,p:Arthropoda,c:Insecta,o:Diptera,f:Culicidae,g:Aedes,s:Aedes aegypti
TctttatttttgttaattataaattaaaaagaataattaaatttatattttaataaaaaattttactggggtggtattaaaatttaaaaaaCTTTTATTTTCAATTTACATTAATTTATGAATATTTGATCCAGTTATATTGATTAAAAAATTAAGT
>DQ397921.1;tax=d:Eukarya,p:Arthropoda,c:Insecta,o:Diptera,f:Culicidae,g:Aedes,s:Aedes albopictus
TCtttattttttttaattataagttaaaaagaataattaaatttatagttttataaaaaattttACTGGGGTGGTATTAAAATTTAATTAACTTTTATTATTTGTTTACATTAATATATGTATATTTGATCCAATTTTATTGATTAAAAAATTAAGT
>MW674622.1;tax=d:Eukarya,p:Arthropoda,c:Insecta,o:Diptera,f:Culicidae,g:Anopheles,s:Anopheles gambiae
TctttatttttataaattataaattataaagaattttaaaatttatattttaaataaaattttactggggtggtattaaaattaaataaacttttATTATTTATTTACATTGATTTATGAATAAAAGATCCTGTTTTATGGATTAAAAATTTAAGT
>MT628576.1;tax=d:Eukarya,p:Arthropoda,c:Insecta,o:Diptera,f:Simuliidae,g:Simulium,s:Simulium angustipes
ACTTAATTTTATAATCAATAAAACTGGATCATTTATTCATAAATTAATGTTAAATAAAAATAAAAGTTTTATAAATTTTATTGTCACCCCAACAAAatataatttaatagttaattttaaaaaatctaaataaattaaatattaattatataaAGC
>EU283340.1;tax=d:Eukarya,p:Arthropoda,c:Insecta,o:Diptera,f:Culicidae,g:Culex,s:Culex quinquefasciatus
TctttatttttgttatttataaattaaaaagaattttaaaatttataatttaataaaaaattttattggggtgatattaaaatttaaaaaaCTTTTAAAATTTATTAACATAAATATATGAATAAATGATCCAGTTTTATTGATTAAAAATTTAAGTTACCTTAGGGATAACCAGCGT
>DQ202300.1;tax=d:Eukarya,p:Arthropoda,c:Insecta,o:Diptera,f:Culicidae,g:Culex,s:Culex quinquefasciatus
TctttatttttgttatttataaattaaaaagaattttaaaatttataatttaataaaaaattttattggggtgatattaaaatttaaaaaaCTTTTAAAATTTATTAACATAAATATATGAATAAATGATCCAGTTTTATTGATTAAAAATTTAAGTTACCTTAGGGATAACAGCGT
>EU711089.1;tax=d:Eukarya,p:Arthropoda,c:Insecta,o:Diptera,f:Culicidae,g:Culex,s:Culex quinquefasciatus
TctttatttttgttatttataaatgagaaagaattttaaaatttataatttaataaaaaattttattggggtgatattaaaatttaaaaaaCTTTTAAAATTTATTAACATAAATATATGAATAAATGATCCAGTTTTATTGATTAAAAATTTAAGTTACCTTAGGGATAACAGCGT
>EU711096.1;tax=d:Eukarya,p:Arthropoda,c:Insecta,o:Diptera,f:Culicidae,g:Culex,s:Culex quinquefasciatus
TctttatttttgttatttataaattaaaaagaattttaaaatttataatttaataaaaaattttattggggtgatattaaaatttaaaaaaCTTTTAAAATTTATTAACATAAATATATGAATAAATGATCCAGTTTTATTGATTAAAAAATTAAGTTACCTTAGGGATAACAGCGT
>HQ724617.1;tax=d:Eukarya,p:Arthropoda,c:Insecta,o:Diptera,f:Culicidae,g:Culex,s:Culex quinquefasciatus
ACGCTGTTATCCCTAAGGTAACTTAAATTTTTAATCAATAAAACTGGATCATTTATTCATATATttatgttaataaattttaaaagttttttaaattttaatatcaccccaataaaattttttattaaattataaattttaaaattctttttaatttaTAAATAACAAAAATAAAGA
>AF034469.1;tax=d:Eukarya,p:Arthropoda,c:Insecta,o:Diptera,f:Culicidae,g:Culex,s:Culex tritaeniorhynchus
TctttatttttgttatttataaattaaaaagaattttaaaatttataatttaataaaaaattttattggggtgatattaaaatttaaaaaaCTTTTAAAATTTATTAACATAAATATATGAATAAATGATCCAGTTTTATTGATTAAAAAATTAAGTTACCTTAGGGATAACAGCGT
>MW674619.1;tax=d:Eukarya,p:Arthropoda,c:Insecta,o:Diptera,f:Culicidae,g:Culex,s:Culex tritaeniorhynchus
TCtttatttttgttatttataaattaaaaagaatattaaaatttataatttaattaaaaattttattggggtgatattaaaatttaaaaaacttttaaaatataaaaacattaatatatgaataaatGATCCAGTTATATTGATTAAAAAATTAAGTTACCTTAGGGATAACAGCGT
>L13400.1;tax=d:Eukarya,p:Arthropoda,c:Insecta,o:Diptera,f:Simuliidae,g:Simulium,s:Simulium vittatum
GctttatatagttgatatttaatttattaagatttattaaatttaattattttactgtattttGTTGGGGTGACAATAAAATTTATAAAACTTTTATTATTATTTAACATTTATTTATGGTTATATGATCCAGTTTTATTGATTATAAATTTAAGTTACCTTAGGGATAACAGCGT
>L13402.1;tax=d:Eukarya,p:Arthropoda,c:Insecta,o:Diptera,f:Simuliidae,g:Simulium,s:Simulium decorum
GCtttatataatttgtattaaaattattaagattttttaaatttaattattttattatattttGTTGGGGTGACAGTAAAATTTATAAAACTTTTATTTTTATTAGCCATTTATTTATGAGTATATGATCCAGTTTTATTGATTATAAATTTAAGT
>L13412.1;tax=d:Eukarya,p:Arthropoda,c:Insecta,o:Diptera,f:Simuliidae,g:Simulium,s:Simulium venustum
GCtttatataatttgtatttaaattattcagattttttaaatttaattattttattgtattttGTTGGGGTGACAATAAAATTTATAAAACTTTTATTTTTATTGACCATTTATTTATGAGTATATGATCCAGTTTTATTGATTATAAATTTAAGT
>L13409.1;tax=d:Eukarya,p:Arthropoda,c:Insecta,o:Diptera,f:Simuliidae,g:Simulium,s:Simulium venustum
GctttatataatttatatttaaattattcagattttttaaatttaattattttattatattttgttggggtgacaataaaatttataaaacttttaTTTTTATTAACCATTTATTTATGAGTATATGATCCAGTTTTATTGATTATAAATTTAA
>L13411.1;tax=d:Eukarya,p:Arthropoda,c:Insecta,o:Diptera,f:Simuliidae,g:Simulium,s:Simulium venustum
GctttatataatttatatttaaattattcagattttttaaatttaattattttattatattttgttggggtgacaataaaatttataaaacttttaTTTTTATTAACCATCTATTTATGAGTATATGATCCAGTTTTATTGATTATAAATTTAA
>MZ382473.1;tax=d:Eukarya,p:Arthropoda,c:Insecta,o:Diptera,f:Culicidae,g:Anopheles,s:Anopheles sacharovi
ACTTAATTTTTTAATCCATAATACAGGATCTTAAATTCATAAATCAATGTTAAATATAAATAAAAGTTTATTAAATTTTAATACCACCCCAGTAAAattttatttaaaatataaatcttaaaattctttataatttataatttataaaaataaaGA
>MZ382475.1;tax=d:Eukarya,p:Arthropoda,c:Insecta,o:Diptera,f:Culicidae,g:Anopheles,s:Anopheles sacharovi
ACTTAATTTTTTAATCCATAATACAGGATCTTAAATTCATAAATCAATGTTAGATATGAATAAAAGTTTATTAAATTTTAATACCACCCCAGTAAAattttatttaaaatataaatcttaaaattctttataatttataatttataaaaataaaGA
>MZ382476.1;tax=d:Eukarya,p:Arthropoda,c:Insecta,o:Diptera,f:Culicidae,g:Anopheles,s:Anopheles sacharovi
ACTTAATTTTTTAATCCATAATACAGGATCTTAAATTCATAAATCAATGTTAGATATAAATAAAAGTTTATTAAATTTTAATACCACCCCAGTAAAattttatttaaaatataaatcttaaaattctttataatttataatttataaaaataaaGA
>MZ382491.1;tax=d:Eukarya,p:Arthropoda,c:Insecta,o:Diptera,f:Culicidae,g:Anopheles,s:Anopheles sacharovi
ACTTAATTTTTTAATCCATAATACAGGACCTTAAATTCATAAATCAATGTTAAATATAAATAAAAGTTTATTAAATTTTAATACCACCCCAGTAAAattttatttaaaatataaatcttaaaattctttataatttataatttataaaaataaaGA
>MZ382509.1;tax=d:Eukarya,p:Arthropoda,c:Insecta,o:Diptera,f:Culicidae,g:Anopheles,s:Anopheles sacharovi
ACTTAATTTTTTAATCCATAATACAGGATCTTAAATTCATAAATCAATGTTAAATATAAATAAAAGTTTATTAAATCTTAATACCACCCCAGTAAAattttatttaaaatataaatcttaaaattctttataatttataatttataaaaataaaGA
>MZ382510.1;tax=d:Eukarya,p:Arthropoda,c:Insecta,o:Diptera,f:Culicidae,g:Anopheles,s:Anopheles sacharovi
ACTTAATTTTTTAATCCATAATACAGGATCTTAAATTCATAAATCAATGTTAAATATAAATAAAAGTTTATTAAATTTTAATACCACCCCAATAAAattttatttaaaatataaatcttaaaattctttataatttataatttataaaaataaaGA
>MZ382536.1;tax=d:Eukarya,p:Arthropoda,c:Insecta,o:Diptera,f:Culicidae,g:Anopheles,s:Anopheles sacharovi
ACTTAATTTTTTAACCCATAATACAGGATCTTAAATTCATAAATCAATGTTAAATATAAATAAAAGTTTATTAAATTTTAATACCACCCCAGTAAAattttatttaaaatataaatcttaaaattctttataatttataatttataaaaataaaGA
>MZ382543.1;tax=d:Eukarya,p:Arthropoda,c:Insecta,o:Diptera,f:Culicidae,g:Anopheles,s:Anopheles sacharovi
ACTTAATTTTTTAATCCATAATACGGGATCTTAAATTCATAAATCAATGTTAAATATAAATAAAAGTTTATTAAATTTTAATACCACCCCAGTAAAattttatttaaaatataaatcttaaaattctttataatttataatttataaaaataaaGA
>DQ202298.1;tax=d:Eukarya,p:Arthropoda,c:Insecta,o:Diptera,f:Culicidae,g:Anopheles,s:Anopheles maculatus
TctttatttttataaattataatttataaagaattttaaaaattatattttaaataaaattttactggggtggtattaaaattaaattaacttttattatttatttacattaatttatGAATAAAAGATCCTTTATTATGGATTAAAAATTTAAGT
>OK458560.1;tax=d:Eukarya,p:Arthropoda,c:Insecta,o:Diptera,f:Culicidae,g:Anopheles,s:Anopheles sinensis
ACTTAATTTTTTAATCCATAATACAGGATCTTAAATTCATAAATCAATGTTAAAAATAAATTAAAGTTAATTAAATTTTAATACCACCCCAGTATAaattttatctaaatataaattttaaaattctttataatttataattttataaaataaaGA
>FN806922.1;tax=d:Eukarya,p:Arthropoda,c:Insecta,o:Diptera,f:Chironomidae,g:Micropsectra,s:Micropsectra sp. To378
GCTTTATAATATAAAATTTAATAATAAGTTAGAATATTAAATAAAttttttttttATTATTTAATTGGGGTGATTTAAAGATTTAAAAAACTCTTTAATAAGAAAAAATTCATATTTAAATGTTTTTTGATCCTTAGTATTTAAGAGTAGTAAAATAAGT
>FN806924.1;tax=d:Eukarya,p:Arthropoda,c:Insecta,o:Diptera,f:Chironomidae,g:Micropsectra,s:Micropsectra sp. To382
gctttataattttgtaattttataatttattaaaatattttaattattttttttcttgttatttaattggggtgatttaaagatttattaaactctttattttttaaattcatttttaagtggtttttgatcctaaaaatttttagattaaaaaaaTAAGT
>FN806926.1;tax=d:Eukarya,p:Arthropoda,c:Insecta,o:Diptera,f:Chironomidae,g:Micropsectra,s:Micropsectra sp. To391
GCTTTATAATAAAAAATTTAATAGTTAATTAGAATATTAAGATTAATAttttttttttATTTAATTGGGGTGATTTAAAGATTTAAAAAACTCTTTATTTTTAATTTCATTTATAAATGTTTTTTGATCCTTAAAATTTAAGAATAAAAAAATAAGT
>FN806879.1;tax=d:Eukarya,p:Arthropoda,c:Insecta,o:Diptera,f:Chironomidae,g:Micropsectra,s:Micropsectra lacustris
GCTTTATAATAAAAAAATTAGTTATTTATTAGAATATTAAAATTAttttttttttGTTATTTAATTGGGGGGATTTAAAGATTTATTAAACTCTTTAATaaaaaaaaaTCATATTTTTATGTTTTACGATCCTTATTAAATTTAAAGATTATAAAAATAAGT
>FN806880.1;tax=d:Eukarya,p:Arthropoda,c:Insecta,o:Diptera,f:Chironomidae,g:Micropsectra,s:Micropsectra lacustris
GCTTTATAATAAAAAATTTAGTTATTTATTAGAATATTAAAATTAttttttttttGTTATTTAATTGGGGTGATTTAAAGATTTATTAAACTCTTTAATaaaaaaaaaTCATATTTTTATGTTTTACGATCCTTATTAAATTTAAAGATTATAAAAATAAGT
>FN806881.1;tax=d:Eukarya,p:Arthropoda,c:Insecta,o:Diptera,f:Chironomidae,g:Micropsectra,s:Micropsectra lindrothi
GctttataatacaataatttaataatttattagaatatttaaattattttttttttattatttGATTGGGGTGATTTAAAGATTTATAAAACTCTTTATTTTTGTAATATTTCATATTTAAATGTGTTTTGATCCTTAAAATTTTAAGAATATAAAAATAAGTTACTTT
>FN806859.1;tax=d:Eukarya,p:Arthropoda,c:Insecta,o:Diptera,f:Chironomidae,g:Krenopsectra,s:Krenopsectra acuta
GCtttataatataagatttattaattaattagaattataaaattaatttttttttattatttaaTTGGGGTGATttaaagatttaaaaaactctttataaaaaaaatatcatttttaaatgttttttGATCCTTATATAATAAAGAGTAAAAAAATAAGT
>FN806921.1;tax=d:Eukarya,p:Arthropoda,c:Insecta,o:Diptera,f:Chironomidae,g:Micropsectra,s:Micropsectra sp. To350
GCTTTATAATAGAAATTTTAATAATAAATTAGAATATTAAATAAAttttttttttATTATTTAATTGGGGTGATTTAAAGATTTAAAAAACTCTTTAATAAAAAAGAATTCATATTTAAATGTTTTTTGATCCTTTTAATATTTAAGAATAATAAAATAAGT
>FN806929.1;tax=d:Eukarya,p:Arthropoda,c:Insecta,o:Diptera,f:Chironomidae,g:Parapsectra,s:Parapsectra chionophila
GCtttataatataaaatttattaatttattagaaattttaagttaattttttttttattattaAATTGGGGTGatttaaagatttaaaaaactctttaactataaatttttttcatatttttatgtattttgatcctttaatttttAAGATTATAAGAATAAGT
>FN806933.1;tax=d:Eukarya,p:Arthropoda,c:Insecta,o:Diptera,f:Chironomidae,g:Parapsectra,s:Parapsectra bumasta
GCtttataatattaaatttattaatttattagaaatttttagttaatttttttttattattaAATTGGGGTGATTTAAAGATTTAAAAAACTCtttaattttaattttttcatatttttatgtattttgatcctttattttttAAGATTATTAAAATAAGT
>FN806960.1;tax=d:Eukarya,p:Arthropoda,c:Insecta,o:Diptera,f:Chironomidae,s:Tanytarsini sp. To94
GCTTTATAAAATACTTAAATAAAAATTTTTAGAATAtttttttttttAATTAATTTTATTTAATTGGGGTGATTTTAAGATTAATTAAACTCTTAAttttttttttcatttttaaatgaattttgatctaaaattttttGATTAAAAATA
>GU812272.1;tax=d:Eukarya,p:Arthropoda,c:Insecta,o:Odonata,f:Coenagrionidae,g:Ischnura,s:Ischnura gemina x Ischnura denticollis
GCTTAACAATCtttttttttatatttatttagttaaattatttatatatatatTGAAAAAATTGTTTTGTTGGGGTGACAATAAATATATATTTAACTTTTATCATAATATAAACATTAATTTATGATTTTTGGATCCAAAAATTTTGATCAATAGATTAAGT
>AB561089.1;tax=d:Eukarya,p:Arthropoda,c:Insecta,o:Diptera,f:Simuliidae,g:Simulium,s:Simulium laoleense
GctttatatagtaattatttaagttatttagatttattaaatttaattattgaactatattttGTTGGGGTGACAATAAAATTTATAAAACTTTTATTTTTATTTAACATTAATTTATGATTAAATGATCCAGTTTTATTGATTATAAATTTAAGT
>AB561090.1;tax=d:Eukarya,p:Arthropoda,c:Insecta,o:Diptera,f:Simuliidae,g:Simulium,s:Simulium nanense
GCTTTATATAGTAACTATTTAAGTTATTCAGATTTATTAAATTTAATTATTGAGCTATATTTTGTTGGGGTGACAATAAAATTTATAAAACTTTTATTTTTATTTAACATTAATTTATGATTAAATGATCCAGTTTTATTGATTATAAATTTAAGT
>MT678046.1;tax=d:Eukarya,p:Arthropoda,c:Insecta,o:Odonata,f:Coenagrionidae,g:Ischnura,s:Ischnura posita
GCTTAACAATCttttttttatatttatttagttaaattatttatatatattGAAAAAATTGTTTTGTTGGGGTGACAATAAATATATATTTAACTTTTATCATAATATAAACATTAATTTATGATTTTTGGATCCAAAAATTTTGATCAATAGATTAAGT
>MT678048.1;tax=d:Eukarya,p:Arthropoda,c:Insecta,o:Odonata,f:Coenagrionidae,g:Ischnura,s:Ischnura posita
GCTTAACAATCttttttttatatttatttagttaaattatttatatatattGGAAAAATTGTTTTGTTGGGGTGACAATAAATATATATTTAACTTTTATCATAATATAAACATTAATTTATGATTTTTGGATCCAAAAATTTTGATCAATAGATTAAGT
>MT678049.1;tax=d:Eukarya,p:Arthropoda,c:Insecta,o:Odonata,f:Coenagrionidae,g:Ischnura,s:Ischnura posita
GCTTAACAATCttttttttatatttatttagtataattatttatatatattGAAAAAATTGTTTTGTTGGGGTGACAATAAATATATATTTAACTTTTATCATAATATAAACATTAATTTATGATTTTTGGATCCAAAAATTTTGATCAATAGATTAAGT
>HM132115.1;tax=d:Eukarya,p:Arthropoda,c:Insecta,o:Diptera,f:Tabanidae,g:Chrysops,s:Chrysops viduatus
TcttaataatttatatattttatttatatagaaaattttaaatattataattataattattttGTTGGGGTGACAATAAAATTTAGTAAACTTTTATATTTAATTTACATGAATTAATGAATAATTGATCCATTTTTAATGATTAATAAATTAAGT
>HM132112.1;tax=d:Eukarya,p:Arthropoda,c:Insecta,o:Diptera,f:Tabanidae,g:Tabanus,s:Tabanus maculicornis
TCTTGataatttatatattttatttatatagaaaatttaaaatattatatttataattattttattggggtgataataaaatttaataaacttttaTATAAATTTTACATTAATTAATGAATAATTGATCCATTATTAGTGATTAGTAAATTAAGT
>MZ041033.1;tax=d:Eukarya,p:Arthropoda,c:Insecta,o:Diptera,f:Chironomidae,g:Limnophyes,s:Limnophyes minimus
ActtaatttaataatcaaaaattttggatcaaattaaaattattatttaaataaatattattaataaaaaattaaaaaagtttattaaatttttttatcaccccaataaaatatttataaaaataaaaattaaattttaaatctttataatttttaattaAATAAAATATAAAGC
>MZ150770.1;tax=d:Eukarya,p:Arthropoda,c:Insecta,o:Diptera,f:Chironomidae,g:Chironomus,s:Chironomus kiiensis
ACTTAATTTTTAAATCCAAAATTTCAGGATCTttatattaactataattaaaaaaatataaaaagagttaaataaatctttaaaTCACCCCAATTAaataactaacaaataaaatttataatattctaataaaattatataagctattattataaAGC
>KF755230.1;tax=d:Eukarya,p:Arthropoda,c:Insecta,o:Coleoptera,f:Hydrophilidae,g:Enochrus,s:Enochrus coarctatus
ttaataatttaatatttattaattttaggtatttatatttaatagatttataattattTGATTGGGGTGATTAGAAAATTTAGATAACTTTTGTTTTATTTAAACATTAATTTATGATTAATTGATCCATTATTAGTGATTATAAGATTAA
>EU055042.1;tax=d:Eukarya,p:Arthropoda,c:Insecta,o:Odonata,f:Coenagrionidae,g:Ischnura,s:Ischnura barberi
GCTTGACAGttttgtttttatatttacttagtttattattatttatttatACTAATAAAATTGTTTTGTTGGGGTGACAATAAATATATATTTAACTTTTATCATAATATAAACATTAATTTATGATTTTTGGATCCAAAAATTTTGATCATTAGATTAAGT
>MT678030.1;tax=d:Eukarya,p:Arthropoda,c:Insecta,o:Odonata,f:Coenagrionidae,g:Ischnura,s:Ischnura cervula
GCTTAACAATCttttttttatatttatttagtataattatttatatatattGAAAAAATTGTTTTGTTGGGGTGACAATAAATATATATTTAACTTTTATCATAATATAAACATTAATTTATGATTTTTGGATCCAAAAATTTTGATCAATAGATTAAGT
>GU812269.1;tax=d:Eukarya,p:Arthropoda,c:Insecta,o:Odonata,f:Coenagrionidae,g:Ischnura,s:Ischnura denticollis
GCTTAACAATCttttttttatatttatttagttaaattatttatatatatatattgaaaaaattgttttgttggggtgacaataaatatatattTAACTTTTATCATAATATAAACATTAATTTATGATTTTTGGATCCAAAAATTTTGATCAATAGATTAAGT
>GU812266.1;tax=d:Eukarya,p:Arthropoda,c:Insecta,o:Odonata,f:Coenagrionidae,g:Ischnura,s:Ischnura denticollis
GCTTAACAATCttttttttatatttatttagttaaattatttatatatatattGAAAAAATTGTTTTGTTGGGGTGACAATAAATATATATTTAACTTTTATCATAATATAAACATTAATTTATGATTTTTGGATCCAAAAATTTTGATCAATAGATTAAGT
>GU812262.1;tax=d:Eukarya,p:Arthropoda,c:Insecta,o:Odonata,f:Coenagrionidae,g:Ischnura,s:Ischnura denticollis
GCTTAACAAtttttttttCTATATTTATTTAGTTAAATTATTTATATATATTGGAAAAATTGTTTTGTTGGGGTGACAATAAATATATATTTAACTTTTATCATATTATAAACATTAATTTATGATTTTTGGATCCAAAATTTTTGATCAATAGATTAAGT
>GU812264.1;tax=d:Eukarya,p:Arthropoda,c:Insecta,o:Odonata,f:Coenagrionidae,g:Ischnura,s:Ischnura denticollis
GCTTAACaattttttttctatatttatttagttaaattatttatatatattGGAAAAATTGTTTTGTTGGGGTGACAATAAATATATATTTAACTTTTATCATATTATAAACATTAATTTATGATTTTTGGATCCAAAATTTTTGATCAATAGATTAAGT
>GU812271.1;tax=d:Eukarya,p:Arthropoda,c:Insecta,o:Odonata,f:Coenagrionidae,g:Ischnura,s:Ischnura denticollis
GCTTAACAATCttttttttatatttatttagttaaattatttatatatattGAAAAAATTGTTTTGTTGGGGTGACAATAAATATATATTTAACTTTTATCATAATATAAACATTAATTTATGATTTTTGGATCCAAAAATTTTGATCAATAGATTAAGT
>GU812268.1;tax=d:Eukarya,p:Arthropoda,c:Insecta,o:Odonata,f:Coenagrionidae,g:Ischnura,s:Ischnura gemina
GCTTAACAAtttttttttCTATATTTATTTAGTTAAATTATTTATATATATTGGAAAAATTGTTTTGTTGGGGTGACAATAAATATATATTTAACTTTTATCATAACATAAACATTAATTTATGATTTTTGGATCCAAAAATTTTGATCAATAGATTAAGT
>GU812267.1;tax=d:Eukarya,p:Arthropoda,c:Insecta,o:Odonata,f:Coenagrionidae,g:Ischnura,s:Ischnura gemina
GCTTAACaattttttttctatatttatttagttaaattatttatatatattGGAAAAATTGTTTTGTTGGGGTGACAATAAATATATATTTAACTTTTATCATAACATAAACATTAATTTATGATTTTTGGATCCAAAAATTTTGATCAATAGATTAAGT
>GU812274.1;tax=d:Eukarya,p:Arthropoda,c:Insecta,o:Odonata,f:Coenagrionidae,g:Ischnura,s:Ischnura gemina
GCTTAACaattttttttctatatttatttagttaaattatttatatatattGGAAAAATTGTTTTGTTGGGGTGACAATAAATATATATTTAACTTTTATCATAACATGAACATTAATTTATGATTTTTGGATCCAAAAATTTTGATCAATAGATTAAGT
>GU812263.1;tax=d:Eukarya,p:Arthropoda,c:Insecta,o:Odonata,f:Coenagrionidae,g:Ischnura,s:Ischnura perparva
GCTTAACAAttttttttttATATTTATTTAGTTAAATTATTTATATATATTGAGAAAATTGTTTTGTTGGGGTGACAATAAATATATATTTAACTTTTATCATAATATAAACATTAATTTATGATTTTTGGATCCAAAAATTTTGATCAATAGATTAAGT
>MT678065.1;tax=d:Eukarya,p:Arthropoda,c:Insecta,o:Odonata,f:Coenagrionidae,g:Ischnura,s:Ischnura verticalis
GCTTAACAATCttttttttatatttatttagttaaattatttatatatattGAAAAAATTGTTTTGTTGGGGTGACAATAAATATATATTTAACTTTTATCATAATATAAACATTAATTTATGATTTTTGGATCCAAAAATTTTGATCAATAGATTAAGT
>MT678066.1;tax=d:Eukarya,p:Arthropoda,c:Insecta,o:Odonata,f:Coenagrionidae,g:Ischnura,s:Ischnura verticalis
GCTTAACAATcttttttttatatttatttagttaaattatttatatatattgaaaaatttgtttTGTTGGGGTGACAATAAATATATATTTAACTTTTATCATAATATAAACATTAATTTATGATTTTTGGATCCAAAAATTTTGATCAATAGATTAAGT
>MT678068.1;tax=d:Eukarya,p:Arthropoda,c:Insecta,o:Odonata,f:Coenagrionidae,g:Ischnura,s:Ischnura verticalis
GCTTAACAATcttttttttatatttatttagttaaattatttttatatattGAAAAAATTGTTTTGTTGGGGTGACAATAAATATATATTTAACTTTTATCATAATATAAACATTAATTTATGATTTTTGGATCCAAAAATTTTGATCAATAGATTAAGT
>MT678069.1;tax=d:Eukarya,p:Arthropoda,c:Insecta,o:Odonata,f:Coenagrionidae,g:Ischnura,s:Ischnura verticalis
GCTTAACAATCttttttttatatttatttagtataattatttatatatattGAAAAAATTGTTTTGTTGGGGTGACAATAAATATATATTTAACTTTTATCATAATATAAACATTAATTTATGATTTTTGGATCCAAAAATTTTGATCAATAGATTAAGT
>AB591242.1;tax=d:Eukarya,p:Arthropoda,c:Insecta,o:Diptera,f:Simuliidae,g:Simulium,s:Simulium metatarsale
gctttatataatgaatatttaagttattaagatttattaaatttaatttttgtattatattttGTTGGGGTGACAATAAAATTTATAAAACTTTTATTTTTATTTGACATTAATTTATGGTTATATGATCCAATATTATTGATTATAAATTTAAGTTACCTTAGGGATAACAGCGT
>AB591244.1;tax=d:Eukarya,p:Arthropoda,c:Insecta,o:Diptera,f:Simuliidae,g:Simulium,s:Simulium tuenense
GctttatataataaatatttaagttattaagatttattaaatttaatttttatattgtattttGTTGGGGTGACAATAAAATTTATAAAACTTTTATTTTTATTTAACATTAATTTATGATTATATGATCCAATTTTATTGATTATAAATTTAAGT
>AB591243.1;tax=d:Eukarya,p:Arthropoda,c:Insecta,o:Diptera,f:Simuliidae,g:Simulium,s:Simulium taitungense
atatttaagttattaagatttattatatttaatttttatattgtattttGTTGGGGTGACAATAAAATTTATAAAACTTTTATTTTTATTTAACATTAATTTATGGTTATATGATCCAGTTTTATTGATTATAAATTTAAGTTACCTTAGGGATAACAGCGT
>HQ232801.1;tax=d:Eukarya,p:Arthropoda,c:Insecta,o:Coleoptera,f:Hydrochidae,g:Hydrochus,s:Hydrochus sp. BMNH 840193
ATTTACTCTTATAATCAACATTATTGGATCAAaaaatcataaattaatggtttaatttaaaaaaagttttttaaatttttttaTCACCCCAATAAAATAATTGAATAAAATTTATAAAATTATACCAAATTAATTATTTTAAA
>HQ335346.1;tax=d:Eukarya,p:Arthropoda,c:Insecta,o:Diptera,f:Culicidae,g:Anopheles,s:Anopheles albitarsis G Krzywinski et al., 2011
ACTTAATTTTTTAATCCATAATATAGGATCTAAAACTCATAAATCAATGTAAATAATAAATAAAAGTTTATTAAATTTTAATACCACCCCAGTAAAattttatcaaaaatataaattttaatattctttataatttataatttataaaaataaaGA
>LC656128.1;tax=d:Eukarya,p:Arthropoda,c:Insecta,o:Ephemeroptera,f:Ephemeridae,g:Ephemera,s:Ephemera japonica
GCTTAATAATGAAATTAAGATGTAATTTAGAAAAAGTATTATTTTTAATTAATTTATTTTGTTGGGGTGACAGGAAAATAAATAAACTTTTTTATAGGGAGTACATAAATGAATGGATATTTGATCCGTTATTAGTGATTATAAGATCAAGTTACCTTAGGGATAACAGC
>HQ629798.1;tax=d:Eukarya,p:Arthropoda,c:Insecta,o:Coleoptera,f:Elmidae,g:Stenelmis,s:Stenelmis grossa
gttttataaatttaatttaatgtaattttaagaattaaattttctttgttttaaatttattttGTTGGGGTGATGAAAAGATTTAATTAACTCTTTTTTTATTTAAACATAAATTTATGATAAATTGATCCATTTTTTATGATTATAAGAATAAAT
>AB707660.1;tax=d:Eukarya,p:Arthropoda,c:Insecta,o:Odonata,f:Aeshnidae,g:Anax,s:Anax panybeus
GCtttatatttttattattaatttattttagtttattattatttattattaATAGAAAATATTTTGTTGGGGTGACAAAAATATATAAATAACTTTTTCATTTATTTTACATTGATATATGAATATTAGATCCAATCTTATTGATTGATAGATTAAGTTACCTTAGGGATAACAGCGT
>GU947381.1;tax=d:Eukarya,p:Arthropoda,c:Insecta,o:Diptera,f:Stratiomyidae,g:Odontomyia,s:Odontomyia flavissima
TTTATTATTAATTTCATAAAGAATAATTTGAATTTTATAGTTGAAAATATTTTATTGGGGTGATAATAAAATTTAAATAACTTTTATATAAAATTACGTTAATTAGCGAATAATTGATCCATTAATAATGATTGTTAGATTAAGT
>GU947378.1;tax=d:Eukarya,p:Arthropoda,c:Insecta,o:Diptera,f:Stratiomyidae,g:Stratiomys,s:Stratiomys potamida
AATTATTAATTTTATAAAGAATAATTTAGAATTGATAATTGATGATATTTTATTGGGGTGATAATAAAATTTGATAAACTTTTATATTTAATAACAGTAATTGTTGAATGATTGATCCGCTATTGGCGATTATTAGATTAAGTTAC
>GU947380.1;tax=d:Eukarya,p:Arthropoda,c:Insecta,o:Diptera,f:Stratiomyidae,g:Stratiomys,s:Stratiomys ruficornis
TctttatatttttaattattatttttataaagaataatttaaaattaataatttatagtattttATTGGGGTGATAATAAAATTTAATAAACTTTTATATTTTATAACATTAATTATTGACTGATTGATCCATTATTAGTGATTATTAGATTAAGT
>GU935679.1;tax=d:Eukarya,p:Arthropoda,c:Insecta,o:Coleoptera,f:Elmidae,g:Oulimnius,s:Oulimnius echinatus
AAATTAGatttaattttaggaattttaattttattttttttataatattttattggggtgataaaaagattaaattaactctttttttatttttaCATTTATATATGATAATTTGATCCATTATTTATGATTACAAGAAAAAAT
>KR920101.1;tax=d:Eukarya,p:Arthropoda,c:Insecta,o:Hemiptera,f:Gerridae,g:Aquarius,s:Aquarius elongatus
AGTTAATCTTATAATcaaaaattctggatcaaaaaaaacataaattaatgaaaaaaatattaaaagttaaataaaTTTTAATGTCACCCCAACAAAACTTTATATTctaaaaaataatttaataaacaaaaaacaataattaataaataaagtaaaCT
>AB026593.1;tax=d:Eukarya,p:Arthropoda,c:Insecta,o:Hemiptera,f:Gerridae,g:Aquarius,s:Aquarius elongatus
AGTTAATCTTATAATcaaaaattctggatcaaaaaaacataaattaatgaaaaaaatattaaaagttaaataaatTTTAATGTCACCCCAACAAAACTTTATATTctaaaaaataatttaataaacaaaaaacaataattaataaataaagtaaaCT
>FJ456944.1;tax=d:Eukarya,p:Arthropoda,c:Insecta,o:Hemiptera,f:Gerridae,g:Aquarius,s:Aquarius paludum
AGTTAATCTTATAATcaaaaattttggatcaaaaaaacataaattaatgaaaaaaatattaaaagttaaataaatTTTAATGTCACCCCAACAAAACTTTACATTctaaaaaatagtttaataaacaaaaaacaataattaataaataaagtaaaCT
>AB026585.1;tax=d:Eukarya,p:Arthropoda,c:Insecta,o:Hemiptera,f:Gerridae,g:Gerris,s:Gerris babai
AGttaatcttataatcaaaaattctggatcaaaaaaacataaattaatgaataaaatattaaaagttaaataaattttaatGTCACCCCAACAAAACTTTATATTctaaaaaattatttaataaacaaaaaataataattaataaataaagtaaaCT
>AB679153.1;tax=d:Eukarya,p:Arthropoda,c:Insecta,o:Hemiptera,f:Gerridae,g:Gerris,s:Gerris gracilicornis
AGTTAACtttatttattaatttttattttttgttaattaaataattttttaGAATATAAAGTTTTGTTGGGGTGACATTGAaatttatttaacttttaatattttttttcattaatttatgtttttttgatccaaaatttttGATTATAAGATTAACT
>AB679154.1;tax=d:Eukarya,p:Arthropoda,c:Insecta,o:Hemiptera,f:Gerridae,g:Gerris,s:Gerris gracilicornis
AGTTAACtttatttattaatttttattttttgttaattaaataattttttaGAATATAAAGTTTTGTTGGGGTGACATTGaaatttatttaacttttaatatttttgttcattaatttatgtttttttGATCCAAAATTTTTGATTATAAGATTAACT
>AB679149.1;tax=d:Eukarya,p:Arthropoda,c:Insecta,o:Hemiptera,f:Gerridae,g:Gerris,s:Gerris gracilicornis
AGTTAACtttatttattaatttttattttttgttaattaaataattttttaGAATATAAAGTTTTGTTGGGGTGACATTGAAatttatttaacttttaatatttttttcattaatttatgtttttttgatccaaaatttttGATTATAAGATTAACT
>AB679160.1;tax=d:Eukarya,p:Arthropoda,c:Insecta,o:Hemiptera,f:Gerridae,g:Gerris,s:Gerris gracilicornis
AGTTAACtttatttattaatttttattttttgttaattaaataattttttaGAATATAAAGTTTTGTTGGGGTGACATTGAAatttatttaacttttaatatttttttcattaatttatgtttttttgatccagaatttttGATTATAAGATTAACT
>AY425201.1;tax=d:Eukarya,p:Arthropoda,c:Insecta,o:Hemiptera,f:Gerridae,g:Gerris,s:Gerris gracilicornis
AGTTAATCTTATAATcaaaaattttggatcaaaaaaacataaattaatgaaaaaaatattaaaagttaaataaatTTCAATGTCACCCCAACAAAACTTTATATTCtaaaaaattatttaattaacaaaaaataaaaattaataaataaaGTTAACT
>AB026589.1;tax=d:Eukarya,p:Arthropoda,c:Insecta,o:Hemiptera,f:Gerridae,g:Gerris,s:Gerris insularis
AGTTAATCTTATAATCAAAAATTGGGGATCAAAAAAACATATATTAATGAATAAAAATATTAAAAGTTAAATAAATTTTAATGTCACCCCAACAAAACTTTATATTCtaaaaaattattttataaacaaaaaacaaaaattaataaataaaGTTAACT
>AB679166.1;tax=d:Eukarya,p:Arthropoda,c:Insecta,o:Hemiptera,f:Gerridae,g:Gerris,s:Gerris insularis
AGTTAACtttatttattaatttttgttttttgtttataaaataattttttaGAATATAAAGTTTTGTTGGGGTGAcattaaaatttatttaacttttaatatttttattcattaatatatgtttttttGATCCAAAATTTTTGATTATAAGATTAACT
>AY951327.1;tax=d:Eukarya,p:Arthropoda,c:Insecta,o:Hemiptera,f:Gerridae,g:Gerris,s:Gerris insularis
AGTTAATCTTATAATCAAAAATTTTGGATCAAAAAAACATATATTAATGAATAAAAATATTAAAAGTTAAATAAATTTTAATGTCACCCCAACAAAACTTTATATTCtaaaaaattattttataaacaaaaaacaaaaattaataaataaaGTTAACT
>AB026586.1;tax=d:Eukarya,p:Arthropoda,c:Insecta,o:Hemiptera,f:Gerridae,g:Gerris,s:Gerris latiabdominis
AGttaatcttataatcaaaaattctggatcaaaaaaacataaattaatgaataaaatattaaaagttaaataaattttaatGTCACCCCAACAAAACTTTATATTctaaaaaattgtttaatcaacaaaaaataataattaataaataaagtaaaCT
>AB026587.1;tax=d:Eukarya,p:Arthropoda,c:Insecta,o:Hemiptera,f:Gerridae,g:Gerris,s:Gerris nepalensis
AGTTAATCATATAAtcaaaaatttggggatcaaaaaaacataaattaatgaaaaaaaaattaaaagttaaataaaTTTTAATGTCACCCCAACAAAACTTTATATTCtaaaaaattattaaataaacaaaaaataataattaataaataaagtaaaCT
>AY425192.1;tax=d:Eukarya,p:Arthropoda,c:Insecta,o:Hemiptera,f:Gerridae,g:Gerris,s:Gerris nepalensis
AGTTAATCATATAATcaaaaattttggatcaaaaaaacataaattaatgaaaaaaaaattaaaagttaaataaaTTTTAATGTCACCCCAACAAAACTTTATATTCtaaaaaattattaaataaacaaaaaataataattaataaataaagtaaaCT
>AB026588.1;tax=d:Eukarya,p:Arthropoda,c:Insecta,o:Hemiptera,f:Gerridae,g:Gerris,s:Gerris yezoensis
AGTTAATCTTATAATcaaaaattggggntcaaaaaaacataaattaatgaaaaaaatattaaaagttaaataaatTTCAATGTCACCCCAACAAAACTTTATATTCtaaaaaattatttanttaacaaaaaataaaaattaataaataaaGTTAACT
>AY425203.1;tax=d:Eukarya,p:Arthropoda,c:Insecta,o:Hemiptera,f:Gerridae,g:Gerris,s:Gerris yezoensis
AGTTAATCTTATAATCAAAAGTTTTGGATCaaaaaaacataaattaatgaaaaaaatattaaaagttaaataaatTTCAATGTCACCCCAACAAAACTTTATATTCtaaaaaattatttaattaacaaaaaataaaaattaataaataaaGTTAACT
>AB026612.1;tax=d:Eukarya,p:Arthropoda,c:Insecta,o:Hemiptera,f:Veliidae,g:Microvelia,s:Microvelia horvathi
AGTTAATCTTATAATCaaaaattctggatcaaaaaaacataaataaatgtttaaaaaaaataaaagttaaataaatTTTACTGTCGCCCCAACAAAACTTTTCATTcaaaaaaaagatatttataaactaagaaaataattttttaaaaaaagtaaaCT
