# Supplementary material for: Assessing arthropod diversity metrics derived from stream environmental DNA: spatiotemporal variation and paired comparisons with manual sampling
Source: PeerJ. 2023 Mar 31;11:e15163. doi: 10.7717/peerj.15163 (PMC10069422; doi:10.7717/peerj.15163)
Supplement: Supplemental Information 7 [file peerj-11-15163-s007.ods]

## Sheet: Sheet1
Supplemental File S7. Validation of mt16S taxonomy with a subset of field specimens collected and morphologically assigned as described in the text. mt16S sequences were obtained from these specimens by the Sanger method and assigned using the curated reference database. Sequences were also searched against the nucleotide (nt) database of the National Center for Biotechnology Information (NCBI). …
Sequence ID	Collection site	Genus assignment from morphology	Reference sequences in mt16S database	Sintax genus assignment	Sintax genus score	Sintax genus matches top blast hit in NCBI?	Sintax genus matches morphological assignment?	Sintax family matches morphological assignment?	Sintax family assignment	Sintax family score	Top BLASTN match	Percent identity	E-value	Bit score	NCBI taxid of top match	NCBI taxonomy of top match	Sequence
1 PRWI_TARU_Acroneuria	TARU	Acroneuria	1	Acroneuria	1	yes	yes	yes	Perlidae	1	EF623251.1	89.571	2.62e-48	204	466553	Acroneuria lycorias	GCTTGATATCATATCCTGTTTAAGTTGTTTAGATGTTTATGTTTTTTATAGAATTTGGTATTTTATTGGGGTGATAGGAAGATAAGAAAAACTCTTTTTAATAAAGTTTGTACATTGATTTATGGTTTATTGATCCGTTAATGGCGATTATAAGACTAAGT
113 CHOH_BRUN_Orconectes	BRUN	Orconectes	91*	Faxonius	1	yes	no	yes	Cambaridae	1	KT959518.1	99.342	1.81e-69	274	2860243	Faxonius virilis	ACTTAATCTTTAATCCCTTTTAGGATCAATAATTCAAATATTATTGTAAAAATAAAAGACAGTTACCCTTTCTTATATCCTTGTCGCCCCAACAAAATAATTAAAATAGTAATTTTAAAATAAAATTATCTTCCACCTTAAAATATAAAGT
123 WOTR_WOTR_Rhagovelia	WOTR	Rhagovelia	0	none	none	NA	NA				MG999703.1	100	3.06e-72	283	1190598	Rhagovelia obesa	AATTTATTTTCTTTATAAAGTTTTTTTTTGGTTTTTAAAAGATTTATTTAGAATGGGAAATTTTGTTGGGGTGACAGTAAAATTTTAATAACTTTTATTTATTTTTTCATTAATTTATGTTTTGATCCAGTTTTATTGATTATAAGATTAATT
127 PRWI_TARU_Simulium	TARU	Simulium	156	Simulium	1	yes	yes	yes	Simuliidae	1	KT207454.1	96.795	1.47e-65	261	1689951	Simulium nigripilosum	GCTTTATATAATTTATATTTAAGTTATTAAGATTTTTTAAACTTAATTATTTTATTATATTTTGTTGGGGTGACAATAAAATTTATAAAACTTTTATTTTTAATTTACATTTATTTATGAGTATATGATCCAGTTTTATTGATTATAAATTTAAGT
13 CHOH_BRUN_Anthopotamus	BRUN	Anthopotamus	1	Anthopotamus	1	yes	yes	yes	Potamanthidae	1	AY749766.1	98.71	1.87e-69	274	2081868	Anthopotamus sp. BYU IGCEP022	GCTTAATAATTATTTTAAATAAGAGTATAGGAGAAGTTTAATTATTTAAATAAATTATTTTGTTGGGGTGAACAAGAAAATAATTTAACTTTTCTTAAATAAAATCATAAATTTATGAATTTATGATCCATTATTAATGGATTAAAAGATTAAGT
131 NACE_OXON_Stenelmis	OXON	Stenelmis	2*	Dubiraphia	0.96	no	no	yes	Elmidae	0.98	EF209449.1	88.281	1.20e-31	148	440260	Elmis latreillei	GTTTTATTATTTTTTTGAGTTGAATATTGAGGAATTTAATTTTTTGATTTTTTAGAATAATTTTGTTGGGGTGATGAAAAGATTTAATTAACTCTTTTTTTATTGTTACATTTATTTATGAATTTTTGATCCATTTTTTATGATTATAAGAATAAAT
135 PRWI_TARU_Stenelmis	TARU	Stenelmis	2*	Stenelmis	0.93	yes	yes	yes	Elmidae	0.95	DQ266474.1	86.709	1.99e-39	174	356868	Stenelmis sp. MNCN-FC-D02	GTTTTATTATTTTTTTGAGTTGAACATTGAGGAATTTAATTTTTTGATTTTTTAGAATAATTTTGTTGGGGTGATGAAAAGATTAAATTAACTCTTTTTTTATTGTTACATTTATTTATGAATTTTTGATCCATTTTTTATGATTATAAGAATAAAT
137 WOTR_WOTR_Stenelmis	WOTR	Stenelmis	2*	Stenelmis	0.94	yes	yes	yes	Elmidae	1	DQ266474.1	86.709	1.99e-39	174	356868	Stenelmis sp. MNCN-FC-D02	GTTTTATTATTTTTTTGAGTTGAACATTGAGGAATTTAATTTTTTGATTTTTTAGAATAATTTTGTTGGGGTGATGAAAAGATTAAATTAACTCTTTTTTTATTGTTACATTTATTTATGAATTTTTGATCCATTTTTTATGATTATAAGAATAAAT
139 WOTR_WOTR_Stenelmis	WOTR	Stenelmis	2*	Dubiraphia	0.96	no	no	yes	Elmidae	1	DQ266474.1	86.709	1.99e-39	174	356868	Stenelmis sp. MNCN-FC-D02	GTTTTATTATTTTTTTGAGTTGAACATTGAGGAATTTAATTTTTTGATTTTTTAGAATAATTTTGTTGGGGTGATGAAAAGATTAAATTAACTCTTTTTTTATTGTTACATTTATTTATGAATTTTTGATCCATTTTTTATGATTATAAGAATAAAT
141 PRWI_TARU_Stenonema	TARU	Stenonema	2*	Stenonema	1	no	yes	yes	Heptageniidae	1	MH456932.1	95	3.29e-62	250	603976	Maccaffertium terminatum	GCTTTACACTTTTCTACATCTTAATTCGTTTAGTAGGAGTTAATTTTTGTGAAGGGAGTGTTTCGTTGGGGTGACGAGAAGATAGAAGAAACTCTTCTTTTAAACAAACCACAGATGAGTGATTTAATTGATCCATTTTTAATGGATTAAAAGACCAAGT
143 PRWI_TARU_Stylogomphus	TARU	Stylogomphus	12	Stylogomphus	1	yes	yes	yes	Gomphidae	1	KX890752.1	100	1.89e-74	291	1904554	Stylogomphus sigmastylus	GCTTTATATTTATGGTTTTAATTAGGTTTTGTTTATTATTATTATTTACGGTCATAATTATTTTGTTGGGGTGACAAAAATATATAATCAACTTTTTGATTAAATTTACATTGATTTATGAATTTAAGATCCAATCTTATTGATTGCTAGACTAAGT
145 WOTR_WOTR_Tipula	WOTR	Tipula	5	Tipula	0.57	yes	yes	yes	Tipulidae	0.99	NC_057055.1	96.154	6.84e-64	255	2802377	Tipula nova	GCTTTATAATTTTATAATATAATTTATAAAGAATAATTTAAATTTTATTAAAAAAATTATTTTGTTGGGGTGACAATAAAATTTATTGAACTTTTATTATTTAATTACATTGATTTATGATTTATTGATCCAGTTTTATTGATTAAAAAATTAAGT
15 PRWI_TARU_Antocha	TARU	Antocha	0	none	none	NA	NA				LR827346.1	94.872	1.48e-60	244	1807360	Rhipidia chenwenyoungi	GCTTTATAGTTTTATTTTATTATTTATAAAGTTTATTTTAAATTTTATTAAAAAAACTATTTTGTTGGGGTGACAATAAAATTTAATTAACTTTTATTATTTTATTACATTGATTTATGAGTTTTAGATCCATTTTTAATGATTAAAAAATTAAGT
27 PRWI_TARU_Boyeria	TARU	Boyeria	4	Boyeria	0.93	yes	yes	yes	Aeshnidae	1	EU477640.1	98.101	1.90e-69	274	126227	Boyeria irene	GCTTTATATTTTTATTATTAATTTAGTATAGATTATTATTATTTATTATTAATTGAAATATTTTGTTGGGGTGACAAAAATATATAAATAACTTTTTTATTTTATTTACATTGATATATGATTATTAGATCCAATCTTATTGATTGTTAGATTAAGT
29 PRWI_TARU_Brachycentrus	TARU	Brachycentrus	0	none	none	NA	NA				LR826216.1	95.062	2.56e-63	254	446424	Brachycentrus subnubilus	TTTTTATAATTTTATTATTTAAAAAATTTATATTTAAATAATTAAATAAATAAAATTAGTTTATTGGGGCGATAAAAAAATTAATTTAACTTTTTTTTATAATTTATTTTAATTAAAATTTTATTTTAAAAGAGTTATTATTAATAATTAAAAGAATAAAA
31 NACE_OXON_Caenis	OXON	Caenis	2	Caenis	1	yes	yes	yes	Caenidae	1	AY749763.1	96.732	8.63e-63	252	2081872	Caenis sp. BYU IGCEP019	GCTTTACTAATGGTGTTGTTAGGCTCTTTAGAAGAATTTTAGCCTAACCAATCTGGTTAGTTAAATTGGGGTGATTGGAAAATAATAAACTTTTCTTAAAATAACAATTATTTTTGGAATTATGATCCTTTATTATGGATTTTAAGATCAAGT
35 WOTR_WOTR_Calopteryx	WOTR	Calopteryx*	16*	none	none	NA	NA	yes			AF170960.1	100	1.48e-75	294	50491	Calopteryx maculata	GCTTTAAGGTTTATTTTTATTGGTTATTATTATTTAATTTTTTAAGCCATTAATTTGACCTTTTTGTTGGGGTGACAAAAATATATAACTAACTTTTATTATTTATTTTACATTAATTTATGATTTTTAGATCCATTATTATTGATTATTAGACCAAGT
39 CHOH_BRUN_Cheumatopsyche	BRUN	Cheumatopsyche	0	none	none	NA	NA				NC_036955.1	98.148	3.29e-72	283	763291	Cheumatopsyche analis	TTTTAATTAAAAATTTTTAAATATATAATTTTAAATTTAATTTATAAATGTTTAATTTGATTGGGGTGATTGTTAAATTTAATTAACTTTAATTTATAATAAAATTTTAATTAAAGAAATTGACGAATAAAGGATTTAATTTGTTGGATTAAAAGAATAAAT
53 PRWI_TARU_Cordulegaster	TARU	Cordulegaster	9	Cordulegaster	0.99	yes	yes	yes	Cordulegastridae	1	EU477689.1	100	1.48e-75	294	189344	Cordulegaster maculata	GCTTTATATTTAATTATTTAATAAATTTTTGATAATATTATTATTTATTATTTAATAAAATATTTTGTTGGGGTGACAAAAATATATAATTAACTTTTTTATTTATATAACATTGATATATGAAAAATAGATCCAGTTTTACTGATTATTAGAACAAGT
55 PRWI_TARU_Corydalus	TARU	Corydalus	7	Corydalus	1	yes	yes	yes	Corydalidae	1	EU734853.1	100	6.74e-74	289	559164	Corydalus cornutus	TTTTTATAATTTTTTATTTATAAATAATTTGGTTGATAGAAGTTTTTAGGTAAGGAATTATTTTATTGGGGTGATAAATAAATTTAATAAACTTTATAAAATATAAACATTAATGTATGAATTATTGATCCATTTTTAGTGATTATAAGATTAAAT
57 PRWI_TARU_Dicronata	TARU	Dicronata	0	none	none	NA	NA				LR826491.1	94.34	6.83e-59	239	472388	Pedicia albivitta	GCTTTATAATTTTTATTTTATAATTTATAAAGAATATTTAAAATTTTATTTTAATAATTATTTTGTTGGGGTGACAGTAAGATTTAAAAAACTCTTATTATTTTTATACATTGATTTATAATTATCATCCATTTTTAATGATTAAAAAATTAAGT
59 CHOH_BRUN_Dubiraphia	BRUN	Dubiraphia	1	Dubiraphia	0.99	no	yes	yes	Elmidae	1	HQ629798.1	99.359	3.14e-72	283	928837	Stenelmis grossa	GTTTTATAAATTTAATTTAATGTAATTTTAAGAATTAAATTTTCTTTGTTTTAAATTTATTTTGTTGGGGTGATGAAAAGATTTAATTAACTCTTTTTTTATTTGAACATAAATTTATGATAAATTGATCCATTTTTTATGATTATAAGAATAAAT
61 PRWI_TARU_Dubiraphia	TARU	Dubiraphia	1	Dubiraphia	1	no	yes	yes	Elmidae	1	HQ629798.1	99.359	3.14e-72	283	928837	Stenelmis grossa	GTTTTATAAATTTAATTTAATGTAATTTTAAGAATTAAATTTTCTTTGTTTTAAATTTATTTTGTTGGGGTGATGAAAAGATTTAATTAACTCTTTTTTTATTTGAACATAAATTTATGATAAATTGATCCATTTTTTATGATTATAAGAATAAAT
65 NACE_OXON_Erythemis	OXON	Erythemis	0	Plathemis	0.92	yes	no	yes	Libellulidae	0.99	EF631552.1	98.693	6.62e-69	272	70400	Plathemis lydia	TCTTTATATAACTTAATATAATTATTTATATATTATTATATTTATATTAATTTGTATTTTGTTGGGGTGACAAGAATATAAAATTAACTTTTTTATTTATTTTACATTGATTTATGAATACTAGATCCATTATTATTGATTATTAGATTAAGT
69 CHOH_BRUN_Gomphus	BRUN	Gomphus	11	Gomphus	1	yes	yes	yes	Gomphidae	1	KX890782.1	100	5.30e-75	292	1904496	Gomphus lynnae	GCTTTATAATTAGTATTTTAATTGTTTTTTGTAATATAAATTATGATTATAATTTTAATTATTTTGTTGGGGTGACAAAAATATATATTTAACTTTTTTATTTAATTGACATTGATTTATGAATGTTAGATCCAGTCTTATTGATTGTTAGATTAAGT
7 PRWI_TARU_Argia	TARU	Argia	47	Argia	1	yes	yes	yes	Coenagrionidae	1	JX121208.1	100	1.89e-74	291	558815	Argia moesta	GCTTTACATTATATTTTTTAATATTTCTTGGTTAAATATTTTGATATTAATTTATCTATTGTTTTGTTGGGGTGACAATAAAATATGATTAACTTTTTATAAAACTTACATTTATTTATGAATTTTTGATCCAATATTATTGATCATTAGATTAAGT
71 PRWI_TARU_Hagenius	TARU	Hagenius	3	Hagenius	1	yes	yes	yes	Gomphidae	1	KX890718.1	98.758	9.08e-73	285	126207	Hagenius brevistylus	GCTTTATAGCTTACGTTATAATTAATTTTGGATATATAATTGTTATTTATGGCTTTGGCTATTTTGTTGGGGTGACAAAAATATATAATTAACTTTTTGATTTATATAACATTGATTTATAGTTTATTAGATCCATTCATTATTGATTGGTTAGAACAAGT
85 PRWI_TARU_Isonychia	TARU	Isonychia	2	Isonychia	1	yes	yes	yes	Isonychiidae	1	AY749761.1	99.355	1.12e-71	281	2081880	Isonychia sp. BYU IGCEP017	TCTTAATAGTGTATAAATATAGTCAAGTTAGATAGAACTGGACTAGATTTAAAAGGTATTCTGTTGGGGTGACAGGAAAATAAAAGTAACTTTTCTTTTTAAAGAACACGGATGAGTGATTAAATGATCCATTTATTGTGATTAGAAGACTAAGT
89 CHOH_BRUN_Maccaffertium	BRUN	Maccaffertium	3*	Stenonema	1	yes	no	yes	Heptageniidae	1	MN298819.1	98.734	1.15e-71	281	248245	Stenonema modestum	GCTTTACACTTTCCTCTATCTTAATTCGTTTAGTAGGAGTTAATTTTTGTGGAGGGAGTGTTTCGTTGGGGTGACGAGAAGATAGAATAAACTCTTCTTTACGTAAAACACAACTGAGTGATTTGATTGATCCATTTTTAATGATTAAAAGACTAAGT
*Available reference sequences for this taxon are paraphyletic (see text and Supplemental Figure 5)
