# Supplementary material for: Assessing arthropod diversity metrics derived from stream environmental DNA: spatiotemporal variation and paired comparisons with manual sampling
Source: PeerJ. 2023 Mar 31;11:e15163. doi: 10.7717/peerj.15163 (PMC10069422; doi:10.7717/peerj.15163)
Supplement: Supplemental Information 9 [file peerj-11-15163-s009.ods]

## Sheet: cox1.raw.counts
Supplemental File S9. Taxon-count tables for paired sampling. For each locus, one table provides the raw occurrence counts of each taxon identified and its corresponding rank, and the second provides the final values for each genus used in analyses after censoring and transformation. Note the counts for higher level taxa are only for sequences assigned at that rank at the threshold described in t…
rank	taxon	cox1-ANTI-Grab_S25	cox1-CHOH-Brun-Grab_S35	cox1-CHOH-Will-Grab_S36	cox1-GWMP-Grab_S26	cox1-HAFE-Grab_S27	cox1-MANA-Grab_S28	cox1-MONO-Bush-Grab_S29	cox1-MONO-Gamb-Grab_S30	cox1-NACE-Oxon-Grab_S31	cox1-PRWI-Oren-Grab_S37	cox1-PRWI-Tay-Grab_S32	cox1-WOTR-CH-Grab_S33	cox1-WOTR-WT-Grab_S34	cox1-mock-R1_S52	cox1-mock-R2_S53	cox1-mock-R3_S54		genus taxid	genus	family taxid	family	order taxid	order	class taxid	class
2	Ablabesmyia	1	0	0	0	0	0	0	0	0	3	5	0	1	0	0	0		46216	Ablabesmyia	7149	Chironomidae	7147	Diptera	50557	Insecta
2	Acentrella	0	0	0	0	0	0	8	0	0	0	78	0	0	0	0	0		248176	Acentrella	172515	Baetidae	30073	Ephemeroptera	50557	Insecta
2	Acerpenna	0	0	3	0	0	0	0	0	0	16	2	0	0	0	0	0		603840	Acerpenna	172515	Baetidae	30073	Ephemeroptera	50557	Insecta
2	Acroneuria	0	0	0	0	0	0	0	0	0	1	0	0	0	14137	9212	8863		219316	Acroneuria	51551	Perlidae	50622	Plecoptera	50557	Insecta
2	Aedes	1	5	5	0	0	0	0	0	3	0	7	3	0	0	0	0		7158	Aedes	7157	Culicidae	7147	Diptera	50557	Insecta
2	Aeshna	0	0	0	0	0	0	0	0	0	2	1	0	0	0	0	0		12920	Aeshna	50509	Aeshnidae	6961	Odonata	50557	Insecta
2	Agabus	0	0	0	0	0	0	0	0	0	0	1	1	0	0	0	0		107769	Agabus	50515	Dytiscidae	7041	Coleoptera	50557	Insecta
2	Alotanypus	0	0	0	0	0	0	0	0	0	1	0	0	0	0	0	0		903439	Alotanypus	7149	Chironomidae	7147	Diptera	50557	Insecta
2	Anatopynia	0	0	0	0	0	0	0	0	0	1	0	0	0	0	0	0		997061	Anatopynia	7149	Chironomidae	7147	Diptera	50557	Insecta
2	Angarotipula	0	1	0	0	0	0	0	0	0	0	0	0	0	0	0	0		1690409	Angarotipula	41042	Tipulidae	7147	Diptera	50557	Insecta
2	Anopheles	14	18	30	0	0	1	6	0	19	22	195	31	117	0	0	0		7164	Anopheles	7157	Culicidae	7147	Diptera	50557	Insecta
2	Anthopotamus	0	41	0	0	0	0	0	0	0	0	0	0	0	0	0	0		197115	Anthopotamus	197114	Potamanthidae	30073	Ephemeroptera	50557	Insecta
2	Antocha	208	0	0	0	0	0	197	0	0	0	168	544	384	0	1	0		454619	Antocha	43823	Limoniidae	7147	Diptera	50557	Insecta
2	Apsectrotanypus	0	0	0	0	0	0	0	0	0	0	1	0	0	0	0	0		891879	Apsectrotanypus	7149	Chironomidae	7147	Diptera	50557	Insecta
2	Aquarius	0	0	0	0	0	0	0	0	0	0	76	0	18	0	0	0		36162	Aquarius	36161	Gerridae	7524	Hemiptera	50557	Insecta
2	Arctopelopia	0	1	0	0	0	0	0	0	0	0	0	0	0	0	0	0		1690370	Arctopelopia	7149	Chironomidae	7147	Diptera	50557	Insecta
2	Argia	0	14	3	0	0	0	2	1	0	1	2	0	0	20043	15513	16229		79452	Argia	70895	Coenagrionidae	6961	Odonata	50557	Insecta
2	Atrichopogon	0	0	0	0	0	0	0	0	0	0	5	0	0	0	0	0		209702	Atrichopogon	41819	Ceratopogonidae	7147	Diptera	50557	Insecta
2	Australopelopia	0	2	1	0	0	0	0	0	0	0	3	0	0	0	0	0		903443	Australopelopia	7149	Chironomidae	7147	Diptera	50557	Insecta
2	Baetis	1833	2	3	0	0	4	200	1	6	2	628	538	371	58419	48405	48096		189838	Baetis	172515	Baetidae	30073	Ephemeroptera	50557	Insecta
2	Baetisca	0	0	0	0	0	0	0	0	0	0	0	0	1	0	0	0		219340	Baetisca	185813	Baetiscidae	30073	Ephemeroptera	50557	Insecta
2	Bittacomorpha	0	0	0	0	0	0	0	0	0	140	0	0	0	0	0	0		79307	Bittacomorpha	79304	Ptychopteridae	7147	Diptera	50557	Insecta
2	Brachycentrus	0	0	0	0	0	0	0	0	0	1	0	0	0	0	0	0		41035	Brachycentrus	41034	Brachycentridae	30263	Trichoptera	50557	Insecta
2	Brillia	11	0	0	0	0	0	0	0	0	0	3	0	25	0	0	0		611338	Brillia	7149	Chironomidae	7147	Diptera	50557	Insecta
2	Bryophaenocladius	0	0	0	0	0	0	0	0	0	1	0	0	0	0	0	0		611339	Bryophaenocladius	7149	Chironomidae	7147	Diptera	50557	Insecta
2	Buenoa	0	0	0	0	0	0	0	0	0	0	0	1	0	0	0	0		50617	Buenoa	50616	Notonectidae	7524	Hemiptera	50557	Insecta
2	Caecidotea	408	0	0	0	0	0	0	0	0	0	0	0	0	0	0	0		142547	Caecidotea	63227	Asellidae	29979	Isopoda	6681	Malacostraca
2	Caenis	0	1	60	0	0	1	0	0	0	0	0	0	0	0	0	0		197147	Caenis	197146	Caenidae	30073	Ephemeroptera	50557	Insecta
2	Callibaetis	0	0	0	0	0	0	0	0	11	0	4	0	0	0	0	0		172518	Callibaetis	172515	Baetidae	30073	Ephemeroptera	50557	Insecta
2	Cambarus	535	0	0	0	0	0	0	0	0	326	1	72	17	0	0	0		60964	Cambarus	6725	Cambaridae	6683	Decapoda	6681	Malacostraca
2	Ceraclea	0	0	0	0	0	0	0	0	0	0	1	0	0	0	0	0		177832	Ceraclea	50642	Leptoceridae	30263	Trichoptera	50557	Insecta
2	Ceratopsyche	0	0	0	0	0	0	4	0	0	0	0	0	0	0	0	0		177867	Ceratopsyche	41030	Hydropsychidae	30263	Trichoptera	50557	Insecta
2	Chaetocladius	0	0	1	0	0	0	0	0	0	0	1	0	0	0	0	0		611341	Chaetocladius	7149	Chironomidae	7147	Diptera	50557	Insecta
2	Chaoborus	0	0	0	0	0	0	0	0	0	0	0	32	0	0	0	0		41812	Chaoborus	41811	Chaoboridae	7147	Diptera	50557	Insecta
2	Chauliodes	0	0	0	0	0	0	0	0	0	0	0	0	1	0	0	0		336003	Chauliodes	50554	Corydalidae	50553	Megaloptera	50557	Insecta
2	Cheumatopsyche	4	46	36	1	0	0	285	53	0	3	1352	3254	1669	0	0	0		177865	Cheumatopsyche	41030	Hydropsychidae	30263	Trichoptera	50557	Insecta
2	Chimarra	0	45	0	0	0	0	0	0	1	7	103	1	90	0	0	0		177910	Chimarra	93876	Philopotamidae	30263	Trichoptera	50557	Insecta
2	Chironomus	1	31	8	0	0	0	43	0	5546	2	44	3	174	0	0	0		7150	Chironomus	7149	Chironomidae	7147	Diptera	50557	Insecta
2	Chlaenius	3	0	0	0	0	0	0	0	0	1	0	0	0	0	0	0		41305	Chlaenius	41073	Carabidae	7041	Coleoptera	50557	Insecta
2	Chrysops	4	2	8	0	0	0	0	0	0	5	4	2	3	0	0	0		27458	Chrysops	7205	Tabanidae	7147	Diptera	50557	Insecta
2	Cladopelma	2	0	0	0	0	0	0	0	0	0	0	0	0	0	0	0		1278999	Cladopelma	7149	Chironomidae	7147	Diptera	50557	Insecta
2	Cladotanytarsus	0	6	10	2	0	0	348	0	0	0	11	362	303	0	2	0		288858	Cladotanytarsus	7149	Chironomidae	7147	Diptera	50557	Insecta
2	Climacia	1	2	16	0	0	0	0	0	0	0	0	0	0	0	0	0		560895	Climacia	279438	Sisyridae	7516	Neuroptera	50557	Insecta
2	Clinotanypus	0	2	0	0	0	0	0	0	0	0	0	0	0	0	0	0		1351859	Clinotanypus	7149	Chironomidae	7147	Diptera	50557	Insecta
2	Cloeon	0	0	2	0	0	0	0	0	0	0	1	0	1	0	0	0		197151	Cloeon	172515	Baetidae	30073	Ephemeroptera	50557	Insecta
2	Cnephia	0	0	0	0	0	0	0	0	0	0	1	0	0	0	0	0		13438	Cnephia	7190	Simuliidae	7147	Diptera	50557	Insecta
2	Compterosmittia	1	0	0	0	0	0	0	0	0	0	0	0	0	0	0	0		611343	Compterosmittia	7149	Chironomidae	7147	Diptera	50557	Insecta
2	Conchapelopia	1	0	1	0	0	0	0	0	0	0	2	0	0	0	0	0		891881	Conchapelopia	7149	Chironomidae	7147	Diptera	50557	Insecta
2	Copelatus	0	0	0	0	0	0	0	0	0	0	0	1	0	0	0	0		63903	Copelatus	50515	Dytiscidae	7041	Coleoptera	50557	Insecta
2	Cordulegaster	0	0	0	0	0	0	0	0	0	44	0	0	0	0	0	0		126172	Cordulegaster	107811	Cordulegastridae	6961	Odonata	50557	Insecta
2	Corydalus	0	0	0	0	0	0	0	0	0	0	25	0	0	0	0	0		50555	Corydalus	50554	Corydalidae	50553	Megaloptera	50557	Insecta
2	Corynoneura	287	21867	1	0	4	0	42	2	0	4	962	1401	1405	1	1	0		611344	Corynoneura	7149	Chironomidae	7147	Diptera	50557	Insecta
2	Crambus	12	1	0	0	0	0	1	0	0	16	8	3	0	0	0	0		687066	Crambus	268499	Crambidae	7088	Lepidoptera	50557	Insecta
2	Cricotopus	37	1365	42	209	0	2	58	1	94	10	454	497	690	1	0	2		153373	Cricotopus	7149	Chironomidae	7147	Diptera	50557	Insecta
2	Cryptochironomus	0	101	125	0	0	0	2	0	31	0	17	16	68	0	0	0		391808	Cryptochironomus	7149	Chironomidae	7147	Diptera	50557	Insecta
2	Culex	2	12	7	0	0	0	1	0	5	7	16	2	3	0	0	0		7174	Culex	7157	Culicidae	7147	Diptera	50557	Insecta
2	Culicoides	5	7	3	0	0	0	12	0	1	2	11	3	1	0	0	0		41820	Culicoides	41819	Ceratopogonidae	7147	Diptera	50557	Insecta
2	Cybister	2	0	2	0	0	0	0	0	0	0	7	0	1	0	0	0		50516	Cybister	50515	Dytiscidae	7041	Coleoptera	50557	Insecta
2	Dasyhelea	0	3	0	0	0	0	0	0	1	0	1	0	1	0	0	0		41822	Dasyhelea	41819	Ceratopogonidae	7147	Diptera	50557	Insecta
2	Deronectes	1	0	0	0	0	0	0	0	0	0	0	0	0	0	0	0		156913	Deronectes	50515	Dytiscidae	7041	Coleoptera	50557	Insecta
2	Diamesa	2	1	2	0	0	0	0	0	1	1	1	0	0	0	0	0		338156	Diamesa	7149	Chironomidae	7147	Diptera	50557	Insecta
2	Dicranota	1	0	1	0	0	0	0	0	0	58	3	2	2	0	0	0		700836	Dicranota	702679	Pediciidae	7147	Diptera	50557	Insecta
2	Dicrotendipes	0	325	564	0	6	0	0	0	193	0	0	17	65	0	0	0		302185	Dicrotendipes	7149	Chironomidae	7147	Diptera	50557	Insecta
2	Dineutus	0	0	2	0	0	0	0	0	0	0	0	0	2	0	0	0		357802	Dineutus	107778	Gyrinidae	7041	Coleoptera	50557	Insecta
2	Diplectrona	0	0	0	0	0	0	0	0	0	514	0	0	0	0	0	0		177860	Diplectrona	41030	Hydropsychidae	30263	Trichoptera	50557	Insecta
2	Diplocladius	0	1	1	0	0	0	0	0	0	0	0	0	0	0	0	0		288841	Diplocladius	7149	Chironomidae	7147	Diptera	50557	Insecta
2	Dixella	1	0	0	0	0	0	0	0	0	0	1	1	0	0	0	0		46213	Dixella	41824	Dixidae	7147	Diptera	50557	Insecta
2	Djalmabatista	0	0	0	0	0	0	0	0	0	1	0	1	0	0	0	0		891887	Djalmabatista	7149	Chironomidae	7147	Diptera	50557	Insecta
2	Dolophilodes	0	0	1	0	0	0	0	0	0	1	0	0	0	0	0	0		177900	Dolophilodes	93876	Philopotamidae	30263	Trichoptera	50557	Insecta
2	Dubiraphia	0	0	12	0	0	0	0	0	0	0	2	0	0	0	0	0		356877	Dubiraphia	186980	Elmidae	7041	Coleoptera	50557	Insecta
2	Dytiscus	0	1	0	0	0	0	0	0	0	0	6	0	0	0	0	0		107799	Dytiscus	50515	Dytiscidae	7041	Coleoptera	50557	Insecta
2	Eccoptura	0	0	1	0	0	1	2	3	0	36	0	0	0	48303	39272	39131		466688	Eccoptura	51551	Perlidae	50622	Plecoptera	50557	Insecta
2	Echinocladius	4	0	0	0	0	0	0	0	0	0	1	0	0	0	0	0		528215	Echinocladius	7149	Chironomidae	7147	Diptera	50557	Insecta
2	Ectopria	0	0	0	0	0	0	0	0	0	0	12	0	0	0	0	0		979752	Ectopria	186983	Psephenidae	7041	Coleoptera	50557	Insecta
2	Enallagma	0	0	0	0	0	0	0	0	1	0	0	0	0	0	0	0		78523	Enallagma	70895	Coenagrionidae	6961	Odonata	50557	Insecta
2	Enochrus	0	0	2	0	0	0	0	0	0	0	0	0	0	0	0	0		290642	Enochrus	41102	Hydrophilidae	7041	Coleoptera	50557	Insecta
2	Ephemera	0	0	0	0	0	0	18	0	0	0	29	0	0	0	1	0		50582	Ephemera	50581	Ephemeridae	30073	Ephemeroptera	50557	Insecta
2	Ephemerella	2	0	3	0	0	0	0	0	0	90	0	0	0	0	0	0		50634	Ephemerella	50633	Ephemerellidae	30073	Ephemeroptera	50557	Insecta
2	Erioptera	0	0	0	0	0	0	0	0	0	0	2	0	0	0	0	0		700840	Erioptera	43823	Limoniidae	7147	Diptera	50557	Insecta
2	Eukiefferiella	20	0	0	0	0	0	0	0	0	1	0	14	0	0	0	0		288843	Eukiefferiella	7149	Chironomidae	7147	Diptera	50557	Insecta
2	Euryhapsis	0	0	0	0	0	0	0	0	0	0	0	1	0	0	0	0		611351	Euryhapsis	7149	Chironomidae	7147	Diptera	50557	Insecta
2	Faxonius	0	0	0	0	40	0	7	64	0	0	0	0	0	0	0	0		306272	Faxonius	6725	Cambaridae	6683	Decapoda	6681	Malacostraca
2	Gammarus	1676	0	34	0	0	0	0	1	0	0	0	0	0	0	0	0		45625	Gammarus	36939	Gammaridae	6821	Amphipoda	6681	Malacostraca
2	Glossosoma	0	0	0	0	0	0	0	0	0	35	4	0	1	0	0	0		177619	Glossosoma	177617	Glossosomatidae	30263	Trichoptera	50557	Insecta
2	Goera	1	0	0	0	0	0	0	0	0	0	0	0	0	0	0	0		177683	Goera	177681	Goeridae	30263	Trichoptera	50557	Insecta
2	Gomphus	0	176	0	0	0	0	0	0	0	31	0	0	0	0	0	0		107809	Gomphus	107808	Gomphidae	6961	Odonata	50557	Insecta
2	Gymnometriocnemus	0	0	0	0	0	0	1	0	0	0	2	0	0	0	0	0		611353	Gymnometriocnemus	7149	Chironomidae	7147	Diptera	50557	Insecta
2	Gyrinus	2	2	2	0	0	0	1	0	0	2	1	0	0	0	0	0		110031	Gyrinus	107778	Gyrinidae	7041	Coleoptera	50557	Insecta
2	Hagenius	0	0	0	0	0	0	0	0	0	0	224	0	0	0	0	0		126206	Hagenius	107808	Gomphidae	6961	Odonata	50557	Insecta
2	Haliplus	3	1	3	0	0	0	1	0	0	8	2	0	0	0	0	0		107852	Haliplus	107851	Haliplidae	7041	Coleoptera	50557	Insecta
2	Harnischia	0	0	0	0	0	0	0	0	0	1	0	0	0	0	0	0		891894	Harnischia	7149	Chironomidae	7147	Diptera	50557	Insecta
2	Helicopsyche	0	48	0	0	0	0	3	0	0	0	0	0	0	0	0	0		177802	Helicopsyche	177799	Helicopsychidae	30263	Trichoptera	50557	Insecta
2	Helophorus	0	0	2	0	0	0	0	0	0	0	0	0	0	0	0	0		154135	Helophorus	154134	Helophoridae	7041	Coleoptera	50557	Insecta
2	Hemerodromia	1	1	1	0	0	0	5	1	0	3	5	62	2	0	0	0		626769	Hemerodromia	92557	Empididae	7147	Diptera	50557	Insecta
2	Heptagenia	0	0	0	0	0	0	0	0	0	0	8	0	0	0	0	0		226220	Heptagenia	178295	Heptageniidae	30073	Ephemeroptera	50557	Insecta
2	Hesperocorixa	0	0	0	0	0	0	0	0	0	0	0	1	0	0	0	0		337904	Hesperocorixa	236405	Corixidae	7524	Hemiptera	50557	Insecta
2	Hetaerina	2	23	1	0	0	0	0	0	0	1	0	0	0	0	0	0		62017	Hetaerina	50489	Calopterygidae	6961	Odonata	50557	Insecta
2	Heterotanytarsus	0	0	0	0	0	0	0	0	0	1	0	0	0	0	0	0		611356	Heterotanytarsus	7149	Chironomidae	7147	Diptera	50557	Insecta
2	Hexagenia	0	3	24	0	0	0	0	0	0	0	0	0	0	0	0	0		197159	Hexagenia	50581	Ephemeridae	30073	Ephemeroptera	50557	Insecta
2	Hexatoma	0	0	1	0	0	0	0	0	0	0	0	0	0	0	0	0		454617	Hexatoma	43823	Limoniidae	7147	Diptera	50557	Insecta
2	Hudsonimyia	0	0	0	0	0	0	0	0	0	0	2	0	0	0	0	0		1166670	Hudsonimyia	7149	Chironomidae	7147	Diptera	50557	Insecta
2	Hydaticus	2	0	0	0	0	0	0	0	0	1	1	1	0	0	0	0		107861	Hydaticus	50515	Dytiscidae	7041	Coleoptera	50557	Insecta
2	Hydrobaenus	0	0	0	0	0	0	0	0	0	0	2	0	0	0	0	0		611358	Hydrobaenus	7149	Chironomidae	7147	Diptera	50557	Insecta
2	Hydrobius	0	0	0	0	0	0	0	0	0	1	0	0	0	0	0	0		290644	Hydrobius	41102	Hydrophilidae	7041	Coleoptera	50557	Insecta
2	Hydrochus	0	0	0	0	0	0	1	0	0	0	0	0	0	0	0	0		154138	Hydrochus	154137	Hydrochidae	7041	Coleoptera	50557	Insecta
2	Hydroporus	1	8	0	0	0	1	0	0	0	0	1	0	0	0	0	0		107870	Hydroporus	50515	Dytiscidae	7041	Coleoptera	50557	Insecta
2	Hydropsyche	43	98	86	0	0	0	26	0	0	0	6	488	248	0	0	0		50443	Hydropsyche	41030	Hydropsychidae	30263	Trichoptera	50557	Insecta
2	Hydroptila	0	17	11	0	0	0	28	0	11	0	0	58	125	0	0	0		599788	Hydroptila	57995	Hydroptilidae	30263	Trichoptera	50557	Insecta
2	Ischnura	0	0	0	0	0	0	0	0	0	1	0	0	0	0	0	0		79456	Ischnura	70895	Coenagrionidae	6961	Odonata	50557	Insecta
2	Isonychia	0	0	50	0	0	0	38	0	0	0	80	0	0	0	0	0		219470	Isonychia	219466	Isonychiidae	30073	Ephemeroptera	50557	Insecta
2	Isoperla	0	0	0	0	0	0	0	0	0	2	0	0	0	0	0	0		143767	Isoperla	50623	Perlodidae	50622	Plecoptera	50557	Insecta
2	Krenosmittia	0	0	0	0	0	0	0	0	0	3	0	0	0	0	0	0		611359	Krenosmittia	7149	Chironomidae	7147	Diptera	50557	Insecta
2	Labiobaetis	0	1	0	0	0	0	0	0	0	0	0	0	0	0	0	0		328901	Labiobaetis	172515	Baetidae	30073	Ephemeroptera	50557	Insecta
2	Labrundinia	0	0	0	0	0	0	0	0	0	1	1	0	8	0	0	0		1247422	Labrundinia	7149	Chironomidae	7147	Diptera	50557	Insecta
2	Laccophilus	1	2	0	0	0	0	0	0	0	0	4	0	1	0	0	0		107891	Laccophilus	50515	Dytiscidae	7041	Coleoptera	50557	Insecta
2	Larsia	0	0	1	0	0	0	0	0	0	0	1	0	0	0	0	0		891940	Larsia	7149	Chironomidae	7147	Diptera	50557	Insecta
2	Lauterborniella	0	1	0	0	0	0	0	0	0	1	2	2	0	0	0	0		288850	Lauterborniella	7149	Chironomidae	7147	Diptera	50557	Insecta
2	Lepidostoma	1	0	0	0	0	0	0	0	0	0	0	0	0	0	0	0		158438	Lepidostoma	158437	Lepidostomatidae	30263	Trichoptera	50557	Insecta
2	Lestes	0	0	0	0	0	0	0	0	0	1	0	0	0	0	0	0		181491	Lestes	126180	Lestidae	6961	Odonata	50557	Insecta
2	Leucotrichia	0	8	0	0	0	0	22	0	0	0	0	0	0	0	0	0		761638	Leucotrichia	57995	Hydroptilidae	30263	Trichoptera	50557	Insecta
2	Leucrocuta	0	10	7	0	0	0	0	0	0	0	31	0	0	0	0	0		197167	Leucrocuta	178295	Heptageniidae	30073	Ephemeroptera	50557	Insecta
2	Leuctra	0	0	0	0	0	0	0	0	0	2045	382	0	0	0	1	0		143734	Leuctra	143733	Leuctridae	50622	Plecoptera	50557	Insecta
2	Limnophora	0	0	1	0	0	0	0	0	0	1	0	0	1	0	0	0		307207	Limnophora	7366	Muscidae	7147	Diptera	50557	Insecta
2	Limnophyes	7	0	0	0	0	0	0	0	0	2	6	1	2	0	0	0		190098	Limnophyes	7149	Chironomidae	7147	Diptera	50557	Insecta
2	Limonia	0	0	1	0	0	0	0	0	1	0	1	0	1	0	0	0		52743	Limonia	43823	Limoniidae	7147	Diptera	50557	Insecta
2	Liogma	0	1	0	0	0	0	0	0	0	1	0	0	0	0	0	0		560731	Liogma	702680	Cylindrotomidae	7147	Diptera	50557	Insecta
2	Lype	185	0	0	0	48	0	0	0	0	149	0	0	0	0	0	0		177922	Lype	177913	Psychomyiidae	30263	Trichoptera	50557	Insecta
2	Macronychus	0	104	0	0	127	0	0	0	0	0	0	0	0	0	0	0		195221	Macronychus	186980	Elmidae	7041	Coleoptera	50557	Insecta
2	Macropelopia	0	0	1	0	0	0	0	0	0	0	0	0	0	0	0	0		879789	Macropelopia	7149	Chironomidae	7147	Diptera	50557	Insecta
2	Macrostemum	0	15	0	0	0	0	0	0	0	0	1	0	2	0	0	0		147300	Macrostemum	41030	Hydropsychidae	30263	Trichoptera	50557	Insecta
2	Mesovelia	0	15	0	0	0	0	0	0	0	0	0	0	0	0	0	0		95687	Mesovelia	95686	Mesoveliidae	7524	Hemiptera	50557	Insecta
2	Metriocnemus	0	0	1	0	0	0	0	0	0	2	0	0	0	0	0	0		137497	Metriocnemus	7149	Chironomidae	7147	Diptera	50557	Insecta
2	Micrasema	0	0	0	0	0	1	0	2	0	1	22	0	0	8446	6942	6904		177647	Micrasema	41034	Brachycentridae	30263	Trichoptera	50557	Insecta
2	Micropsectra	0	0	0	0	0	0	0	0	0	1	2	0	0	0	0	0		288800	Micropsectra	7149	Chironomidae	7147	Diptera	50557	Insecta
2	Microtendipes	1	0	0	0	0	0	5	0	0	1	24	17	89	0	0	0		891903	Microtendipes	7149	Chironomidae	7147	Diptera	50557	Insecta
2	Microvelia	0	0	0	0	0	0	0	0	0	0	2	0	0	0	0	0		95679	Microvelia	95677	Veliidae	7524	Hemiptera	50557	Insecta
2	Mochlonyx	1	0	0	0	0	0	0	0	0	2	0	0	0	0	0	0		1577622	Mochlonyx	41811	Chaoboridae	7147	Diptera	50557	Insecta
2	Molophilus	0	70	0	0	0	0	0	0	0	3	0	0	0	0	0	0		700853	Molophilus	43823	Limoniidae	7147	Diptera	50557	Insecta
2	Monodiamesa	0	0	0	0	0	0	0	0	0	4	0	1	0	0	0	0		891905	Monodiamesa	7149	Chironomidae	7147	Diptera	50557	Insecta
2	Nanocladius	0	0	0	0	0	0	0	0	0	0	147	33	0	0	0	0		611365	Nanocladius	7149	Chironomidae	7147	Diptera	50557	Insecta
2	Nectopsyche	0	2	0	0	0	0	0	0	0	0	1	0	0	0	0	0		699975	Nectopsyche	50642	Leptoceridae	30263	Trichoptera	50557	Insecta
2	Neophylax	4	0	0	0	0	0	2	0	0	0	55	0	0	0	0	0		177662	Neophylax	177660	Uenoidae	30263	Trichoptera	50557	Insecta
2	Neoplasta	1	1	0	0	0	0	0	0	0	0	0	0	0	0	0	0		192640	Neoplasta	92557	Empididae	7147	Diptera	50557	Insecta
2	Neozavrelia	0	0	0	0	0	0	0	0	0	0	0	28	23	0	0	0		364945	Neozavrelia	7149	Chironomidae	7147	Diptera	50557	Insecta
2	Nigronia	0	0	0	0	0	0	0	0	0	0	7	0	0	0	0	0		307477	Nigronia	50554	Corydalidae	50553	Megaloptera	50557	Insecta
2	Nilotanypus	0	0	0	0	0	0	16	0	0	4	5	1	0	0	0	0		891912	Nilotanypus	7149	Chironomidae	7147	Diptera	50557	Insecta
2	Notonecta	1	0	0	0	0	0	0	0	0	0	0	4	0	0	0	0		236412	Notonecta	50616	Notonectidae	7524	Hemiptera	50557	Insecta
2	Nyctiophylax	0	0	0	0	0	0	0	0	0	0	2	0	0	0	0	0		177942	Nyctiophylax	161768	Polycentropodidae	30263	Trichoptera	50557	Insecta
2	Ochlerotatus	0	0	0	0	0	0	0	0	0	0	1	0	0	0	0	0		190765	Ochlerotatus	7157	Culicidae	7147	Diptera	50557	Insecta
2	Odontomyia	0	0	1	0	0	0	0	0	0	1	0	0	2	0	0	0		343652	Odontomyia	34687	Stratiomyidae	7147	Diptera	50557	Insecta
2	Oecetis	0	51	3	0	0	1271	8	0	4	0	384	0	2	0	0	0		50643	Oecetis	50642	Leptoceridae	30263	Trichoptera	50557	Insecta
2	Ophiogomphus	1	0	0	0	0	0	0	0	0	1	0	0	0	0	0	0		126204	Ophiogomphus	107808	Gomphidae	6961	Odonata	50557	Insecta
2	Optioservus	231	0	0	0	0	0	0	0	0	0	23	0	0	0	0	0		440317	Optioservus	186980	Elmidae	7041	Coleoptera	50557	Insecta
2	Orconectes	0	2	0	0	0	0	0	0	0	0	11	0	0	0	0	0		28378	Orconectes	6725	Cambaridae	6683	Decapoda	6681	Malacostraca
2	Orthocladius	2	0	7	0	0	0	6	0	0	1	17	0	0	0	0	0		288845	Orthocladius	7149	Chironomidae	7147	Diptera	50557	Insecta
2	Orthotrichia	0	0	0	0	0	0	0	0	1	0	1	1	0	0	0	0		58009	Orthotrichia	57995	Hydroptilidae	30263	Trichoptera	50557	Insecta
2	Oulimnius	0	0	0	0	0	0	0	0	0	0	55	0	0	0	0	0		195269	Oulimnius	186980	Elmidae	7041	Coleoptera	50557	Insecta
2	Oxyethira	0	0	0	0	0	0	0	0	0	0	77	0	0	0	0	0		173796	Oxyethira	57995	Hydroptilidae	30263	Trichoptera	50557	Insecta
2	Pagastia	24	1	0	0	0	0	0	0	0	0	0	0	0	0	0	0		994279	Pagastia	7149	Chironomidae	7147	Diptera	50557	Insecta
2	Palaeagapetus	0	0	1	0	0	0	0	0	0	3	0	0	0	0	0	0		177611	Palaeagapetus	57995	Hydroptilidae	30263	Trichoptera	50557	Insecta
2	Palatovia	0	0	0	0	0	0	0	0	2	0	0	0	0	0	0	0		2876113	Palatovia	7149	Chironomidae	7147	Diptera	50557	Insecta
2	Palmacorixa	0	0	0	0	0	0	0	0	0	0	0	0	1	0	0	0		1657250	Palmacorixa	236405	Corixidae	7524	Hemiptera	50557	Insecta
2	Parachironomus	0	0	1	0	0	0	0	0	0	0	1	0	0	0	0	0		315554	Parachironomus	7149	Chironomidae	7147	Diptera	50557	Insecta
2	Paracladopelma	0	0	0	0	0	0	0	0	0	1	0	0	0	0	0	0		891918	Paracladopelma	7149	Chironomidae	7147	Diptera	50557	Insecta
2	Paracricotopus	0	0	0	0	0	0	0	0	0	1	0	2	0	0	0	0		611370	Paracricotopus	7149	Chironomidae	7147	Diptera	50557	Insecta
2	Parakiefferiella	0	0	1	0	0	0	10	0	0	0	41	36	0	0	0	0		611371	Parakiefferiella	7149	Chironomidae	7147	Diptera	50557	Insecta
2	Parametriocnemus	444	0	1	0	0	0	0	166	0	198	5	0	3	0	0	1		611373	Parametriocnemus	7149	Chironomidae	7147	Diptera	50557	Insecta
2	Paraphaenocladius	2	0	0	0	0	0	0	0	0	0	6	0	0	0	0	0		611374	Paraphaenocladius	7149	Chironomidae	7147	Diptera	50557	Insecta
2	Parapsectra	0	0	0	0	0	0	0	0	0	0	1	0	0	0	0	0		403557	Parapsectra	7149	Chironomidae	7147	Diptera	50557	Insecta
2	Paratanytarsus	0	0	26	1	0	0	0	0	0	1	5	17	42	0	0	0		82133	Paratanytarsus	7149	Chironomidae	7147	Diptera	50557	Insecta
2	Paratendipes	0	38	0	0	0	0	32	0	0	634	4	115	37	0	1	0		1279001	Paratendipes	7149	Chironomidae	7147	Diptera	50557	Insecta
2	Paratrichocladius	1	1	0	0	0	0	0	0	0	0	0	0	0	0	0	0		315558	Paratrichocladius	7149	Chironomidae	7147	Diptera	50557	Insecta
2	Parorthocladius	0	1	0	0	0	0	0	0	0	0	1	0	0	0	0	0		611377	Parorthocladius	7149	Chironomidae	7147	Diptera	50557	Insecta
2	Peltodytes	1	0	0	0	0	0	0	0	0	0	0	0	0	0	0	0		107922	Peltodytes	107851	Haliplidae	7041	Coleoptera	50557	Insecta
2	Pentaneura	0	0	0	0	0	0	0	0	0	0	0	0	1	0	0	0		891922	Pentaneura	7149	Chironomidae	7147	Diptera	50557	Insecta
2	Petrophila	2	3	2	0	0	0	1	0	0	7	7	1	3	0	0	0		655076	Petrophila	268499	Crambidae	7088	Lepidoptera	50557	Insecta
2	Phaenopsectra	0	1	0	0	0	0	0	0	0	0	8	2	0	0	0	0		1279003	Phaenopsectra	7149	Chironomidae	7147	Diptera	50557	Insecta
2	Phylocentropus	0	0	0	0	0	0	0	0	0	0	1	0	0	0	0	0		177953	Phylocentropus	177948	Dipseudopsidae	30263	Trichoptera	50557	Insecta
2	Pilaria	8	0	0	0	0	0	0	0	0	0	0	0	0	0	0	0		700855	Pilaria	43823	Limoniidae	7147	Diptera	50557	Insecta
2	Plauditus	0	0	0	0	0	0	0	0	0	0	80	0	0	0	0	0		603909	Plauditus	172515	Baetidae	30073	Ephemeroptera	50557	Insecta
2	Plecoptera	0	2	0	0	0	0	0	0	0	0	0	5	3	0	0	0		1266065	Plecoptera	695564	Erebidae	7088	Lepidoptera	50557	Insecta
2	Polycentropus	0	0	0	0	0	0	2	0	0	1	16	0	0	0	0	0		177940	Polycentropus	161768	Polycentropodidae	30263	Trichoptera	50557	Insecta
2	Polypedilum	3	987	67	0	253	1	70	0	91	175	419	1520	1883	1	1	2		54968	Polypedilum	7149	Chironomidae	7147	Diptera	50557	Insecta
2	Pontomyia	0	0	0	0	0	0	0	0	0	0	2	0	0	0	0	0		1002492	Pontomyia	7149	Chironomidae	7147	Diptera	50557	Insecta
2	Potthastia	0	0	0	0	0	0	0	0	0	1	1	0	0	0	0	0		994303	Potthastia	7149	Chironomidae	7147	Diptera	50557	Insecta
2	Procambarus	1	0	0	0	0	0	0	0	2	0	1	0	0	0	0	0		6726	Procambarus	6725	Cambaridae	6683	Decapoda	6681	Malacostraca
2	Procladius	2	2	5	0	0	0	0	0	3	1	17	4	1	0	0	0		191633	Procladius	7149	Chironomidae	7147	Diptera	50557	Insecta
2	Procloeon	0	0	28	0	0	0	0	0	0	0	101	0	0	0	0	0		248186	Procloeon	172515	Baetidae	30073	Ephemeroptera	50557	Insecta
2	Prodiamesa	179	0	0	0	0	0	0	0	0	0	0	0	0	0	0	0		288839	Prodiamesa	7149	Chironomidae	7147	Diptera	50557	Insecta
2	Progomphus	0	0	0	0	0	0	0	0	0	19	0	0	0	0	0	0		126210	Progomphus	107808	Gomphidae	6961	Odonata	50557	Insecta
2	Promoresia	65	0	0	0	0	0	0	0	0	0	0	0	0	0	0	0		1712800	Promoresia	186980	Elmidae	7041	Coleoptera	50557	Insecta
2	Protoptila	0	208	24	0	0	0	0	0	0	0	0	0	0	0	0	0		177622	Protoptila	177617	Glossosomatidae	30263	Trichoptera	50557	Insecta
2	Psectrotanypus	0	0	0	0	0	0	0	0	0	1	0	0	0	0	0	0		903467	Psectrotanypus	7149	Chironomidae	7147	Diptera	50557	Insecta
2	Psephenus	0	1	1	0	0	0	0	0	0	0	30	0	0	0	0	0		219454	Psephenus	186983	Psephenidae	7041	Coleoptera	50557	Insecta
2	Pseudochironomus	0	0	0	0	0	0	0	0	0	0	7	0	0	0	0	0		391814	Pseudochironomus	7149	Chironomidae	7147	Diptera	50557	Insecta
2	Pseudokiefferiella	0	0	0	0	0	0	0	0	0	0	8	2	0	0	0	0		1751543	Pseudokiefferiella	7149	Chironomidae	7147	Diptera	50557	Insecta
2	Pseudolimnophila	3	0	2	0	0	0	0	0	0	0	1	0	0	0	0	0		1720814	Pseudolimnophila	43823	Limoniidae	7147	Diptera	50557	Insecta
2	Psychoda	2	1	1	0	0	0	0	0	0	0	1	3	0	0	0	0		7201	Psychoda	7197	Psychodidae	7147	Diptera	50557	Insecta
2	Psychomyia	0	0	0	0	0	0	2	0	0	0	0	0	0	0	0	0		177920	Psychomyia	177913	Psychomyiidae	30263	Trichoptera	50557	Insecta
2	Ptychoptera	0	0	0	0	0	0	0	0	0	0	1	0	0	0	0	0		209691	Ptychoptera	79304	Ptychopteridae	7147	Diptera	50557	Insecta
2	Rhagovelia	0	0	0	0	0	0	1	0	0	81	0	0	0	0	0	0		95678	Rhagovelia	95677	Veliidae	7524	Hemiptera	50557	Insecta
2	Rhantus	0	1	0	0	0	0	0	0	0	0	1	0	0	0	0	0		107928	Rhantus	50515	Dytiscidae	7041	Coleoptera	50557	Insecta
2	Rheocricotopus	0	1	0	0	0	0	1	0	0	0	308	42	159	0	0	0		611384	Rheocricotopus	7149	Chironomidae	7147	Diptera	50557	Insecta
2	Rheotanytarsus	0	0	2	0	0	0	195	0	0	35	583	3828	887	0	1	0		288875	Rheotanytarsus	7149	Chironomidae	7147	Diptera	50557	Insecta
2	Rhyacophila	0	2	0	0	0	0	0	0	0	0	0	0	0	0	0	0		177632	Rhyacophila	177631	Rhyacophilidae	30263	Trichoptera	50557	Insecta
2	Riethia	0	0	0	0	0	0	0	0	0	0	0	0	1	0	0	0		391820	Riethia	7149	Chironomidae	7147	Diptera	50557	Insecta
2	Shilovia	0	0	0	0	0	0	0	0	3	0	1	1	0	0	0	0		2045254	Shilovia	7149	Chironomidae	7147	Diptera	50557	Insecta
2	Sialis	0	0	0	0	0	0	2	0	0	0	0	0	0	0	0	0		50607	Sialis	50606	Sialidae	50553	Megaloptera	50557	Insecta
2	Simulium	297	288	25	0	0	0	4	1	6	12	214	73	5	0	0	0		7191	Simulium	7190	Simuliidae	7147	Diptera	50557	Insecta
2	Smittia	1	1	2	0	0	0	1	0	1	0	3	2	0	0	0	0		315559	Smittia	7149	Chironomidae	7147	Diptera	50557	Insecta
2	Sphaeromias	0	0	0	0	0	0	0	0	0	0	2	0	0	0	0	0		1874311	Sphaeromias	41819	Ceratopogonidae	7147	Diptera	50557	Insecta
2	Stegopterna	0	0	0	0	0	0	0	0	0	2	0	0	0	0	0	0		13693	Stegopterna	7190	Simuliidae	7147	Diptera	50557	Insecta
2	Stempellinella	2	0	16	0	0	0	0	0	0	5	7	0	0	0	0	0		288878	Stempellinella	7149	Chironomidae	7147	Diptera	50557	Insecta
2	Stenacron	0	1	0	0	0	0	0	0	0	0	0	0	0	0	0	0		248190	Stenacron	178295	Heptageniidae	30073	Ephemeroptera	50557	Insecta
2	Stenelmis	0	5	4	0	0	0	0	0	0	0	61	0	0	0	0	0		195300	Stenelmis	186980	Elmidae	7041	Coleoptera	50557	Insecta
2	Stratiomys	0	0	0	0	0	0	0	0	0	0	1	0	0	0	0	0		219520	Stratiomys	34687	Stratiomyidae	7147	Diptera	50557	Insecta
2	Sublettea	6	0	0	0	0	2	0	0	0	0	374	0	0	2	0	0		891931	Sublettea	7149	Chironomidae	7147	Diptera	50557	Insecta
2	Synendotendipes	0	0	0	0	0	0	0	0	0	0	4	0	0	0	0	0		611390	Synendotendipes	7149	Chironomidae	7147	Diptera	50557	Insecta
2	Synorthocladius	0	0	1	0	0	0	1	0	0	0	25	0	15	0	0	0		611392	Synorthocladius	7149	Chironomidae	7147	Diptera	50557	Insecta
2	Tabanus	1	3	2	0	0	0	0	0	7	86	11	4	1	0	0	0		7206	Tabanus	7205	Tabanidae	7147	Diptera	50557	Insecta
2	Tanypus	0	0	1	0	0	0	0	0	0	0	0	0	0	0	0	0		646288	Tanypus	7149	Chironomidae	7147	Diptera	50557	Insecta
2	Tanytarsus	4	1601	346	4	157	1898	179	0	251	115	1034	881	1001	2	2	1		288802	Tanytarsus	7149	Chironomidae	7147	Diptera	50557	Insecta
2	Tavastia	0	1	0	0	0	0	0	0	0	0	0	0	0	0	0	0		880593	Tavastia	7149	Chironomidae	7147	Diptera	50557	Insecta
2	Telmatopelopia	0	0	0	0	0	0	0	0	0	3	0	0	0	0	0	0		2038296	Telmatopelopia	7149	Chironomidae	7147	Diptera	50557	Insecta
2	Teloganopsis	2	0	1	0	0	0	0	0	0	0	0	0	0	0	0	0		604017	Teloganopsis	50633	Ephemerellidae	30073	Ephemeroptera	50557	Insecta
2	Thienemannia	0	2	0	0	0	0	0	0	0	0	0	0	0	0	0	0		611395	Thienemannia	7149	Chironomidae	7147	Diptera	50557	Insecta
2	Thienemanniella	0	216	7	86	0	0	50	0	52	2	141	633	853	0	0	1		611396	Thienemanniella	7149	Chironomidae	7147	Diptera	50557	Insecta
2	Thienemannimyia	0	0	0	0	0	0	2	0	1	0	50	0	16	0	0	0		994282	Thienemannimyia	7149	Chironomidae	7147	Diptera	50557	Insecta
2	Tipula	19	13	1	0	0	271	2	0	0	15	19	698	882	0	0	0		41043	Tipula	41042	Tipulidae	7147	Diptera	50557	Insecta
2	Triaenodes	0	0	5	0	0	0	0	0	0	0	3	0	0	0	0	0		516534	Triaenodes	50642	Leptoceridae	30263	Trichoptera	50557	Insecta
2	Tribelos	0	0	0	0	0	0	2	0	0	0	5	0	0	0	0	0		994287	Tribelos	7149	Chironomidae	7147	Diptera	50557	Insecta
2	Trichochilus	0	0	0	0	0	0	0	0	0	0	1	0	0	0	0	0		2316183	Trichochilus	7149	Chironomidae	7147	Diptera	50557	Insecta
2	Trichotanypus	0	0	0	0	0	0	0	0	0	1	0	0	0	0	0	0		646292	Trichotanypus	7149	Chironomidae	7147	Diptera	50557	Insecta
2	Tricorythodes	0	1	11	0	0	0	0	0	0	0	0	0	0	0	0	0		248192	Tricorythodes	219474	Leptohyphidae	30073	Ephemeroptera	50557	Insecta
2	Tvetenia	299	0	0	0	0	0	1	0	0	2	9	81	46	0	0	0		611398	Tvetenia	7149	Chironomidae	7147	Diptera	50557	Insecta
2	Wormaldia	2	0	0	0	0	0	0	0	0	0	0	0	0	0	0	0		93877	Wormaldia	93876	Philopotamidae	30263	Trichoptera	50557	Insecta
2	Xenochironomus	0	0	0	0	0	0	0	0	0	0	40	5	0	0	0	0		391816	Xenochironomus	7149	Chironomidae	7147	Diptera	50557	Insecta
2	Yaetanytarsus	0	0	0	0	0	0	0	0	0	0	3	0	0	0	0	0		2050746	Yaetanytarsus	7149	Chironomidae	7147	Diptera	50557	Insecta
2	Yarrhpelopia	0	0	0	0	0	0	0	0	0	2	0	0	0	0	0	0		2781158	Yarrhpelopia	7149	Chironomidae	7147	Diptera	50557	Insecta
2	Zavrelimyia	1	0	0	0	0	0	1	0	0	0	0	0	0	0	0	0		646295	Zavrelimyia	7149	Chironomidae	7147	Diptera	50557	Insecta
3	Baetidae	0	1	2	0	0	0	0	0	0	0	0	0	0	0	0	0		NA	NA	172515	Baetidae	30073	Ephemeroptera	50557	Insecta
3	Cambaridae	0	0	0	0	0	0	0	1	0	0	0	0	0	0	0	0		NA	NA	6725	Cambaridae	6683	Decapoda	6681	Malacostraca
3	Ceratopogonidae	0	0	0	0	0	0	0	0	0	0	0	2	0	0	0	0		NA	NA	41819	Ceratopogonidae	7147	Diptera	50557	Insecta
3	Chironomidae	2609	2669	263	3	2	3658	237	3	98	1117	2115	1736	1820	12	9	6		NA	NA	7149	Chironomidae	7147	Diptera	50557	Insecta
3	Coenagrionidae	0	0	0	0	0	0	0	0	8	0	0	0	0	2	2	4		NA	NA	70895	Coenagrionidae	6961	Odonata	50557	Insecta
3	Elmidae	0	0	0	0	0	0	0	0	0	0	22	0	0	0	0	0		NA	NA	186980	Elmidae	7041	Coleoptera	50557	Insecta
3	Empididae	11	0	0	0	0	0	0	0	0	0	0	0	0	0	0	0		NA	NA	92557	Empididae	7147	Diptera	50557	Insecta
3	Heptageniidae	0	0	0	0	0	0	1	0	0	0	2	0	0	0	0	0		NA	NA	178295	Heptageniidae	30073	Ephemeroptera	50557	Insecta
3	Hydropsychidae	1	0	0	0	0	0	99	0	0	0	14	11	18	0	0	0		NA	NA	41030	Hydropsychidae	30263	Trichoptera	50557	Insecta
3	Leptoceridae	0	1	8	0	0	1806	0	0	0	0	2	0	0	1	0	0		NA	NA	50642	Leptoceridae	30263	Trichoptera	50557	Insecta
3	Leuctridae	0	0	0	0	0	0	0	0	0	18	0	0	0	0	0	0		NA	NA	143733	Leuctridae	50622	Plecoptera	50557	Insecta
3	Perlidae	0	0	0	0	0	0	0	0	0	1	0	0	0	279	225	227		NA	NA	51551	Perlidae	50622	Plecoptera	50557	Insecta
4	Diptera	1007	532	122	2	8	613	36	67	64	1029	2913	473	637	8	0	2		NA	NA	NA	NA	7147	Diptera	50557	Insecta
4	Ephemeroptera	0	0	1	0	0	0	0	0	0	0	1	0	0	0	0	0		NA	NA	NA	NA	30073	Ephemeroptera	50557	Insecta
4	Hemiptera	0	0	0	0	0	0	0	0	0	0	1	0	0	0	0	0		NA	NA	NA	NA	7524	Hemiptera	50557	Insecta
4	Odonata	0	0	0	0	0	0	0	0	1	200	0	0	0	7	10	13		NA	NA	NA	NA	6961	Odonata	50557	Insecta
4	Plecoptera	0	0	0	0	0	0	0	0	0	126	5	0	0	66	60	51		NA	NA	NA	NA	50622	Plecoptera	50557	Insecta
4	Trichoptera	1	0	0	0	0	0	0	0	0	0	0	0	0	1	0	0		NA	NA	NA	NA	30263	Trichoptera	50557	Insecta
5	Insecta	3946	1007	345	1	352	22	123	67	155	3255	1217	1899	1240	232	230	195		NA	NA	NA	NA	NA	NA	50557	Insecta
6	Arthropoda	5	20	4	0	0	0	0	0	4	3	5	9	61	0	0	0		NA	NA	NA	NA	NA	NA	NA	NA
NA	Unassigned	158210	110874	180232	54481	63011	73099	27140	174809	212127	134406	112626	124307	145981	38965	32226	32298

## Sheet: cox1.censored.transformed.genus
genus	cox1-ANTI-Grab_S25	cox1-CHOH-Brun-Grab_S35	cox1-CHOH-Will-Grab_S36	cox1-GWMP-Grab_S26	cox1-HAFE-Grab_S27	cox1-MANA-Grab_S28	cox1-MONO-Bush-Grab_S29	cox1-MONO-Gamb-Grab_S30	cox1-NACE-Oxon-Grab_S31	cox1-PRWI-Oren-Grab_S37	cox1-PRWI-Tay-Grab_S32	cox1-WOTR-CH-Grab_S33	cox1-WOTR-WT-Grab_S34		genus taxid	genus	family taxid	family	class taxid	class	order taxid	order
Ablabesmyia	0	0	0	0	0	0	0	0	0	0	1.2835496849	0	0		46216	Ablabesmyia	7149	Chironomidae	50557	Insecta	7147	Diptera
Anthopotamus	0	1.9809201924	0	0	0	0	0	0	0	0	0	0	0		197115	Anthopotamus	197114	Potamanthidae	50557	Insecta	30073	Ephemeroptera
Atrichopogon	0	0	0	0	0	0	0	0	0	0	1.2835496849	0	0		209702	Atrichopogon	41819	Ceratopogonidae	50557	Insecta	7147	Diptera
Bittacomorpha	0	0	0	0	0	0	0	0	0	2.7230910168	0	0	0		79307	Bittacomorpha	79304	Ptychopteridae	50557	Insecta	7147	Diptera
Caecidotea	3.0993825922	0	0	0	0	0	0	0	0	0	0	0	0		142547	Caecidotea	63227	Asellidae	6681	Malacostraca	29979	Isopoda
Caenis	0	0	2.8259385608	0	0	0	0	0	0	0	0	0	0		197147	Caenis	197146	Caenidae	50557	Insecta	30073	Ephemeroptera
Ceratopsyche	0	0	0	0	0	0	1.292976079	0	0	0	0	0	0		177867	Ceratopsyche	41030	Hydropsychidae	50557	Insecta	30263	Trichoptera
Chaoborus	0	0	0	0	0	0	0	0	0	0	0	1.8115445668	0		41812	Chaoborus	41811	Chaoboridae	50557	Insecta	7147	Diptera
Climacia	0	0	2.2311778083	0	0	0	0	0	0	0	0	0	0		560895	Climacia	279438	Sisyridae	50557	Insecta	7516	Neuroptera
Cordulegaster	0	0	0	0	0	0	0	0	0	2.2064612208	0	0	0		126172	Cordulegaster	107811	Cordulegastridae	50557	Insecta	6961	Odonata
Corydalus	0	0	0	0	0	0	0	0	0	0	2.1681562662	0	0		50555	Corydalus	50554	Corydalidae	50557	Insecta	50553	Megaloptera
Cybister	0	0	0	0	0	0	0	0	0	0	1.5053984345	0	0		50516	Cybister	50515	Dytiscidae	50557	Insecta	7041	Coleoptera
Dicranota	0	0	0	0	0	0	0	0	0	2.3313999574	0	0	0		700836	Dicranota	702679	Pediciidae	50557	Insecta	7147	Diptera
Diplectrona	0	0	0	0	0	0	0	0	0	3.2924818914	0	0	0		177860	Diplectrona	41030	Hydropsychidae	50557	Insecta	30263	Trichoptera
Dubiraphia	0	0	2.0964792344	0	0	0	0	0	0	0	0	0	0		356877	Dubiraphia	186980	Elmidae	50557	Insecta	7041	Coleoptera
Dytiscus	0	0	0	0	0	0	0	0	0	0	1.4084884215	0	0		107799	Dytiscus	50515	Dytiscidae	50557	Insecta	7041	Coleoptera
Echinocladius	0.7918865543	0	0	0	0	0	0	0	0	0	0	0	0		528215	Echinocladius	7149	Chironomidae	50557	Insecta	7147	Diptera
Ectopria	0	0	0	0	0	0	0	0	0	0	1.8064284301	0	0		979752	Ectopria	186983	Psephenidae	50557	Insecta	7041	Coleoptera
Hagenius	0	0	0	0	0	0	0	0	0	0	3.1527814046	0	0		126206	Hagenius	107808	Gomphidae	50557	Insecta	6961	Odonata
Heptagenia	0	0	0	0	0	0	0	0	0	0	1.5845796805	0	0		226220	Heptagenia	178295	Heptageniidae	50557	Insecta	30073	Ephemeroptera
Hetaerina	0	1.6914720693	0	0	0	0	0	0	0	0	0	0	0		62017	Hetaerina	50489	Calopterygidae	50557	Insecta	6961	Odonata
Hexagenia	0	0	2.4168143852	0	0	0	0	0	0	0	0	0	0		197159	Hexagenia	50581	Ephemeridae	50557	Insecta	30073	Ephemeroptera
Hydroporus	0	1.0147784597	0	0	0	0	0	0	0	0	0	0	0		107870	Hydroporus	50515	Dytiscidae	50557	Insecta	7041	Coleoptera
Labrundinia	0	0	0	0	0	0	0	0	0	0	0	0	0.9128255199		1247422	Labrundinia	7149	Chironomidae	50557	Insecta	7147	Diptera
Laccophilus	0	0	0	0	0	0	0	0	0	0	1.1074584258	0	0		107891	Laccophilus	50515	Dytiscidae	50557	Insecta	7041	Coleoptera
Macrostemum	0	1.4541111535	0	0	0	0	0	0	0	0	0	0	0		147300	Macrostemum	41030	Hydropsychidae	50557	Insecta	30263	Trichoptera
Mesovelia	0	1.4541111535	0	0	0	0	0	0	0	0	0	0	0		95687	Mesovelia	95686	Mesoveliidae	50557	Insecta	7524	Hemiptera
Micrasema	0	0	0	0	0	0	0	0	0	0	2.1074584258	0	0		177647	Micrasema	41034	Brachycentridae	50557	Insecta	30263	Trichoptera
Molophilus	0	2.2322624039	0	0	0	0	0	0	0	0	0	0	0		700853	Molophilus	43823	Limoniidae	50557	Insecta	7147	Diptera
Monodiamesa	0	0	0	0	0	0	0	0	0	0.8842419261	0	0	0		891905	Monodiamesa	7149	Chironomidae	50557	Insecta	7147	Diptera
Nigronia	0	0	0	0	0	0	0	0	0	0	1.5053984345	0	0		307477	Nigronia	50554	Corydalidae	50557	Insecta	50553	Megaloptera
Notonecta	0	0	0	0	0	0	0	0	0	0	0	0.6501765645	0		236412	Notonecta	50616	Notonectidae	50557	Insecta	7524	Hemiptera
Orconectes	0	0	0	0	0	0	0	0	0	0	1.7606709396	0	0		28378	Orconectes	6725	Cambaridae	6681	Malacostraca	6683	Decapoda
Oulimnius	0	0	0	0	0	0	0	0	0	0	2.5307042997	0	0		195269	Oulimnius	186980	Elmidae	50557	Insecta	7041	Coleoptera
Oxyethira	0	0	0	0	0	0	0	0	0	0	2.6814896935	0	0		173796	Oxyethira	57995	Hydroptilidae	50557	Insecta	30263	Trichoptera
Pagastia	1.8332792395	0	0	0	0	0	0	0	0	0	0	0	0		994279	Pagastia	7149	Chironomidae	50557	Insecta	7147	Diptera
Paraphaenocladius	0	0	0	0	0	0	0	0	0	0	1.4084884215	0	0		611374	Paraphaenocladius	7149	Chironomidae	50557	Insecta	7147	Diptera
Phaenopsectra	0	0	0	0	0	0	0	0	0	0	1.5845796805	0	0		1279003	Phaenopsectra	7149	Chironomidae	50557	Insecta	7147	Diptera
Pilaria	1.269007809	0	0	0	0	0	0	0	0	0	0	0	0		700855	Pilaria	43823	Limoniidae	50557	Insecta	7147	Diptera
Plauditus	0	0	0	0	0	0	0	0	0	0	2.6985230328	0	0		603909	Plauditus	172515	Baetidae	50557	Insecta	30073	Ephemeroptera
Plecoptera	0	0	0	0	0	0	0	0	0	0	0	0.8262678236	0		1266065	Plecoptera	695564	Erebidae	50557	Insecta	7088	Lepidoptera
Polycentropus	0	0	0	0	0	0	0	0	0	0	1.9525564658	0	0		177940	Polycentropus	161768	Polycentropodidae	50557	Insecta	30263	Trichoptera
Prodiamesa	2.738829825	0	0	0	0	0	0	0	0	0	0	0	0		288839	Prodiamesa	7149	Chironomidae	50557	Insecta	7147	Diptera
Progomphus	0	0	0	0	0	0	0	0	0	1.8136608518	0	0	0		126210	Progomphus	107808	Gomphidae	50557	Insecta	6961	Odonata
Promoresia	2.2901971081	0	0	0	0	0	0	0	0	0	0	0	0		1712800	Promoresia	186980	Elmidae	50557	Insecta	7041	Coleoptera
Psephenus	0	0	0	0	0	0	0	0	0	0	2.2535864615	0	0		219454	Psephenus	186983	Psephenidae	50557	Insecta	7041	Coleoptera
Pseudochironomus	0	0	0	0	0	0	0	0	0	0	1.5053984345	0	0		391814	Pseudochironomus	7149	Chironomidae	50557	Insecta	7147	Diptera
Pseudokiefferiella	0	0	0	0	0	0	0	0	0	0	1.5845796805	0	0		1751543	Pseudokiefferiella	7149	Chironomidae	50557	Insecta	7147	Diptera
Rhagovelia	0	0	0	0	0	0	0	0	0	2.4808390217	0	0	0		95678	Rhagovelia	95677	Veliidae	50557	Insecta	7524	Hemiptera
Shilovia	0	0	0	0	0	0	0	0	1.241006646	0	0	0	0		2045254	Shilovia	7149	Chironomidae	50557	Insecta	7147	Diptera
Synendotendipes	0	0	0	0	0	0	0	0	0	0	1.1074584258	0	0		611390	Synendotendipes	7149	Chironomidae	50557	Insecta	7147	Diptera
Triaenodes	0	0	1.6571465405	0	0	0	0	0	0	0	0	0	0		516534	Triaenodes	50642	Leptoceridae	50557	Insecta	30263	Trichoptera
Tribelos	0	0	0	0	0	0	0	0	0	0	1.2835496849	0	0		994287	Tribelos	7149	Chironomidae	50557	Insecta	7147	Diptera
Tricorythodes	0	0	2.0550865492	0	0	0	0	0	0	0	0	0	0		248192	Tricorythodes	219474	Leptohyphidae	50557	Insecta	30073	Ephemeroptera
Acentrella	0	0	0	0	0	0	1.6609528643	0	0	0	2.6872420224	0	0		248176	Acentrella	172515	Baetidae	50557	Insecta	30073	Ephemeroptera
Acerpenna	0	0	1.3561165449	0	0	0	0	0	0	1.7293399661	0	0	0		603840	Acerpenna	172515	Baetidae	50557	Insecta	30073	Ephemeroptera
Aquarius	0	0	0	0	0	0	0	0	0	0	2.6756601499	0	1.3387942522		36162	Aquarius	36161	Gerridae	50557	Insecta	7524	Hemiptera
Argia	0	1.4127184683	1.3561165449	0	0	0	0	0	0	0	0	0	0		79452	Argia	70895	Coenagrionidae	50557	Insecta	6961	Odonata
Brillia	1.4450990681	0	0	0	0	0	0	0	0	0	0	0	1.4964021055		611338	Brillia	7149	Chironomidae	50557	Insecta	7147	Diptera
Callibaetis	0	0	0	0	0	0	0	0	1.9399766503	0	1.1074584258	0	0		172518	Callibaetis	172515	Baetidae	50557	Insecta	30073	Ephemeroptera
Eccoptura	0	0	0	0	0	0	0	0.935996374	0	2.1146908475	0	0	0		466688	Eccoptura	51551	Perlidae	50557	Insecta	50622	Plecoptera
Ephemera	0	0	0	0	0	0	2.0463037457	0	0	0	2.2377921943	0	0		50582	Ephemera	50581	Ephemeridae	50557	Insecta	30073	Ephemeroptera
Ephemerella	0	0	1.3561165449	0	0	0	0	0	0	2.5276946026	0	0	0		50634	Ephemerella	50633	Ephemerellidae	50557	Insecta	30073	Ephemeroptera
Eukiefferiella	1.7461290637	0	0	0	0	0	0	0	0	0	0	1.4283278149	0		288843	Eukiefferiella	7149	Chironomidae	50557	Insecta	7147	Diptera
Gammarus	3.7146120123	0	2.5736004891	0	0	0	0	0	0	0	0	0	0		45625	Gammarus	36939	Gammaridae	6681	Malacostraca	6821	Amphipoda
Glossosoma	0	0	0	0	0	0	0	0	0	2.1017258703	1.1074584258	0	0		177619	Glossosoma	177617	Glossosomatidae	50557	Insecta	30263	Trichoptera
Gomphus	0	2.6482469152	0	0	0	0	0	0	0	2.0456099283	0	0	0		107809	Gomphus	107808	Gomphidae	50557	Insecta	6961	Odonata
Haliplus	0	0	1.3561165449	0	0	0	0	0	0	1.3613631808	0	0	0		107852	Haliplus	107851	Haliplidae	50557	Insecta	7041	Coleoptera
Helicopsyche	0	2.0561711448	0	0	0	0	1.11688482	0	0	0	0	0	0		177802	Helicopsyche	177799	Helicopsychidae	50557	Insecta	30263	Trichoptera
Leucotrichia	0	1.0147784597	0	0	0	0	2.138074119	0	0	0	0	0	0		761638	Leucotrichia	57995	Hydroptilidae	50557	Insecta	30263	Trichoptera
Leuctra	0	0	0	0	0	0	0	0	0	3.8934802971	3.3862120268	0	0		143734	Leuctra	143733	Leuctridae	50557	Insecta	50622	Plecoptera
Limnophyes	1.189826563	0	0	0	0	0	0	0	0	0	1.4084884215	0	0		190098	Limnophyes	7149	Chironomidae	50557	Insecta	7147	Diptera
Macronychus	0	2.4127184683	0	0	2.2611486061	0	0	0	0	0	0	0	0		195221	Macronychus	186980	Elmidae	50557	Insecta	7041	Coleoptera
Nanocladius	0	0	0	0	0	0	0	0	0	0	2.9677964324	1.8405082627	0		611365	Nanocladius	7149	Chironomidae	50557	Insecta	7147	Diptera
Neophylax	0.7918865543	0	0	0	0	0	0	0	0	0	2.5307042997	0	0		177662	Neophylax	177660	Uenoidae	50557	Insecta	30263	Trichoptera
Neozavrelia	0	0	0	0	0	0	0	0	0	0	0	1.7470865776	1.4568935642		364945	Neozavrelia	7149	Chironomidae	50557	Insecta	7147	Diptera
Optioservus	2.850692041	0	0	0	0	0	0	0	0	0	2.1286477249	0	0		440317	Optioservus	186980	Elmidae	50557	Insecta	7041	Coleoptera
Petrophila	0	0	0	0	0	0	0	0	0	1.2821819348	1.5053984345	0	0		655076	Petrophila	268499	Crambidae	50557	Insecta	7088	Lepidoptera
Procloeon	0	0	2.4864503134	0	0	0	0	0	0	0	2.8020636247	0	0		248186	Procloeon	172515	Baetidae	50557	Insecta	30073	Ephemeroptera
Protoptila	0	2.7223486358	2.4168143852	0	0	0	0	0	0	0	0	0	0		177622	Protoptila	177617	Glossosomatidae	50557	Insecta	30263	Trichoptera
Stenelmis	0	0	1.5322078039	0	0	0	0	0	0	0	2.5772804418	0	0		195300	Stenelmis	186980	Elmidae	50557	Insecta	7041	Coleoptera
Sublettea	0.9679778134	0	0	0	0	0	0	0	0	0	3.3758023398	0	0		891931	Sublettea	7149	Chironomidae	50557	Insecta	7147	Diptera
Synorthocladius	0	0	0	0	0	0	0	0	0	0	2.1681562662	0	1.2486176218		611392	Synorthocladius	7149	Chironomidae	50557	Insecta	7147	Diptera
Thienemannimyia	0	0	0	0	0	0	0	0	0	0	2.4876696675	0	1.2808023052		994282	Thienemannimyia	7149	Chironomidae	50557	Insecta	7147	Diptera
Xenochironomus	0	0	0	0	0	0	0	0	0	0	2.3862120268	0.6501765645	0		391816	Xenochironomus	7149	Chironomidae	50557	Insecta	7147	Diptera
Aedes	0	0	1.6571465405	0	0	0	0	0	1.241006646	0	1.5053984345	0	0		7158	Aedes	7157	Culicidae	50557	Insecta	7147	Diptera
Crambus	1.4908565586	0	0	0	0	0	0	0	0	1.7293399661	1.5845796805	0	0		687066	Crambus	268499	Crambidae	50557	Insecta	7088	Lepidoptera
Faxonius	0	0	0	0	1.751842668	0	1.5940060747	2.4343069278	0	0	0	0	0		306272	Faxonius	6725	Cambaridae	6681	Malacostraca	6683	Decapoda
Hemerodromia	0	0	0	0	0	0	1.4179148156	0	0	0	1.2835496849	2.1272978193	0		626769	Hemerodromia	92557	Empididae	50557	Insecta	7147	Diptera
Isonychia	0	0	2.7452826292	0	0	0	2.3840565484	0	0	0	2.6985230328	0	0		219470	Isonychia	219466	Isonychiidae	50557	Insecta	30073	Ephemeroptera
Leucrocuta	0	1.1908697187	1.8332377996	0	0	0	0	0	0	0	2.268826428	0	0		197167	Leucrocuta	178295	Heptageniidae	50557	Insecta	30073	Ephemeroptera
Lype	2.7533076484	0	0	0	1.8328759189	0	0	0	0	2.7505292652	0	0	0		177922	Lype	177913	Psychomyiidae	50557	Insecta	30263	Trichoptera
Nilotanypus	0	0	0	0	0	0	1.9919460834	0	0	0.8842419261	1.2835496849	0	0		891912	Nilotanypus	7149	Chironomidae	50557	Insecta	7147	Diptera
Orthocladius	0	0	1.8332377996	0	0	0	1.5148248287	0	0	0	1.9825196892	0	0		288845	Orthocladius	7149	Chironomidae	50557	Insecta	7147	Diptera
Parakiefferiella	0	0	0	0	0	0	1.7700973338	0	0	0	2.3974930372	1.8676605088	0		611371	Parakiefferiella	7149	Chironomidae	50557	Insecta	7147	Diptera
Rheocricotopus	0	0	0	0	0	0	0	0	0	0	3.2921498566	1.9402111759	2.3305739219		611384	Rheocricotopus	7149	Chironomidae	50557	Insecta	7147	Diptera
Stempellinella	0	0	2.2311778083	0	0	0	0	0	0	1.0603331851	1.5053984345	0	0		288878	Stempellinella	7149	Chironomidae	50557	Insecta	7147	Diptera
Cambarus	3.2175837677	0	0	0	0	0	0	0	0	3.0937569406	0	2.1879956596	1.3107655286		60964	Cambarus	6725	Cambaridae	6681	Malacostraca	6683	Decapoda
Chimarra	0	2.025502325	0	0	0	0	0	0	0	1.2821819348	2.8064284301	0	2.0741935221		177910	Chimarra	93876	Philopotamidae	50557	Insecta	30263	Trichoptera
Chrysops	0.7918865543	0	1.9001845892	0	0	0	0	0	0	1.0603331851	1.1074584258	0	0		27458	Chrysops	7205	Tabanidae	50557	Insecta	7147	Diptera
Microtendipes	0	0	0	0	0	0	1.4179148156	0	0	0	2.148851111	1.4952746046	2.0741935221		891903	Microtendipes	7149	Chironomidae	50557	Insecta	7147	Diptera
Parametriocnemus	3.136278828	0	0	0	0	0	0	2.8524503225	0	2.8754680018	1.2835496849	0	0		611373	Parametriocnemus	7149	Chironomidae	50557	Insecta	7147	Diptera
Paratanytarsus	0	0	2.4530265579	0	0	0	0	0	0	0	1.2835496849	1.4952746046	1.7367342608		82133	Paratanytarsus	7149	Chironomidae	50557	Insecta	7147	Diptera
Procladius	0	0	1.6571465405	0	0	0	0	0	1.241006646	0	1.9825196892	0.6501765645	0		191633	Procladius	7149	Chironomidae	50557	Insecta	7147	Diptera
Tabanus	0	0	0	0	0	0	0	0	1.7181279007	2.5074912165	1.7606709396	0.6501765645	0		7206	Tabanus	7205	Tabanidae	50557	Insecta	7147	Diptera
Tvetenia	2.963613008	0	0	0	0	0	0	0	0	0	1.6515264702	2.2412411716	1.778126946		611398	Tvetenia	7149	Chironomidae	50557	Insecta	7147	Diptera
Antocha	2.804723779	0	0	0	0	0	3.1081108957	0	0	0	3.0265365182	3.082343834	2.7167376324		454619	Antocha	43823	Limoniidae	50557	Insecta	7147	Diptera
Cladotanytarsus	0	0	1.8332377996	0	0	0	3.3524132669	0	0	0	1.5845796805	2.9005965669	2.6088905336		288858	Cladotanytarsus	7149	Chironomidae	50557	Insecta	7147	Diptera
Culex	0	1.3158084553	1.8332377996	0	0	0	0	0	1.5420366416	1.2821819348	1.9525564658	0	0		7174	Culex	7157	Culicidae	50557	Insecta	7147	Diptera
Culicoides	0.9679778134	0.889839723	1.3561165449	0	0	0	1.8572475095	0	0	0	1.7606709396	0	0		41820	Culicoides	41819	Ceratopogonidae	50557	Insecta	7147	Diptera
Dicrotendipes	0	2.9110290221	3.8009417444	0	0	0	0	0	3.2094895945	0	0	1.3033890783	1.8905491252		302185	Dicrotendipes	7149	Chironomidae	50557	Insecta	7147	Diptera
Paratendipes	0	1.9441973854	0	0	0	0	2.3072165182	0	0	3.3839290087	0	2.3983645916	1.6661531865		1279001	Paratendipes	7149	Chironomidae	50557	Insecta	7147	Diptera
Rheotanytarsus	0	0	0	0	0	0	3.1014121333	0	0	2.1017258703	3.5698564237	3.9317780084	3.0811265345		288875	Rheotanytarsus	7149	Chironomidae	50557	Insecta	7147	Diptera
Baetis	3.7533076484	0	0	0	0	0	3.1125200146	0	1.5420366416	0	3.6023084475	3.0766878259	2.7005220882		189838	Baetis	172515	Baetidae	50557	Insecta	30073	Ephemeroptera
Chironomus	0	1.8440822325	1.9001845892	0	0	0	2.4391041147	0	4.6837998719	0	2.4192122869	0	2.3676703799		7150	Chironomus	7149	Chironomidae	50557	Insecta	7147	Diptera
Corynoneura	2.93801459	4.7523487584	0	0	0	0	2.3840565484	0	0	0	3.7864318017	3.4934093426	3.2801814409		611344	Corynoneura	7149	Chironomidae	50557	Insecta	7147	Diptera
Cryptochironomus	0	2.3994902026	3.1485082344	0	0	0	0	0	2.417097905	0	1.9825196892	1.4952746046	1.954218205		391808	Cryptochironomus	7149	Chironomidae	50557	Insecta	7147	Diptera
Hydroptila	0	1.5266618206	2.0550865492	0	0	0	2.2472185885	0	1.9399766503	0	0	2.0973345959	2.2245793809		599788	Hydroptila	57995	Hydroptilidae	50557	Insecta	30263	Trichoptera
Oecetis	0	2.0848163263	1.3561165449	0	0	2.5339663748	1.6609528643	0	1.417097905	0	3.3884917931	0	0		50643	Oecetis	50642	Leptoceridae	50557	Insecta	30263	Trichoptera
Cheumatopsyche	0	2.0359677587	2.5991545935	0	0	0	3.2691731644	2.350969722	0	0	3.9364403798	3.8611635384	3.3563492666		177865	Cheumatopsyche	41030	Hydropsychidae	50557	Insecta	30263	Trichoptera
Hydropsyche	2.1036404154	2.3858463219	2.9845054749	0	0	0	2.213794833	0	0	0	1.4084884215	3.0348883075	2.5256093766		50443	Hydropsyche	41030	Hydropsychidae	50557	Insecta	30263	Trichoptera
Tipula	1.72130548	1.3669609778	0	0	0	1.8602570327	0	0	0	1.6971552827	2.0368773515	3.1911313735	3.0791569417		41043	Tipula	41042	Tipulidae	50557	Insecta	7147	Diptera
Thienemanniella	0	2.7349377631	1.6571465405	2.0429660033	0	0	2.4879526823	0	2.6301727303	0	2.9431489973	3.1477972143	3.0635819598		611396	Thienemanniella	7149	Chironomidae	50557	Insecta	7147	Diptera
Anopheles	1.5700378047	1.558846504	2.5174845471	0	0	0	1.5148248287	0	2.1952491554	1.8842419261	3.0919857391	1.7963046002	2.1953721099		7164	Anopheles	7157	Culicidae	50557	Insecta	7147	Diptera
Polypedilum	0	3.4043874757	2.8612665232	0	2.5587180696	0	2.641929627	0	2.8844593225	2.8162080408	3.4244765269	3.5298457702	3.4086010496		54968	Polypedilum	7149	Chironomidae	50557	Insecta	7147	Diptera
Simulium	2.9592038891	2.8660368084	2.4352977909	0	0	0	1.292976079	0	1.5420366416	1.5832119304	3.1307108854	2.1942446089	0.4357042652		7191	Simulium	7190	Simuliidae	50557	Insecta	7147	Diptera
Cricotopus	1.9822182525	3.545298316	2.6232882733	2.4283168847	0	0	2.5401306939	0	2.8893666569	1.1852719218	3.4577064441	3.0393426489	2.9697303712		153373	Cricotopus	7149	Chironomidae	50557	Insecta	7147	Diptera
Tanytarsus	0	3.6113755553	3.5709603929	0	2.3069060966	2.7046626019	3.0226807003	0	3.3073325713	2.5699836647	3.8128944724	3.2846538347	3.1267857573		288802	Tanytarsus	7149	Chironomidae	50557	Insecta	7147	Diptera

## Sheet: mt16S.raw.counts
rank	taxon	16S-ANTI-Grab	16S-CHOH-Brun-Grab	16S-CHOH-Will-Grab	16S-GWMP-Grab	16S-HAFE-Grab	16S-MANA-Grab	16S-MONO-Bush-Grab	16S-MONO-Gamb-Grab	16S-NACE-Oxon-Grab	16S-PRWI-Oren-Grab	16S-PRWI-Tay-Grab	16S-WOTR-CH-Grab	16S-WOTR-WT-Grab	16S-mock-R1	16S-mock-R2	16S-mock-R3		genus taxid	genus	family taxid	family	order taxid	order	class taxid	class
2	Acroneuria	95	8	0	514	18	125	34	0	0	4	996	245	134	6333	6127	6096		219316	Acroneuria	51551	Perlidae	50622	Plecoptera	50557	Insecta
2	Aedes	0	12	0	0	0	0	0	0	0	0	0	0	0	0	0	0		7158	Aedes	7157	Culicidae	7147	Diptera	50557	Insecta
2	Anthopotamus	22	10505	4051	169	178	115	0	103	65	8	5	184	121	3	2	63		197115	Anthopotamus	197114	Potamanthidae	30073	Ephemeroptera	50557	Insecta
2	Argia	65	151	350	1	36	63	1	0	651	0	189	1701	1848	4221	4967	4986		79452	Argia	70895	Coenagrionidae	6961	Odonata	50557	Insecta
2	Baetis	610	50	16	7022	303	0	538	178	197	0	134	1570	1433	11266	11263	9078		189838	Baetis	172515	Baetidae	30073	Ephemeroptera	50557	Insecta
2	Boyeria	0	0	0	0	0	0	0	15	0	0	7	0	0	0	0	0		126226	Boyeria	50509	Aeshnidae	6961	Odonata	50557	Insecta
2	Caenis	9	72	1054	26	0	0	17	0	0	0	15	40	0	4	0	0		197147	Caenis	197146	Caenidae	30073	Ephemeroptera	50557	Insecta
2	Cambarus	3246	0	0	0	0	0	1	0	0	539	9	561	50	0	1	0		60964	Cambarus	6725	Cambaridae	6683	Decapoda	6681	Malacostraca
2	Chironomus	27	0	0	0	0	0	26	1	5320	0	16	1	85	0	0	4		7150	Chironomus	7149	Chironomidae	7147	Diptera	50557	Insecta
2	Cladotanytarsus	0	0	0	0	0	0	0	0	0	0	0	66	0	0	2	0		288858	Cladotanytarsus	7149	Chironomidae	7147	Diptera	50557	Insecta
2	Climacia	0	0	0	0	0	0	0	0	0	0	0	0	0	0	6	0		560895	Climacia	279438	Sisyridae	7516	Neuroptera	50557	Insecta
2	Cordulegaster	0	0	2	0	0	0	4	0	0	4601	0	0	6	0	3	0		126172	Cordulegaster	107811	Cordulegastridae	6961	Odonata	50557	Insecta
2	Corydalus	9	0	74	0	0	0	23	0	0	0	386	0	0	0	0	0		50555	Corydalus	50554	Corydalidae	50553	Megaloptera	50557	Insecta
2	Culex	0	0	0	0	0	0	0	0	0	0	0	0	59	0	0	0		7174	Culex	7157	Culicidae	7147	Diptera	50557	Insecta
2	Dubiraphia	61	43	219	0	0	0	1	0	0	2	275	273	271	0	0	0		356877	Dubiraphia	186980	Elmidae	7041	Coleoptera	50557	Insecta
2	Eccoptura	127	79	4	475	140	0	3	137	0	314	0	754	717	11816	12082	11689		466688	Eccoptura	51551	Perlidae	50622	Plecoptera	50557	Insecta
2	Enallagma	1	15	2	0	0	0	1	0	394	0	0	0	0	0	0	0		78523	Enallagma	70895	Coenagrionidae	6961	Odonata	50557	Insecta
2	Enochrus	0	0	0	0	0	0	0	0	45	0	0	0	0	0	0	0		290642	Enochrus	41102	Hydrophilidae	7041	Coleoptera	50557	Insecta
2	Ephemera	0	0	0	0	0	0	248	0	0	0	28	0	0	0	0	0		50582	Ephemera	50581	Ephemeridae	30073	Ephemeroptera	50557	Insecta
2	Eurylophella	0	0	0	0	0	0	0	0	0	0	49	0	0	0	0	0		219546	Eurylophella	50633	Ephemerellidae	30073	Ephemeroptera	50557	Insecta
2	Faxonius	0	0	0	0	4	0	0	0	0	0	0	0	0	0	0	0		306272	Faxonius	6725	Cambaridae	6683	Decapoda	6681	Malacostraca
2	Gerris	0	0	0	0	0	0	0	0	0	0	47	0	0	0	0	0		56096	Gerris	36161	Gerridae	7524	Hemiptera	50557	Insecta
2	Gomphus	33	35	0	0	0	0	0	0	0	4	3	0	0	0	0	0		107809	Gomphus	107808	Gomphidae	6961	Odonata	50557	Insecta
2	Hagenius	9	4	0	0	0	0	0	18	0	23	1886	0	1	0	0	0		126206	Hagenius	107808	Gomphidae	6961	Odonata	50557	Insecta
2	Heptagenia	0	0	0	0	0	0	0	0	0	0	9	0	0	0	0	0		226220	Heptagenia	178295	Heptageniidae	30073	Ephemeroptera	50557	Insecta
2	Hexagenia	0	167	2258	0	0	9	156	0	0	0	72	0	0	0	0	0		197159	Hexagenia	50581	Ephemeridae	30073	Ephemeroptera	50557	Insecta
2	Isonychia	28	424	1445	626	20	354	17598	323	0	39	5300	2	122	3	26	7		219470	Isonychia	219466	Isonychiidae	30073	Ephemeroptera	50557	Insecta
2	Leuctra	0	61	28	191	0	24	12	1	0	7187	3190	0	255	1	3	0		143734	Leuctra	143733	Leuctridae	50622	Plecoptera	50557	Insecta
2	Libellula	0	1	0	0	36	0	0	0	0	0	0	0	0	0	0	0		6965	Libellula	6964	Libellulidae	6961	Odonata	50557	Insecta
2	Macromia	0	43	0	0	0	0	0	0	0	0	50	0	0	0	0	0		126163	Macromia	107812	Macromiidae	6961	Odonata	50557	Insecta
2	Micropsectra	0	0	0	0	0	0	0	0	2	0	0	0	0	0	0	0		288800	Micropsectra	7149	Chironomidae	7147	Diptera	50557	Insecta
2	Microvelia	0	0	0	0	0	0	0	0	0	2	0	0	24	0	0	0		95679	Microvelia	95677	Veliidae	7524	Hemiptera	50557	Insecta
2	Nigronia	0	0	0	0	0	0	0	0	0	15	21	0	0	0	0	0		307477	Nigronia	50554	Corydalidae	50553	Megaloptera	50557	Insecta
2	Orconectes	0	0	0	0	21	0	9	0	0	0	0	0	0	0	0	0		28378	Orconectes	6725	Cambaridae	6683	Decapoda	6681	Malacostraca
2	Pedicia	89	0	0	0	0	0	0	0	0	54	0	0	0	0	0	0		472374	Pedicia	702679	Pediciidae	7147	Diptera	50557	Insecta
2	Perlesta	0	0	0	0	0	0	0	0	0	0	72	0	0	0	0	0		466773	Perlesta	51551	Perlidae	50622	Plecoptera	50557	Insecta
2	Progomphus	0	0	0	0	0	0	0	0	0	0	24	0	0	0	0	0		126210	Progomphus	107808	Gomphidae	6961	Odonata	50557	Insecta
2	Serratella	0	0	0	0	0	0	0	0	0	0	56	0	0	0	0	0		604011	Serratella	50633	Ephemerellidae	30073	Ephemeroptera	50557	Insecta
2	Simulium	14039	2964	252	353	1	1524	431	4	312	374	2224	5026	6671	16	5	15		7191	Simulium	7190	Simuliidae	7147	Diptera	50557	Insecta
2	Stenelmis	0	0	6	0	0	0	0	0	0	0	0	0	0	0	0	0		195300	Stenelmis	186980	Elmidae	7041	Coleoptera	50557	Insecta
2	Stenonema	0	1428	3007	673	0	5095	2466	22	51	6	5126	0	37	1	5	1		178296	Stenonema	178295	Heptageniidae	30073	Ephemeroptera	50557	Insecta
2	Stylogomphus	0	0	0	0	0	0	0	0	0	0	153	0	0	0	0	0		507866	Stylogomphus	107808	Gomphidae	6961	Odonata	50557	Insecta
2	Sweltsa	0	0	0	0	0	0	0	0	0	61	34	0	0	0	0	0		219370	Sweltsa	143748	Chloroperlidae	50622	Plecoptera	50557	Insecta
2	Tipula	0	0	0	0	0	0	1	0	0	0	3	0	0	0	0	0		41043	Tipula	41042	Tipulidae	7147	Diptera	50557	Insecta
2	Tropisternus	0	149	0	0	0	0	0	0	0	0	0	0	0	0	0	1		538626	Tropisternus	41102	Hydrophilidae	7041	Coleoptera	50557	Insecta
3	Aeshnidae	0	0	0	0	0	10	0	0	0	0	22	28	0	0	0	0		NA	NA	50509	Aeshnidae	6961	Odonata	50557	Insecta
3	Baetidae	0	0	0	13	0	0	0	0	0	0	0	0	15	0	0	0		NA	NA	172515	Baetidae	30073	Ephemeroptera	50557	Insecta
3	Cambaridae	152	0	18	0	2376	0	189	1943	0	0	0	0	117	0	0	1		NA	NA	6725	Cambaridae	6683	Decapoda	6681	Malacostraca
3	Chironomidae	1	20	17	925	2	0	7	0	166	8	0	242	39	0	1	1		NA	NA	7149	Chironomidae	7147	Diptera	50557	Insecta
3	Coenagrionidae	0	84	10	0	0	0	0	0	0	0	0	0	0	10	3	1		NA	NA	70895	Coenagrionidae	6961	Odonata	50557	Insecta
3	Culicidae	0	0	0	0	0	0	0	0	0	0	0	0	27	0	0	0		NA	NA	7157	Culicidae	7147	Diptera	50557	Insecta
3	Dytiscidae	0	3	0	0	0	0	0	0	0	0	51	0	0	0	0	0		NA	NA	50515	Dytiscidae	7041	Coleoptera	50557	Insecta
3	Elmidae	0	63	54	0	0	0	0	0	0	0	116	35	44	0	0	0		NA	NA	186980	Elmidae	7041	Coleoptera	50557	Insecta
3	Ephemeridae	0	0	1	0	0	0	0	0	0	0	0	0	0	0	0	0		NA	NA	50581	Ephemeridae	30073	Ephemeroptera	50557	Insecta
3	Gomphidae	0	917	0	0	2	0	7	0	0	2	36	0	0	0	0	5		NA	NA	107808	Gomphidae	6961	Odonata	50557	Insecta
3	Libellulidae	0	0	0	0	3	0	0	0	0	0	0	0	0	0	0	0		NA	NA	6964	Libellulidae	6961	Odonata	50557	Insecta
3	Perlidae	24	0	0	0	12	0	0	0	0	0	337	134	56	1827	1827	1600		NA	NA	51551	Perlidae	50622	Plecoptera	50557	Insecta
3	Perlodidae	0	0	0	0	0	0	0	0	0	12	0	0	0	0	0	0		NA	NA	50623	Perlodidae	50622	Plecoptera	50557	Insecta
3	Simuliidae	36	10	0	0	0	0	0	0	0	28	24	43	28	0	0	0		NA	NA	7190	Simuliidae	7147	Diptera	50557	Insecta
4	Coleoptera	0	4	4	0	0	0	0	0	0	0	9	0	10	0	0	0		NA	NA	NA	NA	7041	Coleoptera	50557	Insecta
4	Diptera	157	0	0	0	0	0	9	0	38	203	9	191	919	5	0	0		NA	NA	NA	NA	7147	Diptera	50557	Insecta
4	Hemiptera	8	0	0	0	0	0	0	0	0	0	0	0	130	0	0	0		NA	NA	NA	NA	7524	Hemiptera	50557	Insecta
4	Odonata	89	259	208	376	2409	0	70	56	0	2456	130	742	304	0	3	5		NA	NA	NA	NA	6961	Odonata	50557	Insecta
4	Plecoptera	0	0	0	0	0	0	0	0	0	120	68	0	0	0	0	0
5	Insecta	2813	11	6	0	120	0	19	0	154	140	66	2669	1434	6	1	2		NA	NA	NA	NA	NA	NA	50557	Insecta
NA	Unassigned	3571	1671	1887	2450	800	1133	4641	2685	8638	2338	3388	4724	4686	8349	8664	8122		NA	NA	NA	NA	NA	NA	NA	NA

## Sheet: mt16S.censored.transformed.genus
genus	ANTI-Grab	CHOH-Brun-Grab	CHOH-Will-Grab	GWMP-Grab	HAFE-Grab	MANA-Grab	MONO-Bush-Grab	MONO-Gamb-Grab	NACE-Oxon-Grab	PRWI-Oren-Grab	PRWI-Tay-Grab	WOTR-CH-Grab	WOTR-WT-Grab
Acroneuria	3.2656263164	1.8650041584	0	3.2988296349	2.6665936756	3.0630489974	2.7238849651	0	0	0	4.2652528803	2.9152474432	3.0810828445		219316	genus	Acroneuria	51551	family	Perlidae	50557	class	Insecta	50622	order	Plecoptera	6656	phylum	Arthropoda
Aedes	0	2.262944167	0	0	0	0	0	0	0	0	0	0	0		7158	genus	Aedes	7157	family	Culicidae	50557	class	Insecta	7147	order	Diptera	6656	phylum	Arthropoda
Anthopotamus	2.5418327283	5.2841334661	4.4097371567	2.808743403	3.7310516649	3.0220121455	0	3.2533241226	2.5033022909	1.651446319	0	2.7860834316	3.0315974814		197115	genus	Anthopotamus	197114	family	Potamanthidae	50557	class	Insecta	30073	order	Ephemeroptera	6656	phylum	Arthropoda
Argia	3.0895350573	3.4302615018	3.3416800511	0	3.0090163565	2.7548404171	0	0	3.5360553212	0	3.5363509542	3.7629122429	4.2329004089		79452	genus	Argia	70895	family	Coenagrionidae	50557	class	Insecta	6961	order	Odonata	6656	phylum	Arthropoda
Baetis	4.0895350573	2.8757280238	1.7056939393	4.4372252203	3.9603244326	0	3.9841208897	3.483773044	2.9993088897	0	3.3660892388	3.7266333037	4.1206494815		189838	genus	Baetis	172515	family	Baetidae	50557	class	Insecta	30073	order	Ephemeroptera	6656	phylum	Arthropoda
Boyeria	0	0	0	0	0	0	0	2.3994521583	0	0	1.9681492302	0	0		126226	genus	Boyeria	50509	family	Aeshnidae	50557	class	Insecta	6961	order	Odonata	6656	phylum	Arthropoda
Caenis	1.9134437983	3.0890189697	3.8237932514	1.9336821396	0	0	2.3406682132	0	0	0	2.2691792258	2.077298445	0		197147	genus	Caenis	197146	family	Caenidae	50557	class	Insecta	30073	order	Ephemeroptera	6656	phylum	Arthropoda
Cambarus	4.8221968175	0	0	0	0	0	0	0	0	3.903489854	1.9681492302	3.2798645995	2.6392373501		60964	genus	Cambarus	6725	family	Cambaridae	6681	class	Malacostraca	6683	order	Decapoda	6656	phylum	Arthropoda
Chironomus	2.673111643	0	0	0	0	0	2.603909648	0	4.4508177008	0	2.3483604719	0	2.8809533446		7150	genus	Chironomus	7149	family	Chironomidae	50557	class	Insecta	7147	order	Diptera	6656	phylum	Arthropoda
Cladotanytarsus	0	0	0	0	0	0	0	0	0	0	0	2.3325709501	0		288858	genus	Cladotanytarsus	7149	family	Chironomidae	50557	class	Insecta	7147	order	Diptera	6656	phylum	Arthropoda
Cordulegaster	0	0	0	0	0	0	1.2614869672	0	0	4.8369884739	0	0	1.5691994835		126172	genus	Cordulegaster	107811	family	Cordulegastridae	50557	class	Insecta	6961	order	Odonata	6656	phylum	Arthropoda
Corydalus	2.0895350573	0	2.6599364487	0	0	0	2.5625169628	0	0	0	3.8523779998	0	0		50555	genus	Corydalus	50554	family	Corydalidae	50557	class	Insecta	50553	order	Megaloptera	6656	phylum	Arthropoda
Culex	0	0	0	0	0	0	0	0	0	0	0	0	2.7230143479		7174	genus	Culex	7157	family	Culicidae	50557	class	Insecta	7147	order	Diptera	6656	phylum	Arthropoda
Dubiraphia	3.0748118005	2.8757280238	3.1390636861	0	0	0	0	0	0	0	3.7037481299	2.9661996915	3.3968917722		356877	genus	Dubiraphia	186980	family	Elmidae	50557	class	Insecta	7041	order	Coleoptera	6656	phylum	Arthropoda
Eccoptura	3.390565053	3.1262670272	0	3.2633573167	3.6208361851	0	0	3.3738980538	0	3.6628757808	0	3.4071319985	3.8190090929		466688	genus	Eccoptura	51551	family	Perlidae	50557	class	Insecta	50622	order	Plecoptera	6656	phylum	Arthropoda
Enallagma	0	2.3768875194	0	0	0	0	0	0	3.3184371075	0	0	0	0		78523	genus	Enallagma	70895	family	Coenagrionidae	50557	class	Insecta	6961	order	Odonata	6656	phylum	Arthropoda
Enochrus	0	0	0	0	0	0	0	0	2.3586194961	0	0	0	0		290642	genus	Enochrus	41102	family	Hydrophilidae	50557	class	Insecta	7041	order	Coleoptera	6656	phylum	Arthropoda
Ephemera	0	0	0	0	0	0	3.6506530515	0	0	0	2.6671192345	0	0		50582	genus	Ephemera	50581	family	Ephemeridae	50557	class	Insecta	30073	order	Ephemeroptera	6656	phylum	Arthropoda
Eurylophella	0	0	0	0	0	0	0	0	0	0	2.9412770838	0	0		219546	genus	Eurylophella	50633	family	Ephemerellidae	50557	class	Insecta	30073	order	Ephemeroptera	6656	phylum	Arthropoda
Faxonius	0	0	0	0	1.9676236713	0	0	0	0	0	0	0	0		306272	genus	Faxonius	6725	family	Cambaridae	6681	class	Malacostraca	6683	order	Decapoda	6656	phylum	Arthropoda
Gerris	0	0	0	0	0	0	0	0	0	0	2.9223917396	0	0		56096	genus	Gerris	36161	family	Gerridae	50557	class	Insecta	7524	order	Hemiptera	6656	phylum	Arthropoda
Gomphus	2.7885050617	2.7814581069	0	0	0	0	0	0	0	1.4753550599	1.2691792258	0	0		107809	genus	Gomphus	107808	family	Gomphidae	50557	class	Insecta	6961	order	Odonata	6656	phylum	Arthropoda
Hagenius	2.0895350573	1.5639741627	0	0	0	0	0	2.483773044	0	2.496544359	4.5440295459	0	0		126206	genus	Hagenius	107808	family	Gomphidae	50557	class	Insecta	6961	order	Odonata	6656	phylum	Arthropoda
Heptagenia	0	0	0	0	0	0	0	0	0	0	2.1142772658	0	0		226220	genus	Heptagenia	178295	family	Heptageniidae	50557	class	Insecta	30073	order	Ephemeroptera	6656	phylum	Arthropoda
Hexagenia	0	3.4804281113	4.1559430476	0	0	1.8797791537	3.446178398	0	0	0	3.1080283166	0	0		197159	genus	Hexagenia	50581	family	Ephemeridae	50557	class	Insecta	30073	order	Ephemeroptera	6656	phylum	Arthropoda
Isonychia	2.6336031017	3.8841204488	3.9606647462	3.3836511483	2.6665936756	3.5195145937	5.5067774958	3.7557512426	0	2.6928390042	4.9928811198	0	3.0315974814		219470	genus	Isonychia	219466	family	Isonychiidae	50557	class	Insecta	30073	order	Ephemeroptera	6656	phylum	Arthropoda
Leuctra	0	3.0263721606	2.200543961	2.865417308	0	2.3191118476	2.1645769542	0	0	5.0306913879	4.7724249973	0	3.368540033		143734	genus	Leuctra	143733	family	Leuctridae	50557	class	Insecta	50622	order	Plecoptera	6656	phylum	Arthropoda
Libellula	0	0	0	0	3.0345704609	0	0	0	0	0	0	0	0		6965	genus	Libellula	6964	family	Libellulidae	50557	class	Insecta	6961	order	Odonata	6656	phylum	Arthropoda
Macromia	0	2.8757280238	0	0	0	0	0	0	0	0	2.9504204632	0	0		126163	genus	Macromia	107812	family	Macromiidae	50557	class	Insecta	6961	order	Odonata	6656	phylum	Arthropoda
Microvelia	0	0	0	0	0	0	0	0	0	0	0	0	2.309562173		288800	genus	Micropsectra	7149	family	Chironomidae	50557	class	Insecta	7147	order	Diptera	6656	phylum	Arthropoda
Nigronia	0	0	0	0	0	0	0	0	0	2.2882684166	2.5479328268	0	0		307477	genus	Nigronia	50554	family	Corydalidae	50557	class	Insecta	50553	order	Megaloptera	6656	phylum	Arthropoda
Orconectes	0	0	0	0	2.7915324122	0	2.0396382175	0	0	0	0	0	0		28378	genus	Orconectes	6725	family	Cambaridae	6681	class	Malacostraca	6683	order	Decapoda	6656	phylum	Arthropoda
Pedicia	3.2458822582	0	0	0	0	0	0	0	0	2.8903284079	0	0	0		472374	genus	Pedicia	702679	family	Pediciidae	50557	class	Insecta	7147	order	Diptera	6656	phylum	Arthropoda
Perlesta	0	0	0	0	0	0	0	0	0	0	3.1142772658	0	0		466773	genus	Perlesta	51551	family	Perlidae	50557	class	Insecta	50622	order	Plecoptera	6656	phylum	Arthropoda
Progomphus	0	0	0	0	0	0	0	0	0	0	2.6116019067	0	0		126210	genus	Progomphus	107808	family	Gomphidae	50557	class	Insecta	6961	order	Odonata	6656	phylum	Arthropoda
Serratella	0	0	0	0	0	0	0	0	0	0	3.0015729857	0	0		604011	genus	Serratella	50633	family	Ephemerellidae	50557	class	Insecta	30073	order	Ephemeroptera	6656	phylum	Arthropoda
Simulium	5.4583176415	4.7329133765	3.182815194	3.1240138378	0	4.1562409579	3.8826632489	0	3.2022722952	3.7318322662	4.6137679684	4.2333281052	4.790483283		7191	genus	Simulium	7190	family	Simuliidae	50557	class	Insecta	7147	order	Diptera	6656	phylum	Arthropoda
Stenelmis	0	0	1.5015739566	0	0	0	0	0	0	0	0	0	0		195300	genus	Stenelmis	186980	family	Elmidae	50557	class	Insecta	7041	order	Coleoptera	6656	phylum	Arthropoda
Stenonema	0	4.4158437634	4.2798699477	3.4153852927	0	4.6834069491	4.6522454959	2.483773044	2.3783635543	0	4.9783643554	0	2.458501186		178296	genus	Stenonema	178295	family	Heptageniidae	50557	class	Insecta	30073	order	Ephemeroptera	6656	phylum	Arthropoda
Stylogomphus	0	0	0	0	0	0	0	0	0	0	3.4481561731	0	0		507866	genus	Stylogomphus	107808	family	Gomphidae	50557	class	Insecta	6961	order	Odonata	6656	phylum	Arthropoda
Sweltsa	0	0	0	0	0	0	0	0	0	2.9451770759	2.7743292042	0	0		219370	genus	Sweltsa	143748	family	Chloroperlidae	50557	class	Insecta	50622	order	Plecoptera	6656	phylum	Arthropoda
Tropisternus	0	3.4302615018	0	0	0	0	0	0	0	0	0	0	0		538626	genus	Tropisternus	41102	family	Hydrophilidae	50557	class	Insecta	7041	order	Coleoptera	6656	phylum	Arthropoda
