# Supplementary material for: Assessing arthropod diversity metrics derived from stream environmental DNA: spatiotemporal variation and paired comparisons with manual sampling
Source: PeerJ. 2023 Mar 31;11:e15163. doi: 10.7717/peerj.15163 (PMC10069422; doi:10.7717/peerj.15163)
Supplement: Supplemental Information 10 [file peerj-11-15163-s010.ods]

## Sheet: Repeated.sampling.cox1.raw.counts
Supplemental File S10. Taxon-count tables for repeated sampling. For each locus, one table provides the raw occurrence counts of each taxon identified and its corresponding rank, and the second provides the final values for each genus used in analyses after censoring and transformation. Note the counts for higher level taxa are only for sequences assigned at that rank at the threshold described i…
rank	taxon	NCR19-CATO1-2_S28	NCR19-CATO1-45_S1	NCR19-CATO1-45_S29	NCR19-CATO1-45_S45	NCR19-CATO1-45_S4	NCR19-CATO1-45_S7	NCR19-CATO1-8_S30	NCR19-CATO2-45_S2	NCR19-CATO2-45_S31	NCR19-CATO2-45_S46	NCR19-CATO2-45_S5	NCR19-CATO2-45_S8	NCR19-CATO2-8_S32	NCR19-CATO3-45_S33	NCR19-CATO3-45_S3	NCR19-CATO3-45_S47	NCR19-CATO3-45_S6	NCR19-CATO3-45_S9	NCR19-CATO3-8_S34	NCR19-OWEN1-2_S35	NCR19-OWEN1-45_S10	NCR19-OWEN1-45_S13	NCR19-OWEN1-45_S15	NCR19-OWEN1-45_S36	NCR19-OWEN1-8_S37	NCR19-OWEN2-2_S38	NCR19-OWEN2-45_S11	NCR19-OWEN2-45_S14	NCR19-OWEN2-45_S16	NCR19-OWEN2-45_S39	NCR19-OWEN2-8_S40	NCR19-PINE1-2_S12	NCR19-PINE1-45_S13	NCR19-PINE1-45_S1	NCR19-PINE1-45_S21	NCR19-PINE1-45_S24	NCR19-PINE1-45_S48	NCR19-PINE1-8_S14	NCR19-PINE2-2_S15	NCR19-PINE2-45_S16	NCR19-PINE2-45_S22	NCR19-PINE2-45_S25	NCR19-PINE2-45_S2	NCR19-PINE2-8_S17	NCR19-PINE3-2_S18	NCR19-PINE3-45_S19	NCR19-PINE3-45_S23	NCR19-PINE3-45_S26
2	Ablabesmyia	0	0	0	0	0	0	0	0	0	0	2	0	0	0	0	0	0	0	0	0	1	1	2	0	0	0	1	0	2	0	1	0	0	0	0	0	0	0	0	0	0	0	0	0	0	0	0	0
2	Acentrella	5	1	0	1	3	4	10	0	0	0	0	0	0	4	2	7	47	4	14	0	0	0	2	0	0	15	3	2	13	4	2	0	0	0	0	0	0	0	1	1	0	0	2	0	0	2	1	0
2	Acerpenna	6	6	4	6	26	9	15	0	0	0	0	0	0	0	0	0	0	0	0	0	0	0	0	0	0	0	0	3	0	0	5	0	0	0	0	0	0	0	0	0	0	0	0	0	0	0	0	0
2	Acilius	0	0	0	0	0	0	0	0	0	0	0	1	0	0	1	0	0	0	0	0	0	0	1	0	0	44	1	1	1	0	1	0	0	0	0	0	1	0	0	0	0	0	0	1	1	0	0	0
2	Acroneuria	0	0	0	1	3	0	1	0	0	0	0	0	0	0	1	0	4	0	0	0	4	2	2	0	1	9	0	1	1	1	1	0	0	0	0	0	0	0	0	0	0	0	0	0	0	0	0	0
2	Aedes	0	0	1	1	0	1	0	0	0	0	0	0	1	0	0	0	0	0	0	0	3	0	0	0	0	17	1	0	0	1	0	1	1	1	0	0	0	1	0	1	0	0	0	0	1	0	0	0
2	Aeshna	0	0	0	0	1	0	0	0	0	0	0	0	0	0	0	0	0	0	0	0	2	0	1	0	0	2	0	0	0	0	0	0	0	0	0	0	0	0	0	1	0	0	1	0	1	0	0	0
2	Agabus	1	0	0	1	0	3	1	0	0	0	0	0	0	0	0	0	1	0	0	0	1	1	2	0	0	3	1	0	1	1	0	0	0	0	0	0	0	0	0	0	0	0	0	1	0	0	1	0
2	Agapetus	0	0	0	0	0	0	0	0	0	0	0	0	0	0	0	0	0	0	0	0	0	0	1	0	0	0	0	0	0	1	0	0	0	0	0	0	0	0	0	0	0	0	0	0	0	0	0	0
2	Ainuyusurika	0	0	0	0	0	0	0	0	0	0	0	0	0	0	0	0	0	0	0	0	0	0	0	0	0	0	0	0	0	0	0	0	0	0	0	0	0	0	0	0	0	0	0	0	0	0	0	0
2	Allocapnia	0	2	0	0	0	0	0	0	0	0	1	0	0	0	0	0	8	0	0	0	0	0	0	0	0	0	0	0	0	0	0	0	0	0	0	0	0	0	0	0	0	0	0	0	0	0	0	0
2	Alloperla	0	0	0	0	0	0	0	0	0	0	0	0	0	0	0	0	1	0	0	0	0	0	0	0	0	0	0	0	0	0	0	0	0	0	0	0	0	0	0	0	0	0	0	0	0	0	0	0
2	Alotanypus	2	0	0	0	0	1	0	0	0	0	0	0	0	0	0	0	1	0	0	0	0	0	0	0	0	0	0	0	0	1	1	0	0	0	0	0	0	0	0	0	0	0	0	0	0	0	1	0
2	Ameletus	0	1	0	0	0	0	0	0	0	0	0	0	0	0	0	0	0	0	0	0	2	0	0	0	0	0	1	0	0	1	0	0	0	0	0	0	0	0	0	0	0	0	0	0	0	0	0	0
2	Amphinemura	0	0	0	0	0	0	0	0	0	0	0	0	0	0	0	0	0	0	0	0	0	3	0	0	0	0	0	0	0	0	0	0	0	0	0	0	0	0	0	0	0	0	0	0	0	0	0	0
2	Anatopynia	0	0	0	0	0	0	0	0	0	0	0	0	0	0	0	0	0	0	0	0	0	0	0	0	0	0	0	0	0	0	0	0	0	0	0	0	0	0	0	0	0	0	0	0	0	0	0	0
2	Anax	0	0	0	0	0	1	0	0	0	0	0	0	0	0	0	0	0	0	0	0	0	0	1	0	0	0	0	0	0	0	0	0	0	0	0	0	0	0	0	0	0	0	0	0	0	0	0	0
2	Ancyronyx	0	0	0	0	0	0	0	0	0	0	0	0	0	0	0	0	0	0	0	0	1	0	0	0	0	0	0	0	0	0	0	0	0	0	0	0	0	0	0	0	0	0	0	0	0	0	0	0
2	Anisocentropus	0	0	0	0	0	0	0	0	0	0	0	0	0	0	0	0	0	0	0	0	0	0	0	0	0	0	0	0	0	0	0	0	0	0	0	0	0	0	0	0	0	0	0	0	0	0	0	0
2	Anopheles	22	3	4	14	3	23	8	1	0	0	4	0	0	1	1	2	19	7	3	2	13	2	13	2	2	59	14	6	16	9	13	3	2	3	0	1	2	3	1	5	1	0	6	3	0	5	0	0
2	Antocha	7	1	1	8	14	9	44	4	0	0	9	3	3	2	20	12	237	19	17	6	7	18	6	0	6	0	4	9	4	11	5	9	7	2	9	3	6	7	6	3	3	4	6	4	39	32	5	7
2	Apsectrotanypus	0	0	0	0	0	0	0	0	0	0	0	0	0	0	0	0	2	0	0	0	0	0	0	0	0	0	0	0	0	0	0	0	0	0	0	0	0	0	0	0	0	0	0	0	0	0	0	0
2	Aquarius	0	2	0	0	0	0	0	0	0	0	0	0	0	0	1	0	0	0	0	0	0	0	0	0	0	0	0	0	2	1	0	0	0	0	1	0	0	0	0	0	0	1	0	0	0	0	0	0
2	Arctopelopia	0	0	0	0	0	0	0	0	0	0	0	0	0	0	0	0	0	0	0	0	0	0	0	0	0	0	0	0	0	1	0	0	0	0	0	0	0	0	0	0	0	0	0	0	0	0	0	0
2	Argia	0	0	0	0	0	0	0	0	0	0	0	0	0	0	0	0	0	0	0	0	0	0	0	0	0	0	0	0	0	0	0	0	0	0	0	0	0	0	0	0	0	0	0	0	0	0	0	0
2	Atherix	0	0	0	0	0	0	0	0	0	0	0	0	0	0	0	0	0	0	0	0	0	0	0	0	0	0	1	0	0	0	0	0	0	0	0	0	0	0	0	0	0	0	0	0	0	0	0	0
2	Atrichopogon	0	0	0	0	0	0	0	0	0	0	0	0	0	0	0	0	0	0	0	0	0	0	0	0	0	0	3	0	1	0	0	0	0	0	0	0	0	0	0	1	0	0	0	1	1	0	0	0
2	Attenella	0	0	0	0	0	0	0	0	0	0	0	0	0	0	0	0	0	0	0	0	0	0	0	0	0	0	0	0	0	0	0	0	0	0	0	0	0	0	0	0	0	0	0	0	0	0	0	0
2	Australopelopia	0	0	0	0	0	0	0	0	0	0	1	0	0	0	0	0	1	0	0	0	0	0	0	0	0	0	0	1	0	0	0	0	0	0	0	0	0	0	0	0	0	0	0	0	0	0	0	0
2	Baetis	28	6	2	9	37	6	13	5	0	0	0	0	0	6	20	2	65	3	1	0	10	6	5	1	1	75	35	11	33	41	13	89	76	78	15	6	42	101	24	21	1	14	27	35	44	27	5	14
2	Baetisca	0	0	0	0	0	0	0	0	0	0	0	0	0	0	0	0	0	1	1	0	0	0	0	0	0	0	0	0	0	0	0	0	0	0	0	0	0	0	0	0	0	0	0	0	0	0	0	0
2	Benthalia	0	0	0	0	0	0	0	0	0	0	0	0	0	0	0	0	0	0	0	0	0	0	0	0	0	0	0	0	0	0	0	0	0	0	0	0	0	0	0	0	0	0	0	0	0	0	0	0
2	Berosus	0	0	0	0	0	1	0	0	0	0	0	0	0	0	0	0	0	0	0	0	0	0	0	0	0	0	0	0	0	0	0	0	0	0	0	0	0	0	0	0	0	0	0	0	0	0	0	0
2	Bezzia	0	0	0	0	0	0	0	0	0	0	0	0	0	0	0	0	0	0	0	0	0	0	0	0	0	0	0	0	0	2	0	0	0	0	0	0	0	0	0	0	0	0	0	0	0	0	0	0
2	Bittacomorpha	1	0	0	0	0	0	0	0	0	0	0	0	0	0	0	0	0	0	0	0	0	0	0	0	0	0	0	0	0	0	0	0	0	0	0	0	0	0	0	0	0	0	0	0	0	0	0	0
2	Boreoheptagyia	0	0	0	0	0	0	0	0	0	0	0	0	0	0	0	0	0	0	0	0	0	0	0	0	0	0	0	0	0	0	0	0	0	0	0	0	0	0	0	0	0	0	0	0	0	0	0	0
2	Botryocladius	0	0	0	0	0	0	0	0	0	0	0	0	0	0	0	0	0	0	0	0	0	0	0	0	0	0	0	0	0	0	0	0	0	0	0	0	0	0	0	0	0	0	0	0	0	0	0	0
2	Boyeria	0	0	0	0	0	0	0	0	0	0	0	0	0	0	0	0	0	0	0	0	0	0	0	0	0	0	0	0	0	0	0	0	0	0	0	0	0	0	0	0	0	0	0	0	0	0	0	0
2	Brachycentrus	0	0	0	0	0	0	0	0	0	0	0	0	0	0	0	0	0	0	0	0	0	0	0	0	0	0	0	0	0	0	1	0	0	0	0	0	0	0	0	0	0	0	0	0	0	0	0	0
2	Brillia	2	0	2	2	0	3	12	0	0	0	0	0	0	0	0	2	0	0	0	0	0	0	2	0	3	4	2	1	2	5	6	0	0	0	0	0	0	0	0	0	0	0	0	0	0	0	0	0
2	Bryophaenocladius	0	0	0	0	0	0	0	0	0	0	0	0	0	0	0	0	0	0	0	0	0	0	0	0	0	2	0	0	0	0	0	0	0	0	0	0	0	0	0	0	0	0	0	0	0	0	0	0
2	Buenoa	0	0	0	0	0	0	1	0	0	0	0	0	0	0	0	0	0	0	0	0	0	0	0	0	0	0	0	0	0	0	0	0	0	0	0	0	0	0	0	0	0	0	0	0	0	0	0	0
2	Caecidotea	0	0	0	0	0	0	0	0	0	0	0	0	0	0	0	0	0	0	0	0	0	0	0	0	0	0	0	0	0	0	0	2	0	1	2	0	0	1	0	0	0	0	0	0	0	0	0	0
2	Caenis	0	0	0	0	0	0	0	0	0	0	0	0	0	0	0	2	0	0	0	0	0	0	0	0	0	0	0	0	0	0	0	0	0	0	0	0	0	0	0	0	0	0	0	0	0	0	0	0
2	Callibaetis	0	0	0	0	0	0	0	0	0	0	0	0	0	0	0	0	0	0	0	0	0	0	0	0	0	35	0	0	0	0	0	0	0	0	0	0	0	0	1	0	0	0	0	0	0	0	0	0
2	Calopteryx	3	1	0	3	4	1	1	1	0	0	0	1	0	0	0	2	3	0	1	0	6	5	1	0	0	3	7	0	3	2	1	2	1	2	1	0	4	2	0	3	2	1	3	4	1	1	3	1
2	Cambarus	68	43	51	80	184	121	97	3	14	15	5	13	19	12	11	22	145	31	18	43	348	101	82	50	74	236	218	183	70	219	152	0	0	0	1	0	0	1	0	0	1	1	0	0	26	17	0	1
2	Camptocladius	0	0	0	0	1	0	0	0	0	0	0	0	0	0	0	0	0	0	0	0	0	0	0	0	0	0	0	0	0	0	0	0	0	0	0	0	0	0	0	0	0	0	0	0	0	0	0	0
2	Cardiocladius	0	1	0	0	0	0	0	0	0	0	0	0	0	0	0	0	0	0	0	0	0	0	0	0	0	1	0	0	1	0	0	0	0	0	0	0	0	0	0	0	0	0	0	0	0	0	0	0
2	Centroptilum	0	0	0	0	0	0	0	0	0	0	0	0	0	0	0	0	0	0	0	1	0	0	0	0	0	0	0	1	0	0	0	0	0	0	0	0	0	0	0	0	0	0	0	0	0	0	0	0
2	Ceraclea	0	0	0	0	0	0	0	0	0	0	0	0	4	0	0	1	4	0	0	0	0	0	0	0	0	1	0	0	0	0	0	0	0	0	0	0	0	0	0	0	0	0	0	0	0	0	0	0
2	Ceratopsyche	0	0	0	0	0	1	0	0	0	0	1	0	0	1	3	0	5	0	0	0	0	0	0	0	0	0	0	3	0	0	0	0	0	0	0	0	0	0	0	0	0	0	1	0	0	0	0	0
2	Chaetocladius	0	0	0	0	0	0	0	0	0	0	0	0	0	0	0	0	0	0	0	0	0	0	0	0	0	0	0	1	0	0	0	0	0	0	0	0	0	0	0	0	0	0	0	0	0	0	0	0
2	Chaoborus	0	0	0	0	0	0	1	1	10	21	1	68	44	11	0	5	0	20	17	0	0	0	0	0	0	0	0	0	0	0	0	0	0	0	0	0	0	0	0	0	0	0	0	0	0	0	0	0
2	Chauliodes	0	0	0	0	0	0	0	0	0	0	0	0	0	0	0	0	0	0	0	0	0	0	0	0	0	0	0	0	0	0	0	0	0	0	0	0	0	0	0	0	0	0	0	0	0	0	0	0
2	Cheumatopsyche	1	1	16	1	13	10	31	21	0	8	22	16	10	3	16	6	50	15	5	0	1	0	4	0	0	2	13	3	10	2	12	25	25	46	8	1	31	14	10	33	13	6	39	23	34	27	3	4
2	Chimarra	0	3	1	2	11	6	9	0	0	0	1	0	0	4	5	5	12	7	4	0	0	0	0	0	0	0	2	0	0	0	1	0	0	0	0	0	0	0	0	0	0	0	0	0	2	1	0	0
2	Chironomus	2	0	0	2	0	1	0	1	0	0	0	0	1	0	1	0	2	1	0	0	0	0	0	0	0	1	1	0	0	1	1	1	2	2	0	0	0	0	3	2	2	0	3	1	8	3	0	0
2	Chlaenius	0	0	0	0	0	0	0	0	0	0	0	0	0	1	0	1	0	0	1	0	0	1	1	0	0	1	0	1	3	0	0	0	0	0	0	0	0	0	0	0	0	0	1	1	1	0	0	0
2	Chrysops	3	0	1	0	0	2	2	0	0	0	1	2	0	0	0	2	5	1	1	0	5	1	3	0	0	13	1	0	4	0	1	2	2	0	0	0	1	0	0	0	0	0	0	1	1	0	0	1
2	Cladopelma	0	0	0	1	1	0	0	1	0	0	0	0	0	0	0	0	0	0	0	0	0	0	0	0	0	0	0	0	0	0	0	0	1	0	0	0	0	0	0	0	0	0	0	0	0	0	0	0
2	Cladotanytarsus	0	0	0	1	2	0	0	0	0	0	0	0	0	0	0	0	7	0	0	0	0	0	0	0	0	0	0	0	0	0	0	0	0	0	0	0	0	1	2	5	0	0	10	1	10	6	0	0
2	Climacia	0	0	0	0	0	0	0	0	0	0	0	0	0	0	0	0	0	0	0	0	0	0	0	0	0	0	0	0	0	0	0	0	0	0	0	0	0	0	0	0	0	0	0	0	0	0	0	0
2	Clinocera	1	0	0	0	0	0	0	0	0	0	0	0	0	0	0	0	2	0	0	0	0	0	0	0	0	1	1	0	0	1	0	0	0	0	0	0	0	0	0	0	0	0	0	0	0	0	0	0
2	Cloeon	1	0	0	0	0	0	0	1	0	0	0	0	0	0	0	0	1	0	0	0	0	0	0	0	0	0	0	0	0	0	0	0	0	0	0	0	0	0	0	0	0	0	0	0	0	0	0	0
2	Cnephia	0	0	0	0	0	0	0	0	0	0	0	0	0	0	0	0	0	0	0	0	0	0	0	0	0	0	0	0	0	0	0	0	0	0	0	0	0	0	0	1	0	0	0	0	0	0	0	0
2	Coelopynia	0	0	0	0	0	0	0	0	0	0	0	0	0	0	0	0	0	0	0	0	0	0	0	0	0	0	0	0	0	0	0	0	0	0	0	0	0	0	0	0	0	0	0	0	0	0	0	0
2	Coelotanypus	0	0	0	0	1	0	0	0	0	0	0	0	0	0	0	0	0	0	0	0	0	0	0	0	0	0	0	0	0	0	0	0	2	0	0	0	0	0	0	0	0	0	0	0	0	0	0	0
2	Compterosmittia	0	0	0	0	0	0	0	0	0	0	0	0	0	0	0	0	0	0	0	0	0	0	0	0	0	0	0	0	0	0	0	1	0	0	0	0	0	0	0	0	0	0	0	0	0	0	0	0
2	Conchapelopia	0	0	0	3	1	0	0	0	0	0	0	0	0	0	0	0	0	0	0	0	0	0	1	0	0	0	0	0	1	0	0	1	1	3	0	0	0	0	0	2	0	0	1	1	0	0	0	0
2	Copelatus	0	0	0	0	0	0	0	0	0	0	0	0	0	0	1	0	0	0	0	0	0	0	0	0	0	0	1	0	0	0	0	0	0	0	0	0	0	0	0	0	0	0	0	0	0	0	0	0
2	Coptotomus	0	0	0	0	0	0	0	0	0	0	0	0	0	0	0	0	0	0	0	0	0	0	0	0	0	0	0	0	0	0	0	0	0	0	0	0	0	0	0	0	0	0	0	0	0	0	0	0
2	Cordulegaster	0	0	0	0	0	0	0	0	0	0	0	0	0	0	0	0	0	0	0	0	0	0	0	0	0	0	0	0	0	0	0	0	0	0	0	0	0	0	0	0	0	0	0	0	0	0	0	0
2	Corydalus	0	0	0	0	0	0	0	0	0	0	0	0	0	0	0	0	0	1	0	0	0	0	0	0	0	0	0	0	0	0	0	0	0	0	0	0	0	0	0	0	0	0	0	0	0	0	0	0
2	Corynoneura	20	0	2	17	10	16	29	0	0	2	0	0	3	3	3	4	54	13	0	5	39	47	18	2	4	209	139	59	129	145	47	108	81	72	0	1	71	84	50	72	1	2	62	81	247	142	2	5
2	Crambus	1	0	0	0	1	0	0	0	0	0	0	0	0	0	0	0	1	0	0	0	0	0	1	0	1	3	1	0	7	1	0	0	0	0	0	0	0	0	0	0	0	0	0	0	0	0	1	0
2	Cricotopus	9	17	25	18	31	22	3	7	1	3	4	7	12	9	21	14	95	24	28	1	2	0	8	0	0	33	6	5	12	20	17	69	80	74	6	10	64	55	18	26	1	5	23	32	52	43	2	245
2	Cryptochironomus	0	0	0	0	0	0	0	0	0	0	0	0	0	0	0	0	0	0	0	0	0	0	1	0	0	1	0	0	0	0	0	0	2	1	2	0	1	0	1	2	0	1	3	3	3	5	2	0
2	Cryptotendipes	0	0	0	0	0	0	0	0	0	0	0	0	0	0	0	0	0	0	0	0	0	0	0	0	0	0	0	0	0	0	0	0	0	0	0	0	0	0	0	0	0	0	0	0	0	0	0	0
2	Culex	15	0	0	5	2	5	3	1	0	2	2	0	0	0	1	0	3	0	1	0	4	1	3	0	2	15	7	1	1	4	6	1	1	1	2	4	1	2	1	8	0	0	6	4	1	1	1	2
2	Culicoides	6	0	1	6	2	2	1	0	0	1	0	0	0	0	0	0	2	2	0	0	6	4	3	0	1	39	3	1	1	3	5	0	1	0	0	0	1	0	1	0	0	1	0	2	1	2	2	0
2	Cybister	2	0	0	0	0	0	0	0	0	0	0	0	0	0	0	0	0	0	0	0	0	0	1	0	0	0	0	0	0	0	0	0	0	0	1	0	0	0	0	0	0	0	1	0	0	0	0	0
2	Cymbiodyta	0	0	0	0	0	0	0	0	0	0	0	0	0	0	0	0	0	0	0	0	0	0	0	0	0	0	0	0	0	0	0	0	0	0	0	0	0	0	0	0	0	0	0	0	0	0	0	0
2	Cyphomella	0	0	0	0	0	0	0	0	0	0	0	0	0	0	0	0	0	0	0	0	0	0	0	0	0	0	0	0	0	0	0	0	0	0	0	0	0	0	1	0	0	0	0	0	0	0	0	0
2	Dannella	0	0	0	0	0	0	0	0	0	0	0	0	0	0	0	0	0	1	0	0	0	0	0	0	0	0	0	0	0	0	0	0	0	0	0	0	0	0	0	0	0	0	0	0	0	0	0	0
2	Dasyhelea	0	0	0	1	0	1	0	0	0	0	1	1	0	0	0	0	0	1	0	0	0	0	0	0	0	0	1	0	0	0	1	0	0	1	0	1	0	0	0	0	0	1	0	0	0	0	0	0
2	Deronectes	0	0	0	1	0	0	0	0	0	0	0	0	0	0	0	0	0	0	0	0	0	0	0	0	0	1	0	0	0	0	0	0	0	0	0	0	0	0	0	0	0	0	0	0	0	0	0	0
2	Derotanypus	2	0	0	1	0	0	0	0	0	0	0	0	0	0	0	0	0	0	0	0	0	0	0	0	0	0	0	0	0	0	0	0	0	0	0	0	0	0	0	0	0	0	0	0	0	0	0	0
2	Diamesa	0	0	0	0	1	0	0	0	0	1	1	0	0	0	0	0	3	0	0	0	0	0	0	0	0	0	0	0	0	1	2	0	0	1	0	0	0	0	0	0	0	0	0	1	0	0	0	0
2	Dicranota	1	0	0	1	0	0	0	0	0	0	0	0	0	0	0	0	0	0	0	0	3	0	3	1	0	1	0	1	0	0	0	0	0	0	0	0	0	0	0	0	0	0	0	0	0	0	0	0
2	Dicrotendipes	0	0	0	0	0	0	0	1	0	0	0	0	0	0	0	0	0	0	0	0	0	1	0	0	0	0	0	0	0	0	0	35	383	314	10	3	328	41	28	32	5	4	35	38	49	43	5	2
2	Dineutus	2	0	0	0	0	1	0	1	0	0	0	0	0	0	1	0	0	0	0	0	0	0	1	0	0	1	0	1	0	0	0	0	0	0	0	0	0	1	0	2	0	0	0	1	0	0	0	0
2	Diphetor	0	0	0	0	0	1	0	0	0	0	0	0	0	0	0	0	0	0	0	0	3	1	0	0	0	0	0	0	0	0	0	0	0	0	0	0	0	0	0	0	0	0	0	0	0	0	0	0
2	Diplectrona	1	7	1	6	19	19	20	0	0	0	0	0	0	1	3	0	2	1	0	11	70	51	24	6	13	6	9	19	16	0	17	0	0	0	0	0	0	0	0	0	0	0	0	0	0	0	0	0
2	Dixella	0	0	0	0	0	0	0	0	0	0	0	0	0	0	0	0	0	0	0	0	0	0	0	0	0	0	0	1	0	0	0	0	0	0	0	0	0	0	0	0	0	0	0	0	0	0	0	0
2	Djalmabatista	0	0	0	0	0	0	0	0	0	0	0	0	0	0	0	0	0	0	0	0	0	0	1	0	0	0	0	0	0	1	0	0	0	0	0	0	0	0	0	0	0	0	0	0	0	0	0	0
2	Docosia	0	0	0	0	0	0	0	0	0	0	0	0	0	0	0	0	1	0	0	0	0	0	0	0	0	0	0	0	0	0	0	0	0	0	0	0	0	0	0	0	0	0	0	0	0	0	0	0
2	Dolophilodes	81	13	29	28	80	117	100	1	0	0	1	6	0	18	18	11	83	43	18	11	103	30	52	19	17	212	239	59	129	190	145	0	0	0	0	0	0	0	0	1	0	0	1	0	1	1	0	0
2	Drunella	0	0	0	0	0	0	0	0	0	0	0	0	0	1	0	0	1	1	0	0	0	0	0	0	0	0	0	0	0	0	0	0	0	0	0	0	0	0	0	0	0	0	0	0	0	0	0	0
2	Dubiraphia	0	0	0	0	0	0	0	0	0	0	0	0	0	0	0	0	0	0	0	0	0	0	0	0	0	0	0	0	0	0	0	0	0	0	0	0	0	0	0	0	0	0	0	0	0	0	0	0
2	Dytiscus	0	0	0	1	0	1	0	0	0	0	0	0	0	0	0	0	0	0	0	1	0	0	0	0	0	0	0	0	0	0	0	0	1	0	0	0	0	0	0	0	0	0	0	0	0	0	0	0
2	Eccoptura	19	4	1	16	5	20	0	0	0	0	0	0	0	0	0	0	0	0	0	0	32	0	1	2	3	0	0	1	0	0	2	0	0	0	0	0	0	0	0	0	0	0	0	0	0	0	0	0
2	Echinocladius	0	0	0	0	0	1	0	0	0	0	0	0	0	0	0	0	0	0	0	0	0	0	0	0	0	0	0	0	1	0	0	0	0	0	0	0	0	0	0	0	0	0	0	0	0	0	0	0
2	Ectopria	15	4	1	5	10	6	14	0	0	0	0	0	0	1	0	0	2	0	0	3	3	6	2	0	0	0	6	0	0	0	12	0	0	0	0	0	0	0	0	0	0	0	0	0	0	0	0	0
2	Einfeldia	2	0	0	0	0	0	0	0	0	0	0	0	0	0	0	0	0	0	0	0	0	0	0	0	0	0	0	0	0	0	0	0	0	0	0	0	0	0	0	0	0	0	0	0	0	0	0	0
2	Enallagma	0	0	0	0	0	0	0	0	0	0	0	0	0	0	0	0	0	0	0	0	0	0	0	0	0	0	0	0	0	0	0	0	0	0	0	0	0	0	0	0	0	0	0	0	0	0	0	0
2	Endotribelos	0	0	0	0	0	0	0	0	0	0	0	0	0	0	0	0	0	0	0	0	0	0	0	0	0	0	0	0	0	0	0	0	0	0	0	0	0	0	0	0	0	0	0	0	0	0	0	0
2	Enochrus	0	0	0	0	0	2	0	0	0	0	0	0	0	0	0	0	0	1	0	0	0	0	0	0	0	0	0	0	0	0	0	0	0	0	0	0	0	0	0	0	0	0	0	0	0	0	0	1
2	Epeorus	0	0	0	0	0	0	0	0	0	0	0	0	0	0	0	0	0	0	0	0	0	0	0	0	0	0	0	0	0	0	0	0	0	0	0	0	0	0	0	0	0	0	0	0	0	0	0	0
2	Ephemera	2	0	2	4	1	12	4	8	0	0	0	0	0	0	0	0	2	0	0	0	2	8	0	0	0	0	1	2	0	0	12	0	0	0	0	0	0	0	0	0	0	0	0	0	0	0	0	0
2	Ephemerella	87	10	1	12	33	20	16	0	0	0	0	1	5	15	4	6	48	8	20	10	49	30	107	8	11	26	12	12	24	61	40	0	0	0	0	0	0	0	0	0	0	0	0	0	0	0	0	0
2	Epiaeschna	0	0	0	0	0	0	0	0	0	0	0	0	0	0	0	0	0	0	0	0	0	0	0	0	0	0	0	0	0	0	0	0	0	0	0	0	0	0	0	0	0	0	0	0	0	0	0	0
2	Epitheca	0	0	0	0	0	0	0	0	0	0	0	0	0	0	0	0	0	0	0	0	0	0	0	0	0	0	0	0	0	0	0	0	0	0	0	0	0	0	0	0	0	0	0	0	0	0	0	0
2	Erioptera	0	0	0	0	0	0	0	2	0	0	0	0	0	0	0	0	0	0	0	0	0	0	0	0	0	0	0	1	0	0	0	0	0	0	0	0	0	0	0	0	0	0	0	0	0	0	0	0
2	Eukiefferiella	0	0	1	0	0	1	1	0	0	0	0	0	0	0	0	2	9	2	1	0	0	0	0	0	0	5	2	2	0	9	0	0	2	0	0	1	2	2	0	0	0	0	0	0	0	0	1	0
2	Euphylidorea	2	0	0	0	0	0	0	0	0	0	0	0	0	0	0	0	0	0	0	0	0	0	0	0	0	0	0	0	0	0	0	0	0	0	0	0	0	0	0	0	0	0	0	0	0	0	0	0
2	Euryhapsis	0	0	0	0	0	2	0	0	0	0	0	0	0	0	0	0	0	0	0	0	0	0	0	0	0	0	0	0	0	0	0	0	0	0	0	0	0	0	1	0	0	0	0	0	0	0	0	0
2	Eurylophella	0	1	0	3	4	2	0	1	0	0	0	2	2	4	0	6	15	2	7	0	0	0	1	0	0	0	0	0	0	1	3	0	0	0	0	0	0	0	0	0	0	0	0	0	0	0	0	0
2	Faxonius	0	0	0	0	0	1	0	0	1	0	1	0	0	0	0	0	0	0	0	0	0	0	0	0	0	0	0	1	0	0	0	0	0	0	0	0	0	0	0	0	0	0	0	1	1	0	0	0
2	Fittkauimyia	0	0	0	0	0	0	0	0	0	0	0	0	0	0	0	0	0	0	0	0	0	0	0	0	0	0	0	0	0	0	0	0	0	0	0	0	0	0	0	0	0	0	0	0	1	0	0	0
2	Fleuria	0	0	0	0	0	0	0	0	0	0	0	0	0	0	0	0	0	0	0	0	0	0	0	0	0	0	0	0	0	0	0	0	0	0	0	0	0	0	0	0	0	0	0	0	0	0	0	0
2	Gammarus	10	20	5	27	45	20	26	0	0	0	0	0	1	0	0	0	0	0	0	0	0	0	0	0	0	10	3	8	7	5	21	0	0	0	0	0	0	0	0	0	0	0	0	0	0	0	0	0
2	Gerris	0	0	0	1	0	0	0	0	0	0	0	0	0	0	0	0	0	0	0	0	0	0	0	0	0	0	0	0	0	0	0	0	0	0	0	0	0	0	0	0	0	0	0	0	0	0	0	0
2	Glossosoma	3	1	0	0	1	4	0	0	0	0	0	0	0	0	0	0	7	0	1	0	3	1	0	0	0	2	0	0	1	1	4	0	0	0	1	0	0	0	0	0	0	0	0	0	0	0	0	0
2	Goera	1	0	4	2	0	2	0	0	0	0	0	0	0	0	2	2	0	1	5	0	0	0	1	0	0	0	0	0	0	1	1	0	0	0	0	0	0	0	0	0	0	0	0	0	0	0	0	0
2	Gomphus	0	0	0	0	0	0	0	0	0	0	0	0	0	0	0	0	0	0	0	0	0	0	0	0	0	0	0	0	1	0	0	0	0	0	0	0	0	0	0	0	0	0	0	0	0	0	0	0
2	Gymnometriocnemus	3	0	0	1	0	1	0	0	0	0	0	0	0	0	0	0	0	0	0	0	0	0	1	0	0	1	0	0	0	0	1	0	1	0	0	0	0	0	0	0	0	0	0	0	0	0	0	0
2	Gyrinus	1	0	0	1	1	1	4	0	0	1	0	0	2	1	0	0	6	0	0	0	2	0	1	0	0	1	0	0	1	0	1	0	0	0	0	0	0	1	0	0	0	0	0	0	0	2	0	0
2	Habrophlebia	0	0	0	0	0	0	0	0	0	0	0	0	0	0	0	0	0	0	0	0	0	0	0	0	0	0	0	0	0	0	0	0	0	0	0	0	0	0	0	0	0	0	0	0	0	0	0	0
2	Habrophlebiodes	2	2	0	1	4	6	1	0	0	0	0	0	0	0	0	0	0	0	0	1	32	0	28	0	1	0	0	0	0	0	0	0	0	0	0	0	0	0	0	0	0	0	0	0	0	0	0	0
2	Hagenius	0	0	0	0	0	0	0	0	0	0	0	0	0	0	0	0	0	0	1	0	0	0	0	0	0	0	0	0	0	0	0	0	0	0	0	0	0	0	0	0	0	0	0	0	0	0	0	0
2	Haliplus	4	1	1	1	2	4	2	0	0	0	0	0	0	0	0	0	2	3	2	2	2	0	8	0	1	22	5	1	0	5	6	3	0	2	0	0	0	0	1	3	0	0	2	1	0	0	0	0
2	Halocladius	0	0	0	0	0	0	0	0	0	0	0	0	0	0	0	0	0	0	0	0	0	0	0	0	0	0	0	0	0	0	0	0	0	0	0	0	0	0	0	0	0	0	0	0	0	0	0	0
2	Haploperla	11	0	0	0	0	0	0	0	0	0	0	0	0	0	0	0	0	0	0	0	5	0	3	0	3	0	3	2	0	7	0	0	0	0	0	0	0	0	0	0	0	0	0	0	0	0	0	0
2	Helicopsyche	0	0	0	1	0	0	0	0	0	0	0	0	0	0	0	0	0	0	0	0	0	0	0	0	0	0	0	0	0	0	0	0	0	1	0	0	0	0	0	0	0	0	0	0	0	0	0	0
2	Helius	0	0	1	0	0	0	0	0	0	0	0	0	0	0	0	0	0	0	0	0	0	0	0	0	0	0	0	0	0	0	0	0	0	0	0	0	0	0	0	0	0	0	0	0	0	0	0	0
2	Helochares	0	0	0	0	0	0	0	0	0	0	0	0	0	0	0	0	0	0	0	0	0	0	0	0	0	0	0	0	0	1	0	0	0	0	0	0	0	0	0	0	0	0	0	0	0	0	0	0
2	Helophorus	0	0	0	0	0	0	0	0	0	0	0	0	0	0	0	0	0	1	0	0	0	0	0	0	0	0	1	0	0	0	0	0	0	0	0	0	0	0	0	0	0	0	1	1	0	0	0	0
2	Hemerodromia	19	0	0	0	0	0	4	0	0	0	1	0	0	0	0	2	1	0	2	0	1	0	0	0	0	4	1	0	2	0	0	0	1	0	0	0	0	0	0	0	0	0	0	0	0	2	0	0
2	Heptagenia	0	0	0	0	0	0	0	0	0	0	0	0	0	0	0	0	0	0	0	0	0	0	0	0	0	0	0	0	0	0	0	0	0	0	0	0	0	0	0	0	0	0	0	0	0	0	0	0
2	Hesperocorixa	0	0	0	0	0	0	0	0	0	0	0	0	0	0	0	0	0	0	0	0	0	0	0	0	0	1	0	0	0	0	0	0	0	0	0	0	0	0	0	0	0	0	0	0	0	0	0	0
2	Hetaerina	0	0	0	0	0	0	0	0	0	0	1	0	0	0	0	0	0	0	0	0	1	0	0	0	0	0	0	0	0	0	0	0	0	0	0	0	0	0	0	0	0	0	0	0	0	0	0	0
2	Heterocloeon	0	0	0	0	0	0	0	0	0	0	0	0	0	0	0	0	0	0	0	0	0	0	0	0	0	0	1	0	0	0	0	0	0	0	0	0	0	0	0	0	0	0	0	0	0	0	0	0
2	Heteroplectron	0	0	0	0	0	0	0	0	0	0	0	0	0	0	0	0	0	0	0	0	1	0	0	0	0	0	0	0	0	0	0	0	0	0	0	0	0	0	0	0	0	0	0	0	0	0	0	0
2	Heterotrissocladius	0	0	0	0	0	0	0	0	0	0	0	0	0	0	0	0	0	0	0	0	0	0	0	0	0	0	0	0	0	0	0	0	0	0	0	0	0	0	0	0	0	0	0	0	0	0	0	0
2	Hexagenia	0	0	0	0	0	0	0	0	0	0	0	0	0	0	1	0	0	0	0	0	0	0	0	0	0	0	0	0	0	0	0	0	0	1	0	0	0	0	0	0	0	0	0	0	0	0	0	0
2	Hexatoma	0	0	0	0	0	0	0	0	0	0	0	0	0	0	0	0	0	0	1	0	2	1	1	0	0	0	0	0	3	0	0	0	0	0	0	0	0	0	0	0	0	0	0	1	0	0	0	0
2	Hudsonimyia	0	0	0	1	0	2	0	0	0	0	0	0	0	0	0	0	0	0	0	0	0	0	0	0	0	0	0	0	0	0	0	0	0	0	0	0	0	0	0	0	0	0	0	0	0	0	0	0
2	Hyalella	0	0	0	0	0	0	0	0	0	0	0	0	0	0	0	0	0	0	0	0	0	0	0	0	0	0	0	0	0	0	0	0	0	0	0	0	0	0	0	0	0	0	0	1	0	0	0	0
2	Hybomitra	0	0	0	0	0	0	0	0	0	0	0	0	0	0	0	0	0	0	0	0	0	0	0	0	0	0	1	0	0	0	0	0	0	0	0	0	0	0	0	0	0	0	0	0	0	0	0	0
2	Hydaticus	0	0	1	1	0	0	1	0	0	0	0	0	0	0	0	0	3	0	0	0	3	0	4	0	0	2	1	0	1	0	2	0	1	0	0	1	0	2	0	0	0	0	0	0	1	0	0	1
2	Hydrobaenus	1	0	0	0	0	0	0	0	0	0	0	0	0	0	0	0	0	0	0	0	0	0	0	0	0	1	0	0	0	0	0	0	0	0	0	0	0	0	0	0	0	0	0	0	0	0	0	0
2	Hydrobius	0	0	0	0	0	1	0	0	0	0	0	0	0	0	0	0	0	0	0	0	1	0	0	0	0	0	0	0	0	0	0	0	0	0	0	0	0	0	0	0	0	0	0	0	0	0	0	0
2	Hydrochara	0	0	0	0	0	1	0	0	0	0	0	0	0	0	0	0	0	0	0	0	0	0	0	0	0	2	0	0	0	0	0	1	0	0	0	0	0	0	0	0	0	0	0	0	0	0	0	0
2	Hydroporus	0	0	0	0	0	2	1	1	0	0	0	0	0	0	0	0	2	0	0	0	0	0	2	0	0	2	1	0	0	1	0	0	0	0	0	0	0	1	0	2	0	0	1	3	0	0	0	0
2	Hydropsyche	1	1	0	1	3	3	7	2	1	0	11	8	3	1	8	1	30	6	5	1	0	0	1	0	0	2	0	0	0	0	2	3	9	12	5	0	15	7	0	7	4	0	5	10	1	5	6	1
2	Hydroptila	0	0	0	0	0	0	0	0	0	0	0	0	0	0	0	0	0	0	0	0	0	1	0	0	0	0	0	0	0	0	0	0	0	1	3	1	0	0	0	0	0	1	0	0	0	7	0	0
2	Hydrosmittia	0	0	0	0	0	0	0	0	0	0	0	0	0	0	0	0	1	0	0	0	0	0	0	0	0	0	0	0	0	0	1	0	0	0	0	0	0	0	0	0	0	0	0	0	0	0	0	0
2	Illinoia	0	0	0	0	0	0	0	0	0	0	0	0	0	0	0	0	0	0	0	0	0	0	0	0	0	0	0	0	0	0	0	0	0	0	0	0	0	0	0	0	0	0	0	0	0	0	0	0
2	Ironoquia	0	0	0	0	0	0	0	0	0	0	0	0	0	0	0	0	0	0	0	0	0	0	0	0	0	0	0	0	0	0	0	0	0	0	0	0	0	0	0	0	0	0	0	0	0	0	0	0
2	Ischnura	0	0	0	0	0	0	0	0	0	0	0	0	0	0	0	0	0	0	0	1	1	0	0	0	0	0	0	0	1	0	0	0	0	0	0	0	0	0	0	0	0	0	0	0	0	0	0	0
2	Isonychia	18	0	0	0	0	1	1	0	0	0	0	3	0	8	2	6	7	2	1	0	0	0	0	0	0	0	0	0	0	0	0	0	0	0	0	0	0	0	0	0	0	0	0	0	0	0	0	0
2	Isoperla	0	0	0	0	1	3	1	0	0	0	0	0	0	0	0	0	5	0	0	1	4	0	1	0	0	0	1	0	0	2	0	0	0	0	0	0	0	0	0	0	0	0	0	0	0	0	0	0
2	Isotomurus	0	0	0	0	0	0	0	0	0	0	0	0	0	0	0	0	0	0	0	0	0	0	0	0	0	0	0	0	0	0	0	0	0	0	0	0	0	0	0	0	0	0	0	0	0	0	0	0
2	Kiefferulus	0	0	0	0	0	0	0	0	0	0	0	0	0	0	0	0	0	0	0	0	0	0	0	0	0	0	0	0	0	0	1	0	0	0	0	0	0	0	0	0	0	0	0	0	0	0	0	0
2	Krenopelopia	0	0	0	0	0	0	0	0	0	0	0	0	0	0	0	0	0	0	0	0	0	0	0	0	0	0	0	0	0	0	0	0	0	0	0	0	0	0	0	0	0	0	0	0	0	0	0	0
2	Krenosmittia	0	0	0	0	0	0	0	0	0	0	0	0	0	0	0	0	0	0	0	0	1	0	0	0	0	0	0	0	0	0	0	0	0	0	0	0	0	0	0	0	0	0	0	0	0	0	0	0
2	Labiobaetis	0	0	0	0	0	0	0	0	0	0	0	0	0	0	0	0	0	0	0	0	0	0	1	0	1	0	0	1	0	0	0	0	0	0	0	0	0	0	0	0	0	0	0	0	1	0	0	0
2	Labrundinia	0	0	0	0	0	0	1	0	0	0	0	0	0	0	0	0	0	0	0	0	0	1	0	0	0	2	0	0	0	0	1	0	0	0	0	0	0	0	0	0	0	0	0	0	0	0	0	0
2	Laccophilus	2	0	0	0	2	4	1	1	0	0	1	0	0	0	0	1	2	0	0	0	2	1	2	0	0	5	1	0	0	0	1	0	1	0	0	0	0	1	0	0	0	0	0	0	0	0	0	0
2	Lanthus	0	0	0	0	0	0	0	0	0	0	0	0	0	0	0	0	0	0	0	0	3	0	0	0	0	0	0	0	0	0	0	0	0	0	0	0	0	0	0	0	0	0	0	0	0	0	0	0
2	Larsia	0	0	0	0	0	0	0	0	0	0	0	0	0	0	0	0	0	0	0	0	0	0	0	0	0	1	1	0	0	0	1	0	0	0	0	0	0	0	0	0	0	0	0	0	0	0	0	0
2	Lasiodiamesa	0	0	0	0	0	0	0	0	0	0	0	0	0	0	0	0	0	0	0	0	0	0	0	0	0	0	0	0	0	0	0	0	0	0	0	0	0	0	0	0	0	0	1	0	0	0	0	0
2	Lepidostoma	0	0	0	0	0	0	0	0	0	0	1	0	0	0	0	0	0	0	0	0	0	0	0	0	0	0	0	0	0	0	0	0	0	0	0	0	0	0	0	0	0	0	0	0	0	0	0	0
2	Leptophlebia	2	0	1	0	1	4	3	0	0	0	0	0	0	0	0	1	0	0	0	0	0	0	0	0	0	0	0	0	0	0	0	0	0	0	0	1	0	0	0	0	0	0	0	0	0	0	0	0
2	Lestes	0	0	0	0	0	0	0	0	0	0	0	0	0	0	0	0	0	0	0	0	0	0	0	0	0	0	1	0	0	0	0	0	0	0	0	0	0	1	0	0	0	0	0	0	0	0	0	0
2	Leucotrichia	0	0	0	0	0	0	0	0	0	0	0	0	0	1	0	0	16	7	4	0	0	0	0	0	0	0	0	0	0	0	0	0	0	0	0	0	0	0	0	0	0	0	0	0	0	0	0	0
2	Leucrocuta	0	1	0	0	0	0	0	0	0	0	0	0	0	0	1	0	0	0	0	0	0	1	0	0	0	0	0	0	0	0	0	0	0	0	0	0	0	0	0	0	0	0	0	0	0	0	0	1
2	Leuctra	45	58	25	93	197	62	31	14	0	0	4	0	0	58	96	37	395	59	71	6	124	158	182	0	4	153	56	188	256	114	57	0	0	0	0	0	0	0	0	0	0	0	0	0	0	0	0	0
2	Libellula	0	0	0	0	1	0	0	0	0	0	0	0	0	0	0	0	0	0	0	0	0	0	0	0	0	0	0	0	0	1	0	0	0	0	1	0	0	0	0	0	0	0	0	0	0	0	0	0
2	Limnephilus	0	0	0	0	0	0	0	0	0	0	0	0	0	0	0	0	0	0	0	0	0	0	0	0	0	0	0	0	0	0	0	0	0	0	0	0	0	0	0	0	0	0	0	0	0	0	0	0
2	Limnophila	0	0	0	0	0	0	1	0	0	0	0	0	0	0	0	0	0	0	0	0	0	0	0	0	0	0	0	0	0	0	0	0	0	0	0	0	0	0	0	0	0	0	0	0	0	0	0	0
2	Limnophora	0	0	0	0	0	1	0	0	0	0	0	0	0	0	1	0	1	0	0	0	0	0	0	0	0	0	0	0	1	0	0	0	0	1	0	0	1	0	1	0	0	0	0	0	1	0	0	0
2	Limnophyes	2	0	1	1	2	3	1	1	0	0	0	0	0	0	0	0	1	0	0	0	0	1	0	0	1	2	2	0	2	0	1	1	1	1	0	2	0	2	0	1	0	0	0	1	0	0	0	0
2	Limnoporus	0	0	0	0	0	0	0	0	0	0	0	0	0	0	0	0	0	0	0	0	0	0	0	0	0	0	0	0	0	0	0	0	0	0	0	0	0	0	0	0	0	0	0	0	0	0	0	0
2	Limonia	4	0	0	1	0	0	0	0	0	0	0	0	0	0	0	0	1	1	0	0	0	0	1	0	0	1	0	0	0	1	0	0	0	0	0	0	0	1	0	0	2	1	0	0	0	0	0	0
2	Liogma	1	0	0	0	0	0	0	0	0	0	0	0	0	0	0	0	0	0	0	0	0	0	0	0	0	0	0	0	0	0	0	0	0	0	0	0	0	0	0	0	0	0	0	0	0	0	0	0
2	Lype	1	0	1	1	12	7	32	0	0	0	0	0	0	0	1	3	2	0	0	2	10	8	4	0	0	0	1	5	3	3	6	0	0	0	0	0	0	0	0	0	0	0	0	0	0	0	0	0
2	Maccaffertium	25	22	0	30	41	11	15	2	0	0	1	0	0	2	3	9	19	8	7	2	20	5	1	1	0	3	3	5	0	4	6	0	0	0	0	0	0	0	0	0	0	0	0	0	0	0	0	0
2	Macromia	0	0	0	0	0	0	0	0	0	0	0	0	0	0	0	0	0	0	0	0	0	0	0	0	0	0	0	0	0	0	0	0	0	0	0	0	0	0	0	0	0	0	0	0	0	0	0	0
2	Macronychus	0	0	0	0	0	0	0	0	0	0	0	0	0	0	0	0	0	0	0	0	0	0	0	0	0	0	0	0	0	0	0	0	0	0	0	0	0	0	0	0	0	0	0	0	0	0	0	0
2	Macrostemum	0	0	0	1	0	0	0	0	0	0	0	0	0	0	0	0	0	0	0	0	2	0	1	0	0	0	1	0	0	0	0	0	0	0	0	0	0	0	0	0	0	0	0	0	0	0	0	0
2	Mesosmittia	0	0	0	0	0	0	0	0	0	0	0	0	0	0	0	0	0	0	0	0	0	0	0	0	0	0	0	0	0	0	0	0	0	0	0	0	0	0	0	0	0	0	0	0	0	0	0	0
2	Mesovelia	0	0	0	0	0	0	0	0	0	0	0	0	0	0	0	0	0	0	0	0	0	0	0	0	0	0	0	0	0	0	0	0	0	0	0	0	0	0	0	0	0	0	0	0	0	0	0	0
2	Metriocnemus	0	0	0	0	1	0	0	1	0	0	0	0	0	0	0	0	1	0	0	0	1	0	0	0	0	1	1	0	0	0	1	0	0	0	0	0	0	1	0	0	0	0	0	0	2	0	0	0
2	Micrasema	0	0	0	0	0	0	1	0	0	0	0	0	0	0	0	0	0	0	0	0	0	0	0	0	0	0	0	0	0	0	0	0	0	0	0	0	0	0	0	0	0	0	0	0	0	0	0	0
2	Microchironomus	0	0	0	0	0	0	0	0	0	0	0	0	0	0	0	0	0	0	0	0	0	0	0	0	0	2	0	0	0	0	0	0	0	0	0	0	0	0	0	0	0	0	0	0	0	0	0	0
2	Micropsectra	0	0	0	0	1	0	0	0	0	0	0	0	0	0	0	0	0	0	0	0	0	0	0	0	0	0	0	1	0	0	4	0	0	1	0	0	0	0	0	0	0	0	0	0	0	0	0	0
2	Microtendipes	26	0	1	2	0	1	0	0	0	0	0	0	0	0	3	0	6	0	0	0	0	0	0	0	0	10	0	0	0	1	0	1	0	0	0	0	0	0	1	0	0	0	0	1	1	5	0	0
2	Microvelia	0	0	0	0	0	0	0	0	0	0	0	0	0	0	0	0	0	0	0	0	0	0	0	0	0	0	0	0	0	0	1	0	0	0	0	0	0	0	0	0	0	1	0	1	0	0	2	0
2	Mochlonyx	0	0	0	0	0	0	0	0	0	1	0	0	0	0	0	0	0	0	0	0	1	0	0	0	0	0	0	0	0	0	0	0	0	0	0	0	0	0	0	0	0	0	0	0	0	0	0	0
2	Molanna	0	0	0	0	0	0	0	0	0	0	0	0	0	0	0	0	0	0	0	0	0	0	0	0	0	0	0	0	0	0	0	0	0	0	0	0	0	0	0	0	0	0	0	0	0	0	0	0
2	Molannodes	0	0	0	0	2	0	0	0	0	0	0	0	0	0	0	0	0	0	0	0	0	1	0	0	0	0	0	1	0	0	0	0	0	0	0	0	0	0	0	0	0	0	0	0	0	0	0	0
2	Molophilus	0	0	0	0	0	0	0	0	0	0	0	0	0	0	0	0	1	0	0	0	0	1	2	0	0	0	0	0	0	0	0	0	0	0	0	0	0	0	0	0	0	1	1	0	0	1	0	0
2	Monopelopia	0	0	0	0	0	0	0	0	0	0	0	0	0	0	0	0	0	0	0	0	0	0	0	0	0	0	0	0	0	0	0	0	0	0	0	0	0	0	0	0	0	0	0	0	0	0	0	0
2	Mystacides	0	0	0	0	0	0	0	0	0	0	0	0	0	0	0	0	0	0	0	0	0	0	0	0	0	0	1	0	0	0	0	0	0	0	0	0	0	0	0	0	0	0	0	0	0	0	0	0
2	Nanocladius	0	0	0	0	0	0	0	14	0	0	3	0	1	0	2	0	0	0	0	0	0	0	0	0	0	0	0	0	0	0	0	0	0	3	0	2	0	1	0	2	0	1	0	0	0	2	1	1
2	Nectopsyche	0	0	0	0	0	0	0	0	0	0	0	0	0	0	1	0	0	0	0	0	1	0	0	0	0	0	0	0	0	0	0	0	0	0	0	0	0	0	0	0	0	0	0	0	0	0	1	0
2	Nemoura	0	0	0	0	0	0	0	0	0	0	0	0	0	0	0	0	0	0	0	0	0	0	0	0	0	0	0	0	0	0	0	0	0	0	0	0	0	0	0	0	0	0	0	0	0	0	0	0
2	Neophylax	0	1	0	3	3	0	0	0	0	0	0	0	2	0	0	0	0	0	0	0	4	0	0	0	0	3	1	1	0	10	0	0	0	0	0	0	0	0	0	0	0	0	0	0	0	0	0	0
2	Neoplasta	1	0	0	0	0	0	1	0	0	0	0	0	0	0	0	0	0	0	0	0	0	0	0	0	0	0	0	0	0	1	0	0	0	0	0	0	0	0	0	0	0	0	0	0	0	0	0	0
2	Neozavrelia	7	12	37	20	36	56	69	0	0	0	1	0	0	8	16	16	109	18	13	2	9	2	0	0	2	18	36	9	22	28	29	0	0	0	0	0	0	0	0	0	0	0	0	0	0	0	0	0
2	Nigronia	0	0	0	0	0	0	0	3	0	0	0	4	0	0	1	0	2	0	0	2	1	2	0	0	0	0	0	0	0	0	0	0	0	0	0	0	0	0	0	0	0	0	0	0	0	0	0	0
2	Nilodorum	0	0	0	0	0	0	0	0	0	0	0	0	0	0	0	0	0	0	0	0	0	0	0	0	0	1	0	0	0	0	0	0	0	0	0	0	0	0	0	0	0	0	0	0	0	0	0	0
2	Nilotanypus	0	1	0	1	3	0	0	0	0	0	1	0	0	0	1	0	0	0	0	0	1	1	6	0	0	3	8	12	19	0	2	0	1	0	0	0	0	0	0	0	0	0	0	0	0	0	0	0
2	Nixe	0	0	0	0	0	0	0	0	0	0	0	0	0	0	0	0	0	0	0	0	0	0	0	0	0	0	0	0	0	0	0	0	0	0	0	0	0	0	0	0	0	0	0	0	0	0	0	0
2	Notonecta	0	0	0	0	0	0	0	0	0	0	0	0	0	0	0	0	0	0	0	0	0	1	0	0	0	2	1	0	2	0	0	1	0	0	0	0	0	0	0	1	0	0	0	0	0	0	0	0
2	Nyctiophylax	0	0	0	0	0	0	0	0	0	0	0	0	0	0	0	0	0	0	0	0	0	0	0	0	0	0	0	0	0	0	0	0	0	0	0	0	0	0	0	0	0	0	0	0	0	0	0	0
2	Ochrotrichia	0	0	0	0	0	0	0	0	0	0	0	0	0	0	0	0	0	0	0	0	0	0	0	0	0	1	0	0	0	0	1	0	0	0	0	0	0	0	0	0	0	0	0	0	0	0	0	0
2	Odontomyia	0	0	0	1	0	0	1	0	0	0	1	0	0	0	0	0	1	0	0	0	0	0	0	0	0	24	1	0	0	1	0	0	0	0	0	0	0	0	0	0	0	0	0	0	0	0	0	0
2	Oecetis	0	0	0	0	0	1	0	0	0	0	1	0	0	0	0	0	2	0	0	0	0	0	0	0	0	1	0	0	1	0	1	0	0	2	0	0	0	0	0	0	0	0	0	0	1	0	1	0
2	Oligostomis	0	0	0	0	0	0	0	0	0	0	0	0	0	0	0	0	0	0	0	0	0	0	0	0	0	0	0	0	0	0	0	0	0	0	0	0	0	0	0	0	0	0	0	0	0	0	0	0
2	Ophiogomphus	0	0	0	1	0	0	0	0	0	0	0	0	0	0	0	0	0	0	0	0	0	0	0	0	0	0	0	0	0	0	0	0	0	0	0	0	0	0	0	0	0	0	0	0	0	0	0	0
2	Optioservus	0	0	0	0	0	0	0	0	0	0	0	0	0	0	0	0	0	0	0	0	0	0	0	0	0	0	0	0	0	0	0	0	0	0	0	0	0	0	0	0	0	0	0	0	0	0	0	0
2	Orconectes	0	0	0	0	0	0	0	0	0	0	0	0	0	0	0	0	0	1	0	0	1	0	0	0	0	0	0	0	1	1	0	0	0	0	0	0	0	0	0	0	0	0	0	0	0	0	0	0
2	Ormosia	0	0	0	0	0	0	1	0	0	0	0	0	0	0	0	0	0	0	0	0	0	0	0	0	0	0	0	0	0	0	0	0	0	0	0	0	0	0	0	0	0	0	0	0	0	0	0	0
2	Orthocladius	1	0	0	2	0	0	0	0	0	0	0	0	0	1	0	0	6	0	1	0	0	0	1	0	0	3	1	0	1	1	3	0	0	0	0	0	0	0	0	0	0	0	1	2	0	3	0	0
2	Orthotrichia	0	0	0	0	1	0	0	0	0	0	0	0	0	0	0	0	1	0	0	0	3	0	1	1	0	3	0	0	0	1	0	0	0	0	0	0	0	0	0	0	0	0	0	0	1	0	0	0
2	Ostrocerca	0	0	0	0	0	0	0	0	0	0	0	0	0	0	0	0	0	0	0	0	0	0	0	0	0	0	0	0	0	0	0	0	0	0	0	0	0	0	0	0	0	0	0	0	0	0	0	0
2	Oulimnius	0	0	6	0	2	0	0	0	0	0	0	0	0	0	0	0	1	0	1	0	16	2	5	0	0	9	5	4	2	4	0	0	0	0	0	0	0	0	0	0	0	0	0	0	0	0	0	0
2	Oxyethira	0	0	0	0	0	0	0	0	0	0	0	0	0	0	0	0	0	0	0	0	0	0	1	0	0	0	0	0	0	0	0	0	0	0	0	0	0	0	0	0	0	0	0	0	0	0	0	0
2	Pachydiplax	0	0	0	0	0	0	0	0	0	0	0	0	0	0	0	0	0	0	0	0	0	0	0	0	0	0	0	0	0	0	0	0	0	0	0	0	0	0	0	0	0	0	0	0	1	0	0	0
2	Pagastia	0	0	0	0	0	1	0	0	0	0	0	0	0	0	0	0	0	0	0	0	0	0	0	0	0	0	0	0	0	0	0	0	0	0	0	0	0	0	0	0	0	0	1	0	0	0	0	0
2	Palaeagapetus	0	0	0	2	0	0	0	0	0	0	0	0	0	0	0	0	0	0	0	0	0	0	0	0	0	0	1	0	0	0	0	0	0	0	0	0	0	0	1	0	0	0	0	0	0	0	0	0
2	Palaemon	0	0	0	0	0	0	0	0	0	0	0	0	0	0	0	0	0	0	0	0	0	0	0	0	0	0	0	0	0	0	0	0	0	0	0	0	0	0	0	0	0	0	0	1	0	0	0	0
2	Palatovia	0	0	0	0	0	0	0	0	0	0	0	0	0	0	0	0	0	0	0	0	0	0	0	0	0	0	0	0	0	0	0	0	0	0	0	0	0	0	0	0	0	0	0	0	0	0	0	0
2	Paracapnia	0	0	0	0	0	1	0	0	0	0	0	0	0	0	0	0	0	0	0	0	29	1	0	0	0	0	0	0	0	0	0	0	0	0	0	0	0	0	0	0	0	0	0	0	0	0	0	0
2	Parachironomus	0	0	0	1	0	0	0	0	0	0	0	0	0	0	0	0	0	0	0	0	0	0	0	0	0	0	0	0	0	0	0	0	0	0	0	0	0	0	0	0	0	0	0	0	0	0	0	0
2	Paracladius	0	0	0	0	0	0	0	0	0	0	0	0	0	0	0	0	0	0	0	0	0	0	0	0	0	0	1	0	0	0	0	0	0	0	0	0	0	0	0	0	0	0	0	0	0	0	0	0
2	Paracladopelma	0	0	0	0	0	0	0	0	0	0	0	0	0	0	0	0	0	0	0	0	0	0	0	0	0	0	0	0	0	0	0	0	0	0	0	0	0	0	0	0	0	0	0	0	0	0	0	0
2	Paragnetina	0	0	0	0	0	0	0	0	0	0	0	0	0	0	0	0	0	0	0	0	0	0	0	0	0	0	0	0	0	0	0	0	0	0	0	0	0	0	0	0	0	0	0	0	0	0	0	0
2	Parakiefferiella	1	0	0	0	0	3	0	0	0	0	0	0	0	0	0	0	0	1	1	0	1	0	0	0	0	0	0	0	0	0	0	0	0	0	0	0	0	0	1	1	0	0	0	0	0	0	0	0
2	Paraleptophlebia	1	5	0	2	29	1	0	0	0	0	0	0	0	4	12	4	103	6	8	2	16	3	0	0	0	0	0	3	0	0	3	0	0	0	0	0	0	0	0	0	0	0	0	0	0	0	0	0
2	Paraleuctra	0	0	0	37	5	0	1	0	0	0	0	0	0	0	1	7	14	2	0	0	0	1	9	0	0	4	0	3	10	8	0	0	0	0	0	0	0	0	0	0	0	0	0	0	0	0	0	0
2	Paralimnophyes	0	0	0	0	0	0	0	0	0	0	0	0	0	0	0	0	0	0	0	0	0	0	0	0	0	0	0	0	0	0	0	0	0	0	0	0	0	0	0	0	0	0	0	0	0	0	0	0
2	Parametriocnemus	41	6	29	75	29	110	101	1	0	0	0	0	0	2	7	5	12	5	2	9	31	15	10	1	7	183	98	22	23	107	95	1	0	2	2	0	1	1	0	1	0	0	0	3	0	0	0	0
2	Paraphaenocladius	0	0	0	14	2	2	0	0	0	0	0	0	0	0	0	0	0	1	0	0	0	0	1	0	0	5	6	3	0	1	0	0	1	0	0	0	0	0	0	0	0	0	0	0	0	0	0	0
2	Parapsectra	0	0	0	0	0	0	0	0	0	0	0	0	0	0	0	0	0	0	0	0	0	0	0	0	0	0	0	0	0	0	0	0	0	0	0	0	0	0	0	0	0	0	0	0	0	0	0	0
2	Paratanytarsus	0	0	0	0	2	1	0	0	0	0	0	0	0	0	0	0	1	0	0	0	0	0	1	0	0	0	0	1	0	0	0	1	0	2	0	0	1	2	2	1	0	0	2	1	1	2	1	0
2	Paratendipes	0	0	0	0	0	0	0	0	0	0	0	0	0	0	0	0	0	1	0	0	0	0	0	0	0	2	0	0	0	2	2	16	11	10	4	2	9	12	11	11	1135	1	22	23	18	13	7	0
2	Paratrichocladius	8	1	4	0	4	1	8	0	0	0	0	0	0	0	0	0	0	0	0	0	0	0	2	0	0	0	0	1	0	0	0	0	0	0	0	0	0	0	0	0	0	0	0	0	0	0	0	0
2	Pedicia	0	0	0	1	0	0	0	0	0	0	0	0	0	0	0	0	0	0	0	0	0	1	1	0	0	0	0	1	0	0	0	0	0	0	0	0	0	0	0	0	0	0	0	0	0	0	0	0
2	Peltodytes	7	0	0	0	0	6	0	0	0	0	0	0	0	0	0	0	0	0	0	0	0	0	0	0	0	4	2	0	2	0	0	0	0	0	0	0	0	0	0	0	0	0	0	0	0	0	0	0
2	Penelomax	0	0	0	0	0	0	0	0	0	0	0	0	0	0	0	0	0	0	0	0	0	0	0	0	0	0	0	0	0	0	0	0	0	0	0	0	0	0	0	0	0	0	0	0	0	0	0	0
2	Pentaneura	0	0	0	2	2	1	0	0	0	0	0	0	0	0	0	0	0	0	0	0	0	0	0	0	0	0	0	0	0	0	0	0	0	0	0	0	0	0	0	0	0	0	0	0	0	0	0	0
2	Pericoma	0	0	0	0	0	0	0	0	0	0	0	0	0	0	0	0	0	0	0	0	0	1	0	0	0	1	0	0	0	0	0	0	0	0	0	0	0	0	0	0	0	0	0	0	0	0	1	0
2	Perlesta	0	0	0	0	0	0	0	0	0	0	0	0	0	0	0	0	0	0	0	0	0	0	0	0	0	0	0	0	0	0	0	0	0	0	0	0	0	0	0	0	0	0	0	0	0	0	0	0
2	Petrophila	0	0	3	1	1	1	0	0	0	0	0	0	0	0	0	0	1	1	0	0	1	0	4	0	0	1	0	2	2	0	0	1	0	0	0	0	0	0	0	0	1	0	1	1	0	0	0	0
2	Phaenopsectra	1	0	0	0	0	0	0	0	0	0	0	0	0	0	0	0	0	0	0	0	0	0	0	0	0	1	0	0	0	0	0	0	0	0	0	0	0	1	0	0	0	0	0	1	0	1	0	0
2	Phyllognathopus	0	0	0	0	0	0	0	0	0	0	0	0	0	0	0	0	0	0	0	0	0	0	0	0	0	0	0	0	0	0	0	0	0	0	0	0	0	0	0	0	0	0	0	1	0	0	0	0
2	Phylocentropus	0	1	0	0	0	0	0	0	0	0	0	0	0	0	0	0	0	0	0	0	0	0	0	0	0	0	0	0	0	0	0	0	0	0	0	0	0	0	0	0	0	0	0	0	0	0	0	0
2	Pilaria	0	0	0	0	0	0	0	0	0	0	0	0	0	0	0	0	0	0	0	0	0	0	0	0	0	0	0	0	0	0	0	0	0	0	0	0	0	0	0	0	0	0	0	0	0	0	0	0
2	Plauditus	0	0	0	0	0	0	0	0	0	0	0	0	0	2	0	1	30	1	3	0	0	0	0	0	0	0	0	0	0	0	0	0	0	0	0	0	0	0	0	0	0	0	0	0	0	0	0	0
2	Plecoptera	1	0	0	0	0	0	1	0	0	0	0	0	0	0	0	0	1	0	1	0	2	1	2	1	0	0	0	0	1	0	1	0	0	0	0	1	0	0	0	0	0	0	0	0	0	0	0	0
2	Polycentropus	1	0	0	0	0	1	0	1	0	1	0	0	0	0	0	0	0	0	0	0	0	0	0	0	0	8	1	3	2	1	0	0	0	0	0	0	0	0	0	0	0	0	0	0	0	0	0	0
2	Polypedilum	1	1	0	4	7	3	1	0	1	0	1	1	4	0	1	3	17	1	3	0	4	1	2	0	0	3	6	2	3	3	1	68	44	40	3	1	31	49	90	90	334	15	85	95	74	63	4	5
2	Polyplectropus	0	0	0	0	0	0	0	0	0	0	0	0	0	0	0	0	0	0	0	0	0	0	0	0	0	0	0	0	0	0	1	0	0	0	0	0	0	0	0	0	0	0	0	0	0	0	0	0
2	Potamyia	0	0	0	0	0	0	0	0	0	0	0	0	0	0	0	0	0	0	0	0	0	0	0	0	0	1	0	0	0	0	0	0	0	0	0	0	0	0	0	0	0	0	0	0	0	0	0	0
2	Potthastia	0	0	0	0	0	0	0	0	0	0	0	0	0	0	1	0	1	0	0	0	0	0	0	0	0	0	0	0	0	0	0	0	0	0	0	0	0	0	0	0	0	0	0	0	0	0	0	0
2	Procambarus	0	0	0	0	0	0	0	0	0	0	0	1	0	0	0	0	0	2	0	0	0	1	1	0	0	1	1	0	0	1	0	0	0	0	0	0	0	0	0	0	0	0	0	0	0	0	0	0
2	Procladius	0	1	0	6	0	2	2	0	0	3	0	0	0	0	0	0	5	1	0	0	1	0	2	0	2	7	3	0	0	2	4	1	1	0	0	0	0	0	0	1	0	0	3	3	0	1	0	0
2	Procloeon	0	2	0	0	1	0	0	0	0	0	0	0	0	0	0	0	0	0	1	0	1	4	0	0	0	0	0	0	0	0	0	1	0	0	0	0	0	0	0	0	0	0	0	0	0	0	0	0
2	Progomphus	0	0	0	0	0	0	0	0	0	0	0	0	0	0	0	0	0	0	0	0	0	0	0	0	0	0	0	0	0	0	0	0	0	0	0	0	0	0	0	0	0	0	0	0	0	0	0	0
2	Promoresia	0	0	0	0	0	0	0	0	0	0	0	0	0	0	0	0	1	0	0	0	0	0	0	0	0	0	0	0	0	0	0	0	0	0	0	0	0	0	0	0	0	0	0	0	0	0	0	0
2	Propsilocerus	0	0	0	0	0	0	0	0	0	0	0	0	0	0	0	0	0	0	0	0	0	0	0	0	0	0	0	0	0	0	0	0	0	0	0	0	0	0	0	0	0	0	0	0	0	0	0	0
2	Prosimulium	0	0	0	0	0	0	0	0	0	0	0	0	0	0	0	0	0	0	0	0	0	0	0	0	0	0	0	0	0	0	0	0	0	0	0	0	0	0	0	0	0	0	0	0	0	0	0	0
2	Prostoia	0	0	0	0	0	0	0	0	0	0	0	0	0	0	0	0	0	0	0	0	0	0	0	0	0	0	0	0	0	0	0	0	0	0	0	0	0	0	0	0	0	0	0	0	0	0	0	0
2	Protanypus	0	0	0	0	0	0	0	0	0	0	0	0	0	0	0	0	0	0	0	0	0	0	0	0	0	1	0	0	0	0	0	0	0	0	0	0	0	0	0	0	0	0	0	0	0	0	0	0
2	Protoplasa	0	0	0	0	0	0	0	0	0	0	0	0	0	0	0	0	0	0	0	0	0	0	0	0	0	0	0	0	0	0	0	0	0	0	0	0	0	0	0	0	0	0	0	0	0	0	0	0
2	Protoptila	0	0	0	0	0	0	0	0	0	0	0	0	0	0	0	0	0	0	0	0	0	0	0	0	0	0	0	0	0	0	0	0	0	0	0	0	0	0	0	0	0	0	0	0	0	0	0	0
2	Psectrocladius	0	0	0	0	0	1	0	0	0	0	0	0	0	0	0	0	0	0	0	0	1	0	0	0	0	1	0	0	0	0	0	0	0	0	0	0	0	0	0	0	0	0	0	0	0	0	0	0
2	Psectrotanypus	0	0	0	0	0	0	0	0	0	0	0	0	0	0	0	0	0	0	0	0	0	0	0	0	0	0	0	0	0	0	0	0	0	0	0	0	0	0	0	0	0	0	0	0	0	0	0	0
2	Psephenus	6	4	6	18	21	11	22	0	0	0	0	0	0	0	8	0	27	0	5	0	0	1	1	0	0	0	0	5	2	0	10	0	0	0	0	0	0	0	0	0	0	0	0	0	0	0	0	0
2	Pseudocloeon	0	0	0	0	0	0	0	0	0	0	0	0	0	0	0	0	0	0	0	0	0	0	0	0	0	0	0	0	0	0	0	0	0	0	0	0	0	0	0	0	0	0	0	0	0	0	0	0
2	Pseudokiefferiella	0	0	0	0	0	0	0	0	0	0	0	0	0	0	0	0	0	0	0	0	0	0	0	0	0	0	0	0	0	0	0	0	0	0	0	0	0	0	0	0	0	0	0	0	0	0	0	0
2	Pseudoleptonema	0	0	0	0	0	0	0	0	0	0	0	0	0	0	0	0	0	0	0	0	0	0	0	0	0	0	0	0	0	0	0	0	0	0	0	0	0	0	1	0	0	0	0	0	0	0	0	0
2	Pseudolimnophila	1	1	0	1	0	0	0	0	0	0	0	0	0	0	0	0	0	0	0	0	0	0	1	0	0	2	0	0	0	0	0	0	0	0	0	0	0	0	0	0	0	0	0	0	0	0	0	0
2	Pseudorthocladius	0	0	0	0	0	0	0	0	0	0	0	0	0	0	0	0	0	0	0	0	0	0	1	0	0	0	0	0	0	0	0	0	0	0	0	0	0	0	0	0	0	0	0	0	0	0	0	0
2	Psilotreta	0	0	0	0	0	0	0	0	0	0	0	0	0	0	0	0	0	0	0	0	0	0	0	0	0	0	0	0	0	0	0	0	0	0	0	0	0	0	0	0	0	0	0	0	0	0	0	0
2	Psychoda	1	0	1	1	0	2	2	0	0	0	0	0	0	0	0	0	5	0	0	0	2	1	0	0	0	2	1	1	1	1	0	1	0	0	0	0	0	0	0	1	0	0	0	1	0	0	0	0
2	Psychomyia	2	0	0	2	0	11	3	0	0	0	0	0	0	2	6	1	63	1	1	0	0	0	0	0	0	2	0	0	0	0	1	0	0	0	0	0	0	0	0	0	0	0	0	0	1	0	0	0
2	Pteronarcys	1	0	0	0	0	2	0	0	0	0	0	0	0	0	0	1	8	0	3	0	14	2	23	1	0	81	10	4	0	26	1	0	0	0	0	0	0	0	0	0	0	0	0	0	0	0	0	0
2	Ptilostomis	0	0	0	0	0	0	0	0	0	0	0	0	0	0	0	0	0	0	0	0	0	0	0	0	0	0	0	0	0	0	0	0	0	0	0	0	0	0	0	0	0	0	0	0	0	0	0	0
2	Ptychoptera	0	0	0	0	0	0	0	0	0	0	0	0	0	0	0	0	0	0	0	0	0	1	0	0	0	1	0	0	0	0	1	0	0	0	0	0	0	0	0	0	0	0	0	0	0	0	0	0
2	Pycnopsyche	0	1	0	0	7	0	0	0	0	0	0	0	3	0	0	0	3	0	3	0	17	10	2	7	0	0	0	0	0	0	1	0	0	0	0	0	0	0	0	0	0	0	0	0	0	0	0	0
2	Ranatra	0	0	0	0	0	0	0	0	0	0	0	0	0	0	0	0	0	0	0	0	0	0	0	0	0	0	0	0	0	0	0	0	0	0	0	0	0	0	0	0	0	0	0	0	0	0	0	0
2	Rhabdomastix	0	0	0	0	0	0	0	0	0	0	0	0	0	0	0	0	0	0	0	0	0	0	1	0	0	1	0	0	0	0	0	0	0	0	0	0	0	0	0	0	0	0	0	0	0	0	0	0
2	Rhagovelia	0	0	0	2	2	0	0	0	0	0	0	0	0	0	0	0	0	0	0	0	8	0	4	0	0	0	0	0	0	0	0	0	0	0	0	0	0	0	0	0	0	0	0	0	0	0	0	0
2	Rhantus	0	0	0	2	0	0	0	0	0	0	0	0	0	0	0	0	0	0	0	0	0	0	1	0	0	1	2	1	1	0	0	0	0	0	0	0	0	0	0	0	0	0	1	0	0	0	0	0
2	Rheocricotopus	0	0	0	0	0	0	0	0	0	0	0	1	0	0	0	0	0	0	0	0	0	0	0	0	0	0	0	0	0	0	0	3	10	9	0	2	6	6	8	41	0	0	35	27	4	8	1	1
2	Rheopelopia	0	0	0	0	0	0	0	0	0	0	0	0	0	0	0	0	0	0	0	0	0	0	0	0	0	3	0	0	0	0	0	0	0	0	0	0	0	0	0	0	0	0	0	0	0	0	0	0
2	Rheosmittia	0	0	0	0	0	0	0	0	0	0	0	0	0	0	0	0	0	0	0	0	0	0	0	0	0	0	0	0	0	0	0	0	0	0	0	0	0	0	0	0	0	0	0	0	0	0	0	0
2	Rheotanytarsus	7	16	25	30	37	62	37	30	14	34	15	77	45	19	23	33	195	46	47	3	47	32	59	6	1	5	18	19	8	10	46	0	0	0	0	1	1	1	14	18	0	1	12	14	28	26	0	0
2	Rhithrogena	0	0	0	0	0	0	0	0	0	0	0	0	0	0	0	0	0	0	0	0	0	0	0	0	0	0	1	0	0	0	0	0	0	0	0	0	0	0	0	0	0	0	0	0	0	0	0	0
2	Rhyacophila	2	0	5	6	1	4	0	1	0	3	0	0	0	2	1	2	5	1	1	0	1	6	1	0	0	4	4	1	3	1	2	0	0	0	0	0	0	0	0	1	0	0	0	0	0	1	0	0
2	Riethia	0	0	0	0	0	0	0	0	0	0	0	0	0	0	0	0	0	0	0	0	0	0	0	0	0	0	0	0	0	0	0	0	0	0	0	0	0	0	0	0	0	0	0	0	0	0	0	0
2	Scatella	0	0	0	0	0	0	0	0	0	0	0	0	0	0	0	0	0	0	0	0	0	0	1	0	0	0	0	0	0	0	0	0	0	0	0	0	0	0	0	0	0	0	0	0	0	0	0	0
2	Serratella	0	0	0	0	0	0	0	0	0	0	0	0	0	0	0	0	0	0	0	0	0	0	0	0	0	0	0	0	0	0	0	0	0	0	0	0	0	0	0	0	0	0	0	0	0	0	0	0
2	Shilovia	0	0	0	0	0	0	0	0	0	0	0	0	0	0	0	0	0	0	0	0	0	0	0	0	0	1	0	0	0	0	0	0	0	0	0	0	0	0	0	0	0	0	0	0	0	0	0	0
2	Sialis	0	0	0	0	0	0	1	0	0	0	0	0	0	0	0	0	0	0	0	0	2	0	3	0	2	0	2	0	0	0	0	0	0	0	0	0	0	0	0	0	0	0	0	0	0	0	0	0
2	Simulium	48	4	14	18	8	31	42	17	16	13	6	33	31	17	40	29	56	73	59	3	31	7	15	1	2	141	108	21	60	98	94	24	21	26	1	8	24	22	16	18	1	1	25	16	5	12	4	4
2	Smittia	0	0	0	0	0	0	0	0	0	0	0	0	0	0	0	1	2	0	0	0	1	0	2	0	0	0	0	0	0	1	2	0	0	0	0	0	0	0	0	1	0	0	0	0	0	0	0	0
2	Somatochlora	2	2	0	0	0	1	0	0	0	0	0	0	0	0	0	0	0	0	0	0	0	0	0	0	0	0	0	0	1	0	2	0	0	0	0	0	0	0	0	0	0	0	0	0	0	0	0	0
2	Soyedina	0	0	0	0	0	0	0	0	4	0	0	0	0	0	0	0	0	0	0	0	0	0	1	0	0	0	0	0	0	0	0	0	0	0	0	0	0	0	0	0	0	0	0	0	0	0	0	0
2	Sphaeromias	0	0	0	0	0	0	0	0	0	0	0	0	0	0	0	0	0	0	0	0	0	0	0	0	0	0	0	0	0	0	0	0	0	0	0	0	0	0	0	0	0	0	0	0	0	0	0	0
2	Stackelbergina	0	0	0	0	0	0	0	0	0	0	0	0	0	0	0	0	0	0	0	0	0	0	0	0	0	0	0	0	0	0	0	0	0	0	0	0	0	0	0	0	0	0	0	0	0	0	0	0
2	Stactobiella	0	0	0	0	0	0	0	0	0	0	0	0	0	0	0	0	0	0	0	0	0	0	0	0	0	0	0	0	0	0	0	0	0	0	0	0	0	0	0	0	0	0	0	0	0	0	0	0
2	Stempellinella	26	1	3	3	3	3	10	0	0	0	0	0	0	0	0	0	2	0	0	4	6	5	20	3	0	25	18	6	240	23	7	0	0	0	1	0	0	0	0	0	0	0	0	0	0	0	0	0
2	Stenacron	24	8	2	8	9	6	4	11	2	1	2	3	0	3	13	12	21	7	12	1	7	15	7	0	0	19	3	15	5	16	19	0	0	0	0	0	0	0	0	0	0	0	0	0	0	0	0	0
2	Stenelmis	0	2	0	0	3	0	1	0	0	0	0	0	0	0	0	0	0	0	0	0	0	0	0	0	0	0	0	0	0	0	1	0	0	0	0	0	0	0	0	0	0	0	0	0	0	0	0	0
2	Stenochironomus	0	0	0	0	0	0	0	0	0	0	0	0	0	0	0	0	0	0	0	0	0	0	0	0	0	0	0	0	0	0	0	0	0	0	0	0	0	0	0	0	0	0	0	0	0	0	0	0
2	Stenonema	0	0	0	0	0	0	2	2	0	0	0	0	0	0	0	3	0	0	0	0	0	0	0	0	0	0	0	0	0	0	0	0	0	0	0	0	0	0	0	0	0	0	0	0	0	0	0	0
2	Stilobezzia	0	0	0	0	0	0	0	0	0	0	0	0	0	0	0	0	0	0	0	0	0	1	0	0	0	0	0	0	0	0	0	0	0	0	0	0	0	0	0	0	0	0	0	0	0	0	0	0
2	Strophopteryx	0	0	0	0	0	0	0	0	0	0	0	0	0	0	0	0	0	0	0	0	0	0	0	0	0	0	0	0	0	0	0	0	0	0	0	0	0	0	0	0	0	0	0	0	0	0	0	0
2	Sublettea	1	0	7	2	1	8	1	0	0	0	0	0	0	8	1	20	54	23	15	0	0	0	0	0	0	2	1	0	6	1	4	0	0	0	0	0	0	0	0	0	0	0	0	0	0	0	0	0
2	Sumatendipes	0	0	0	0	0	0	0	0	0	0	0	0	0	0	0	0	0	0	0	0	0	1	0	0	0	0	0	0	0	0	0	0	0	0	0	0	0	0	0	0	0	0	0	0	0	0	0	0
2	Sweltsa	1	0	0	0	0	1	0	0	0	0	0	0	0	0	0	0	3	0	2	0	2	0	0	0	0	0	0	0	0	0	0	0	0	0	0	0	0	0	1	0	0	0	0	0	0	0	0	0
2	Sympotthastia	1	0	0	0	0	0	0	0	0	0	0	0	0	0	0	0	0	0	0	0	0	0	0	0	0	0	0	0	0	0	0	0	0	0	0	0	0	0	0	0	0	0	1	0	0	0	0	0
2	Synendotendipes	0	0	0	0	0	0	1	0	0	0	0	0	0	0	0	0	0	0	0	0	0	0	0	0	0	0	0	0	0	0	0	0	0	0	0	0	0	0	0	0	0	0	0	0	0	0	0	0
2	Synorthocladius	0	0	0	0	0	0	0	2	0	0	0	0	0	3	3	5	39	10	14	0	0	0	0	0	0	0	0	0	3	1	0	0	0	0	0	0	0	0	0	0	0	0	0	0	0	0	0	0
2	Tabanus	10	0	1	0	1	3	0	0	0	0	1	0	0	0	1	1	10	0	0	0	5	1	2	0	0	64	5	7	2	3	5	0	1	0	0	0	0	0	3	1	0	0	1	1	0	2	0	1
2	Taeniopteryx	0	0	0	0	0	0	0	0	0	0	0	0	0	0	0	0	0	0	0	0	0	0	0	0	0	0	0	0	0	0	0	0	0	0	0	0	0	0	0	0	0	0	0	0	0	0	0	0
2	Tallaperla	6	0	1	19	0	2	0	0	0	0	0	0	0	0	0	5	0	0	1	0	6	5	2	0	0	54	4	13	4	18	0	0	0	0	0	0	0	0	0	0	0	0	0	0	0	0	0	0
2	Tanypus	0	0	0	0	0	0	0	0	0	0	0	0	0	0	0	0	0	0	0	0	0	0	0	0	0	0	0	0	0	0	0	0	0	0	0	0	0	0	0	0	0	0	0	0	0	0	0	0
2	Tanytarsus	16	5	6	17	17	15	13	1	0	0	2	6	0	3	1	7	66	5	4	0	0	1	2	0	2	14	3	1	4	10	5	565	341	296	1190	6	309	290	436	496	236	27	505	552	1140	645	12	47
2	Tavastia	1	0	0	0	0	0	0	0	0	0	0	0	0	0	0	0	0	0	0	0	0	0	0	0	0	2	1	0	0	0	0	0	0	0	0	0	0	0	0	0	0	0	0	0	0	0	0	0
2	Telmatopelopia	0	0	0	0	0	0	0	0	0	0	0	0	0	0	0	0	0	0	0	0	0	0	0	0	0	0	0	0	0	0	0	0	0	0	0	0	0	0	0	0	0	0	0	0	0	0	0	0
2	Thienemanniella	5	4	12	11	25	24	40	3	7	32	7	15	18	19	17	50	219	81	60	8	12	0	5	1	9	101	74	5	24	75	44	268	200	211	8	12	202	237	80	124	0	12	145	134	155	188	3	14
2	Thienemannimyia	0	0	2	0	20	4	2	1	0	0	0	0	0	0	4	1	18	1	0	0	0	0	0	1	0	0	0	8	4	0	0	0	0	0	0	0	0	0	0	0	0	0	0	0	0	0	0	0
2	Tipula	79	3	37	24	6	70	67	2	0	8	2	9	5	1	1	4	2	2	8	11	181	16	12	6	5	583	74	23	2	184	94	31	12	17	11	3	13	17	63	703	41	0	748	58	12	40	55	0
2	Tokunagayusurika	0	0	0	0	0	0	0	0	0	0	0	0	0	0	0	0	0	0	0	0	0	0	0	0	0	1	0	0	0	0	0	0	0	0	0	0	0	0	0	0	0	0	0	0	0	0	0	0
2	Triaenodes	1	0	0	0	1	1	0	0	0	0	0	0	0	0	0	0	0	1	0	0	0	0	0	0	0	1	0	0	0	0	0	0	0	0	0	0	0	0	0	0	0	0	0	1	0	0	0	0
2	Tribelos	0	2	0	0	3	0	0	1	0	0	2	0	0	0	0	0	11	0	0	0	0	0	0	0	0	0	3	2	0	1	0	14	14	15	20	2	9	5	2	9	2	3	13	3	10	10	11	1
2	Trichocorixa	0	0	0	0	0	0	0	0	0	0	0	0	0	0	0	0	0	0	0	0	0	0	0	0	0	0	0	0	0	0	0	0	0	0	0	0	0	0	0	0	0	0	0	0	0	0	0	0
2	Trichotanypus	0	0	0	0	0	0	0	0	0	0	0	0	0	0	0	0	0	0	0	0	0	0	1	0	0	0	0	0	0	0	0	0	0	0	0	0	0	0	0	0	0	0	0	0	0	0	0	0
2	Trissopelopia	0	0	0	0	0	0	0	0	0	0	0	0	0	0	0	0	0	0	0	0	0	0	1	0	0	0	1	0	0	0	0	0	0	0	0	0	0	0	0	0	0	0	0	0	0	0	0	0
2	Tvetenia	7	6	12	21	15	27	17	5	0	0	0	0	0	2	13	6	40	3	5	2	7	7	6	0	1	10	30	25	26	23	21	5	0	1	0	1	0	3	1	1	0	0	2	0	0	0	366	0
2	Wormaldia	0	0	0	0	0	0	0	0	0	0	0	0	0	0	0	0	0	0	0	0	0	1	0	0	0	0	0	0	0	4	0	0	0	0	0	0	0	0	0	0	0	0	0	0	0	0	0	0
2	Wuelkerella	0	0	0	0	0	0	0	0	0	0	0	0	0	0	0	0	0	0	0	0	0	0	0	0	0	0	0	0	0	0	0	0	0	0	0	0	0	0	0	0	0	0	0	0	0	0	0	0
2	Xenochironomus	0	0	0	0	0	0	0	0	0	0	0	0	0	0	0	0	0	0	0	0	0	0	0	0	0	0	0	0	0	0	0	0	0	0	0	0	0	0	0	0	0	0	0	0	0	0	0	0
2	Xylotopus	0	1	0	0	0	0	4	0	0	0	0	0	0	0	0	0	0	0	0	0	0	0	0	0	0	0	0	0	0	0	0	0	0	0	0	0	0	1	1	0	0	2	0	0	0	0	0	0
2	Yaethauma	0	0	0	0	0	0	0	0	0	0	0	0	0	0	0	0	0	0	0	0	0	0	0	0	0	0	0	0	0	0	0	0	0	0	0	0	0	0	0	0	0	0	0	0	0	0	0	0
2	Yarrhpelopia	0	0	0	0	0	0	0	0	0	0	0	0	0	0	0	0	0	0	0	0	0	0	0	0	0	1	0	0	0	0	0	0	0	0	0	0	0	0	0	0	0	0	0	0	0	0	0	0
2	Zavrelimyia	0	0	0	0	0	0	0	0	0	0	0	0	0	0	0	0	1	0	0	0	0	0	0	0	0	1	0	0	0	0	1	0	0	0	0	0	0	0	0	0	0	0	0	0	0	0	0	0
3	Baetidae	2	2	0	0	16	4	13	0	0	0	0	0	0	0	0	0	2	0	0	0	20	0	0	0	1	0	0	0	0	0	0	0	0	0	0	0	0	0	0	0	0	0	0	0	0	0	0	0
3	Cambaridae	0	0	0	0	0	3	0	0	0	0	0	0	0	0	0	0	0	0	0	0	0	0	2	0	0	0	0	0	0	0	1	0	0	0	0	0	0	0	0	0	0	0	0	0	0	0	0	0
3	Capniidae	0	0	0	0	0	0	0	0	0	0	0	0	0	0	0	0	0	0	0	0	0	0	0	0	0	0	0	1	0	0	0	0	0	0	0	0	0	0	0	0	0	0	0	0	0	0	0	0
3	Ceratopogonidae	0	0	0	0	0	0	0	0	0	0	0	0	0	0	0	0	0	0	1	0	1	0	0	0	0	0	0	1	0	0	0	0	0	0	1	0	0	0	0	0	0	0	0	0	0	0	1	1
3	Chironomidae	84	42	41	43	116	64	105	40	0	7	7	7	20	23	78	40	279	66	41	23	86	86	63	13	9	465	360	80	157	376	319	248	246	231	27	13	229	158	146	181	23	23	266	182	316	267	27	15
3	Corduliidae	0	0	0	0	0	0	0	0	0	0	0	0	0	0	0	0	0	0	0	0	0	0	0	0	0	0	0	0	0	0	0	0	0	0	0	0	0	0	0	0	0	0	0	0	0	0	0	0
3	Dytiscidae	0	0	0	0	0	0	0	0	0	0	0	0	0	0	0	0	0	0	0	0	0	0	0	0	0	0	0	0	0	0	0	0	0	0	0	0	0	0	0	0	0	0	0	0	0	0	0	0
3	Elmidae	1	0	0	0	1	0	0	0	0	0	1	0	0	0	0	0	0	0	0	0	0	0	0	0	0	0	0	0	0	0	0	0	0	0	0	0	0	0	0	0	0	0	0	0	0	0	0	0
3	Empididae	0	0	0	0	1	0	0	0	0	0	0	0	0	0	0	0	4	0	0	0	0	2	0	0	0	0	0	0	0	0	2	0	0	0	0	0	0	0	0	0	0	0	0	0	0	0	0	0
3	Gomphidae	0	0	0	7	0	1	0	0	0	0	0	0	0	0	0	0	0	0	0	0	0	0	0	0	0	0	0	0	0	0	0	0	0	0	0	0	0	0	0	0	0	0	0	0	0	0	0	0
3	Heptageniidae	0	0	0	0	1	0	0	0	0	0	0	0	0	0	0	0	0	0	0	0	1	0	0	0	0	0	0	0	0	0	0	0	0	0	0	0	0	0	0	0	0	0	0	0	0	0	0	0
3	Hydrophilidae	0	0	0	0	0	0	0	0	0	0	0	0	0	0	0	0	0	0	0	0	0	0	0	0	0	0	0	0	0	0	0	0	0	0	0	0	0	0	0	0	0	0	0	0	0	0	0	0
3	Hydropsychidae	0	2	3	0	7	1	0	0	0	0	1	0	1	0	9	3	17	2	4	0	0	0	2	0	0	0	1	0	2	0	8	0	1	5	0	0	2	1	1	3	0	1	4	0	2	1	0	0
3	Hydroptilidae	0	0	0	0	0	0	0	0	0	0	0	0	0	0	0	0	0	0	0	0	0	0	0	0	0	0	0	0	0	0	0	0	0	0	0	0	0	0	0	0	0	0	0	0	0	0	0	0
3	Lepidostomatidae	0	0	0	0	1	0	0	0	0	0	0	0	0	0	0	0	0	0	0	0	0	0	1	0	0	0	0	0	0	0	0	0	0	0	0	0	0	0	0	0	0	0	0	0	0	0	0	0
3	Leptoceridae	0	0	0	0	0	0	0	0	0	0	0	0	0	0	0	0	0	0	0	0	0	0	0	0	0	0	0	0	0	0	0	0	0	0	0	0	0	0	0	0	0	0	0	0	0	0	0	0
3	Leptophlebiidae	0	1	0	0	0	0	0	0	0	0	0	0	0	0	0	0	0	0	0	0	0	0	0	0	0	0	0	0	0	0	2	0	0	0	0	0	0	0	0	0	0	0	0	0	0	0	0	0
3	Leuctridae	3	9	0	3	17	3	1	0	0	0	0	0	0	1	4	6	44	7	6	0	0	13	29	1	0	45	210	20	63	485	16	0	0	0	0	0	0	0	0	0	0	0	0	0	0	0	0	0
3	Molannidae	0	0	0	0	0	0	0	0	0	0	0	0	0	0	0	0	0	0	0	0	0	1	0	0	0	0	0	0	0	0	0	0	0	0	0	0	0	0	0	0	0	0	0	0	0	0	0	0
3	Psychodidae	0	0	0	0	0	0	0	0	0	0	0	0	0	0	0	0	0	0	0	0	0	0	0	0	0	0	0	0	0	0	0	0	0	0	0	0	0	0	0	0	0	0	0	0	0	0	0	0
3	Simuliidae	0	0	0	0	0	0	0	0	0	0	0	0	0	0	0	0	0	0	0	0	0	0	0	0	0	0	1	0	0	0	1	0	0	0	0	0	0	0	0	0	0	0	0	0	0	0	0	0
3	Tipulidae	0	0	0	0	0	0	0	0	0	0	0	0	0	0	0	0	0	0	0	0	0	0	0	0	0	0	0	0	0	0	0	0	0	0	0	0	0	0	0	0	0	0	0	0	0	0	2	0
4	Coleoptera	0	0	0	0	0	0	0	0	0	0	0	0	0	0	0	0	0	0	0	0	0	0	0	0	0	0	0	0	0	0	0	0	0	0	3	0	0	0	0	0	0	0	0	0	0	0	0	0
4	Diptera	59	588	16	24	74	96	121	10	4	8	6	12	17	9	63	9	253	23	28	54	558	156	73	78	37	314	922	97	102	1155	246	12	7	13	18	8	7	13	5	22	8	1	17	13	21	11	86	2
4	Hemiptera	0	0	0	0	0	0	0	0	0	0	0	0	0	0	0	0	0	0	0	0	0	0	0	0	0	0	0	0	0	0	2	0	0	0	0	0	0	0	0	0	0	0	0	0	1	0	0	0
4	Plecoptera	0	1	0	0	2	0	6	0	0	0	0	0	0	0	3	5	24	1	0	0	0	0	0	0	0	0	0	0	0	0	0	0	0	0	0	0	0	0	0	0	0	0	0	0	0	0	0	0
4	Trichoptera	0	0	0	0	0	0	0	0	0	0	0	0	0	0	0	0	0	0	0	0	0	0	0	0	0	0	0	0	1	0	1	0	0	0	0	0	0	0	0	0	0	0	0	0	0	0	0	0
5	Insecta	77	96	84	56	263	147	237	66	78	141	35	330	163	33	107	54	312	72	59	40	281	212	212	23	48	124	1552	1488	506	275	201	37	32	40	116	30	45	49	21	32	112	77	39	30	52	49	76	18
6	Arthropoda	1	2	0	0	2	1	0	0	1	6	0	9	6	1	0	0	8	2	2	0	5	2	3	3	1	1	0	3	1	0	1	0	1	0	3	0	1	0	0	5	0	0	3	20	0	2	0	0
NA	Unassigned	41406	32667	14196	32226	51070	49992	51108	28312	18664	29488	3472	48916	39863	21003	18553	28798	45195	46674	41598	4253	66555	47835	35748	5856	6519	52265	54975	54901	42566	44380	49393	64262	50361	57927	38816	40281	48841	55792	38787	52281	29048	35446	60510	55065	51250	49658	33751	30052
[truncated: 51 more columns]

## Sheet: Repeated.sampling.cox1.censored.transformed.genus.values
genus	NCR19-CATO1-2_S28	NCR19-CATO1-45_S1	NCR19-CATO1-45_S29	NCR19-CATO1-45_S45	NCR19-CATO1-45_S4	NCR19-CATO1-45_S7	NCR19-CATO1-8_S30	NCR19-CATO2-45_S2	NCR19-CATO2-45_S31	NCR19-CATO2-45_S46	NCR19-CATO2-45_S5	NCR19-CATO2-45_S8	NCR19-CATO2-8_S32	NCR19-CATO3-45_S33	NCR19-CATO3-45_S3	NCR19-CATO3-45_S47	NCR19-CATO3-45_S6	NCR19-CATO3-45_S9	NCR19-CATO3-8_S34	NCR19-OWEN1-2_S35	NCR19-OWEN1-45_S10	NCR19-OWEN1-45_S13	NCR19-OWEN1-45_S15	NCR19-OWEN1-45_S36	NCR19-OWEN1-8_S37	NCR19-OWEN2-2_S38	NCR19-OWEN2-45_S11	NCR19-OWEN2-45_S14	NCR19-OWEN2-45_S16	NCR19-OWEN2-45_S39	NCR19-OWEN2-8_S40	NCR19-PINE1-2_S12	NCR19-PINE1-45_S13	NCR19-PINE1-45_S1	NCR19-PINE1-45_S21	NCR19-PINE1-45_S24	NCR19-PINE1-45_S48	NCR19-PINE1-8_S14	NCR19-PINE2-2_S15	NCR19-PINE2-45_S16	NCR19-PINE2-45_S22	NCR19-PINE2-45_S25	NCR19-PINE2-45_S2	NCR19-PINE2-8_S17	NCR19-PINE3-2_S18	NCR19-PINE3-45_S19	NCR19-PINE3-45_S23	NCR19-PINE3-45_S26	NCR19-PINE345_S3
Ablabesmyia	0	0	0	0	0	0	0	0	0	0	1.7714027515	0	0	0	0	0	0	0	0	0	0	0	0.8288042232	0	0	0	0	0	0.5707433009	0	0	0	0	0	0	0	0	0	0	0	0	0	0	0	0	0	0	0	0
Acentrella	1.4530577997	0	0	0	0.9869779326	1.238641634	1.6715918329	0	0	0	0	0	0	1.898645443	1.0738136529	1.998646533	1.9983515961	1.5069097467	2.2025279578	0	0	0	0.8288042232	0	0	1.4680401438	0.5392338497	0.485274331	1.649924547	0.7741689677	0.6048363854	0	0	0	0	0	0	0	0	0	0	0	0.5458473408	0	0	0.647240234	0	0	0
Acerpenna	1.5499678127	1.5703092234	1.6613655901	1.6542893524	2.0838879457	1.6646103662	1.8634773592	0	0	0	0	0	0	0	0	0	0	0	0	0	0	0	0	0	0	0	0	0.7863043267	0	0	1.2068963768	0	0	0	0	0	0	0	0	0	0	0	0	0	0	0	0	0	0
Acilius	0	0	0	0	0	0	0	0	0	0	0	0	0	0	0	0	0	0	0	0	0	0	0	0	0	1.9553805637	0	0	0	0	0	0	0	0	0	0	0	0	0	0	0	0	0	0	0	0	0	0	0.6347325052
Acroneuria	0	0	0	0	0.9869779326	0	0	0	0	0	0	0	0	0	0	0	0.8127150192	0	0	0	0.9930600554	0.8522416121	0.8288042232	0	0	1.2250020951	0	0	0	0	0	0	0	0	0	0	0	0	0	0	0	0	0	0	0	0	0	0	0
Aedes	0	0	0	0	0	0	0	0	0	0	0	0	0	0	0	0	0	0	0	0	0.8169687964	0	0	0	0	1.5260320908	0	0	0	0	0	0	0	0	0	0	0	0	0	0	0	0	0	0	0	0	0	0	0
Aeshna	0	0	0	0	0	0	0	0	0	0	0	0	0	0	0	0	0	0	0	0	0.5159388007	0	0	0	0	0.3219121081	0	0	0	0	0	0	0	0	0	0	0	0	0	0	0	0	0	0	0	0	0	0	0
Agabus	0	0	0	0	0	1.0625503749	0	0	0	0	0	0	0	0	0	0	0	0	0	0	0	0	0.8288042232	0	0	0.6229421038	0	0	0	0	0	0	0	0	0	0	0	0	0	0	0	0	0	0	0	0	0	0	0
Agapetus	0	0	0	0	0	0	0	0	0	0	0	0	0	0	0	0	0	0	0	0	0	0	0	0	0	0	0	0	0	0	0	0	0	0	0	0	0	0	0	0	0	0	0	0	0	0	0	0	0
Allocapnia	0	0.8713392191	0	0	0	0	0	0	0	0	0	0	0	0	0	0	1.1806918045	0	0	0	0	0	0	0	0	0	0	0	0	0	0	0	0	0	0	0	0	0	0	0	0	0	0	0	0	0	0	0	0
Alotanypus	0.8509978084	0	0	0	0	0	0	0	0	0	0	0	0	0	0	0	0	0	0	0	0	0	0	0	0	0	0	0	0	0	0	0	0	0	0	0	0	0	0	0	0	0	0	0	0	0	0	0	0
Ameletus	0	0	0	0	0	0	0	0	0	0	0	0	0	0	0	0	0	0	0	0	0.5159388007	0	0	0	0	0	0	0	0	0	0	0	0	0	0	0	0	0	0	0	0	0	0	0	0	0	0	0	0
Amphinemura	0	0	0	0	0	0	0	0	0	0	0	0	0	0	0	0	0	0	0	0	0	1.1532716077	0	0	0	0	0	0	0	0	0	0	0	0	0	0	0	0	0	0	0	0	0	0	0	0	0	0	0
Anisocentropus	0	0	0	0	0	0	0	0	0	0	0	0	0	0	0	0	0	0	0	0	0	0	0	0	0	0	0	0	0	0	0	0	0	0	0	0	0	0	0	0	0	0	0	0	0	0	0	0	0
Anopheles	2.1732171031	1.1723692148	1.6613655901	2.0692627003	0.9869779326	2.1039430601	1.5624473635	0	0	0	2.2485240062	0	0	0	0	1.2204952826	1.5908662696	1.8079397424	1.3896146012	1.4951963395	1.5951200468	0.8522416121	1.9079854692	1.5495540019	1.4915620549	2.0853401017	1.3521472063	1.1842443354	1.74683456	1.2001377	1.6840176315	0.9654382548	0.6722923817	0.9967120332	0	0	0.7179584322	1.110221308	0	1.1851370273	0	0	1.2448173452	1.0316672021	0	1.2493002253	0	0	1.2367924965
Antocha	1.6291490588	0	0	1.8004173881	1.7998912893	1.6646103662	2.3508177791	1.9561975981	0	0	2.6744927385	1.388899713	1.5751081063	1.4215241883	2.3525672538	2.2618879678	2.7085057674	2.2850609971	2.2927045882	2.1941663439	1.2940900511	2.0826905334	1.5277742275	0	2.1905320592	0	0.7153251088	1.388364318	1.0478645556	1.297047713	1.2068963768	1.5674982461	1.4504436321	0.6956820375	1.6161993028	2.195079687	1.4169284366	1.5873425627	1.5655627884	0.8841070317	0.8935927797	2.098474549	1.2448173452	1.2077584612	2.0860689083	2.1386019278	1.6523197595	2.0864434616	2.1398824835
Apsectrotanypus	0	0	0	0	0	0	0	0	0	0	0	0	0	0	0	0	0.3355937645	0	0	0	0	0	0	0	0	0	0	0	0	0	0	0	0	0	0	0	0	0	0	0	0	0	0	0	0	0	0	0	0
Aquarius	0	0.8713392191	0	0	0	0	0	0	0	0	0	0	0	0	0	0	0	0	0	0	0	0	0	0	0	0	0	0	0.5707433009	0	0	0	0	0	0	0	0	0	0	0	0	0	0	0	0	0	0	0	0
Arctopelopia	0	0	0	0	0	0	0	0	0	0	0	0	0	0	0	0	0	0	0	0	0	0	0	0	0	0	0	0	0	0	0	0	0	0	0	0	0	0	0	0	0	0	0	0	0	0	0	0	0
Argia	0	0	0	0	0	0	0	0	0	0	0	0	0	0	0	0	0	0	0	0	0	0	0	0	0	0	0	0	0	0	0	0	0	0	0	0	0	0	0	0	0	0	0	0	0	0	0	0	0
Atherix	0	0	0	0	0	0	0	0	0	0	0	0	0	0	0	0	0	0	0	0	0	0	0	0	0	0	0	0	0	0	0	0	0	0	0	0	0	0	0	0	0	0	0	0	0	0	0	0	0
Atrichopogon	0	0	0	0	0	0	0	0	0	0	0	0	0	0	0	0	0	0	0	0	0	0	0	0	0	0	0.5392338497	0	0	0	0	0	0	0	0	0	0	0	0	0	0	0	0	0	0	0	0	0	0
Attenella	0	0	0	0	0	0	0	0	0	0	0	0	0	0	0	0	0	0	0	0	0	0	0	0	0	0	0	0	0	0	0	0	0	0	0	0	0	0	0	0	0	0	0	0	0	0	0	0	0
Baetis	2.2823615726	1.5703092234	1.1842443354	1.858409335	2.2422504377	1.4604903836	1.7965305695	2.0811363347	0	0	0	0	0	2.1204941926	2.3525672538	1.2204952826	2.1417737384	1.3308184877	0	0	1.4701813101	1.5512116164	1.4308642145	0	0	2.1911438279	1.7696827711	1.485274331	2.0758932792	1.8991077043	1.6840176315	2.6088909313	2.5473536451	2.5821727627	1.8592373515	2.5930196956	2.330742289	2.8091913124	2.2283206201	1.8841070317	0	2.7352966466	1.9608206888	2.2621161235	2.1397537673	2.062213582	1.6523197595	2.4222355635	2.0818905366
Bezzia	0	0	0	0	0	0	0	0	0	0	0	0	0	0	0	0	0	0	0	0	0	0	0	0	0	0	0	0	0	0.297047713	0	0	0	0	0	0	0	0	0	0	0	0	0	0	0	0	0	0	0
Boyeria	0	0	0	0	0	0	0	0	0	0	0	0	0	0	0	0	0	0	0	0	0	0	0	0	0	0	0	0	0	0	0	0	0	0	0	0	0	0	0	0	0	0	0	0	0	0	0	0	0
Brillia	0.8509978084	0	1.1842443354	0.955319348	0	1.0625503749	1.7587420086	0	0	0	0	0	0	0	0	1.2204952826	0	0	0	0	0	0	0.8288042232	0	1.7925920505	0.7990333628	0.238203854	0	0.5707433009	0.8991077043	1.3038063898	0	0	0	0	0	0	0	0	0	0	0	0	0	0	0	0	0	0
Bryophaenocladius	0	0	0	0	0	0	0	0	0	0	0	0	0	0	0	0	0	0	0	0	0	0	0	0	0	0.3219121081	0	0	0	0	0	0	0	0	0	0	0	0	0	0	0	0	0	0	0	0	0	0	0
Caecidotea	0	0	0	0	0	0	0	0	0	0	0	0	0	0	0	0	0	0	0	0	0	0	0	0	0	0	0	0	0	0	0	0.6644082591	0	0	0.7131093158	0	0	0	0	0	0	0	0	0	0	0	0	0	0
Caenis	0	0	0	0	0	0	0	0	0	0	0	0	0	0	0	1.2204952826	0	0	0	0	0	0	0	0	0	0	0	0	0	0	0	0	0	0	0	0	0	0	0	0	0	0	0	0	0	0	0	0	0
Callibaetis	0	0	0	0	0	0	0	0	0	0	0	0	0	0	0	0	0	0	0	0	0	0	0	0	0	1.8533910252	0	0	0	0	0	0	0	0	0	0	0	0	0	0	0	0	0	0	0	0	0	0	0
Calopteryx	1.1520278041	0	0	1.2563493437	1.1630691917	0	0	0	0	0	0	0	0	0	0	1.2204952826	0.6366237601	0	0	0	1.214908805	1.4543016034	0	0	0	0.6229421038	1.0163551044	0	0.8717732966	0.297047713	0	0.6644082591	0	0.6956820375	0	0	1.195079687	0.8091913124	0	0.8841070317	0.592562784	0	0.8468773365	1.2077584612	0	0	1.3512897639	0	0
Cambarus	2.6770726111	2.4945885095	2.8832143397	2.8529464393	2.9483990267	2.8407016253	2.6996205565	1.780106339	2.8458375625	2.5600194355	2.3734627428	2.1670509634	2.5293506158	2.4629168734	2.0738136529	2.5427145773	2.4939562565	2.5069097467	2.3190335269	3.1184456299	3.0562682755	2.8522416121	2.7372892421	3.2397500819	3.354884915	2.6929799704	2.5746635879	2.745345719	2.4095923917	2.6355042066	2.7838133327	0	0	0	0	0	0	0	0	0	0	0	0	0	1.9042253204	1.8513602166	0	0	2.0971305031
Centroptilum	0	0	0	0	0	0	0	0	0	0	0	0	0	0	0	0	0	0	0	0	0	0	0	0	0	0	0	0	0	0	0	0	0	0	0	0	0	0	0	0	0	0	0	0	0	0	0	0	0
Ceraclea	0	0	0	0	0	0	0	0	0	0	0	0	1.7511993654	0	0	0	0.8127150192	0	0	0	0	0	0	0	0	0	0	0	0	0	0	0	0	0	0	0	0	0	0	0	0	0	0	0	0	0	0	0	0
Ceratopsyche	0	0	0	0	0	0	0	0	0	0	0	0	0	0	1.3748436485	0	0.9376537558	0	0	0	0	0	0	0	0	0	0	0.7863043267	0	0	0	0	0	0	0	0	0	0	0	0	0	0	0	0	0	0	0	0	0
Chaoborus	0	0	0	0	0	0	0	0	2.6861367196	2.7149213955	0	2.91394452	2.9075465662	2.4215241883	0	1.8225552739	0	2.308542093	2.2927045882	0	0	0	0	0	0	0	0	0	0	0	0	0	0	0	0	0	0	0	0	0	0	0	0	0	0	0	0	0	0
Chauliodes	0	0	0	0	0	0	0	0	0	0	0	0	0	0	0	0	0	0	0	0	0	0	0	0	0	0	0	0	0	0	0	0	0	0	0	0	0	0	0	0	0	0	0	0	0	0	0	0	0
Cheumatopsyche	0	0	2.3603355944	0	1.765129183	1.7157628887	2.1944705782	2.780106339	0	2.2589894399	3.0936220462	2.2639609764	2.2283206201	1.7225541839	2.2499049119	1.9194652869	2.0257898445	2.1759165277	1.6906445968	0	0	0	1.3059254779	0	0	0.3219121081	1.3173851001	0.7863043267	1.5249858104	0.297047713	1.6462290706	2.0446195008	2.0525036234	2.3488945513	1.5582073558	0	2.195079687	1.9231346647	1.8208352935	2.0882270143	1.67174403	2.3203232986	2.1256309374	2.0730598873	2.0247992516	2.062213582	1.3512897639	1.7854134659	2.191035006
Chimarra	0	1.1723692148	0	0.955319348	1.685947937	1.4604903836	1.6204393105	0	0	0	0	0	0	1.898645443	1.6758736442	1.8225552739	1.3769864496	1.8079397424	1.5657058602	0	0	0	0	0	0	0	0.238203854	0	0	0	0	0	0	0	0	0	0	0	0	0	0	0	0	0	0.5062853117	0	0	0	0.6347325052
Chironomus	0.8509978084	0	0	0.955319348	0	0	0	0	0	0	0	0	0	0	0	0	0.3355937645	0	0	0	0	0	0	0	0	0	0	0	0	0	0	0	0.6722923817	0.6956820375	0	0	0	0	1.1676227798	0.583077036	0.592562784	0	0.8468773365	0	1.3513833517	0.9482702296	0	0	0.6347325052
Chlaenius	0	0	0	0	0	0	0	0	0	0	0	0	0	0	0	0	0	0	0	0	0	0	0	0	0	0	0	0	0.8717732966	0	0	0	0	0	0	0	0	0	0	0	0	0	0	0	0	0	0	0	0
Chrysops	1.1520278041	0	0	0	0	0.7615203792	0.7173493235	0	0	0	0	1.0878697173	0	0	0	1.2204952826	0.9376537558	0	0	0	1.117998792	0	1.1298342189	0	0	1.4010933542	0	0	1.0478645556	0	0	0.6644082591	0.6722923817	0	0	0	0	0	0	0	0	0	0	0	0	0	0	0	0.6347325052
Cladotanytarsus	0	0	0	0	0.685947937	0	0	0	0	0	0	0	0	0	0	0	1.1137450148	0	0	0	0	0	0	0	0	0	0	0	0	0	0	0	0	0	0	0	0	0	0.8665927841	1.1851370273	0	0	1.5000898503	0	1.4605278211	1.3462102383	0	0	1.2367924965
Climacia	0	0	0	0	0	0	0	0	0	0	0	0	0	0	0	0	0	0	0	0	0	0	0	0	0	0	0	0	0	0	0	0	0	0	0	0	0	0	0	0	0	0	0	0	0	0	0	0	0
Clinocera	0	0	0	0	0	0	0	0	0	0	0	0	0	0	0	0	0.3355937645	0	0	0	0	0	0	0	0	0	0	0	0	0	0	0	0	0	0	0	0	0	0	0	0	0	0	0	0	0	0	0	0
Coelotanypus	0	0	0	0	0	0	0	0	0	0	0	0	0	0	0	0	0	0	0	0	0	0	0	0	0	0	0	0	0	0	0	0	0.6722923817	0	0	0	0	0	0	0	0	0	0	0	0	0	0	0	0
Conchapelopia	0	0	0	1.2563493437	0	0	0	0	0	0	0	0	0	0	0	0	0	0	0	0	0	0	0	0	0	0	0	0	0	0	0	0	0	0.9967120332	0	0	0	0	0	0.583077036	0	0	0	0	0	0	0	0	0
Copelatus	0	0	0	0	0	0	0	0	0	0	0	0	0	0	0	0	0	0	0	0	0	0	0	0	0	0	0	0	0	0	0	0	0	0	0	0	0	0	0	0	0	0	0	0	0	0	0	0	0
Cordulegaster	0	0	0	0	0	0	0	0	0	0	0	0	0	0	0	0	0	0	0	0	0	0	0	0	0	0	0	0	0	0	0	0	0	0	0	0	0	0	0	0	0	0	0	0	0	0	0	0	0
Corydalus	0	0	0	0	0	0	0	0	0	0	0	0	0	0	0	0	0	0	0	0	0	0	0	0	0	0	0	0	0	0	0	0	0	0	0	0	0	0	0	0	0	0	0	0	0	0	0	0	0
Corynoneura	2.1297514094	0	1.1842443354	2.1594393307	1.6401904464	1.9376116383	2.1645073548	0	0	1.4138913999	0	0	1.5751081063	1.7225541839	1.3748436485	1.6976165373	2.0515971081	2.108969738	0	2.0972563309	2.0841405248	2.5149994437	2.0592531446	1.5495540019	1.9686833096	2.6378824536	2.3749244212	2.2411491867	2.6745470219	2.4523837505	2.2580488992	2.6937920368	2.5753823687	2.5469403863	0	0	2.5630564723	2.7282694047	2.5567888641	2.428175076	0	1.6213532943	2.3239985912	2.6337271935	2.8954513961	2.7933682697	1.0502597682	1.9103522025	2.7385362262
Crambus	0	0	0	0	0	0	0	0	0	0	0	0	0	0	0	0	0	0	0	0	0	0	0	0	0	0.6229421038	0	0	1.3488945513	0	0	0	0	0	0	0	0	0	0	0	0	0	0	0	0	0	0	0	0
Cricotopus	1.7540877954	2.0754592018	2.5644555771	2.1857682694	2.1630691917	2.083739674	1.0183793191	2.2572275937	0	1.7149213955	2.2485240062	1.8660209677	2.3154707958	2.3246141753	2.3748436485	2.3344386349	2.3087216181	2.391516328	2.5199483697	0	0.5159388007	0	1.6739022632	0	0	1.8270620864	0.9371738584	1.0873343224	1.6121359861	1.575801314	1.8089563681	2.4969171718	2.569919473	2.5590048977	1.4120793201	2.8482922007	2.5172989817	2.5415850722	2.0970417055	1.9810170447	0	2.2234132856	1.8882700216	2.2219989003	2.2138554878	2.2704895244	1.0502597682	3.6956820375	2.3337025095
Cryptochironomus	0	0	0	0	0	0	0	0	0	0	0	0	0	0	0	0	0	0	0	0	0	0	0	0	0	0	0	0	0	0	0	0	0.6722923817	0	0.7131093158	0	0	0	0	0.583077036	0	0	0.8468773365	1.0316672021	0.8073153074	1.2493002253	1.0502597682	0	0.6347325052
Culex	1.9971258441	0	0	1.5573793394	0.685947937	1.3635803706	1.0183793191	0	0	1.4138913999	1.7714027515	0	0	0	0	0	0.6366237601	0	0	0	0.9930600554	0	1.1298342189	0	1.4915620549	1.4680401438	1.0163551044	0	0	0.7741689677	1.3038063898	0	0	0	0.7131093158	2.371170946	0	0.8091913124	0	1.428175076	0	0	1.2448173452	1.2077584612	0	0	0	1.3082922112	0.9357625009
Culicoides	1.5499678127	0	0	1.6542893524	0.685947937	0.7615203792	0	0	0	0	0	0	0	0	0	0	0.3355937645	1.029788492	0	0	1.214908805	1.3293628668	1.1298342189	0	0	1.9016957047	0.5392338497	0	0	0.5980777087	1.2068963768	0	0	0	0	0	0	0	0	0	0	0	0	0.7306372065	0	0.647240234	1.0502597682	0	0
Cybister	0.8509978084	0	0	0	0	0	0	0	0	0	0	0	0	0	0	0	0	0	0	0	0	0	0	0	0	0	0	0	0	0	0	0	0	0	0	0	0	0	0	0	0	0	0	0	0	0	0	0	0
Dannella	0	0	0	0	0	0	0	0	0	0	0	0	0	0	0	0	0	0	0	0	0	0	0	0	0	0	0	0	0	0	0	0	0	0	0	0	0	0	0	0	0	0	0	0	0	0	0	0	0
Dasyhelea	0	0	0	0	0	0	0	0	0	0	0	0	0	0	0	0	0	0	0	0	0	0	0	0	0	0	0	0	0	0	0	0	0	0	0	0	0	0	0	0	0	0	0	0	0	0	0	0	0
Derotanypus	0.8509978084	0	0	0	0	0	0	0	0	0	0	0	0	0	0	0	0	0	0	0	0	0	0	0	0	0	0	0	0	0	0	0	0	0	0	0	0	0	0	0	0	0	0	0	0	0	0	0	0
Diamesa	0	0	0	0	0	0	0	0	0	0	0	0	0	0	0	0	0.6366237601	0	0	0	0	0	0	0	0	0	0	0	0	0	0.6048363854	0	0	0	0	0	0	0	0	0	0	0	0	0	0	0	0	0	0
Dicranota	0	0	0	0	0	0	0	0	0	0	0	0	0	0	0	0	0	0	0	0	0.8169687964	0	1.1298342189	0	0	0	0	0	0	0	0	0	0	0	0	0	0	0	0	0	0	0	0	0	0	0	0	0	0
Dicrotendipes	0	0	0	0	0	0	0	0	0	0	0	0	0	0	0	0	0	0	0	0	0	0	0	0	0	0	0	0	0	0	0	2.1958871762	3.2543557446	3.1912263751	1.6673518252	2.195079687	3.2325061849	2.4112513037	2.2979565482	2.0744387298	1.1946227753	2.098474549	2.0773262579	2.2988389305	2.1875265491	2.2704895244	1.6523197595	1.3082922112	2.0818905366
Dineutus	0.8509978084	0	0	0	0	0	0	0	0	0	0	0	0	0	0	0	0	0	0	0	0	0	0	0	0	0	0	0	0	0	0	0	0	0	0	0	0	0	0	0.583077036	0	0	0	0	0	0	0	0	0
Diphetor	0	0	0	0	0	0	0	0	0	0	0	0	0	0	0	0	0	0	0	0	0.8169687964	0	0	0	0	0	0	0	0	0	0	0	0	0	0	0	0	0	0	0	0	0	0	0	0	0	0	0	0
Diplectrona	0	1.6494904695	0	1.6542893524	1.9412204421	2.0167928843	1.9961029244	0	0	0	0	0	0	0	1.3748436485	0	0.3355937645	0	0	2.4951963395	2.3547878914	2.5512116164	2.1905320592	2.2485240062	2.5707433009	1.0208821125	1.141293841	1.7405468361	1.74683456	0	1.8089563681	0	0	0	0	0	0	0	0	0	0	0	0	0	0	0	0	0	0
Dolophilodes	2.7540877954	1.9505204652	2.6314023667	2.3866831122	2.5835750283	2.8259783685	2.7129845181	0	0	0	0	1.7868397217	0	2.6519731097	2.3042625742	2.2204952826	2.2494076168	2.6530377824	2.3190335269	2.4951963395	2.5245389725	2.31463961	2.5363743993	2.804826507	2.6956820375	2.6461945634	2.6147808111	2.2487023246	2.6779532706	2.5735095172	2.7631988775	0	0	0	0	0	0	0	0	0	0	0	0	0	0	0	0	0	0
Drunella	0	0	0	0	0	0	0	0	0	0	0	0	0	0	0	0	0	0	0	0	0	0	0	0	0	0	0	0	0	0	0	0	0	0	0	0	0	0	0	0	0	0	0	0	0	0	0	0	0
Dubiraphia	0	0	0	0	0	0	0	0	0	0	0	0	0	0	0	0	0	0	0	0	0	0	0	0	0	0	0	0	0	0	0	0	0	0	0	0	0	0	0	0	0	0	0	0	0	0	0	0	0
Eccoptura	2.1062703135	1.3484604738	0	2.1314106071	1.2880079283	2.0402739802	0	0	0	0	0	0	0	0	0	0	0	0	0	0	2.0073004945	0	0	1.5495540019	1.7925920505	0	0	0	0	0	0.6048363854	0	0	0	0	0	0	0	0	0	0	0	0	0	0	0	0	0	0
Ectopria	1.9971258441	1.3484604738	0	1.5573793394	1.6401904464	1.4604903836	1.8312926758	0	0	0	0	0	0	0	0	0	0.3355937645	0	0	1.7962263352	0.8169687964	1.5512116164	0.8288042232	0	0	0	0.9371738584	0	0	0	1.6462290706	0	0	0	0	0	0	0	0	0	0	0	0	0	0	0	0	0	0
Einfeldia	0.8509978084	0	0	0	0	0	0	0	0	0	0	0	0	0	0	0	0	0	0	0	0	0	0	0	0	0	0	0	0	0	0	0	0	0	0	0	0	0	0	0	0	0	0	0	0	0	0	0	0
Enallagma	0	0	0	0	0	0	0	0	0	0	0	0	0	0	0	0	0	0	0	0	0	0	0	0	0	0	0	0	0	0	0	0	0	0	0	0	0	0	0	0	0	0	0	0	0	0	0	0	0
Enochrus	0	0	0	0	0	0.7615203792	0	0	0	0	0	0	0	0	0	0	0	0	0	0	0	0	0	0	0	0	0	0	0	0	0	0	0	0	0	0	0	0	0	0	0	0	0	0	0	0	0	0	0
Epeorus	0	0	0	0	0	0	0	0	0	0	0	0	0	0	0	0	0	0	0	0	0	0	0	0	0	0	0	0	0	0	0	0	0	0	0	0	0	0	0	0	0	0	0	0	0	0	0	0	0
Ephemera	0.8509978084	0	1.1842443354	1.4324406028	0	1.8029130644	1.1944705782	2.3241743833	0	0	0	0	0	0	0	0	0.3355937645	0	0	0	0.5159388007	1.6973396521	0	0	0	0	0	0.485274331	0	0	1.6462290706	0	0	0	0	0	0	0	0	0	0	0	0	0	0	0	0	0	0
Ephemerella	2.7854962596	1.8255817286	0	1.9967120332	2.1910979153	2.0402739802	1.8934405825	0	0	0	0	0	1.876138102	2.567652224	1.5509349076	1.9194652869	2.0076916224	1.874886532	2.3673382065	2.449438849	2.1971800381	2.31463961	2.8541100885	2.3946520419	2.4915620549	1.7198521168	1.2795965392	1.5266670162	1.9324711369	2.0751989634	2.1959009925	0	0	0	0	0	0	0	0	0	0	0	0	0	0	0	0	0	0
Epiaeschna	0	0	0	0	0	0	0	0	0	0	0	0	0	0	0	0	0	0	0	0	0	0	0	0	0	0	0	0	0	0	0	0	0	0	0	0	0	0	0	0	0	0	0	0	0	0	0	0	0
Erioptera	0	0	0	0	0	0	0	1.4790763433	0	0	0	0	0	0	0	0	0	0	0	0	0	0	0	0	0	0	0	0	0	0	0	0	0	0	0	0	0	0	0	0	0	0	0	0	0	0	0	0	0
Eukiefferiella	0	0	0	0	0	0	0	0	0	0	0	0	0	0	0	1.2204952826	1.2386837514	1.029788492	0	0	0	0	0	0	0	0.9239720994	0.238203854	0.485274331	0	1.2001377	0	0	0.6722923817	0	0	0	0.7179584322	0.8091913124	0	0	0	0	0	0	0	0	0	0	0
Euphylidorea	0.8509978084	0	0	0	0	0	0	0	0	0	0	0	0	0	0	0	0	0	0	0	0	0	0	0	0	0	0	0	0	0	0	0	0	0	0	0	0	0	0	0	0	0	0	0	0	0	0	0	0
Euryhapsis	0	0	0	0	0	0.7615203792	0	0	0	0	0	0	0	0	0	0	0	0	0	0	0	0	0	0	0	0	0	0	0	0	0	0	0	0	0	0	0	0	0	0	0	0	0	0	0	0	0	0	0
Eurylophella	0	0	0	1.2563493437	1.1630691917	0.7615203792	0	0	0	0	0	1.0878697173	1.2740781107	1.898645443	0	1.9194652869	1.4817218001	1.029788492	1.8667358559	0	0	0	0	0	0	0	0	0	0	0	0.9058663811	0	0	0	0	0	0	0	0	0	0	0	0	0	0	0	0	0	0
Faxonius	0	0	0	0	0	0	0	0	0	0	0	0	0	0	0	0	0	0	0	0	0	0	0	0	0	0	0	0	0	0	0	0	0	0	0	0	0	0	0	0	0	0	0	0	0	0	0	0	0
Fittkauimyia	0	0	0	0	0	0	0	0	0	0	0	0	0	0	0	0	0	0	0	0	0	0	0	0	0	0	0	0	0	0	0	0	0	0	0	0	0	0	0	0	0	0	0	0	0	0	0	0	0
Gammarus	1.8052403178	2.1500928201	1.7863043267	2.370292696	2.3294006135	2.0402739802	2.1152893321	0	0	0	0	0	0	0	0	0	0	0	0	0	0	0	0	0	0	1.2761546176	0.5392338497	1.3303723711	1.3488945513	0.8991077043	1.9058663811	0	0	0	0	0	0	0	0	0	0	0	0	0	0	0	0	0	0
Glossosoma	1.1520278041	0	0	0	0	1.238641634	0	0	0	0	0	0	0	0	0	0	1.1137450148	0	0	0	0.8169687964	0	0	0	0	0.3219121081	0	0	0	0	1.0819576402	0	0	0	0	0	0	0	0	0	0	0	0	0	0	0	0	0	0
Goera	0	0	1.6613655901	0.955319348	0	0.7615203792	0	0	0	0	0	0	0	0	1.0738136529	1.2204952826	0	0	1.6906445968	0	0	0	0	0	0	0	0	0	0	0	0	0	0	0	0	0	0	0	0	0	0	0	0	0	0	0	0	0	0
Gomphus	0	0	0	0	0	0	0	0	0	0	0	0	0	0	0	0	0	0	0	0	0	0	0	0	0	0	0	0	0	0	0	0	0	0	0	0	0	0	0	0	0	0	0	0	0	0	0	0	0
Gymnometriocnemus	1.1520278041	0	0	0	0	0	0	0	0	0	0	0	0	0	0	0	0	0	0	0	0	0	0	0	0	0	0	0	0	0	0	0	0	0	0	0	0	0	0	0	0	0	0	0	0	0	0	0	0
Gyrinus	0	0	0	0	0	0	1.1944705782	0	0	0	0	0	1.2740781107	0	0	0	1.0345637688	0	0	0	0.5159388007	0	0	0	0	0	0	0	0	0	0	0	0	0	0	0	0	0	0	0	0	0	0	0	0	0.647240234	0	0	0
Habrophlebia	0	0	0	0	0	0	0	0	0	0	0	0	0	0	0	0	0	0	0	0	0	0	0	0	0	0	0	0	0	0	0	0	0	0	0	0	0	0	0	0	0	0	0	0	0	0	0	0	0
Habrophlebiodes	0.8509978084	0.8713392191	0	0	1.1630691917	1.4604903836	0	0	0	0	0	0	0	0	0	0	0	0	0	0	2.0073004945	0	2.2601679874	0	0	0	0	0	0	0	0	0	0	0	0	0	0	0	0	0	0	0	0	0	0	0	0	0	0
Haliplus	1.3281190631	0	0	0	0.685947937	1.238641634	0.7173493235	0	0	0	0	0	0	0	0	0	0.3355937645	1.3308184877	1.0885846055	1.4951963395	0.5159388007	0	1.6739022632	0	0	1.6441314029	0.8402638454	0	0	0.8991077043	1.3038063898	0.9654382548	0	0.6956820375	0	0	0	0	0	0.8841070317	0	0	0.5458473408	0	0	0	0	0	0.9357625009
Haploperla	1.8509978084	0	0	0	0	0	0	0	0	0	0	0	0	0	0	0	0	0	0	0	1.117998792	0	1.1298342189	0	1.7925920505	0	0.5392338497	0.485274331	0	1.0751989634	0	0	0	0	0	0	0	0	0	0	0	0	0	0	0	0	0	0	0
Helius	0	0	0	0	0	0	0	0	0	0	0	0	0	0	0	0	0	0	0	0	0	0	0	0	0	0	0	0	0	0	0	0	0	0	0	0	0	0	0	0	0	0	0	0	0	0	0	0	0
Helophorus	0	0	0	0	0	0	0	0	0	0	0	0	0	0	0	0	0	0	0	0	0	0	0	0	0	0	0	0	0	0	0	0	0	0	0	0	0	0	0	0	0	0	0	0	0	0	0	0	0
Hemerodromia	2.1062703135	0	0	0	0	0	1.1944705782	0	0	0	0	0	0	0	0	1.2204952826	0	0	1.0885846055	0	0	0	0	0	0	0.7990333628	0	0	0.5707433009	0	0	0	0	0	0	0	0	0	0	0	0	0	0	0	0	0.647240234	0	0	1.1118537599
Hexagenia	0	0	0	0	0	0	0	0	0	0	0	0	0	0	0	0	0	0	0	0	0	0	0	0	0	0	0	0	0	0	0	0	0	0	0	0	0	0	0	0	0	0	0	0	0	0	0	0	0
Hexatoma	0	0	0	0	0	0	0	0	0	0	0	0	0	0	0	0	0	0	0	0	0.5159388007	0	0	0	0	0	0	0	0.8717732966	0	0	0	0	0	0	0	0	0	0	0	0	0	0	0	0	0	0	0	0
Hudsonimyia	0	0	0	0	0	0.7615203792	0	0	0	0	0	0	0	0	0	0	0	0	0	0	0	0	0	0	0	0	0	0	0	0	0	0	0	0	0	0	0	0	0	0	0	0	0	0	0	0	0	0	0
Hydaticus	0	0	0	0	0	0	0	0	0	0	0	0	0	0	0	0	0.6366237601	0	0	0	0.8169687964	0	1.3059254779	0	0	0.3219121081	0	0	0	0	0.6048363854	0	0	0	0	0	0	0.8091913124	0	0	0	0	0	0	0	0	0	0	0
Hydrobaenus	0	0	0	0	0	0	0	0	0	0	0	0	0	0	0	0	0	0	0	0	0	0	0	0	0	0	0	0	0	0	0	0	0	0	0	0	0	0	0	0	0	0	0	0	0	0	0	0	0
Hydrobius	0	0	0	0	0	0	0	0	0	0	0	0	0	0	0	0	0	0	0	0	0	0	0	0	0	0	0	0	0	0	0	0	0	0	0	0	0	0	0	0	0	0	0	0	0	0	0	0	0
Hydrochara	0	0	0	0	0	0	0	0	0	0	0	0	0	0	0	0	0	0	0	0	0	0	0	0	0	0.3219121081	0	0	0	0	0	0	0	0	0	0	0	0	0	0	0	0	0	0	0	0	0	0	0
Hydroporus	0	0	0	0	0	0.7615203792	0	0	0	0	0	0	0	0	0	0	0.3355937645	0	0	0	0	0	0.8288042232	0	0	0.3219121081	0	0	0	0	0	0	0	0	0	0	0	0	0	0.583077036	0	0	0	1.0316672021	0	0	0	0	0
Hydropsyche	0	0	0	0	0.9869779326	1.0625503749	1.4955005739	1.4790763433	0	0	2.7714027515	1.9329677573	1.5751081063	0	1.9189116929	0	1.7979917624	1.7287584963	1.6906445968	0	0	0	0	0	0	0.3219121081	0	0	0	0	0.6048363854	0.9654382548	1.5753823687	1.7370747227	1.3151693071	0	1.8640864679	1.5873425627	0	1.3612282864	1.0696840387	0	1.1479073321	1.6848797159	0	1.2493002253	1.7492297725	0	1.5378224922
Hydroptila	0	0	0	0	0	0	0	0	0	0	0	0	0	0	0	0	0	0	0	0	0	0	0	0	0	0	0	0	0	0	0	0	0	0	1.0141393114	0	0	0	0	0	0	0	0	0	0	1.4253914844	0	0	0.9357625009
Illinoia	0	0	0	0	0	0	0	0	0	0	0	0	0	0	0	0	0	0	0	0	0	0	0	0	0	0	0	0	0	0	0	0	0	0	0	0	0	0	0	0	0	0	0	0	0	0	0	0	0
Ironoquia	0	0	0	0	0	0	0	0	0	0	0	0	0	0	0	0	0	0	0	0	0	0	0	0	0	0	0	0	0	0	0	0	0	0	0	0	0	0	0	0	0	0	0	0	0	0	0	0	0
Ischnura	0	0	0	0	0	0	0	0	0	0	0	0	0	0	0	0	0	0	0	0	0	0	0	0	0	0	0	0	0	0	0	0	0	0	0	0	0	0	0	0	0	0	0	0	0	0	0	0	0
Isonychia	2.0814467298	0	0	0	0	0	0	0	0	0	0	1.388899713	0	2.2666222283	1.0738136529	1.9194652869	1.1137450148	1.029788492	0	0	0	0	0	0	0	0	0	0	0	0	0	0	0	0	0	0	0	0	0	0	0	0	0	0	0	0	0	0	0
Isoperla	0	0	0	0	0	1.0625503749	0	0	0	0	0	0	0	0	0	0	0.9376537558	0	0	0	0.9930600554	0	0	0	0	0	0	0	0	0.297047713	0	0	0	0	0	0	0	0	0	0	0	0	0	0	0	0	0	0	0
Isotomurus	0	0	0	0	0	0	0	0	0	0	0	0	0	0	0	0	0	0	0	0	0	0	0	0	0	0	0	0	0	0	0	0	0	0	0	0	0	0	0	0	0	0	0	0	0	0	0	0	0
Labrundinia	0	0	0	0	0	0	0	0	0	0	0	0	0	0	0	0	0	0	0	0	0	0	0	0	0	0.3219121081	0	0	0	0	0	0	0	0	0	0	0	0	0	0	0	0	0	0	0	0	0	0	0
Laccophilus	0.8509978084	0	0	0	0.685947937	1.238641634	0	0	0	0	0	0	0	0	0	0	0.3355937645	0	0	0	0.5159388007	0	0.8288042232	0	0	0.9239720994	0	0	0	0	0	0	0	0	0	0	0	0	0	0	0	0	0	0	0	0	0	0	0
Lanthus	0	0	0	0	0	0	0	0	0	0	0	0	0	0	0	0	0	0	0	0	0.8169687964	0	0	0	0	0	0	0	0	0	0	0	0	0	0	0	0	0	0	0	0	0	0	0	0	0	0	0	0
Larsia	0	0	0	0	0	0	0	0	0	0	0	0	0	0	0	0	0	0	0	0	0	0	0	0	0	0	0	0	0	0	0	0	0	0	0	0	0	0	0	0	0	0	0	0	0	0	0	0	0
Lepidostoma	0	0	0	0	0	0	0	0	0	0	0	0	0	0	0	0	0	0	0	0	0	0	0	0	0	0	0	0	0	0	0	0	0	0	0	0	0	0	0	0	0	0	0	0	0	0	0	0	0
Leptophlebia	0.8509978084	0	0	0	0	1.238641634	1.0183793191	0	0	0	0	0	0	0	0	0	0	0	0	0	0	0	0	0	0	0	0	0	0	0	0	0	0	0	0	0	0	0	0	0	0	0	0	0	0	0	0	0	0
Lestes	0	0	0	0	0	0	0	0	0	0	0	0	0	0	0	0	0	0	0	0	0	0	0	0	0	0	0	0	0	0	0	0	0	0	0	0	0	0	0	0	0	0	0	0	0	0	0	0	0
Leucotrichia	0	0	0	0	0	0	0	0	0	0	0	0	0	0	0	0	1.5116850235	1.8079397424	1.5657058602	0	0	0	0	0	0	0	0	0	0	0	0	0	0	0	0	0	0	0	0	0	0	0	0	0	0	0	0	0	0
Leucrocuta	0	0	0	0	0	0	0	0	0	0	0	0	0	0	0	0	0	0	0	0	0	0	0	0	0	0	0	0	0	0	0	0	0	0	0	0	0	0	0	0	0	0	0	0	0	0	0	0	0
Leuctra	2.4944504849	2.6272140748	2.5644555771	2.9191071754	2.9782040083	2.5468502142	2.1944705782	2.5930196956	0	0	2.2485240062	0	0	3.1773990439	3.0515372581	2.7767977834	2.9310899863	2.7932164856	2.9336826455	2.1941663439	2.6058439121	3.0481412645	3.0864827981	0	1.9686833096	2.5037556961	1.9785665435	2.7571159376	2.9772834814	2.3501261565	2.3530244124	0	0	0	0	0	0	0	0	0	0	0	0	0	0	0	0	0	0
Libellula	0	0	0	0	0	0	0	0	0	0	0	0	0	0	0	0	0	0	0	0	0	0	0	0	0	0	0	0	0	0	0	0	0	0	0	0	0	0	0	0	0	0	0	0	0	0	0	0	0
Limnephilus	0	0	0	0	0	0	0	0	0	0	0	0	0	0	0	0	0	0	0	0	0	0	0	0	0	0	0	0	0	0	0	0	0	0	0	0	0	0	0	0	0	0	0	0	0	0	0	0	0
Limnophora	0	0	0	0	0	0	0	0	0	0	0	0	0	0	0	0	0	0	0	0	0	0	0	0	0	0	0	0	0	0	0	0	0	0	0	0	0	0	0	0	0	0	0	0	0	0	0	0	0
Limnophyes	0.8509978084	0	0	0	0.685947937	1.0625503749	0	0	0	0	0	0	0	0	0	0	0	0	0	0	0	0	0	0	0	0.3219121081	0.238203854	0	0.5707433009	0	0	0	0	0	0	1.8940496913	0	0.8091913124	0	0	0	0	0	0	0	0	0	0	0
Limonia	1.3281190631	0	0	0	0	0	0	0	0	0	0	0	0	0	0	0	0	0	0	0	0	0	0	0	0	0	0	0	0	0	0	0	0	0	0	0	0	0	0	0	0.592562784	0	0	0	0	0	0	0	0
Lype	0	0	0	0	1.7273406221	1.5396716296	2.2087110173	0	0	0	0	0	0	0	0	1.5215252783	0.3355937645	0	0	1.4951963395	1.4701813101	1.6973396521	1.3059254779	0	0	0	0	1.0873343224	0.8717732966	0.5980777087	1.3038063898	0	0	0	0	0	0	0	0	0	0	0	0	0	0	0	0	0	0
Maccaffertium	2.2312090501	2.1935585138	0	2.4177173459	2.2880079283	1.7615203792	1.8634773592	1.4790763433	0	0	0	0	0	1.4215241883	1.3748436485	2.1235852696	1.5908662696	1.874886532	1.8667358559	1.4951963395	1.7946924017	1.4543016034	0	0	0	0.6229421038	0.5392338497	1.0873343224	0	0.7741689677	1.3038063898	0	0	0	0	0	0	0	0	0	0	0	0	0	0	0	0	0	0
Macromia	0	0	0	0	0	0	0	0	0	0	0	0	0	0	0	0	0	0	0	0	0	0	0	0	0	0	0	0	0	0	0	0	0	0	0	0	0	0	0	0	0	0	0	0	0	0	0	0	0
Macronychus	0	0	0	0	0	0	0	0	0	0	0	0	0	0	0	0	0	0	0	0	0	0	0	0	0	0	0	0	0	0	0	0	0	0	0	0	0	0	0	0	0	0	0	0	0	0	0	0	0
Macrostemum	0	0	0	0	0	0	0	0	0	0	0	0	0	0	0	0	0	0	0	0	0.5159388007	0	0	0	0	0	0	0	0	0	0	0	0	0	0	0	0	0	0	0	0	0	0	0	0	0	0	0	0
Metriocnemus	0	0	0	0	0	0	0	0	0	0	0	0	0	0	0	0	0	0	0	0	0	0	0	0	0	0	0	0	0	0	0	0	0	0	0	0	0	0	0	0	0	0	0	0	0.5062853117	0	0	0	0
Micrasema	0	0	0	0	0	0	0	0	0	0	0	0	0	0	0	0	0	0	0	0	0	0	0	0	0	0	0	0	0	0	0	0	0	0	0	0	0	0	0	0	0	0	0	0	0	0	0	0	0
Microchironomus	0	0	0	0	0	0	0	0	0	0	0	0	0	0	0	0	0	0	0	0	0	0	0	0	0	0.3219121081	0	0	0	0	0	0	0	0	0	0	0	0	0	0	0	0	0	0	0	0	0	0	0
Micropsectra	0	0	0	0	0	0	0	0	0	0	0	0	0	0	0	0	0	0	0	0	0	0	0	0	0	0	0	0	0	0	1.0819576402	0	0	0	0	0	0	0	0	0	0	0	0	0	0	0	0	0	0
Microtendipes	2.2489378171	0	0	0.955319348	0	0	0	0	0	0	0	0	0	0	1.3748436485	0	1.0345637688	0	0	0	0	0	0	0	0	1.2761546176	0	0	0	0	0	0	0	0	0	0	0	0	0	0	0	0	0	0	0	1.2493002253	0	0	0
Microvelia	0	0	0	0	0	0	0	0	0	0	0	0	0	0	0	0	0	0	0	0	0	0	0	0	0	0	0	0	0	0	0	0	0	0	0	0	0	0	0	0	0	0	0	0	0	0	1.0502597682	0	0
Molannodes	0	0	0	0	0.685947937	0	0	0	0	0	0	0	0	0	0	0	0	0	0	0	0	0	0	0	0	0	0	0	0	0	0	0	0	0	0	0	0	0	0	0	0	0	0	0	0	0	0	0	0
Molophilus	0	0	0	0	0	0	0	0	0	0	0	0	0	0	0	0	0	0	0	0	0	0	0.8288042232	0	0	0	0	0	0	0	0	0	0	0	0	0	0	0	0	0	0	0	0	0	0	0	0	0	0
Mystacides	0	0	0	0	0	0	0	0	0	0	0	0	0	0	0	0	0	0	0	0	0	0	0	0	0	0	0	0	0	0	0	0	0	0	0	0	0	0	0	0	0	0	0	0	0	0	0	0	0
Nanocladius	0	0	0	0	0	0	0	2.5930196956	0	0	2.0724327471	0	0	0	1.0738136529	0	0	0	0	0	0	0	0	0	0	0	0	0	0	0	0	0	0	0.9967120332	0	1.8940496913	0	0	0	0.583077036	0	0	0	0	0	0.647240234	0	0	0
Nectopsyche	0	0	0	0	0	0	0	0	0	0	0	0	0	0	0	0	0	0	0	0	0	0	0	0	0	0	0	0	0	0	0	0	0	0	0	0	0	0	0	0	0	0	0	0	0	0	0	0	0
Nemoura	0	0	0	0	0	0	0	0	0	0	0	0	0	0	0	0	0	0	0	0	0	0	0	0	0	0	0	0	0	0	0	0	0	0	0	0	0	0	0	0	0	0	0	0	0	0	0	0	0
Neophylax	0	0	0	1.2563493437	0.9869779326	0	0	0	0	0	0	0	1.2740781107	0	0	0	0	0	0	0	0.9930600554	0	0	0	0	0.6229421038	0	0	0	1.2512902224	0	0	0	0	0	0	0	0	0	0	0	0	0	0	0	0	0	0	0
Neozavrelia	1.6291490588	1.9127319043	2.7405468361	2.234072949	2.2300159813	2.5018830687	2.5498582362	0	0	0	0	0	0	2.2666222283	2.2499049119	2.3965865416	2.3690175199	2.2602374134	2.1677658516	1.4951963395	1.4190287877	0.8522416121	0	0	1.4915620549	1.5523610295	1.7822718984	1.388364318	1.8929625957	1.7284114772	2.0519944168	0	0	0	0	0	0	0	0	0	0	0	0	0	0	0	0	0	0
Nigronia	0	0	0	0	0	0	0	1.780106339	0	0	0	1.564990972	0	0	0	0	0.3355937645	0	0	1.4951963395	0	0.8522416121	0	0	0	0	0	0	0	0	0	0	0	0	0	0	0	0	0	0	0	0	0	0	0	0	0	0	0
Nilotanypus	0	0	0	0	0.9869779326	0	0	0	0	0	0	0	0	0	0	0	0	0	0	0	0	0	1.5277742275	0	0	0.6229421038	1.0833018941	1.5266670162	1.826015806	0	0.6048363854	0	0	0	0	0	0	0	0	0	0	0	0	0	0	0	0	0	0
Nixe	0	0	0	0	0	0	0	0	0	0	0	0	0	0	0	0	0	0	0	0	0	0	0	0	0	0	0	0	0	0	0	0	0	0	0	0	0	0	0	0	0	0	0	0	0	0	0	0	0
Notonecta	0	0	0	0	0	0	0	0	0	0	0	0	0	0	0	0	0	0	0	0	0	0	0	0	0	0.3219121081	0	0	0.5707433009	0	0	0	0	0	0	0	0	0	0	0	0	0	0	0	0	0	0	0	0
Nyctiophylax	0	0	0	0	0	0	0	0	0	0	0	0	0	0	0	0	0	0	0	0	0	0	0	0	0	0	0	0	0	0	0	0	0	0	0	0	0	0	0	0	0	0	0	0	0	0	0	0	0
Odontomyia	0	0	0	0	0	0	0	0	0	0	0	0	0	0	0	0	0	0	0	0	0	0	0	0	0	1.6836399441	0	0	0	0	0	0	0	0	0	0	0	0	0	0	0	0	0	0	0	0	0	0	0
Oecetis	0	0	0	0	0	0	0	0	0	0	0	0	0	0	0	0	0.3355937645	0	0	0	0	0	0	0	0	0	0	0	0	0	0	0	0	0.6956820375	0	0	0	0	0	0	0	0	0	0	0	0	0	0	0
Optioservus	0	0	0	0	0	0	0	0	0	0	0	0	0	0	0	0	0	0	0	0	0	0	0	0	0	0	0	0	0	0	0	0	0	0	0	0	0	0	0	0	0	0	0	0	0	0	0	0	0
Orconectes	0	0	0	0	0	0	0	0	0	0	0	0	0	0	0	0	0	0	0	0	0	0	0	0	0	0	0	0	0	0	0	0	0	0	0	0	0	0	0	0	0	0	0	0	0	0	0	0	0
Ormosia	0	0	0	0	0	0	0	0	0	0	0	0	0	0	0	0	0	0	0	0	0	0	0	0	0	0	0	0	0	0	0	0	0	0	0	0	0	0	0	0	0	0	0	0	0	0	0	0	0
Orthocladius	0	0	0	0.955319348	0	0	0	0	0	0	0	0	0	0	0	0	1.0345637688	0	0	0	0	0	0	0	0	0.6229421038	0	0	0	0	0.9058663811	0	0	0	0	0	0	0	0	0	0	0	0	0.7306372065	0	0.9482702296	0	0	0
Orthotrichia	0	0	0	0	0	0	0	0	0	0	0	0	0	0	0	0	0	0	0	0	0.8169687964	0	0	0	0	0.6229421038	0	0	0	0	0	0	0	0	0	0	0	0	0	0	0	0	0	0	0	0	0	0	0
Ostrocerca	0	0	0	0	0	0	0	0	0	0	0	0	0	0	0	0	0	0	0	0	0	0	0	0	0	0	0	0	0	0	0	0	0	0	0	0	0	0	0	0	0	0	0	0	0	0	0	0	0
Oulimnius	0	0	1.8832143397	0	0.685947937	0	0	0	0	0	0	0	0	0	0	0	0	0	0	0	1.6920300598	0.8522416121	1.4308642145	0	0	1.2250020951	0.8402638454	0.9623955858	0.5707433009	0.7741689677	0	0	0	0	0	0	0	0	0	0	0	0	0	0	0	0	0	0	0
Oxyethira	0	0	0	0	0	0	0	0	0	0	0	0	0	0	0	0	0	0	0	0	0	0	0	0	0	0	0	0	0	0	0	0	0	0	0	0	0	0	0	0	0	0	0	0	0	0	0	0	0
Palaeagapetus	0	0	0	0.955319348	0	0	0	0	0	0	0	0	0	0	0	0	0	0	0	0	0	0	0	0	0	0	0	0	0	0	0	0	0	0	0	0	0	0	0	0	0	0	0	0	0	0	0	0	0
Palatovia	0	0	0	0	0	0	0	0	0	0	0	0	0	0	0	0	0	0	0	0	0	0	0	0	0	0	0	0	0	0	0	0	0	0	0	0	0	0	0	0	0	0	0	0	0	0	0	0	0
Paracapnia	0	0	0	0	0	0	0	0	0	0	0	0	0	0	0	0	0	0	0	0	1.963096832	0	0	0	0	0	0	0	0	0	0	0	0	0	0	0	0	0	0	0	0	0	0	0	0	0	0	0	0
Paragnetina	0	0	0	0	0	0	0	0	0	0	0	0	0	0	0	0	0	0	0	0	0	0	0	0	0	0	0	0	0	0	0	0	0	0	0	0	0	0	0	0	0	0	0	0	0	0	0	0	0
Parakiefferiella	0	0	0	0	0	1.0625503749	0	0	0	0	0	0	0	0	0	0	0	0	0	0	0	0	0	0	0	0	0	0	0	0	0	0	0	0	0	0	0	0	0	0	0	0	0	0	0	0	0	0	0.6347325052
Paraleptophlebia	0	1.4733992104	0	0.955319348	2.1331059683	0	0	0	0	0	0	0	0	1.898645443	2.115206338	1.6976165373	2.3441939362	1.7287584963	1.9336826455	1.4951963395	1.6920300598	1.1532716077	0	0	0	0	0	0.7863043267	0	0	0.9058663811	0	0	0	0	0	0	0	0	0	0	0	0	0	0	0	0	0	0
Paraleuctra	0	0	0	2.5116218488	1.2880079283	0	0	0	0	0	0	0	0	0	0	1.998646533	1.4495371168	1.029788492	0	0	0	0	1.7318942102	0	0	0.7990333628	0	0.7863043267	1.5249858104	1.142145753	0	0	0	0	0	0	0	0	0	0	0	0	0	0	0	0	0	0	0
Parametriocnemus	2.4530577997	1.5703092234	2.6314023667	2.8245510678	2.1331059683	2.7989468772	2.7173493235	0	0	0	0	0	0	1.4215241883	1.8519649032	1.8225552739	1.3769864496	1.6318484833	1.0885846055	2.3982863265	1.9930600554	1.9983696477	1.7830467326	0	2.2697133053	2.5819834961	2.2249755883	1.8074936258	1.9131659817	2.3223535783	2.577964239	0	0	0.6956820375	0.7131093158	0	0	0	0	0	0	0	0	1.0316672021	0	0	0	0	0
Paraphaenocladius	0	0	0	2.0692627003	0.685947937	0.7615203792	0	0	0	0	0	0	0	0	0	0	0	0	0	0	0	0	0	0	0	0.9239720994	0.9371738584	0.7863043267	0	0	0	0	0	0	0	0	0	0	0	0	0	0	0	0	0	0	0	0	0
Paratanytarsus	0	0	0	0	0.685947937	0	0	0	0	0	0	0	0	0	0	0	0	0	0	0	0	0	0	0	0	0	0	0	0	0	0	0	0	0.6956820375	0	0	0	0.8091913124	0.8665927841	0	0	0	0.5458473408	0	0	0.647240234	0	0	0.9357625009
Paratendipes	0	0	0	0	0	0	0	0	0	0	0	0	0	0	0	0	0	0	0	0	0	0	0	0	0	0.3219121081	0	0	0	0.297047713	0.6048363854	1.8404995182	1.6722923817	1.649924547	1.1902305705	1.8940496913	1.6210484192	1.8505839975	1.8665927841	1.583077036	3.6471758385	0	1.8680666356	2.0730598873	1.7367342331	1.72642148	1.8284110186	0	1.8651814266
Paratrichocladius	1.6960958484	0	1.6613655901	0	1.1630691917	0	1.5624473635	0	0	0	0	0	0	0	0	0	0	0	0	0	0	0	0.8288042232	0	0	0	0	0	0	0	0	0	0	0	0	0	0	0	0	0	0	0	0	0	0	0	0	0	0
Peltodytes	1.6291490588	0	0	0	0	1.4604903836	0	0	0	0	0	0	0	0	0	0	0	0	0	0	0	0	0	0	0	0.7990333628	0.238203854	0	0.5707433009	0	0	0	0	0	0	0	0	0	0	0	0	0	0	0	0	0	0	0	0
Penelomax	0	0	0	0	0	0	0	0	0	0	0	0	0	0	0	0	0	0	0	0	0	0	0	0	0	0	0	0	0	0	0	0	0	0	0	0	0	0	0	0	0	0	0	0	0	0	0	0	0
Pentaneura	0	0	0	0.955319348	0.685947937	0	0	0	0	0	0	0	0	0	0	0	0	0	0	0	0	0	0	0	0	0	0	0	0	0	0	0	0	0	0	0	0	0	0	0	0	0	0	0	0	0	0	0	0
Pericoma	0	0	0	0	0	0	0	0	0	0	0	0	0	0	0	0	0	0	0	0	0	0	0	0	0	0	0	0	0	0	0	0	0	0	0	0	0	0	0	0	0	0	0	0	0	0	0	0	0
Perlesta	0	0	0	0	0	0	0	0	0	0	0	0	0	0	0	0	0	0	0	0	0	0	0	0	0	0	0	0	0	0	0	0	0	0	0	0	0	0	0	0	0	0	0	0	0	0	0	0	0
Petrophila	0	0	1.485274331	0	0	0	0	0	0	0	0	0	0	0	0	0	0	0	0	0	0	0	1.3059254779	0	0	0	0	0.485274331	0.5707433009	0	0	0	0	0	0	0	0	0	0	0	0	0	0	0	0	0	0	0	0
Phylocentropus	0	0	0	0	0	0	0	0	0	0	0	0	0	0	0	0	0	0	0	0	0	0	0	0	0	0	0	0	0	0	0	0	0	0	0	0	0	0	0	0	0	0	0	0	0	0	0	0	0
Pilaria	0	0	0	0	0	0	0	0	0	0	0	0	0	0	0	0	0	0	0	0	0	0	0	0	0	0	0	0	0	0	0	0	0	0	0	0	0	0	0	0	0	0	0	0	0	0	0	0	0
Plauditus	0	0	0	0	0	0	0	0	0	0	0	0	0	1.4215241883	0	0	1.7979917624	0	1.3896146012	0	0	0	0	0	0	0	0	0	0	0	0	0	0	0	0	0	0	0	0	0	0	0	0	0	0	0	0	0	0
Plecoptera	0	0	0	0	0	0	0	0	0	0	0	0	0	0	0	0	0	0	0	0	0.5159388007	0	0.8288042232	0	0	0	0	0	0	0	0	0	0	0	0	0	0	0	0	0	0	0	0	0	0	0	0	0	0
Polycentropus	0	0	0	0	0	0	0	0	0	0	0	0	0	0	0	0	0	0	0	0	0	0	0	0	0	1.1670101481	0	0.7863043267	0.5707433009	0	0	0	0	0	0	0	0	0	0	0	0	0	0	0	0	0	0	0	0
Polypedilum	0	0	0	1.4324406028	1.4640991874	1.0625503749	0	0	0	0	0	0	1.7511993654	0	0	1.5215252783	1.5397137471	0	1.3896146012	0	0.9930600554	0	0.8288042232	0	0	0.6229421038	0.9371738584	0.485274331	0.8717732966	0.5980777087	0	2.4904830618	2.3057608373	2.2867466446	1.0141393114	0	2.195079687	2.4904325497	2.8159827907	2.5324670426	3.1150070175	2.76748133	2.4701266269	2.7037650601	2.3696081718	2.4396319235	1.5273810229	1.9103522025	2.5212232304
Potthastia	0	0	0	0	0	0	0	0	0	0	0	0	0	0	0	0	0	0	0	0	0	0	0	0	0	0	0	0	0	0	0	0	0	0	0	0	0	0	0	0	0	0	0	0	0	0	0	0	0
Procambarus	0	0	0	0	0	0	0	0	0	0	0	0	0	0	0	0	0	1.029788492	0	0	0	0	0	0	0	0	0	0	0	0	0	0	0	0	0	0	0	0	0	0	0	0	0	0	0	0	0	0	0
Procladius	0	0	0	1.6542893524	0	0.7615203792	0.7173493235	0	0	1.7149213955	0	0	0	0	0	0	0.9376537558	0	0	0	0	0	0.8288042232	0	1.4915620549	1.1000633585	0.5392338497	0	0	0.297047713	1.0819576402	0	0	0	0	0	0	0	0	0	0	0	0.8468773365	1.0316672021	0	0	0	0	0.9357625009
Procloeon	0	0.8713392191	0	0	0	0	0	0	0	0	0	0	0	0	0	0	0	0	0	0	0	1.3293628668	0	0	0	0	0	0	0	0	0	0	0	0	0	0	0	0	0	0	0	0	0	0	0	0	0	0	0
Progomphus	0	0	0	0	0	0	0	0	0	0	0	0	0	0	0	0	0	0	0	0	0	0	0	0	0	0	0	0	0	0	0	0	0	0	0	0	0	0	0	0	0	0	0	0	0	0	0	0	0
Prosimulium	0	0	0	0	0	0	0	0	0	0	0	0	0	0	0	0	0	0	0	0	0	0	0	0	0	0	0	0	0	0	0	0	0	0	0	0	0	0	0	0	0	0	0	0	0	0	0	0	0
Psephenus	1.5499678127	1.3484604738	1.8832143397	2.1857682694	1.9869779326	1.7615203792	2.0395686182	0	0	0	0	0	0	0	1.9189116929	0	1.7505671124	0	1.6906445968	0	0	0	0	0	0	0	0	1.0873343224	0.5707433009	0	1.5590788949	0	0	0	0	0	0	0	0	0	0	0	0	0	0	0	0	0	0
Pseudocloeon	0	0	0	0	0	0	0	0	0	0	0	0	0	0	0	0	0	0	0	0	0	0	0	0	0	0	0	0	0	0	0	0	0	0	0	0	0	0	0	0	0	0	0	0	0	0	0	0	0
Pseudokiefferiella	0	0	0	0	0	0	0	0	0	0	0	0	0	0	0	0	0	0	0	0	0	0	0	0	0	0	0	0	0	0	0	0	0	0	0	0	0	0	0	0	0	0	0	0	0	0	0	0	0
Pseudolimnophila	0	0	0	0	0	0	0	0	0	0	0	0	0	0	0	0	0	0	0	0	0	0	0	0	0	0.3219121081	0	0	0	0	0	0	0	0	0	0	0	0	0	0	0	0	0	0	0	0	0	0	0
Psilotreta	0	0	0	0	0	0	0	0	0	0	0	0	0	0	0	0	0	0	0	0	0	0	0	0	0	0	0	0	0	0	0	0	0	0	0	0	0	0	0	0	0	0	0	0	0	0	0	0	0
Psychoda	0	0	0	0	0	0.7615203792	0.7173493235	0	0	0	0	0	0	0	0	0	0.9376537558	0	0	0	0.5159388007	0	0	0	0	0.3219121081	0	0	0	0	0	0	0	0	0	0	0	0	0	0	0	0	0	0	0	0	0	0	0
Psychomyia	0.8509978084	0	0	0.955319348	0	1.7615203792	1.0183793191	0	0	0	0	0	0	1.4215241883	1.7727836572	0	2.127985454	0	0	0	0	0	0	0	0	0.3219121081	0	0	0	0	0	0	0	0	0	0	0	0	0	0	0	0	0	0	0	0	0	0	0
Pteronarcys	0	0	0	0	0	0.7615203792	0	0	0	0	0	0	0	0	0	0	1.1806918045	0	1.3896146012	0	1.629882153	0.8522416121	2.171226904	0	0	2.2250020951	1.1924463635	0.9623955858	0	1.6949877217	0	0	0	0	0	0	0	0	0	0	0	0	0	0	0	0	0	0	0
Ptilostomis	0	0	0	0	0	0	0	0	0	0	0	0	0	0	0	0	0	0	0	0	0	0	0	0	0	0	0	0	0	0	0	0	0	0	0	0	0	0	0	0	0	0	0	0	0	0	0	0	0
Ptychoptera	0	0	0	0	0	0	0	0	0	0	0	0	0	0	0	0	0	0	0	0	0	0	0	0	0	0	0	0	0	0	0	0	0	0	0	0	0	0	0	0	0	0	0	0	0	0	0	0	0
Pycnopsyche	0	0	0	0	1.4640991874	0	0	0	0	0	0	0	1.5751081063	0	0	0	0.6366237601	0	1.3896146012	0	1.7200587834	1.8064841215	0.8288042232	2.3277052522	0	0	0	0	0	0	0	0	0	0	0	0	0	0	0	0	0	0	0	0	0	0	0	0	0
Rhagovelia	0	0	0	0.955319348	0.685947937	0	0	0	0	0	0	0	0	0	0	0	0	0	0	0	1.3610368407	0	1.3059254779	0	0	0	0	0	0	0	0	0	0	0	0	0	0	0	0	0	0	0	0	0	0	0	0	0	0
Rhantus	0	0	0	0.955319348	0	0	0	0	0	0	0	0	0	0	0	0	0	0	0	0	0	0	0	0	0	0	0.238203854	0	0	0	0	0	0	0	0	0	0	0	0	0	0	0	0	0	0	0	0	0	0
Rheocricotopus	0	0	0	0	0	0	0	0	0	0	0	0	0	0	0	0	0	0	0	0	0	0	0	0	0	0	0	0	0	0	0	0.9654382548	1.6265348912	1.5987720245	0	1.8940496913	1.4169284366	1.5081613167	1.7116908241	2.1851370273	0	0	2.0773262579	2.1456105544	0.9834065664	1.492338274	0	0	1.7139137513
Rheopelopia	0	0	0	0	0	0	0	0	0	0	0	0	0	0	0	0	0	0	0	0	0	0	0	0	0	0.6229421038	0	0	0	0	0	0	0	0	0	0	0	0	0	0	0	0	0	0	0	0	0	0	0
Rheotanytarsus	1.6291490588	2.0474304782	2.5644555771	2.4177173459	2.2422504377	2.5468502142	2.2736518242	2.9414743412	2.8458375625	2.9324053397	2.9175307872	2.9686833096	2.9175307872	2.6767966934	2.4162363337	2.7256452609	2.6233954944	2.6830010058	2.7513424372	1.7962263352	2.1786966324	2.3436033059	2.5922322168	2.2485240062	0	0.9239720994	1.4686527754	1.7405468361	1.4158413409	1.2512902224	2.2580488992	0	0	0	0	0	0	0	1.9805361364	1.8135259574	0	0	1.587240026	1.8445805588	1.9376490759	2.0451802427	0	0	1.9357625009
Rhyacophila	0.8509978084	0	1.7863043267	1.6542893524	0	1.238641634	0	0	0	1.7149213955	0	0	0	1.4215241883	0	1.2204952826	0.9376537558	0	0	0	0	1.5512116164	0	0	0	0.7990333628	0.7153251088	0	0.8717732966	0	0.6048363854	0	0	0	0	0	0	0	0	0	0	0	0	0	0	0	0	0	0
Serratella	0	0	0	0	0	0	0	0	0	0	0	0	0	0	0	0	0	0	0	0	0	0	0	0	0	0	0	0	0	0	0	0	0	0	0	0	0	0	0	0	0	0	0	0	0	0	0	0	0
Sialis	0	0	0	0	0	0	0	0	0	0	0	0	0	0	0	0	0	0	0	0	0.5159388007	0	1.1298342189	0	1.4915620549	0	0.238203854	0	0	0	0	0	0	0	0	0	0	0	0	0	0	0	0	0	0	0	0	0	0
Simulium	2.5230956663	1.3484604738	2.2981876877	2.1857682694	1.531045977	2.238641634	2.3301331802	2.683196326	2.9079854692	2.4930726459	2.4703727558	2.5930196956	2.7511993654	2.6256441709	2.6648782599	2.6676533139	2.0759564539	2.8871209884	2.8520125991	1.7962263352	1.9930600554	1.6303928624	1.9749322589	0	1.4915620549	2.4680401438	2.2675876317	1.7863043267	2.3415953126	2.2838194473	2.573319334	2.0261360951	1.9733223774	2.0936220462	0	2.7391477313	2.0796862683	2.1314106071	2.0426840431	1.8135259574	0	0	1.9260585825	1.9067284655	1.108345303	1.6886329191	1.5273810229	1.7854134659	1.9964603412
Smittia	0	0	0	0	0	0	0	0	0	0	0	0	0	0	0	0	0.3355937645	0	0	0	0	0	0.8288042232	0	0	0	0	0	0	0	0.6048363854	0	0	0	0	0	0	0	0	0	0	0	0	0	0	0	0	0	0
Somatochlora	0.8509978084	0.8713392191	0	0	0	0	0	0	0	0	0	0	0	0	0	0	0	0	0	0	0	0	0	0	0	0	0	0	0	0	0.6048363854	0	0	0	0	0	0	0	0	0	0	0	0	0	0	0	0	0	0
Soyedina	0	0	0	0	0	0	0	0	2.2090154649	0	0	0	0	0	0	0	0	0	0	0	0	0	0	0	0	0	0	0	0	0	0	0	0	0	0	0	0	0	0	0	0	0	0	0	0	0	0	0	0
Stactobiella	0	0	0	0	0	0	0	0	0	0	0	0	0	0	0	0	0	0	0	0	0	0	0	0	0	0	0	0	0	0	0	0	0	0	0	0	0	0	0	0	0	0	0	0	0	0	0	0	0
Stempellinella	2.2489378171	0	1.485274331	1.2563493437	0.9869779326	1.0625503749	1.6715918329	0	0	0	0	0	0	0	0	0	0.3355937645	0	0	1.9723175943	1.214908805	1.4543016034	2.1075578242	1.8505839975	0	1.7021233498	1.4686527754	1.1842443354	2.9491412019	1.6394703938	1.3829876358	0	0	0	0	0	0	0	0	0	0	0	0	0	0	0	0	0	0
Stenacron	2.2127256444	1.7164372591	1.1842443354	1.8004173881	1.589037924	1.4604903836	1.1944705782	2.4790763433	1.7318942102	0	1.7714027515	1.388899713	0	1.7225541839	2.1529948989	2.2618879678	1.6366237601	1.8079397424	2.1299772907	0	1.2940900511	1.9983696477	1.6069554736	0	0	1.5771846132	0.5392338497	1.6314023667	1.1728032923	1.4731389721	1.8601088905	0	0	0	0	0	0	0	0	0	0	0	0	0	0	0	0	0	0
Stenelmis	0	0.8713392191	0	0	0.9869779326	0	0	0	0	0	0	0	0	0	0	0	0	0	0	0	0	0	0	0	0	0	0	0	0	0	0	0	0	0	0	0	0	0	0	0	0	0	0	0	0	0	0	0	0
Stenonema	0	0	0	0	0	0	0.7173493235	1.4790763433	0	0	0	0	0	0	0	1.5215252783	0	0	0	0	0	0	0	0	0	0	0	0	0	0	0	0	0	0	0	0	0	0	0	0	0	0	0	0	0	0	0	0	0
Stilobezzia	0	0	0	0	0	0	0	0	0	0	0	0	0	0	0	0	0	0	0	0	0	0	0	0	0	0	0	0	0	0	0	0	0	0	0	0	0	0	0	0	0	0	0	0	0	0	0	0	0
Strophopteryx	0	0	0	0	0	0	0	0	0	0	0	0	0	0	0	0	0	0	0	0	0	0	0	0	0	0	0	0	0	0	0	0	0	0	0	0	0	0	0	0	0	0	0	0	0	0	0	0	0
Sublettea	0	0	1.9623955858	0.955319348	0	1.6066184193	0	0	0	0	0	0	0	2.2666222283	0	2.4992488835	2.0598696341	2.3722111728	2.2347126412	0	0	0	0	0	0	0.3219121081	0	0	1.2697133053	0	1.0819576402	0	0	0	0	0	0	0	0	0	0	0	0	0	0	0	0	0	0
Sweltsa	0	0	0	0	0	0	0	0	0	0	0	0	0	0	0	0	0.6366237601	0	1.0885846055	0	0.5159388007	0	0	0	0	0	0	0	0	0	0	0	0	0	0	0	0	0	0	0	0	0	0	0	0	0	0	0	0
Sympotthastia	0	0	0	0	0	0	0	0	0	0	0	0	0	0	0	0	0	0	0	0	0	0	0	0	0	0	0	0	0	0	0	0	0	0	0	0	0	0	0	0	0	0	0	0	0	0	0	0	0
Synorthocladius	0	0	0	0	0	0	0	1.4790763433	0	0	0	0	0	1.7225541839	1.3748436485	1.8225552739	1.9153773611	1.9840310014	2.2025279578	0	0	0	0	0	0	0	0	0	0.8717732966	0	0	0	0	0	0	0	0	0	0	0	0	0	0	0	0	0	0	0	0
Tabanus	1.8052403178	0	0	0	0	1.0625503749	0	0	0	0	0	0	0	0	0	0	1.2898362739	0	0	0	1.117998792	0	0.8288042232	0	0	2.1212526576	0.8402638454	1.2634255814	0.5707433009	0.5980777087	1.2068963768	0	0	0	0	0	0	0	1.1676227798	0	0	0	0	0	0	0.647240234	0	0	0
Taeniopteryx	0	0	0	0	0	0	0	0	0	0	0	0	0	0	0	0	0	0	0	0	0	0	0	0	0	0	0	0	0	0	0	0	0	0	0	0	0	0	0	0	0	0	0	0	0	0	0	0	0
Tallaperla	1.5499678127	0	0	2.2105918531	0	0.7615203792	0	0	0	0	0	0	0	0	0	1.8225552739	0	0	0	0	1.214908805	1.4543016034	0.8288042232	0	0	2.0461879777	0.7153251088	1.5644555771	1.0478645556	1.5274966344	0	0	0	0	0	0	0	0	0	0	0	0	0	0	0	0	0	0	0
Tanytarsus	1.9971258441	1.3484604738	1.7863043267	2.1314106071	1.862039196	1.8754637315	1.7587420086	0	0	0	0	1.6899297086	0	1.4215241883	0	1.9194652869	2.1349343139	1.5069097467	1.3896146012	0	0	0	0	0	0	1.3633047933	0	0	0.8717732966	1.142145753	1.0819576402	3.414916654	3.2024920799	3.1640293679	3.7879257564	2.4961096826	3.2050968077	3.2685838001	3.5040825136	3.2768039849	2.9617786414	3.019293303	3.2474153259	3.470999896	3.5624275738	3.4554512069	2.0502597682	2.961504725	3.3829205322
Tavastia	0	0	0	0	0	0	0	0	0	0	0	0	0	0	0	0	0	0	0	0	0	0	0	0	0	0.3219121081	0	0	0	0	0	0	0	0	0	0	0	0	0	0	0	0	0	0	0	0	0	0	0
Thienemanniella	1.4530577997	1.3484604738	2.2256370205	1.955319348	2.0661591787	2.1232482153	2.3084139305	1.780106339	2.5100454606	2.9052530937	2.5495540019	2.233997753	2.504527032	2.6767966934	2.2779336355	2.9106913626	2.6720534983	2.932878479	2.8594366172	2.3402943795	1.5159388007	0	1.4308642145	0	2.3946520419	2.3175473027	2.0955363505	0.9623955858	1.9131659817	2.1603705731	2.238304841	3.0909195205	2.9711454581	3.0179013323	1.5582073558	2.9354423765	3.0211544897	3.1821033153	2.7642198754	2.6729821474	0	2.6627459794	2.7011833783	2.8544888474	2.6909767425	2.9190818405	1.3512897639	2.4222355635	2.9464863663
Thienemannimyia	0	0	1.1842443354	0	1.9647015379	1.238641634	0.7173493235	0	0	0	0	0	0	0	1.5509349076	0	1.5660426858	0	0	0	0	0	0	0	0	0	0	1.3303723711	1.0478645556	0	0	0	0	0	0	0	0	0	0	0	0	0	0	0	0	0	0	0	0
Tipula	2.7430924111	1.1723692148	2.7405468361	2.3170471841	1.3849179413	2.60036947	2.536893259	1.4790763433	0	2.2589894399	1.7714027515	1.9909597043	1.876138102	0	0	1.6976165373	0.3355937645	1.029788492	1.9336826455	2.4951963395	2.7712113058	2.0283328711	1.8701969084	2.2485240062	2.0936220462	3.0868350928	2.1015267142	1.8276970119	0.5707433009	2.5594988027	2.573319334	2.1415295138	1.7136850669	1.8998020202	1.7131093158	2.195079687	1.7971396783	2.013311295	2.6589844736	3.4294141481	2.1946227753	0	3.4191679426	2.4865120621	1.5476779969	2.238304841	2.782653528	0	2.2475163619
Triaenodes	0	0	0	0	0	0	0	0	0	0	0	0	0	0	0	0	0	0	0	0	0	0	0	0	0	0	0	0	0	0	0	0	0	0	0	0	0	0	0	0	0	0	0	0	0	0	0	0	0
Tribelos	0	0.8713392191	0	0	0.9869779326	0	0	0	0	0	1.7714027515	0	0	0	0	0	1.3355937645	0	0	0	0	0	0	0	0	0	0.5392338497	0.485274331	0	0	0	1.7783516114	1.786235734	1.8418100732	1.9918629167	1.8940496913	1.6210484192	1.4112513037	0.8665927841	1.486167023	0.592562784	1.9223832899	1.6250285869	1.0316672021	1.4605278211	1.6014827434	2.0502597682	0	1.7486758575
Tvetenia	1.6291490588	1.5703092234	2.2256370205	2.2563493437	1.8320759727	2.1764937272	1.9214693061	2.0811363347	0	0	0	0	0	1.4215241883	2.1529948989	1.9194652869	1.9266583715	1.3308184877	1.6906445968	1.4951963395	1.2940900511	1.6303928624	1.5277742275	0	0	1.2761546176	1.7006018519	1.8654855728	1.9686833096	1.6394703938	1.9058663811	1.2664682505	0	0	0	0	0	1.110221308	0	0	0	0	0.5458473408	0	0	0	3.6125526326	0	0
Wormaldia	0	0	0	0	0	0	0	0	0	0	0	0	0	0	0	0	0	0	0	0	0	0	0	0	0	0	0	0	0	0.7741689677	0	0	0	0	0	0	0	0	0	0	0	0	0	0	0	0	0	0	0
Xenochironomus	0	0	0	0	0	0	0	0	0	0	0	0	0	0	0	0	0	0	0	0	0	0	0	0	0	0	0	0	0	0	0	0	0	0	0	0	0	0	0	0	0	0	0	0	0	0	0	0	0
Xylotopus	0	0	0	0	0	0	1.1944705782	0	0	0	0	0	0	0	0	0	0	0	0	0	0	0	0	0	0	0	0	0	0	0	0	0	0	0	0	0	0	0	0	0	0	1.6213532943	0	0	0	0	0	0	0
Yarrhpelopia	0	0	0	0	0	0	0	0	0	0	0	0	0	0	0	0	0	0	0	0	0	0	0	0	0	0	0	0	0	0	0	0	0	0	0	0	0	0	0	0	0	0	0	0	0	0	0	0	0
[truncated: 47 more columns]

## Sheet: Repeated.sampling.mt16S.raw.counts
rank	taxon	NCR19-CATO1-2_S28	NCR19-CATO1-45_S1	NCR19-CATO1-45_S29	NCR19-CATO1-45_S45	NCR19-CATO1-45_S4	NCR19-CATO1-45_S7	NCR19-CATO1-8_S30	NCR19-CATO2-45_S2	NCR19-CATO2-45_S31	NCR19-CATO2-45_S46	NCR19-CATO2-45_S5	NCR19-CATO2-45_S8	NCR19-CATO2-8_S32	NCR19-CATO3-45_S33	NCR19-CATO3-45_S3	NCR19-CATO3-45_S47	NCR19-CATO3-45_S6	NCR19-CATO3-45_S9	NCR19-CATO3-8_S34	NCR19-OWEN1-2_S35	NCR19-OWEN1-45_S10	NCR19-OWEN1-45_S13	NCR19-OWEN1-45_S15	NCR19-OWEN1-45_S36	NCR19-OWEN1-8_S37	NCR19-OWEN2-2_S38	NCR19-OWEN2-45_S11	NCR19-OWEN2-45_S14	NCR19-OWEN2-45_S16	NCR19-OWEN2-45_S39	NCR19-OWEN2-8_S40	NCR19-PINE1-2_S12	NCR19-PINE1-45_S13	NCR19-PINE1-45_S1	NCR19-PINE1-45_S21	NCR19-PINE1-45_S24	NCR19-PINE1-45_S48	NCR19-PINE1-8_S14	NCR19-PINE2-2_S15	NCR19-PINE2-45_S16	NCR19-PINE2-45_S22	NCR19-PINE2-45_S25	NCR19-PINE2-45_S2	NCR19-PINE2-8_S17	NCR19-PINE3-2_S18	NCR19-PINE3-45_S19	NCR19-PINE3-45_S23	NCR19-PINE3-45_S26
2	Acroneuria	12	109	31	85	62	91	175	1	0	0	17	0	0	3	18	3	46	0	1	9	324	467	220	19	0	106	98	246	138	51	90	0	1	0	0	0	0	1	0	0	0	0	0	0	0	0	0	0
2	Aedes	0	0	0	0	0	0	0	0	0	0	0	0	0	0	0	0	0	0	0	0	0	0	0	0	0	0	0	0	0	0	0	0	0	0	2	0	0	0	0	0	0	0	0	0	0	0	0	0
2	Aeshna	0	0	0	0	0	0	0	0	0	0	0	0	0	0	0	0	0	0	0	0	0	0	0	0	0	0	0	0	0	0	0	0	0	0	0	0	0	0	0	0	0	0	0	0	0	0	0	0
2	Allocapnia	0	0	0	0	39	5	0	0	0	0	0	0	0	0	0	7	35	0	0	5	169	20	13	11	0	0	0	94	26	12	0	0	0	0	0	0	0	0	0	0	0	0	0	0	0	0	0	0
2	Amphinemura	0	0	0	0	1	0	0	0	0	0	0	0	0	0	10	0	0	0	0	0	0	63	5	0	0	0	0	9	10	0	0	0	0	0	2	0	0	0	0	0	0	0	0	0	0	0	0	0
2	Anax	0	0	0	0	0	0	0	0	0	0	0	0	0	0	0	0	0	0	0	0	0	0	0	0	0	0	0	0	0	0	0	0	0	0	0	0	0	0	0	0	0	0	0	0	0	0	0	0
2	Argia	0	0	0	0	0	0	0	0	0	0	0	0	0	0	0	0	0	0	0	0	0	0	0	0	0	0	0	0	0	0	0	0	0	0	0	0	0	0	0	0	0	0	0	0	0	4	0	0
2	Attenella	0	0	0	0	0	0	0	0	0	0	0	0	0	0	0	0	0	0	0	0	0	0	0	0	0	0	0	0	0	0	0	0	0	0	0	0	0	0	0	0	0	0	0	0	0	0	0	0
2	Baetis	326	155	37	13	323	44	2	68	0	0	16	0	1	97	546	23	1886	29	38	11	215	1234	447	16	0	1484	565	455	848	861	156	857	580	435	382	521	330	185	75	98	37	93	72	55	338	279	77	78
2	Caenis	0	0	0	0	9	0	0	0	0	0	5	0	0	0	4	0	0	0	0	0	0	0	0	0	0	0	0	0	0	0	0	0	0	0	0	0	0	0	0	0	0	0	0	0	3	1	0	0
2	Cambarus	3303	1057	2350	5872	3566	2345	1590	128	73	45	63	33	114	300	180	133	1159	235	171	176	5905	2428	2824	697	112	10231	3246	3738	2079	6043	3887	23	33	11	3	9	12	25	9	2	10	1	3	1	1458	1202	21	120
2	Chironomus	0	4	6	0	24	6	1	0	0	0	11	0	0	0	2	0	23	0	0	0	0	0	0	10	4	0	7	23	6	0	0	140	300	377	268	77	352	249	59	280	64	58	295	315	132	80	61	48
2	Chrysops	0	0	0	0	0	0	0	0	0	0	0	0	0	0	0	0	0	0	0	0	0	0	0	0	0	0	0	0	0	0	0	0	0	0	0	0	0	0	0	0	0	0	0	0	0	0	0	0
2	Cladotanytarsus	0	0	0	0	14	0	0	1	0	0	1	0	0	0	0	0	19	0	0	0	0	0	0	0	0	0	0	0	0	0	0	2	0	0	0	0	0	2	1	24	1	0	36	4	6	6	1	1
2	Climacia	0	0	0	0	0	0	0	0	0	0	0	0	0	0	0	0	0	0	0	0	0	0	0	0	0	0	0	0	0	0	0	0	0	1	0	0	0	0	0	0	0	0	0	0	0	0	0	0
2	Clioperla	0	0	0	0	0	0	0	0	0	0	0	0	0	0	0	0	0	0	0	0	0	9	0	0	0	0	0	0	0	0	0	0	0	0	0	0	0	0	0	0	0	0	0	0	0	0	0	0
2	Cordulegaster	0	0	0	0	0	0	0	0	0	0	0	0	0	0	0	0	0	0	0	0	0	0	1	0	0	0	0	0	0	0	0	0	0	0	0	0	0	0	0	0	0	0	0	0	0	0	0	0
2	Corydalus	0	0	0	0	0	0	0	0	0	0	1	0	0	0	0	0	8	0	0	0	0	0	0	0	0	0	0	0	0	0	0	0	0	0	0	0	0	0	0	0	0	0	1	0	0	0	0	0
2	Culex	0	0	0	0	0	0	0	0	0	0	0	0	0	0	0	0	0	0	0	0	0	0	0	0	0	0	0	0	0	0	0	4	1	0	6	40	0	0	0	1	0	1	0	0	0	0	0	0
2	Dannella	0	0	0	0	0	0	0	0	0	0	0	0	0	0	1	1	0	0	0	0	0	0	0	0	0	0	0	0	5	0	0	0	0	0	0	0	0	0	0	0	0	0	0	0	0	0	0	0
2	Dasyhelea	0	0	0	0	5	0	0	0	0	0	0	0	0	0	0	0	0	0	0	0	0	0	0	0	0	0	0	0	0	0	0	1	1	2	0	0	1	0	0	0	5	0	1	1	4	1	7	4
2	Diphetor	0	2	0	0	5	13	7	0	0	0	0	0	0	0	0	0	0	0	0	0	55	32	48	1	0	0	13	12	3	14	1	0	0	0	0	0	0	0	0	0	0	0	0	0	0	0	0	0
2	Drunella	0	0	0	1	1	0	0	0	0	0	0	0	0	53	1	0	9	0	1	0	0	0	0	0	0	0	0	0	0	0	0	0	0	0	0	0	0	0	0	0	0	0	0	0	0	0	0	0
2	Dubiraphia	0	26	0	0	42	5	41	0	0	0	0	0	0	0	0	0	0	0	0	0	0	0	0	0	0	0	0	0	0	9	0	0	0	0	0	0	0	0	0	0	0	0	0	0	0	0	0	0
2	Eccoptura	18	88	100	344	157	219	29	0	0	0	0	0	0	0	0	0	0	0	1	19	1313	80	165	115	4	0	0	0	0	0	27	0	0	0	0	0	0	1	0	1	0	0	0	0	1	0	0	0
2	Enochrus	0	0	0	0	0	0	0	0	0	0	0	0	0	0	1	0	0	0	0	0	0	0	0	0	0	0	0	0	0	0	0	0	0	0	3	0	0	0	0	0	0	0	0	0	0	0	0	0
2	Epeorus	0	0	0	0	0	4	0	0	0	0	0	0	0	0	2	0	9	1	0	0	0	0	0	0	0	74	13	0	10	20	1	0	0	0	0	0	0	0	0	0	0	0	0	0	0	0	0	0
2	Ephemera	0	0	0	0	0	0	0	0	0	0	0	0	0	0	0	0	0	0	0	0	0	0	0	0	0	0	0	0	0	0	0	0	0	0	0	0	0	0	0	0	0	0	0	0	0	0	0	0
2	Epitheca	0	0	0	0	0	0	0	0	0	0	0	0	0	0	0	0	0	0	0	0	0	0	0	0	0	0	0	0	0	0	0	0	0	0	0	0	0	0	0	0	0	0	0	0	0	0	0	0
2	Eurylophella	0	6	7	7	23	22	11	11	0	0	10	3	0	21	10	1	50	16	12	0	0	0	0	0	0	0	0	0	8	0	7	0	0	0	0	0	0	0	0	0	0	0	0	0	0	0	0	0
2	Faxonius	0	0	0	0	0	0	0	0	0	0	0	0	0	0	0	0	0	0	0	0	0	0	0	0	0	0	0	0	0	0	0	0	0	0	0	0	0	0	0	0	0	0	0	0	0	0	0	0
2	Gerris	0	0	0	0	0	0	0	0	0	0	0	0	0	0	0	0	0	0	0	0	0	0	0	0	0	0	0	0	0	0	0	0	0	0	0	0	0	0	0	0	0	0	0	0	0	0	0	0
2	Gomphus	0	0	0	0	0	0	0	0	0	0	0	0	0	0	0	0	0	0	0	0	0	0	0	0	0	0	0	0	0	0	0	0	0	0	0	0	0	0	0	0	0	0	0	0	0	0	0	0
2	Hagenius	0	0	0	0	0	0	0	0	0	0	0	0	0	0	0	0	0	0	0	0	0	0	0	0	0	0	0	0	0	0	0	0	0	0	0	0	0	0	0	0	0	0	0	0	0	0	0	0
2	Hexagenia	0	0	0	0	0	0	0	4	0	0	0	0	0	0	2	0	0	0	0	0	0	0	0	0	0	0	0	0	0	0	0	0	0	0	0	0	0	0	0	0	0	0	0	0	0	0	0	0
2	Ischnura	0	0	0	0	0	0	0	0	0	0	0	0	0	0	0	0	0	0	0	0	0	0	0	0	0	0	0	0	0	0	0	0	0	0	0	0	0	0	0	0	0	0	0	0	0	0	0	0
2	Isonychia	749	103	894	7208	589	846	700	33	1	0	16	0	5	215	283	42	338	30	41	0	0	0	0	0	0	12	18	2	76	25	1092	0	1	0	0	0	0	0	0	0	0	0	0	0	0	0	0	0
2	Isoperla	0	11	6	24	15	17	1	1	0	0	0	0	0	0	19	0	9	0	0	0	100	9	3	31	0	110	0	22	1	77	27	0	0	0	0	0	0	0	0	0	0	0	0	0	0	0	0	0
2	Leuctra	533	983	278	424	4060	873	317	220	0	0	208	5	0	415	951	279	3702	363	289	30	1580	4162	4019	99	3	3517	4198	3849	5136	6859	711	0	3	0	2	1	0	0	2	0	0	0	0	0	0	0	1	0
2	Libellula	0	0	0	0	0	0	0	0	0	0	0	0	0	0	0	0	0	0	0	0	0	0	0	0	0	0	0	0	0	0	0	0	0	0	19	0	0	0	0	0	0	1	0	0	0	0	0	0
2	Macromia	0	0	0	0	0	0	0	0	0	0	0	0	0	0	0	0	0	0	0	0	0	0	0	0	0	0	0	0	0	0	0	0	0	0	0	0	0	0	0	0	0	0	0	0	0	0	0	0
2	Micropsectra	617	35	18	19	42	135	74	0	2	0	0	0	0	0	5	0	7	0	0	20	729	185	73	59	41	98	1063	136	196	423	137	5	0	1	0	0	3	2	0	0	1	0	3	4	7	0	0	0
2	Nigronia	0	0	1	0	5	0	0	4	0	0	3	0	0	1	1	0	8	1	0	0	0	0	0	0	0	0	0	0	0	0	0	0	0	0	0	0	0	0	0	0	0	0	0	0	0	0	0	0
2	Orconectes	0	0	0	0	0	0	0	0	0	0	0	0	0	0	0	0	0	0	0	0	0	0	0	0	0	0	0	0	0	0	0	0	0	0	0	0	0	0	0	0	0	0	0	0	0	0	0	0
2	Paragnetina	0	6	0	52	0	6	0	0	0	0	0	0	0	0	0	0	0	0	0	0	0	0	0	0	0	0	0	0	0	0	0	0	0	0	0	0	0	0	0	0	0	0	0	0	0	0	0	0
2	Paraleptophlebia	0	30	13	215	41	0	0	3	0	0	0	0	0	25	106	27	263	32	27	43	632	307	156	50	3	0	11	28	27	0	0	0	0	0	0	0	0	0	0	0	0	0	0	0	0	0	0	0
2	Paraleuctra	0	0	0	0	0	0	0	0	0	0	0	0	0	0	0	0	0	0	0	0	0	0	0	0	0	0	0	0	0	0	0	0	0	0	0	0	0	0	0	0	0	0	0	0	0	0	0	0
2	Parapsectra	0	0	0	0	0	0	0	0	0	0	0	0	0	0	0	0	0	0	0	0	0	0	0	0	0	0	0	0	0	0	0	0	0	0	0	0	0	0	0	0	0	0	0	0	0	0	0	0
2	Pedicia	1	0	6	1	0	7	0	0	0	0	0	0	0	0	11	0	24	0	0	0	9	1	4	0	0	1	91	11	0	17	5	0	0	0	0	0	0	0	0	0	0	0	0	0	0	0	0	0
2	Peltoperla	1	0	0	0	0	0	0	0	0	0	0	0	0	0	0	0	0	0	0	0	0	1	2	0	0	2	2	1	0	2	1	0	0	0	0	0	0	0	0	0	0	0	0	0	0	0	0	0
2	Perlesta	0	0	0	0	0	0	0	0	0	0	0	0	0	0	8	0	0	0	0	0	0	0	0	0	0	0	0	0	0	0	0	0	0	0	0	0	0	0	0	0	0	0	0	0	0	0	0	0
2	Progomphus	0	0	0	0	0	0	0	0	0	0	0	0	0	0	0	0	0	0	0	0	0	0	0	0	0	0	0	0	0	0	0	0	0	0	0	0	0	0	0	0	0	0	0	0	0	0	0	0
2	Prosimulium	0	1	0	0	0	0	0	0	0	0	0	0	0	0	0	0	0	0	0	0	0	0	0	0	0	0	0	0	0	0	0	0	0	0	0	0	0	0	0	0	0	0	0	0	0	0	0	0
2	Prostoia	0	0	0	0	0	0	0	0	0	0	0	0	0	0	0	0	0	0	0	0	0	0	0	0	0	0	0	0	0	0	0	0	0	0	0	0	0	0	0	0	0	0	0	0	0	0	0	0
2	Pteronarcys	392	1	0	0	47	12	0	0	0	0	10	0	0	6	57	17	41	13	25	4	80	116	1148	0	0	1287	440	132	31	593	326	0	1	0	0	0	0	0	0	0	0	0	0	0	0	0	0	0
2	Serratella	0	7	0	0	0	0	0	0	0	0	0	0	0	0	0	0	0	0	0	0	0	0	0	0	0	0	0	0	0	0	0	0	0	0	0	0	0	0	0	0	0	0	0	0	0	0	0	0
2	Simulium	234	35	155	12	128	147	260	52	6	14	70	54	20	134	148	36	335	103	49	10	74	111	153	4	4	188	841	219	667	501	218	211	234	233	10	95	222	237	67	39	9	40	62	61	110	78	16	40
2	Stenonema	564	703	413	6042	1420	715	390	505	102	79	239	77	132	1588	902	631	1893	756	385	11	931	478	102	47	2	6094	863	752	508	1425	1049	0	1	0	3	0	0	1	1	0	0	0	0	0	1	0	0	0
2	Strophopteryx	0	0	0	0	0	0	0	0	0	0	0	0	0	0	0	0	0	0	0	0	0	0	0	0	0	0	0	0	0	0	0	0	0	0	0	0	0	0	0	0	0	0	0	0	0	0	0	0
2	Stylogomphus	562	46	1188	1630	64	2007	68	0	0	0	1	3	0	18	17	45	43	24	15	0	0	0	0	0	0	0	0	7	0	0	453	0	0	0	0	0	0	0	0	0	0	0	0	0	0	0	0	0
2	Sweltsa	22	24	0	0	12	5	0	3	0	0	1	0	0	3	21	0	14	0	2	3	193	73	164	10	3	274	143	152	103	79	106	0	0	0	1	0	0	0	0	0	0	0	0	0	0	0	0	0
2	Tabanus	0	0	0	0	4	0	0	0	0	0	0	0	0	0	1	0	0	0	0	0	0	2	0	0	0	3	10	6	0	7	3	0	0	0	5	0	0	0	0	0	0	0	0	0	0	0	4	0
2	Tipula	657	2	276	48	51	367	253	1	0	0	1	0	1	3	2	0	0	2	0	43	904	148	89	57	3	175	993	189	119	588	360	0	3	0	0	0	0	0	1	9	2	0	5	6	7	9	190	0
3	Aeshnidae	0	2	0	0	4	4	0	0	0	0	0	3	0	0	0	0	0	0	0	0	0	0	0	0	0	0	0	0	0	0	0	0	0	0	0	0	0	0	0	0	0	0	0	0	0	0	0	0
3	Baetidae	0	0	0	0	0	0	0	0	0	0	0	0	0	0	0	0	0	0	0	0	0	0	0	0	0	0	0	1	0	1	0	0	0	0	0	0	0	0	0	0	0	0	0	0	0	0	0	0
3	Cambaridae	1	0	0	0	3	0	0	6	0	0	7	0	0	7	8	3	0	0	0	0	11	11	0	0	0	1	0	6	1	0	1	0	0	0	0	0	0	0	0	0	0	0	0	0	1	0	0	6
3	Chironomidae	84	7	17	0	72	56	76	3	0	1	3	0	0	0	8	0	51	2	1	38	67	33	18	64	19	4	30	79	42	15	1	134	3290	3976	46	27	4222	205	68	248	4739	29	346	354	432	203	67	96
3	Coenagrionidae	0	0	0	0	0	0	0	0	0	0	0	0	0	0	0	0	0	0	0	0	0	0	0	0	0	0	0	0	0	0	0	0	0	0	0	0	0	0	0	0	0	0	0	0	0	0	0	0
3	Corduliidae	0	0	0	0	0	1	0	0	0	0	0	0	0	0	0	0	0	0	0	0	0	0	0	0	0	0	0	0	0	0	0	0	0	0	0	0	0	0	0	0	0	0	0	0	0	0	0	0
3	Dytiscidae	0	0	0	0	0	0	0	0	0	0	0	0	0	0	0	0	0	0	0	0	0	0	0	0	0	0	0	4	0	0	0	0	0	0	0	0	0	0	0	0	0	0	0	0	0	0	0	1
3	Elmidae	0	0	0	0	0	0	0	0	0	0	0	0	0	0	0	0	0	0	0	0	0	0	0	0	0	0	0	0	0	0	0	0	0	0	0	0	0	0	0	0	0	0	0	0	0	0	0	0
3	Ephemerellidae	0	0	0	0	0	0	0	0	0	0	0	0	0	0	0	0	0	0	0	0	0	0	0	0	0	0	0	0	0	0	0	0	0	0	0	0	0	0	0	0	0	0	0	0	0	0	0	0
3	Gomphidae	0	0	1	0	0	0	0	0	0	0	0	0	0	0	0	0	0	2	0	0	0	0	0	0	0	0	0	0	0	0	0	0	0	0	0	0	0	0	0	0	0	0	0	0	0	0	0	0
3	Gyrinidae	0	0	0	0	0	0	0	0	0	0	0	0	0	0	0	0	0	0	0	0	0	0	0	0	0	0	0	0	0	0	0	0	0	0	0	0	0	0	0	0	0	0	0	0	0	0	0	0
3	Heptageniidae	0	0	0	0	0	0	0	0	0	0	0	0	0	0	0	0	0	0	0	0	0	0	0	0	0	0	0	0	0	0	0	0	0	0	0	0	0	0	0	0	0	0	0	0	0	0	0	0
3	Nemouridae	0	0	0	0	0	0	0	0	0	0	0	0	0	0	0	0	0	0	0	0	0	3	0	0	0	0	0	0	0	1	0	0	0	0	1	0	0	0	0	0	0	0	0	0	0	0	0	0
3	Perlidae	328	311	81	1360	588	263	1133	23	0	0	90	13	0	153	246	23	540	43	44	0	13	1	23	2	0	4290	682	280	1077	1510	809	0	0	0	0	0	0	0	0	0	0	0	0	0	0	0	0	0
3	Perlodidae	6	0	52	32	103	18	0	0	0	0	0	0	0	0	1	0	0	0	0	0	128	5	55	1	0	72	36	6	46	93	16	0	0	0	0	0	0	0	0	0	0	0	0	0	0	0	0	0
3	Simuliidae	0	2	0	0	0	0	0	0	0	0	0	0	0	0	0	0	0	0	0	0	0	0	0	0	0	0	0	0	0	0	0	0	0	0	0	0	0	0	0	4	0	0	1	0	0	0	0	0
3	Tabanidae	0	0	0	0	0	0	0	0	0	0	0	0	0	0	0	0	0	0	0	0	0	0	0	0	0	0	0	0	0	0	0	0	0	0	0	0	0	0	0	0	0	0	0	0	0	0	0	0
3	Taeniopterygidae	0	0	0	0	0	0	0	0	0	0	0	0	0	0	0	0	0	0	0	0	0	0	0	0	0	0	0	0	0	0	0	0	0	0	0	0	0	0	0	0	0	0	0	0	0	0	0	0
4	Coleoptera	0	0	0	0	1	0	0	0	0	0	0	0	0	0	0	0	0	0	0	0	0	0	0	0	0	0	0	0	0	0	0	0	0	0	0	0	0	0	0	0	0	0	0	0	0	0	0	0
4	Diptera	1	11	37	2	17	37	16	0	0	0	0	6	0	0	2	0	0	1	1	19	255	22	31	19	8	1	42	79	8	3	16	52	107	110	179	41	111	131	230	5040	291	16	7658	340	46	84	431	19
4	Ephemeroptera	0	0	0	0	6	2	0	0	0	0	0	0	0	0	0	0	0	0	0	0	0	0	0	0	0	0	0	7	0	0	0	0	0	0	0	0	0	0	0	0	0	0	0	0	0	0	0	0
4	Odonata	0	14	8	0	41	21	7	0	0	0	5	1	0	0	0	0	8	0	0	0	21	94	34	0	0	0	9	7	0	0	1	0	0	0	0	0	0	0	0	0	0	0	0	0	0	0	0	0
4	Plecoptera	71	11	53	6	42	64	0	0	0	0	0	0	0	2	4	1	1	0	4	5	143	225	192	13	0	521	150	342	121	304	87	0	0	0	1	0	0	0	0	0	0	0	0	0	0	0	0	0
5	Insecta	2	6	3	0	10	19	0	1	0	0	2	0	0	0	0	0	7	0	0	0	37	138	17	16	0	9	9	49	99	12	3	14	35	30	55	21	36	40	18	110	12	21	81	72	55	26	18	10
6	Arthropoda	0	0	0	0	0	0	0	0	0	0	0	0	0	0	0	0	0	0	0	0	0	0	1	0	0	0	0	2	0	0	0	0	0	0	0	0	0	0	0	0	0	0	0	0	1	0	0	0
NA	Unassigned	45450	8815	12832	56545	20557	16885	16661	4152	15439	6674	1458	6121	12462	16647	5599	4971	21082	6275	4679	1262	28833	28886	24323	3130	564	62157	32914	31298	28176	33653	21352	80525	30238	18869	47677	28077	21756	25480	34753	26827	25386	31804	22027	23094	55202	48588	29362	29929
[truncated: 52 more columns]

## Sheet: Repeated.sampling.mt16S.censored.transformed.genus.values
genus	NCR19-CATO1-2_S28	NCR19-CATO1-45_S1	NCR19-CATO1-45_S29	NCR19-CATO1-45_S45	NCR19-CATO1-45_S4	NCR19-CATO1-45_S7	NCR19-CATO1-8_S30	NCR19-CATO2-45_S2	NCR19-CATO2-45_S31	NCR19-CATO2-45_S46	NCR19-CATO2-45_S5	NCR19-CATO2-45_S8	NCR19-CATO2-8_S32	NCR19-CATO3-45_S33	NCR19-CATO3-45_S3	NCR19-CATO3-45_S47	NCR19-CATO3-45_S6	NCR19-CATO3-45_S9	NCR19-CATO3-8_S34	NCR19-OWEN1-2_S35	NCR19-OWEN1-45_S10	NCR19-OWEN1-45_S13	NCR19-OWEN1-45_S15	NCR19-OWEN1-45_S36	NCR19-OWEN1-8_S37	NCR19-OWEN2-2_S38	NCR19-OWEN2-45_S11	NCR19-OWEN2-45_S14	NCR19-OWEN2-45_S16	NCR19-OWEN2-45_S39	NCR19-OWEN2-8_S40	NCR19-PINE1-2_S12	NCR19-PINE1-45_S13	NCR19-PINE1-45_S1	NCR19-PINE1-45_S21	NCR19-PINE1-45_S24	NCR19-PINE1-45_S48	NCR19-PINE1-8_S14	NCR19-PINE2-2_S15	NCR19-PINE2-45_S16	NCR19-PINE2-45_S22	NCR19-PINE2-45_S25	NCR19-PINE2-45_S2	NCR19-PINE2-8_S17	NCR19-PINE3-2_S18	NCR19-PINE3-45_S19	NCR19-PINE3-45_S23	NCR19-PINE3-45_S26	NCR19-PINE345_S3
Acroneuria	1.0738190605	3.0285863719	2.1112236864	2.1456417421	2.5661937562	2.708890102	2.7456054577	0	0	0	2.3907926002	0	0	1.112486054	2.381523967	1.1161783054	2.3337028801	0	0	2.1668215994	2.5314974063	3.097563797	2.9243911793	2.1654439945	0	2.0228372247	2.312706942	2.9161065483	2.7943969878	2.0923486489	2.3003417833	0	0	0	0	0	0	0	0	0	0	0	0	0	0	0	0	0	0
Aedes	0	0	0	0	0	0	0	0	0	0	0	0	0	0	0	0	0	0	0	0	0	0	0	0	0	0	0	0	0	0	0	0	0	0	1.4317897248	0	0	0	0	0	0	0	0	0	0	0	0	0	0
Aeshna	0	0	0	0	0	0	0	0	0	0	0	0	0	0	0	0	0	0	0	0	0	0	0	0	0	0	0	0	0	0	0	0	0	0	0	0	0	0	0	0	0	0	0	0	0	0	0	0	0
Allocapnia	0	0	0	0	2.3562442299	1.3567075839	0	0	0	0	0	0	0	0	0	1.5932995601	2.2119692833	0	0	1.8657916037	2.2463580057	1.7079314813	1.6631283105	1.9101714894	0	0	0	2.4925045493	2.0410693211	1.4021525689	0	0	0	0	0	0	0	0	0	0	0	0	0	0	0	0	0	0	0
Amphinemura	0	0	0	0	0	0	0	0	0	0	0	0	0	0	2.1053175551	0	0	0	0	0	0	2.2215695698	1.1860070557	0	0	0	0	1.373814762	1.5639480664	0	0	0	0	0	1.4317897248	0	0	0	0	0	0	0	0	0	0	0	0	0	0
Anax	0	0	0	0	0	0	0	0	0	0	0	0	0	0	0	0	0	0	0	0	0	0	0	0	0	0	0	0	0	0	0	0	0	0	0	0	0	0	0	0	0	0	0	0	0	0	0	0	0
Argia	0	0	0	0	0	0	0	0	0	0	0	0	0	0	0	0	0	0	0	0	0	0	0	0	0	0	0	0	0	0	0	0	0	0	0	0	0	0	0	0	0	0	0	0	0	0.9920549713	0	0	0.8164187689
Attenella	0	0	0	0	0	0	0	0	0	0	0	0	0	0	0	0	0	0	0	0	0	0	0	0	0	0	0	0	0	0	0	0	0	0	0	0	0	0	0	0	0	0	0	0	0	0	0	0	0
Baetis	2.5443097363	3.1826833372	2.1904049325	1.2318278897	3.2945475382	2.3881160481	0.5050562094	2.9474959808	0	0	2.3627638766	0	0	2.7937272914	3.8874715479	2.1575709905	3.9558017208	2.3401957055	2.3934082837	2.2637316124	2.352021138	3.5201409569	3.2332819231	2.0862627484	0	3.1805550585	3.0809441038	3.184814924	3.5882284425	3.3361457327	2.5412834748	3.6174407467	3.105735743	2.8436946819	4.0127147005	3.1405055206	2.6864329988	2.9305550109	2.6084385396	2.6470790305	2.3758833666	2.2687415133	2.6456444716	2.4670667737	3.2432622937	2.9589785125	2.6644149171	2.4212389161	2.8292559936
Caenis	0	0	0	0	1.6331405458	0	0	0	0	0	1.7887326089	0	0	0	1.6281963004	0	0	0	0	0	0	0	0	0	0	0	0	0	0	0	0	0	0	0	0	0	0	0	0	0	0	0	0	0	1.0166623885	0	0	0	0
Cambarus	3.5512034443	4.0188265346	4.0049854485	4.0003919992	4.3399802012	4.1246051999	3.7061801066	3.2252248991	2.6646119781	2.082111558	2.979064307	2.6190194069	2.5808563178	3.2871272467	3.4039280766	2.9357222409	3.7441989257	3.2622535316	3.055655481	3.5067696611	3.7947143178	3.8142476567	4.0346579426	3.752780729	3.7444897979	4.0197907194	3.8415165545	4.1011235895	3.978294576	4.1832614046	3.9404545729	2.0273896628	1.8482071576	1.2062049524	1.7328197205	1.327592164	1.210629786	2.0459484296	1.6422968068	0.6603072963	1.7738233753	0	1.0954161186	0	3.8790919446	3.594476724	2.0846313205	2.6102951523	3.3751273394
Chironomus	0	1.4722838711	1.3330724361	0	2.1304651867	1.4536175969	0	0	0	0	2.1866726175	0	0	0	1.1510750456	0	2.0229130471	0	0	0	0	0	0	1.8644139988	2.1762880738	0	1.0294057133	1.8509360167	1.2629180708	0	0	2.8279817822	2.8187283676	2.7813927974	3.8583009862	2.3053157693	2.7145442173	3.0601888687	2.5026348134	3.1059114995	2.6189214153	2.0608285416	3.2627334533	3.2316026619	2.8329036885	2.4125608079	2.5617525752	2.2068460489	2.9866804843
Chrysops	0	0	0	0	0	0	0	0	0	0	0	0	0	0	0	0	0	0	0	0	0	0	0	0	0	0	0	0	0	0	0	0	0	0	0	0	0	0	0	0	0	0	0	0	0	0	0	0	0
Cladotanytarsus	0	0	0	0	1.8672237519	0	0	0	0	0	0	0	0	0	0	0	1.9357628714	0	0	0	0	0	0	0	0	0	0	0	0	0	0	0.684966982	0	0	0	0	0	0.6657371879	0	2.0220351323	0	0	2.3384541673	1.2117942686	1.4146023972	1.2139037209	0	0	1.7706612783
Climacia	0	0	0	0	0	0	0	0	0	0	0	0	0	0	0	0	0	0	0	0	0	0	0	0	0	0	0	0	0	0	0	0	0	0	0	0	0	0	0	0	0	0	0	0	0	0	0	0	0
Clioperla	0	0	0	0	0	0	0	0	0	0	0	0	0	0	0	0	0	0	0	0	0	1.3322678673	0	0	0	0	0	0	0	0	0	0	0	0	0	0	0	0	0	0	0	0	0	0	0	0	0	0	0
Cordulegaster	0	0	0	0	0	0	0	0	0	0	0	0	0	0	0	0	0	0	0	0	0	0	0	0	0	0	0	0	0	0	0	0	0	0	0	0	0	0	0	0	0	0	0	0	0	0	0	0	0
Corydalus	0	0	0	0	0	0	0	0	0	0	0	0	0	0	0	0	1.5255884063	0	0	0	0	0	0	0	0	0	0	0	0	0	0	0	0	0	0	0	0	0	0	0	0	0	0	0	0	0	0	0	0
Culex	0	0	0	0	0	0	0	0	0	0	0	0	0	0	0	0	0	0	0	0	0	0	0	0	0	0	0	0	0	0	0	1.1620882367	0	0	2.1307597292	2.015566784	0	0	0	0	0	0	0	0	0	0	0	0	0
Dannella	0	0	0	0	0	0	0	0	0	0	0	0	0	0	0	0	0	0	0	0	0	0	0	0	0	0	0	0	1.1379793342	0	0	0	0	0	0	0	0	0	0	0	0	0	0	0	0	0	0	0	0
Dasyhelea	0	0	0	0	1.2651637606	0	0	0	0	0	0	0	0	0	0	0	0	0	0	0	0	0	0	0	0	0	0	0	0	0	0	0	0	0.2062049524	0	0	0	0	0	0	1.4216408572	0	0	0	1.1927536476	0	1.5617525752	1.0118694456	1.5945700193
Diphetor	0	0.9951626164	0	0	1.2651637606	1.8338288386	1.2832074598	0	0	0	0	0	0	0	0	0	0	0	0	0	1.7479174042	1.9205395742	2.2560449224	0	0	0	1.3718283941	1.528716722	0.6608580794	1.4813338149	0	0	0	0	0	0	0	0	0	0	0	0	0	0	0	0	0	0	0
Drunella	0	0	0	0	0	0	0	0	0	0	0	0	0	2.527459402	0	0	1.5835803533	0	0	0	0	0	0	0	0	0	0	0	0	0	0	0	0	0	0	0	0	0	0	0	0	0	0	0	0	0	0	0	0
Dubiraphia	0	2.3931026251	0	0	2.3901024972	1.3567075839	2.1071162007	0	0	0	0	0	0	0	0	0	0	0	0	0	0	0	0	0	0	0	0	0	0	1.2472506089	0	0	0	0	0	0	0	0	0	0	0	0	0	0	0	0	0	0	0
Eccoptura	1.2628752967	2.934681869	2.6297376263	2.7645822687	2.978374204	3.0931040862	1.9522142408	0	0	0	0	0	0	0	0	0	0	0	0	2.5190041175	3.1412442263	2.3268049716	2.7987909125	2.9670763407	2.1762880738	0	0	0	0	0	1.7659251246	0	0	0	0	0	0	0	0	0	0	0	0	0	0	0	0	0	0
Enochrus	0	0	0	0	0	0	0	0	0	0	0	0	0	0	0	0	0	0	0	0	0	0	0	0	0	0	0	0	0	0	0	0	0	0	1.7328197205	0	0	0	0	0	0	0	0	0	0	0	0	0	0
Epeorus	0	0	0	0	0	1.2317688473	0	0	0	0	0	0	0	0	1.1510750456	0	1.5835803533	0	0	0	0	0	0	0	0	1.8612583487	1.3718283941	0	1.5639480664	1.657425074	0	0	0	0	0	0	0	0	0	0	0	0	0	0	0	0	0	0	0
Ephemera	0	0	0	0	0	0	0	0	0	0	0	0	0	0	0	0	0	0	0	0	0	0	0	0	0	0	0	0	0	0	0	0	0	0	0	0	0	0	0	0	0	0	0	0	0	0	0	0	0
Epitheca	0	0	0	0	0	0	0	0	0	0	0	0	0	0	0	0	0	0	0	0	0	0	0	0	0	0	0	0	0	0	0	0	0	0	0	0	0	0	0	0	0	0	0	0	0	0	0	0	0
Eurylophella	0	1.6941326207	1.4122536821	0.833887881	2.1102618006	2.0768668873	1.5050562094	2.1214211781	0	0	2.140915127	1.4148994243	0	2.112486054	2.1053175551	0	2.3706864463	2.0691289332	1.8665992448	0	0	0	0	0	0	0	0	0	1.4390093298	0	1.129103027	0	0	0	0	0	0	0	0	0	0	0	0	0	0	0	0	0	0
Faxonius	0	0	0	0	0	0	0	0	0	0	0	0	0	0	0	0	0	0	0	0	0	0	0	0	0	0	0	0	0	0	0	0	0	0	0	0	0	0	0	0	0	0	0	0	0	0	0	0	0
Gerris	0	0	0	0	0	0	0	0	0	0	0	0	0	0	0	0	0	0	0	0	0	0	0	0	0	0	0	0	0	0	0	0	0	0	0	0	0	0	0	0	0	0	0	0	0	0	0	0	0
Gomphus	0	0	0	0	0	0	0	0	0	0	0	0	0	0	0	0	0	0	0	0	0	0	0	0	0	0	0	0	0	0	0	0	0	0	0	0	0	0	0	0	0	0	0	0	0	0	0	0	0
Hagenius	0	0	0	0	0	0	0	0	0	0	0	0	0	0	0	0	0	0	0	0	0	0	0	0	0	0	0	0	0	0	0	0	0	0	0	0	0	0	0	0	0	0	0	0	0	0	0	0	0
Hexagenia	0	0	0	0	0	0	0	1.5985424329	0	0	0	0	0	0	1.1510750456	0	0	0	0	0	0	0	0	0	0	0	0	0	0	0	0	0	0	0	0	0	0	0	0	0	0	0	0	0	0	0	0	0	0
Isonychia	2.9063279732	3.0037627881	3.5849538906	4.0894618749	3.5566806071	3.6815043015	3.3495333852	2.6265711565	0	0	2.3627638766	0	1.1298378657	3.1418698317	3.601324154	2.4279321664	3.2081202672	2.3554356721	2.4272665509	0	0	0	0	0	0	0.9642425095	1.5345556916	0	2.5300897992	1.7638804049	3.3887765272	0	0	0	0	0	0	0	0	0	0	0	0	0	0	0	0	0	0
Isoperla	0	1.9951626164	1.3330724361	1.5540471845	1.9019858581	1.9587675752	0	0	0	0	0	0	0	0	2.4063475508	0	1.5835803533	0	0	0	2.0148676103	1.3322678673	0.8849770601	2.3872927441	0	2.0393837777	0	1.8297467176	0	2.2772138323	1.7659251246	0	0	0	0	0	0	0	0	0	0	0	0	0	0	0	0	0	0
Leuctra	2.7583380076	3.9872741042	3.0765822008	2.8561099856	4.3963545485	3.6951640775	3.004743292	3.461865293	0	0	3.502642963	1.7159294199	0	3.4284563995	4.1287986509	3.2591931056	4.2488094514	3.4517462447	3.2845990474	2.7261296103	3.2217485335	4.0483755961	4.1879569968	2.9013975651	2.0001968148	3.5558017572	3.9532711885	4.1138389083	4.3713139438	4.2382867183	3.2022101254	0	0.6440871749	0	1.4317897248	0	0	0	0.7392068198	0	0	0	0	0	0	0	0	0	0
Libellula	0	0	0	0	0	0	0	0	0	0	0	0	0	0	0	0	0	0	0	0	0	0	0	0	0	0	0	0	0	0	0	0	0	0	2.6870622299	0	0	0	0	0	0	0	0	0	0	0	0	0	0
Macromia	0	0	0	0	0	0	0	0	0	0	0	0	0	0	0	0	0	0	0	0	0	0	0	0	0	0	0	0	0	0	0	0	0	0	0	0	0	0	0	0	0	0	0	0	0	0	0	0	0
Micropsectra	2.8220070875	2.5266415334	1.8645513531	1.4359478724	2.3901024972	2.8817523909	2.3683790695	0	0.8072794816	0	0	0	0	0	1.753135037	0	1.4586416167	0	0	2.5424852133	2.8851759454	2.6939957033	2.4412795609	2.6735994829	3.3012268104	1.9877236053	3.3561510929	2.6558215203	2.9486598094	3.0264346647	2.484490685	1.2870269733	0	0	0	0	0.4702670965	0.6657371879	0	0	0	0	1.0954161186	1.2117942686	1.4937836432	0	0	0	1.1174487646
Nigronia	0	0	0	0	1.2651637606	0	0	1.5985424329	0	0	1.4877026132	0	0	0	0	0	1.5255884063	0	0	0	0	0	0	0	0	0	0	0	0	0	0	0	0	0	0	0	0	0	0	0	0	0	0	0	0	0	0	0	0
Orconectes	0	0	0	0	0	0	0	0	0	0	0	0	0	0	0	0	0	0	0	0	0	0	0	0	0	0	0	0	0	0	0	0	0	0	0	0	0	0	0	0	0	0	0	0	0	0	0	0	0
Paragnetina	0	1.6941326207	0	1.9220239697	0	1.4536175969	0	0	0	0	0	0	0	0	0	0	0	0	0	0	0	0	0	0	0	0	0	0	0	0	0	0	0	0	0	0	0	0	0	0	0	0	0	0	0	0	0	0	0
Paraleptophlebia	0	2.4575606143	1.7132836778	2.5581637506	2.3791071129	0	0	1.4224511738	0	0	0	0	0	2.1916673001	3.1722643447	2.2301216577	3.0987916576	2.384399368	2.2401799076	2.8869809028	2.822982084	2.9148993068	2.7742787626	2.6003675694	2.0001968148	0	1.2846782184	1.9436900699	2.0587980881	0	0	0	0	0	0	0	0	0	0	0	0	0	0	0	0	0	0	0	0
Paraleuctra	0	0	0	0	0	0	0	0	0	0	0	0	0	0	0	0	0	0	0	0	0	0	0	0	0	0	0	0	0	0	0	0	0	0	0	0	0	0	0	0	0	0	0	0	0	0	0	0	0
Pedicia	0	0	1.3330724361	0	0	1.5327988429	0	0	0	0	0	0	0	0	2.1510750456	0	2.0422182023	0	0	0	0.8687395746	0	1.0610683191	0	0	0	2.2798257156	1.4829592314	0	1.5782438279	0.953011768	0	0	0	0	0	0	0	0	0	0	0	0	0	0	0	0	0	0
Peltoperla	0	0	0	0	0	0	0	0	0	0	0	0	0	0	0	0	0	0	0	0	0	0	0.5839470644	0	0	0	0	0	0	0	0	0	0	0	0	0	0	0	0	0	0	0	0	0	0	0	0	0	0
Perlesta	0	0	0	0	0	0	0	0	0	0	0	0	0	0	1.9961730857	0	0	0	0	0	0	0	0	0	0	0	0	0	0	0	0	0	0	0	0	0	0	0	0	0	0	0	0	0	0	0	0	0	0
Progomphus	0	0	0	0	0	0	0	0	0	0	0	0	0	0	0	0	0	0	0	0	0	0	0	0	0	0	0	0	0	0	0	0	0	0	0	0	0	0	0	0	0	0	0	0	0	0	0	0	0
Prostoia	0	0	0	0	0	0	0	0	0	0	0	0	0	0	0	0	0	0	0	0	0	0	0	0	0	0	0	0	0	0	0	0	0	0	0	0	0	0	0	0	0	0	0	0	0	0	0	0	0
Pteronarcys	2.6246031327	0	0	0	2.4412550196	1.7960402777	0	0	0	0	2.140915127	0	0	1.5104260627	2.8992630727	2.0192682924	2.2825503576	1.9722189202	2.2054178013	1.7408528671	1.9157361373	2.4898757207	3.6435104823	0	0	3.1185650238	2.9719098195	2.6426600743	2.1232560773	3.1737400497	2.8628351376	0	0	0	0	0	0	0	0	0	0	0	0	0	0	0	0	0	0
Serratella	0	1.7733138668	0	0	0	0	0	0	0	0	0	0	0	0	0	0	0	0	0	0	0	0	0	0	0	0	0	0	0	0	0	0	0	0	0	0	0	0	0	0	0	0	0	0	0	0	0	0	0
Simulium	2.3997822964	2.5266415334	2.8216231526	1.1860703992	2.8884130509	2.9190004483	2.9183559735	2.8289913542	1.506249486	1.5526022339	3.0255217083	2.8381452982	1.8065314753	2.9353076993	3.3183923804	2.3592163541	3.2042368331	2.9016378459	2.506447797	2.2179741218	1.880974031	2.4705705655	2.7657906524	1.3872927441	2.1762880738	2.2771717284	3.2541976698	2.8651764558	3.4836797247	3.1002531145	2.6874115105	3.0071862767	2.7104131003	2.5716929373	2.3860322343	2.3976300306	2.5136293745	3.0386491909	2.5587507554	2.2400908929	1.7226708529	1.896018293	2.5797159579	2.5128242642	2.7530588908	2.4014244418	1.9596925839	2.1258127979	2.9027785996
Stenonema	2.7829347702	3.8414997285	3.2489996478	4.0127929193	3.9397187367	3.6083458043	3.0950058107	3.8238517146	2.8116008554	2.3307534842	3.5632495746	2.9946830209	2.64504917	4.0120329851	4.1057998366	3.6144888592	3.9574114984	3.7709846258	3.409537784	2.2637316124	2.9916572486	3.1076962594	2.5882684382	2.5729293211	1.6991668191	3.7946885995	3.2654388604	3.4037779853	3.3650085963	3.5553574689	3.3713130593	0	0	0	1.7328197205	0	0	0	0	0	0	0	0	0	0	0	0	0	0
Strophopteryx	0	0	0	0	0	0	0	0	0	0	0	0	0	0	0	0	0	0	0	0	0	0	0	0	0	0	0	0	0	0	0	0	0	0	0	0	0	0	0	0	0	0	0	0	0	0	0	0	0
Stylogomphus	2.7813892366	2.6483751302	3.7085531507	3.4432154427	2.5804341953	4.0569785212	2.3311310121	0	0	0	0	1.4148994243	0	2.0419049797	2.3551950283	2.4586009862	2.3037396567	2.2547655102	1.9713345953	0	0	0	0	0	0	0	0	1.2276867263	0	0	3.0060902115	0	0	0	0	0	0	0	0	0	0	0	0	0	0	0	0	0	0
Sweltsa	1.3546456701	2.3568904524	0	0	1.7880425058	1.3567075839	0	1.4224511738	0	0	0	0	0	1.112486054	2.4521050413	0	1.7944337186	0	0.8252065596	1.564761608	2.3046749018	2.2865103768	2.7961346688	1.8644139988	2.0001968148	2.4429692909	2.4796548216	2.704807981	2.6651794532	2.288643294	2.3721410757	0	0	0	0	0	0	0	0	0	0	0	0	0	0	0	0	0	0
Tabanus	0	0	0	0	1.0890725015	0	0	0	0	0	0	0	0	0	0	0	0	0	0	0	0	0.4291778803	0	0	0	0	1.233525696	1.1307767133	0	1.1011225732	0.6519817723	0	0	0	2.0338497162	0	0	0	0	0	0	0	0	0	0	0	1.2607225795	0	0
Tipula	2.8493302147	0.9951626164	3.0734351256	1.8850404035	2.4782385859	3.3181286779	2.9064567502	0	0	0	0	0	0	1.112486054	1.1510750456	0	0	0.8930376742	0	2.8869809028	2.9788480721	2.5964952151	2.5284297366	2.6583595164	2.0001968148	2.2455284469	3.3265093635	2.8005583285	2.7290439412	3.1700501849	2.9060462252	0	0.6440871749	0	0	0	0	0	0	1.5633972833	0.8195808659	0	1.3964461143	1.4336430182	1.4937836432	1.4180237036	3.060063129	0	2.0205387516
[truncated: 39 more columns]
