# Supplementary material for: Assessing arthropod diversity metrics derived from stream environmental DNA: spatiotemporal variation and paired comparisons with manual sampling
Source: PeerJ. 2023 Mar 31;11:e15163. doi: 10.7717/peerj.15163 (PMC10069422; doi:10.7717/peerj.15163)
Supplement: Supplemental Information 11 [file peerj-11-15163-s011.ods]

## Sheet: Sheet1
Supplemental File S11. An example of how nonzero counts of each sample were log-ratio transformed for this analysis. Each set of columns in the five steps represent progressive stages of transformation.
	Step 1. Censored genus level counts									Step 2. Genus level proportions									Step 3. Ratios of proportion to geometric mean									Step 4. Log(ratios of proportion to geometric mean)									Step 5. Log(ratios of proportion to geometric mean) + scalar
	Column sum →	7976	3412	5762	21950	10697	7869	3903		Column sum →	1	1	1	1	1	1	1											Minimum value->	-1.9076610176
										Geometric mean of nonzero proportions →	0.031999243	0.0088740574	0.0117574224	0.0066275237	0.004308764	0.0062901499	0.0207139282											Scalar to add in Step 5->	1.9176610176
	taxon	NCR19-CATO1-2_S28	NCR19-CATO1-45_S1	NCR19-CATO1-45_S29	NCR19-CATO1-45_S45	NCR19-CATO1-45_S4	NCR19-CATO1-45_S7	NCR19-CATO1-8_S30		taxon	NCR19-CATO1-2_S28	NCR19-CATO1-45_S1	NCR19-CATO1-45_S29	NCR19-CATO1-45_S45	NCR19-CATO1-45_S4	NCR19-CATO1-45_S7	NCR19-CATO1-8_S30		taxon	NCR19-CATO1-2_S28	NCR19-CATO1-45_S1	NCR19-CATO1-45_S29	NCR19-CATO1-45_S45	NCR19-CATO1-45_S4	NCR19-CATO1-45_S7	NCR19-CATO1-8_S30		taxon	NCR19-CATO1-2_S28	NCR19-CATO1-45_S1	NCR19-CATO1-45_S29	NCR19-CATO1-45_S45	NCR19-CATO1-45_S4	NCR19-CATO1-45_S7	NCR19-CATO1-8_S30		taxon	NCR19-CATO1-2_S28	NCR19-CATO1-45_S1	NCR19-CATO1-45_S29	NCR19-CATO1-45_S45	NCR19-CATO1-45_S4	NCR19-CATO1-45_S7	NCR19-CATO1-8_S30
	Dubiraphia	0	25	0	0	40	4	40		Dubiraphia		0.0073270809			0.0037393662	0.0005083238	0.0102485268		Dubiraphia		0.8256742726			0.8678512406	0.0808126695	0.4947650046		Dubiraphia		-0.0831912475			-0.0615547114	-1.0925205467	-0.3056010262		Dubiraphia		1.8344697725			1.8561063086	0.8251404733	1.6120599938
	Enochrus	0	0	0	0	0	0	0		Enochrus									Enochrus									Enochrus									Enochrus
	Cambarus	3302	1056	2349	5869	3564	2344	1589		Cambarus	0.4139919759	0.3094958968	0.4076709476	0.26738041	0.3331775264	0.2978777481	0.4071227261		Cambarus	12.9375552995	34.8764812753	34.6734968907	40.3439385536	77.3255455406	47.3562243472	19.6545398058		Cambarus	1.1118522191	1.542532662	1.5399976433	1.6057782937	1.8883229927	1.6753770693	1.2934628796		Cambarus	3.0295132391	3.460193682	3.4576586633	3.5234393137	3.8059840127	3.5930380893	3.2111238996
	Faxonius	0	0	0	0	0	0	0		Faxonius									Faxonius									Faxonius									Faxonius
	Orconectes	0	0	0	0	0	0	0		Orconectes									Orconectes									Orconectes									Orconectes
	Dasyhelea	0	0	0	0	3	0	0		Dasyhelea					0.0002804525				Dasyhelea					0.065088843				Dasyhelea					-1.186493448				Dasyhelea					0.731167572
	Chironomus	0	3	5	0	22	5	0		Chironomus		0.0008792497	0.0008677543		0.0020566514	0.0006354048			Chironomus		0.0990809127	0.0738048039		0.4773181823	0.1010158369			Chironomus		-1.0040100014	-1.1319153691		-0.3211920219	-0.9956105337			Chironomus		0.9136510186	0.7857456509		1.5964689981	0.9220504863
	Cladotanytarsus	0	0	0	0	12	0	0		Cladotanytarsus					0.0011218099				Cladotanytarsus					0.2603553722				Cladotanytarsus					-0.5844334566				Cladotanytarsus					1.3332275634
	Micropsectra	616	34	17	16	40	134	73		Micropsectra	0.0772316951	0.00996483	0.0029503645	0.0007289294	0.0037393662	0.0170288474	0.0187035614		Micropsectra	2.4135475665	1.1229170108	0.2509363334	0.1099851792	0.8678512406	2.7072244294	0.9029461333		Micropsectra	0.3826558624	0.0503476609	-0.6004364521	-0.9586658332	-0.0615547114	0.4325242604	-0.0443381574		Micropsectra	2.3003168824	1.9680086809	1.3172245679	0.9589951868	1.8561063086	2.3501852804	1.8733228626
	Parapsectra	0	0	0	0	0	0	0		Parapsectra									Parapsectra									Parapsectra									Parapsectra
	Aedes	0	0	0	0	0	0	0		Aedes									Aedes									Aedes									Aedes
	Culex	0	0	0	0	0	0	0		Culex									Culex									Culex									Culex
	Pedicia	0	0	5	0	0	6	0		Pedicia			0.0008677543			0.0007624857			Pedicia			0.0738048039			0.1212190043			Pedicia			-1.1319153691			-0.9164292876			Pedicia			0.7857456509			1.0012317324
	Prosimulium	0	0	0	0	0	0	0		Prosimulium									Prosimulium									Prosimulium									Prosimulium
	Simulium	233	34	154	9	126	146	259		Simulium	0.0292126379	0.00996483	0.026726831	0.0004100228	0.0117790035	0.0185538188	0.0663592109		Simulium	0.9129165308	1.1229170108	2.2731879613	0.0618666633	2.733731408	2.949662438	3.2036034045		Simulium	-0.0395689288	0.0503476609	0.3566353474	-1.2085433064	0.4367558424	0.4697723178	0.5056387465		Simulium	1.8780920912	1.9680086809	2.2742963674	0.7091177136	2.3544168624	2.3874333378	2.4232997665
	Chrysops	0	0	0	0	0	0	0		Chrysops									Chrysops									Chrysops									Chrysops
	Tabanus	0	0	0	0	2	0	0		Tabanus					0.0001869683				Tabanus					0.043392562				Tabanus					-1.362584707				Tabanus					0.555076313
	Tipula	656	1	275	45	49	366	252		Tipula	0.0822467402	0.0002930832	0.0477264839	0.0020501139	0.0045807236	0.0465116279	0.0645657187		Tipula	2.5702714344	0.0330269709	4.0592642167	0.3093333166	1.0631177698	7.3943592624	3.1170195287		Tipula	0.4099789896	-1.4811312562	0.6084473204	-0.509573302	0.0265813773	0.8689005474	0.4937395232		Tipula	2.3276400096	0.4365297638	2.5261083404	1.408087718	1.9442423973	2.7865615674	2.4114005432
	Baetis	325	154	36	10	321	43	1		Baetis	0.0407472417	0.0451348183	0.0062478306	0.0004555809	0.0300084136	0.0054644809	0.0002562132		Baetis	1.2733814271	5.0861535193	0.5313945884	0.068740737	6.9645062061	0.8687361975	0.0123691251		Baetis	0.1049585112	0.7063894647	-0.2745828727	-1.1627858158	0.8428903297	-0.0611120824	-1.9076610176		Baetis	2.0226195312	2.6240504847	1.6430781473	0.7548752042	2.7605513497	1.8565489376	0.0100000024
	Diphetor	0	1	0	0	3	12	6		Diphetor		0.0002930832			0.0002804525	0.0015249714	0.001537279		Diphetor		0.0330269709			0.065088843	0.2424380086	0.0742147507		Diphetor		-1.4811312562			-1.186493448	-0.615399292	-1.1295097672		Diphetor		0.4365297638			0.731167572	1.302261728	0.7881512528
	Caenis	0	0	0	0	7	0	0		Caenis					0.0006543891				Caenis					0.1518739671				Caenis					-0.8185166627				Caenis					1.0991443573
	Attenella	0	0	0	0	0	0	0		Attenella									Attenella									Attenella									Attenella
	Dannella	0	0	0	0	0	0	0		Dannella									Dannella									Dannella									Dannella
	Drunella	0	0	0	0	0	0	0		Drunella									Drunella									Drunella									Drunella
	Eurylophella	0	5	6	4	21	21	10		Eurylophella		0.0014654162	0.0010413051	0.0001822323	0.0019631672	0.0026687	0.0025621317		Eurylophella		0.1651348545	0.0885657647	0.0274962948	0.4556219013	0.4242665151	0.1236912511		Eurylophella		-0.7821612518	-1.0527341231	-1.5607258245	-0.3413954079	-0.3723612433	-0.9076610176		Eurylophella		1.1354997682	0.8649268969	0.3569351955	1.5762656121	1.5452997767	1.0100000024
	Serratella	0	6	0	0	0	0	0		Serratella		0.0017584994							Serratella		0.1981618254							Serratella		-0.7029800058							Serratella		1.2146810142
	Ephemera	0	0	0	0	0	0	0		Ephemera									Ephemera									Ephemera									Ephemera
	Hexagenia	0	0	0	0	0	0	0		Hexagenia									Hexagenia									Hexagenia									Hexagenia
	Epeorus	0	0	0	0	0	3	0		Epeorus						0.0003812429			Epeorus						0.0606095022			Epeorus						-1.2174592833			Epeorus						0.7002017367
	Stenonema	563	702	412	6039	1418	714	389		Stenonema	0.0705867603	0.2057444314	0.0715029504	0.2751252847	0.132560531	0.0907357987	0.0996669229		Stenonema	2.2058884414	23.184933575	6.0815158446	41.5125310828	30.7653264805	14.4250615119	4.8115896693		Stenonema	0.3435835451	1.365205856	0.7840118426	1.6181792138	1.4880615282	1.1591176738	0.6822885838		Stenonema	2.2612445651	3.282866876	2.7016728626	3.5358402338	3.4057225482	3.0767786938	2.5999496038
	Isonychia	748	102	893	7205	587	845	699		Isonychia	0.093781344	0.02989449	0.1549809094	0.3282460137	0.0548751987	0.1073834032	0.1790930054		Isonychia	2.9307363307	3.3687510323	13.1815379836	49.5277010186	12.7357169563	17.0716764391	8.6460184545		Isonychia	0.4669767481	0.5274689156	1.1199660854	1.6948481693	1.1050233986	1.2322761709	0.9368161582		Isonychia	2.3846377681	2.4451299356	3.0376271054	3.6125091893	3.0226844186	3.1499371909	2.8544771782
	Paraleptophlebia	0	29	12	212	39	0	0		Paraleptophlebia		0.0084994138	0.0020826102	0.0096583144	0.003645882				Paraleptophlebia		0.9577821562	0.1771315295	1.4573036247	0.8461549596				Paraleptophlebia		-0.0187332583	-0.7517041274	0.1635500451	-0.0725500957				Paraleptophlebia		1.8989277617	1.1659568926	2.0812110651	1.8451109243
	Gerris	0	0	0	0	0	0	0		Gerris									Gerris									Gerris									Gerris
	Corydalus	0	0	0	0	0	0	0		Corydalus									Corydalus									Corydalus									Corydalus
	Nigronia	0	0	0	0	3	0	0		Nigronia					0.0002804525				Nigronia					0.065088843				Nigronia					-1.186493448				Nigronia					0.731167572
	Climacia	0	0	0	0	0	0	0		Climacia									Climacia									Climacia									Climacia
	Aeshna	0	0	0	0	0	0	0		Aeshna									Aeshna									Aeshna									Aeshna
	Anax	0	0	0	0	0	0	0		Anax									Anax									Anax									Anax
	Argia	0	0	0	0	0	0	0		Argia									Argia									Argia									Argia
	Ischnura	0	0	0	0	0	0	0		Ischnura									Ischnura									Ischnura									Ischnura
	Cordulegaster	0	0	0	0	0	0	0		Cordulegaster									Cordulegaster									Cordulegaster									Cordulegaster
	Epitheca	0	0	0	0	0	0	0		Epitheca									Epitheca									Epitheca									Epitheca
	Gomphus	0	0	0	0	0	0	0		Gomphus									Gomphus									Gomphus									Gomphus
	Hagenius	0	0	0	0	0	0	0		Hagenius									Hagenius									Hagenius									Hagenius
	Progomphus	0	0	0	0	0	0	0		Progomphus									Progomphus									Progomphus									Progomphus
	Stylogomphus	561	45	1187	1627	62	2006	67		Stylogomphus	0.070336008	0.0131887456	0.2060048594	0.0741230068	0.0057960176	0.2549243868	0.0171662823		Stylogomphus	2.198052248	1.4862136907	17.5212604552	11.1841179122	1.345169423	40.5275537715	0.8287313826		Stylogomphus	0.3420380115	0.1720812576	1.2435653455	1.0486017371	0.1287769868	1.6077503907	-0.0815862149		Stylogomphus	2.2596990315	2.0897422776	3.1612263655	2.9662627571	2.0464380068	3.5254114107	1.8360748051
	Libellula	0	0	0	0	0	0	0		Libellula									Libellula									Libellula									Libellula
	Macromia	0	0	0	0	0	0	0		Macromia									Macromia									Macromia									Macromia
	Allocapnia	0	0	0	0	37	4	0		Allocapnia					0.0034589137	0.0005083238			Allocapnia					0.8027623976	0.0808126695			Allocapnia					-0.0954129786	-1.0925205467			Allocapnia					1.8222480414	0.8251404733
	Sweltsa	21	23	0	0	10	4	0		Sweltsa	0.0026328987	0.0067409144			0.0009348415	0.0005083238			Sweltsa	0.0822800307	0.7596203308			0.2169628102	0.0808126695			Sweltsa	-1.0847055551	-0.1194034201			-0.6636147027	-1.0925205467			Sweltsa	0.8329554649	1.7982575999			1.2540463173	0.8251404733
	Leuctra	532	982	277	421	4058	872	316		Leuctra	0.0667001003	0.2878077374	0.0480735856	0.0191799544	0.3793586987	0.1108145889	0.0809633615		Leuctra	2.0844274438	32.4324854283	4.0887861382	2.8939850283	88.0435083625	17.6171619585	3.908643536		Leuctra	0.3189867825	1.5109802316	0.6115943956	0.46149628	1.94469734	1.2459359469	0.5920260651		Leuctra	2.2366478025	3.4286412516	2.5292554156	2.3791573	3.86235836	3.1635969669	2.5096870851
	Paraleuctra	0	0	0	0	0	0	0		Paraleuctra									Paraleuctra									Paraleuctra									Paraleuctra
	Amphinemura	0	0	0	0	0	0	0		Amphinemura									Amphinemura									Amphinemura									Amphinemura
	Prostoia	0	0	0	0	0	0	0		Prostoia									Prostoia									Prostoia									Prostoia
	Peltoperla	0	0	0	0	0	0	0		Peltoperla									Peltoperla									Peltoperla									Peltoperla
	Acroneuria	11	108	30	82	60	90	174		Acroneuria	0.0013791374	0.0316529894	0.0052065255	0.0037357631	0.0056090493	0.0114372856	0.0445810915		Acroneuria	0.0430990637	3.5669128577	0.4428288236	0.5636740435	1.301776861	1.8182850645	2.1522277698		Acroneuria	-1.3655321646	0.5522924993	-0.3537641187	-0.2489719634	0.1145365477	0.2596619714	0.3328882307		Acroneuria	0.5521288554	2.4699535193	1.5638969013	1.6686890566	2.0321975677	2.1773229914	2.2505492507
	Eccoptura	17	87	99	341	155	218	28		Eccoptura	0.0021313942	0.0254982415	0.0171815342	0.0155353075	0.0144900439	0.0277036472	0.0071739687		Eccoptura	0.0666076439	2.8733464687	1.461335118	2.3440591322	3.3629235575	4.4042904896	0.3463355032		Eccoptura	-1.1764759284	0.4583879965	0.1647498211	0.3699685632	0.5267169955	0.6438759556	-0.4605029862		Eccoptura	0.7411850916	2.3760490165	2.0824108411	2.2876295832	2.4443780155	2.5615369756	1.4571580338
	Paragnetina	0	5	0	49	0	5	0		Paragnetina		0.0014654162		0.0022323462		0.0006354048			Paragnetina		0.1651348545		0.3368296114		0.1010158369			Paragnetina		-0.7821612518		-0.4725897358		-0.9956105337			Paragnetina		1.1354997682		1.4450712842		0.9220504863
	Perlesta	0	0	0	0	0	0	0		Perlesta									Perlesta									Perlesta									Perlesta
	Clioperla	0	0	0	0	0	0	0		Clioperla									Clioperla									Clioperla									Clioperla
	Isoperla	0	10	5	21	13	16	0		Isoperla		0.0029308324	0.0008677543	0.0009567198	0.001215294	0.0020332952			Isoperla		0.330269709	0.0738048039	0.1443555477	0.2820516532	0.3232506781			Isoperla		-0.4811312562	-1.1319153691	-0.8405665211	-0.5496713504	-0.4904605554			Isoperla		1.4365297638	0.7857456509	1.0770944989	1.3679896696	1.4272004646
	Pteronarcys	391	0	0	0	45	11	0		Pteronarcys	0.0490220662				0.0042067869	0.0013978905			Pteronarcys	1.5319758092				0.9763326457	0.2222348412			Pteronarcys	0.1852519076				-0.0104021889	-0.6531878529			Pteronarcys	2.1029129276				1.9072588311	1.2644731671
	Strophopteryx	0	0	0	0	0	0	0		Strophopteryx									Strophopteryx									Strophopteryx									Strophopteryx
