# Supplementary material for: Assessing arthropod diversity metrics derived from stream environmental DNA: spatiotemporal variation and paired comparisons with manual sampling
Source: PeerJ. 2023 Mar 31;11:e15163. doi: 10.7717/peerj.15163 (PMC10069422; doi:10.7717/peerj.15163)
Supplement: Supplemental Information 12 [file peerj-11-15163-s012.ods]

## Sheet: genus Shannon index
Supplemental File S12: Input data and output results of statistical tests reported in the main text. Each page corresponds to a separate test.
Locus:	COI					Test:	Kruskal-Wallis test for equal medians
Input data:	genus-level Shannon index					Output:	H (chi2):	59.82
							Hc (tie corrected):	59.82
CATO	OWEN	PINE	PRWI	ROCR			p (same):	3.166E-12
3.987	3.064	2.727	3.064	2.686
3.414	3.969	2.626	3.552	2.98			There is a significant difference between sample medians
3.361	3.433	2.271	3.202	2.13
3.951	3.866	2.378	3.771	2.286			Mann Whitney pairwise P-values with sequential Bonferroni correction
3.891	2.371	2.88	3.725	2.615				CATO	OWEN	PINE	PRWI	ROCR
4.064	2.915	2.351	3.808	2.473			CATO		0.256	0.0004413	0.05235	1.651E-05
3.738	4.078	2.935	3.327	2.458			OWEN	0.256		4.516E-05	0.5212	1.099E-05
2.967	3.652	3.043	3.822	3.054			PINE	0.0004413	4.516E-05		1.2E-08	0.04895
1.933	3.653	2.921	3.629	2.945			PRWI	0.05235	0.5212	1.2E-08		2.284E-09
2.454	3.757	2.818	3.605	2.807			ROCR	1.651E-05	1.099E-05	0.04895	2.284E-09
2.755	3.599	3.032	4.097	2.735
2.791	3.811	2.873	3.525	2.807
2.853	3.648	3.16	3.488	2.749
3.395	3.568	3.172	3.408	2.966
3.337	3.751	3.13	3.708	2.716
3.679	3.892	2.95	3.95	2.738
4.128		3.322	3.887	2.948
3.504		3.296	3.632	2.871
3.545		3.131	3.856	3.079
3.917		3.318	3.94	3.078
3.376		2.893	3.811	2.179
3.489		3.383	4.187	2.289
3.239		2.603	3.969	3.155
3.844		3.523	3.726	3.012
3.508		2.353	3.765	3.123
		3.487
Locus:	mt16S					Test:	Kruskal-Wallis test for equal medians
Input data:	genus-level Shannon index					Output:	H (chi2):	75.65
							Hc (tie corrected):	75.65
CATO	OWEN	PINE	PRWI	ROCR			p (same):	1.454E-15
2.486	2.499	1.837	1.973	1.384
2.88	2.68	1.642	2.84	1.547			There is a significant difference between sample medians
2.654	2.778	1.447	2.735	1.248
2.555	2.738	2.303	2.35	1.721			Mann Whitney pairwise P-values with sequential Bonferroni correction
3.104	2.548	1.588	2.874	1.363				CATO	OWEN	PINE	PRWI	ROCR
2.965	2.202	1.52	2.774	0.684			CATO		0.1528	5.354E-06	0.08594	1.008E-06
2.519	2.463	1.633	2.799	1.556			OWEN	0.1528		8.87E-08	0.4955	1.242E-07
2.304	2.716	1.572	2.831	1.554			PINE	5.354E-06	8.87E-08		1.743E-09	0.001829
1.233	2.832	1.698	2.854	1.754			PRWI	0.08594	0.4955	1.743E-09		2.096E-09
1.026	2.799	1.687	2.288	1.414			ROCR	1.008E-06	1.242E-07	0.001829	2.096E-09
2.432	2.758	1.081	2.662	0.6669
1.733	2.714	1.876	2.883	1.581
1.286	2.897	1.685	2.751	1.799
2.533	2.858	2.007	2.75	1.735
2.976	2.759	1.64	2.895	0
2.327	2.801	1.906	2.604	1.091
3.003		1.517	2.68	1.764
2.3		1.991	2.843	1.289
2.322		1.97	2.864	1.376
2.902		1.983	2.833	0.6927
2.984		1.475	2.812	0
2.59		1.449	2.519	1.584
2.445		1.027	2.779	0.6257
2.673		1.653	2.715	1.37
2.704		1.371	2.71	NA
		1.679

## Sheet: functional group Shannon index
Locus:	COI					Test:	Kruskal-Wallis test for equal medians
Input data:	functional group Shannon index					Output:	H (chi2):	86.33
							Hc (tie corrected):	86.33
CATO	OWEN	PINE	PRWI	ROCR			p (same):	7.904E-18
1.492	1.405	1.065	1.116	0.6127
1.631	1.731	0.9428	1.531	0.962			There is a significant difference between sample medians
1.424	1.718	1.029	1.29	0.7638
1.542	1.546	1.077	1.67	0.7844			Mann Whitney pairwise P-values with sequential Bonferroni correction
1.624	1.453	0.8245	1.488	0.9996				CATO	OWEN	PINE	PRWI	ROCR
1.496	1.441	1.082	1.436	1.195			CATO		0.03589	3.898E-09	0.3826	2.57E-09
1.422	1.529	1.057	1.557	0.7864			OWEN	0.03589		7.685E-08	0.1903	9.721E-08
1.443	1.528	0.8572	1.477	0.7092			PINE	3.898E-09	7.685E-08		1.091E-09	0.02099
1.202	1.578	1.04	1.307	0.5995			PRWI	0.3826	0.1903	1.091E-09		1.597E-09
1.001	1.509	0.9421	1.381	0.6872			ROCR	2.57E-09	9.721E-08	0.02099	1.597E-09
1.323	1.551	0.8468	1.608	0.9628
1.281	1.45	1.027	1.374	0.6768
1.274	1.669	1.052	1.288	0.6103
1.443	1.72	0.8616	1.669	1.081
1.465	1.436	0.9957	1.341	1.089
1.55	1.595	1.152	1.618	0.7972
1.542		1.012	1.561	0.8939
1.468		1.019	1.672	0.9546
1.521		1.022	1.504	1.015
1.641		0.9889	1.687	0.7738
1.469		0.7785	1.405	0.4592
1.362		0.8731	1.681	0.858
1.584		0.4702	1.474	0.6795
1.548		0.8698	1.597	1.018
1.433		0.7798	1.356	0.9634
		0.8524
Locus:	mt16S					Test:	Kruskal-Wallis test for equal medians
Input data:	functional group Shannon index					Output:	H (chi2):	82.6
							Hc (tie corrected):	82.6
CATO	OWEN	PINE	PRWI	ROCR			p (same):	4.89E-17
1.532	1.34	1.468	1.28	0.9554
1.446	1.291	1.068	1.575	0.6896			There is a significant difference between sample medians
1.521	1.258	1.013	1.562	0
1.467	1.256	1.052	1.446	0.6917			Mann Whitney pairwise P-values with sequential Bonferroni correction
1.405	1.339	0.9689	1.576	0.6922				CATO	OWEN	PINE	PRWI	ROCR
1.5	1.343	1.042	1.569	0.596			CATO		0.7996	9.235E-05	1.167E-06	3.521E-06
1.491	1.243	1.056	1.539	1.214			OWEN	0.7996		9.81E-07	5.013E-07	7.102E-07
1.148	1.348	1.039	1.564	1.116			PINE	9.235E-05	9.81E-07		1.736E-09	0.0002054
0.9372	1.412	1.182	1.542	1.014			PRWI	1.167E-06	5.013E-07	1.736E-09		1.584E-09
0.6691	1.327	1.018	1.435	1.006			ROCR	3.521E-06	7.102E-07	0.0002054	1.584E-09
1.309	1.306	1.034	1.599	0.9676
1.24	1.428	1.225	1.569	0.8397
0.6903	1.26	0.9977	1.496	0.9276
1.385	1.266	0.9642	1.536	1.038
1.18	1.182	0.9579	1.569	0.9681
1.274	1.389	1.046	1.546	1.151
1.451		1.192	1.428	0.9561
1.329		1.134	1.482	1.359
1.221		1.119	1.512	0.8732
1.17		1.105	1.426	0.9532
1.272		1.021	1.505	0.597
1.29		1.062	1.489	0
1.29		0.9055	1.499	1.013
1.314		1.066	1.512	0
1.049		1.041	1.551	0.9445
		1.053

## Sheet: weighted tolerance
Locus:	COI					Test:	Kruskal-Wallis test for equal medians
Input data:	weighted average tolerance					Output:	H (chi2):	95.94
							Hc (tie corrected):	95.94
CATO	OWEN	PINE	PRWI	ROCR			p (same):	7.175E-20
5.1017857708	6.2380471617	4.7885702201	4.9561710532	3.6889700738
5.8098184397	6.4766807545	4.6831072192	5.0666118544	3.9268336935			There is a significant difference between sample medians
5.8232097866	6.5729679705	4.6000511543	5.2467652091	4.1789277601
5.8465130448	6.6455295971	4.6424173849	5.2667787746	4.2345496581			Mann Whitney pairwise P-values with sequential Bonferroni correction
5.9108271694	6.7271478564	4.2424235133	5.4219574431	4.2856642294				CATO	OWEN	PINE	PRWI	ROCR
5.9318812655	6.779852236	4.5293367833	5.4575411126	4.37448107			CATO		8.077E-05	9.698E-10	0.0007352	1.597E-09
6.0654905832	6.9437798572	4.6263385312	5.4759634883	4.4594617348			OWEN	8.077E-05		7.685E-08	4.707E-07	9.721E-08
6.1403490555	6.9625097172	4.836455518	5.484486569	4.494753757			PINE	9.698E-10	7.685E-08		1.743E-09	0.2242
6.14784331	7.0749745481	4.6040525932	5.6005477038	4.542827844			PRWI	0.0007352	4.707E-07	1.743E-09		2.029E-09
6.1540048716	7.0839389977	4.4964383445	5.6733836414	4.5457415773			ROCR	1.597E-09	9.721E-08	0.2242	2.029E-09
6.2614063614	7.3750938148	4.6476817539	5.7101566431	4.5626585775
6.2808744134	7.3879052496	4.7101127336	5.7357557784	4.5699035383
6.3791084429	7.498640509	4.7485574348	5.7829838183	4.5839936305
6.3861766328	7.5481455419	5.035966497	5.8161547149	4.5917948762
6.3986375502	7.6915565753	4.8900386454	5.9287555896	4.6017594027
6.4084849568	7.831630347	4.58801118	5.9528767377	4.6528269821
6.4775050829		4.6330579805	5.9641630467	4.7068997937
6.5730409206		5.0221354595	5.9679289991	4.7276334797
6.5999717087		5.0692300645	6.1981974368	4.7288310931
6.6706732059		4.9774327792	6.2032248203	4.7796977145
6.7739965072		4.1633291769	6.2225526657	4.805656995
6.7969262109		4.7565804413	6.5028100459	4.8449955751
6.8249206518		4.321016159	6.5563040214	4.9002141148
6.9620795944		4.6207185647	6.6325749032	5.0397467083
7.1634067031		4.037265772	6.6527558013	5.1335618747
		4.7087303124
Locus:	mt16S					Test:	Kruskal-Wallis test for equal medians
Input data:	weighted average tolerance					Output:	H (chi2):	94.39
							Hc (tie corrected):	94.39
CATO	OWEN	PINE	PRWI	ROCR			p (same):	1.535E-19
7.2295403217	8.2879427237	7.1126805732	7.3950880583	5.3355015288
7.5796236172	8.347903695	7.1057540691	7.4316694152	5.5908564907			There is a significant difference between sample medians
7.7444138967	8.3984422267	6.8614321967	7.3586804618	5.7711577272
7.7752381126	8.4502164141	6.7668221105	7.3612269787	5.907848645			Mann Whitney pairwise P-values with sequential Bonferroni correction
7.807029505	8.2705743444	6.9601159703	7.2893318631	6.0162666116				CATO	OWEN	PINE	PRWI	ROCR
7.8327343663	8.3374228615	6.9602440398	7.1499934367	6.0594954011			CATO		0.004065	1.38E-09	1.465E-08	3.029E-09
7.883065148	8.3534418023	7.0153654953	6.9344772894	6.0686601057			OWEN	0.004065		7.685E-08	9.721E-08	1.244E-07
7.943429715	8.0719272101	7.2967567884	7.2567735337	6.1466018315			PINE	1.38E-09	7.685E-08		1.541E-07	0.05334
7.9749703782	8.0754868936	5.9779774442	7.0915931447	6.2646813247			PRWI	1.465E-08	9.721E-08	1.541E-07		1.695E-07
7.9947406558	8.0841342648	7.0446537403	7.3880582405	6.3538942594			ROCR	3.029E-09	1.244E-07	0.05334	1.695E-07
8.0373566326	8.0714458965	6.3200877033	7.2528355714	6.363111334
8.0486543406	8.2524744085	6.3128688269	7.2436128427	6.4
8.0991940571	8.2600242257	6.1148072327	7.5068102873	6.4010188946
8.1318241643	8.3636841872	7.2818275994	7.3644963408	6.4115539779
8.1484152913	8.306719234	6.6973836949	7.2215173854	6.5811475392
8.151412646	8.1687015937	6.7873681315	7.1011415874	6.7215894738
8.1530313831		7.4920888729	7.4269149655	6.7238988472
8.165370389		6.6951313903	7.5626285657	6.7794380861
8.1843572851		6.6222341661	7.5198915923	6.8576835431
8.2496183677		6.727808816	7.4661682388	6.9370812353
8.2634722021		6.3614122333	7.5195769404	7.0194617868
8.2807508022		6.5796542161	7.4696446355	7.1
8.3603854303		6.1335570197	7.5787908251	7.3300562926
8.3784870041		6.5016425371	7.4586987702	7.701190821
8.4927059393		6.6538354911	7.5300063099	NA
		6.6314439717

## Sheet: unweighted tolerance.from.fig.S13
Locus:	COI					Test:	Kruskal-Wallis test for equal medians
Input data:	unweighted average tolerance					Output:	H (chi2):	87.31
							Hc (tie corrected):	87.31
CATO	OWEN	PINE	PRWI	ROCR			p (same):	4.896E-18
5	6.85	3.5	4.3833333333	3.1888888889
5.5	6.95	3.975	4.7214285714	3.8125			There is a significant difference between sample medians
5.6	7.00625	4.06	4.7714285714	3.9833333333
5.6125	7.0466666667	4.5111111111	4.8727272727	4			Mann Whitney pairwise P-values with sequential Bonferroni correction
5.6538461538	7.05	4.5181818182	4.875	4.2142857143				CATO	OWEN	PINE	PRWI	ROCR
5.6692307692	7.1545454545	4.5866666667	4.8933333333	4.27			CATO		0.0001255	3.901E-09	4.064E-05	2.027E-09
5.85	7.1785714286	4.59	4.9181818182	4.3222222222			OWEN	0.0001255		7.676E-08	9.721E-08	9.709E-08
5.9	7.1833333333	4.6222222222	5.0666666667	4.3333333333			PINE	3.901E-09	7.676E-08		0.0001522	0.01011
5.9142857143	7.1866666667	4.75	5.0875	4.3857142857			PRWI	4.064E-05	9.721E-08	0.0001522		5.556E-07
6.04375	7.2222222222	4.7666666667	5.11875	4.4			ROCR	2.027E-09	9.709E-08	0.01011	5.556E-07
6.1045454545	7.3357142857	4.7833333333	5.3142857143	4.4
6.15	7.3666666667	4.825	5.3866666667	4.5
6.3615384615	7.6066666667	4.8555555556	5.45	4.5444444444
6.4722222222	7.7333333333	4.875	5.4888888889	4.55
6.6777777778	8.02	4.8777777778	5.5428571429	4.7083333333
6.7461538462	8.025	4.8777777778	5.64	4.72
6.7833333333		4.925	5.68	4.76
6.805		4.98125	5.7409090909	4.7642857143
6.8294117647		5.0461538462	5.8875	4.775
6.9125		5.05	5.9	4.82
7.13		5.075	5.9888888889	4.8666666667
7.245		5.0909090909	6.1368421053	4.9769230769
7.65		5.1444444444	6.3761904762	5.03
7.7133333333		5.16	6.5454545455	5.11
7.86		5.1928571429	6.55	5.1777777778
		5.66
Locus:	mt16S					Test:	Kruskal-Wallis test for equal medians
Input data:	unweighted average tolerance					Output:	H (chi2):	80.22
							Hc (tie corrected):	80.42
CATO	OWEN	PINE	PRWI	ROCR			p (same):	1.422E-16
7.3166666667	7.8666666667	5.5	5.9	5.4
7.4333333333	7.8875	5.7	6.6444444444	5.8			There is a significant difference between sample medians
7.4333333333	8.0222222222	5.8	6.7777777778	5.8
7.7	8.06	6.2666666667	6.8	5.8			Mann Whitney pairwise P-values with sequential Bonferroni correction
7.72	8.07	6.2666666667	6.9071428571	5.92				CATO	OWEN	PINE	PRWI	ROCR
7.7857142857	8.11	6.2666666667	7.02	5.92			CATO		0.1903	1.74E-09	5.44E-05	8.733E-09
7.8714285714	8.1285714286	6.2666666667	7.0533333333	5.9666666667			OWEN	0.1903		5.457E-08	4.022E-06	1.627E-07
7.9285714286	8.1666666667	6.2666666667	7.1857142857	6.2666666667			PINE	1.74E-09	5.457E-08		5.592E-06	0.7598
7.98	8.1818181818	6.2666666667	7.3214285714	6.2666666667			PRWI	5.44E-05	4.022E-06	5.592E-06		9.305E-06
8.0222222222	8.2888888889	6.2666666667	7.5416666667	6.2666666667			ROCR	8.733E-09	1.627E-07	0.7598	9.305E-06
8.0333333333	8.3363636364	6.2666666667	7.55	6.2666666667
8.04	8.35	6.2666666667	7.5571428571	6.4
8.0833333333	8.44	6.2666666667	7.6071428571	6.4166666667
8.1125	8.69	6.2666666667	7.6363636364	6.75
8.2142857143	8.78	6.4	7.6615384615	6.75
8.2285714286	8.95	6.74	7.6833333333	6.75
8.23		6.74	7.70625	6.82
8.27		6.76	7.7181818182	6.925
8.2875		6.85	7.725	6.925
8.4142857143		7.35	7.8333333333	6.925
8.425		7.35	7.875	7.1
8.4666666667		7.35	8.0076923077	7.1
8.52		7.35	8.1428571429	7.4666666667
8.8625		7.35	8.16	8
9.2166666667		7.35	8.3
		7.35

## Sheet: arthropod read rate
Locus:	COI					Test:	Kruskal-Wallis test for equal medians
Input data:	Rate of arthropod genus or Chironomidae read assignments					Output:	H (chi2):	40.78
							Hc (tie corrected):	40.78
CATO	OWEN	PINE	PRWI	ROCR			p (same):	2.99E-08
0.0269774874	0.0605257345	0.0251221214	0.0104631807	0.0068297442
0.0316298097	0.0343291595	0.0313329486	0.0237854644	0.0198413717			There is a significant difference between sample medians
0.0369717116	0.022918071	0.0259786118	0.0159944677	0.0096398335
0.0277266556	0.0327398669	0.0366325822	0.0551432337	0.0113139758			Mann Whitney pairwise P-values with sequential Bonferroni correction
0.0309114025	0.0392124692	0.0031676112	0.056194053	0.0063435676				CATO	OWEN	PINE	PRWI	ROCR
0.0272226654	0.0410414828	0.0290445708	0.058611165	0.00456621			CATO		0.0004406	0.3319	0.0009721	0.004614
0.0286789441	0.0655784599	0.0210899393	0.0245478036	0.0127426604			OWEN	0.0004406		0.02044	0.4788	1.23E-06
0.0102775641	0.074167635	0.0265040283	0.0507135631	0.0116228727			PINE	0.3319	0.02044		0.06082	0.001232
0.0081836539	0.0438697318	0.036845305	0.0561629881	0.0107781625			PRWI	0.0009721	0.4788	0.06082		3.705E-07
0.0104697987	0.0467168324	0.0622720083	0.0803516348	0.0160204176			ROCR	0.004614	1.23E-06	0.001232	3.705E-07
0.0474622771	0.0797685944	0.0058896118	0.0553319439	0.0092220668
0.0129146824	0.0379611234	0.0346818965	0.0630214273	0.0036101083
0.0105736057	0.0154435058	0.0255362073	0.0309189562	0.0145252463
0.0155151402	0.0591251519	0.0443068661	0.0215151596	0.0359114228
0.0359072958	0.0304550188	0.0336090299	0.0350988839	0.029650437
0.0174013921	0.0583430345	0.020404017	0.0320545413	0.007522822
0.0728850414		0.0130057803	0.025284968	0.0070607618
0.0161259723		0.0274086379	0.0491995501	0.0278117268
0.0159210806		0.030349904	0.0366939064	0.0311001443
0.0390072424		0.0496715853	0.047867003	0.017563435
0.0079914903		0.0103392516	0.0588620966	0.0083636882
0.0171939477		0.0861210649	0.051791572	0.0159155568
0.0179961618		0.0080177175	0.0678275694	0.0180510076
0.03968892		0.1177917778	0.0279080615	0.0129462201
0.0228881879		0.0050524679	0.0281961531	0.0157517127
		0.110525991
Locus:	mt16S					Test:	Kruskal-Wallis test for equal medians
Input data:	Rate of arthropod genus or Chironomidae read assignments					Output:	H (chi2):	54.94
							Hc (tie corrected):	54.94
CATO	OWEN	PINE	PRWI	ROCR			p (same):	3.337E-11
0.1552139285	0.2219020173	0.0147991543	0.2738622634	0.0152503985
0.29532902	0.3022688961	0.0333286339	0.2442427299	0.0248150799			There is a significant difference between sample medians
0.3062007357	0.2492064292	0.0491863905	0.1178204059	0.0564676934
0.2906095798	0.2697902098	0.014470242	0.269141997	0.0670926518			Mann Whitney pairwise P-values with sequential Bonferroni correction
0.3500139091	0.270482849	0.0253318472	0.0977857662	0.0169082126				CATO	OWEN	PINE	PRWI	ROCR
0.3226009852	0.2316602317	0.0372038948	0.097765127	0.0110736639			CATO		0.03833	0.0002135	0.771	0.001194
0.2322987613	0.3032187232	0.0267434988	0.3373450966	0.0195953278			OWEN	0.03833		2.069E-07	0.002418	7.133E-07
0.1312980889	0.2822879802	0.0062343446	0.1678412608	0.0280355762			PINE	0.0002135	2.069E-07		1.541E-07	0.3608
0.0116751269	0.2425971586	0.0161377569	0.1084544254	0.0224773609			PRWI	0.771	0.002418	1.541E-07		1.997E-06
0.0199798764	0.2781728184	0.157219008	0.1141075478	0.0531914894			ROCR	0.001194	7.133E-07	0.3608	1.997E-06
0.3195038494	0.3545987166	0.0063717909	0.1355239649	0.0407942238
0.0292152292	0.2996377272	0.0180276058	0.0469103465	0.0156543519
0.0209488601	0.3486786019	0.0215305217	0.3008117762	0.0252844501
0.153064834	0.3890486015	0.0361155974	0.313642018	0.2140530479
0.3713681986	0.0416099913	0.032478299	0.0577650024	0.1448100771
0.1996533249	0.1123642703	0.0125065651	0.2189623224	0.0553359684
0.3289125504		0.0098570403	0.086755209	0.058287796
0.2057649114		0.0356009724	0.1695167286	0.1910912603
0.1871165644		0.0396556822	0.0762077366	0.1348396501
0.2014282014		0.0211859248	0.1357469148	0.0230358875
0.1277070775		0.0319524145	0.0906389302	0.0101694915
0.0197892205		0.103051747	0.1456575682	0.0058939096
0.0145998241		0.0059651438	0.1837944664	0.0297990298
0.0572797514		0.0930704658	0.2303241502	0.0100859171
0.0213505148		0.0116638503	0.0570515001	0.0453774385
		0.1963674418

## Sheet: PCA1 score
Locus:	combined					Test:	Kruskal-Wallis test for equal medians
Input data:	score generated with PCA axis1 weightings					Output:	H (chi2):	96.88
							Hc (tie corrected):	96.88
CATO	OWEN	PINE	PRWI	ROCR			p (same):	4.533E-20
6.4014	5.3453	-4.8297	-1.3551	-5.1141
6.8336	7.2429	-5.209	1.6549	-6.2414			There is a significant difference between sample medians
5.8484	7.5997	-5.5649	1.431	-5.9977
7.355	7.2799	-3.8059	0.6547	-6.0874			Mann Whitney pairwise P-values with sequential Bonferroni correction
8.5924	4.0041	-4.8611	1.1842	-5.0567				CATO	OWEN	PINE	PRWI	ROCR
8.7665	3.0578	-5.4976	1.5132	-4.6392			CATO		0.04647	9.698E-10	0.001785	1.416E-09
6.2786	6.0076	-5.0158	-0.0013678	-5.6481			OWEN	0.04647		7.685E-08	6.215E-07	9.721E-08
2.0504	5.5289	-5.0284	0.78337	-6.2899			PINE	9.698E-10	7.685E-08		9.698E-10	6.229E-05
-1.2006	6.6969	-5.2639	0.20729	-5.3573			PRWI	0.001785	6.215E-07	9.698E-10		1.416E-09
-1.7879	6.878	-4.6946	-2.2353	-4.6951			ROCR	1.416E-09	9.721E-08	6.229E-05	1.416E-09
1.5399	6.4971	-5.6425	0.2281	-6.1408
-0.41532	7.4145	-4.9861	-0.50817	-5.0422
-1.3104	7.929	-5.1975	1.6553	-5.4722
5.3113	8.0796	-4.0706	2.4812	-5.6279
7.0679	5.966	-4.2033	1.5739	-5.8647
4.7529	7.4013	-3.6306	1.743	-5.7111
6.6921		-4.565	1.8732	-5.4941
4.6065		-3.9821	5.7506	-5.4609
4.4356		-4.0486	4.094	-6.2294
8.9734		-3.9208	5.6062	-5.1122
6.9025		-4.6387	2.0806	-5.1631
3.2051		-4.66	2.5219	-5.0204
1.1877		-5.0306	2.8724	-4.5592
6.5395		-4.8692	5.0433	-5.1809
3.5072		-4.5395	3.36	-5.2155
		-5.0966

## Sheet: Correlation.matrix.from.Fig.S6
Test: Spearman's r (pairwise rank correlation)
Input data:				Genus-level Shannon index		Functional-group Shannon index			Weighted average tolerance
	Site	BIBI from Supplemental File S1	Brillouin's index from Mueller 2016	COI	mt16S	manual	COI	mt16S	manual tolerance	COI tolerance	mt16S tolerance
	ANTI	2.167	1.166	3.236	2.664	0.902	1.287	1.215	5.148	5.792	6.351
	GWMP	1.670	2.073	0.689	2.178	0.760	0.689	1.554	5.217	3.456	7.390
	HAFE	1.875	2.013	1.599	2.178	0.782	1.065	1.153	4.667	5.262	7.625
	MANA	2.125	2.206	1.086	2.042	0.794	1.086	1.488	4.681	5.700	6.304
	MONOB	2.290	2.318	3.357	2.500	0.870	1.390	1.480	5.850	5.214	8.132
	MONOV	1.585	2.400	1.320	1.931	1.310	1.010	1.276	6.245	6.282	8.342
	NACE	2.715	1.528	2.813	2.057	0.641	1.427	1.242	6.000	5.274	5.707
	PRWIO	3.330	2.417	3.459	2.424	1.261	1.522	1.143	7.499	7.325	9.718
	PRWIT	4.330	2.596	4.292	3.249	1.196	1.498	1.384	5.355	6.043	7.865
	WOTRC	1.835	1.443	3.425	2.282	0.552	1.344	1.304	4.231	4.817	5.763
	WOTRW	1.553	1.434	3.366	2.676	0.291	1.330	1.491	4.486	4.978	5.502
Output matrix: (correlation coefficients below the diagonal, P-values above the diagonal)
		BIBI from Supplemental File S1	Brillouin's index from Mueller 2016	COI	mt16S	manual	COI	mt16S	manual tolerance	COI tolerance	mt16S tolerance
	BIBI from Supplemental File S1		0.16973	0.13343	0.36894	0.20057	0.0062331	0.18994	0.1252	0.10974	0.31182
	Brillouin's index from Mueller 2016	0.44545		0.65003	0.80022	0.016471	0.43344	0.91547	0.028865	0.088953	0.0037461
	COI	0.48182	0.15455		0.0065451	0.79037	0.0010452	0.43344	0.93656	0.48409	0.74951
	mt16S	0.30068	-0.086561	0.76082		0.90472	0.10157	0.82094	0.56374	0.89419	0.92584
	manual	0.41818	0.7	0.090909	-0.041002		0.74951	0.20057	0.016471	0.0010452	0.00061169
	COI	0.76364	0.26364	0.84545	0.51936	0.10909		0.3403	0.3403	0.31182	0.79037
	mt16S	-0.42727	-0.036364	-0.26364	0.077449	-0.41818	-0.31818		0.31182	0.051003	0.27164
	manual tolerance	0.49091	0.65455	0.027273	-0.1959	0.7	0.31818	-0.33636		0.031963	0.023313
	COI tolerance	0.50909	0.53636	0.23636	-0.045558	0.84545	0.33636	-0.6	0.64545		0.065543
	mt16S tolerance	0.33636	0.79091	0.10909	-0.031891	0.86364	0.090909	-0.36364	0.67273	0.57273

## Sheet: Correlation matrix from Fig. S12A
Input data:				Genus-level Shannon index		Functional-group Shannon index			Weighted average tolerance			unweighted
	Site	BIBI from Supplemental File S1	Brillouin's index from Mueller 2016	COI H	mt16S H	manual HFG	COI HFG	mt16S HFG	manual T	COI Tw	COI Tu	mt16S Tw	mt16S Tu
	ANTI	2.167	1.166	3.236	2.664	0.902	1.287	1.215	5.148	5.792	5.554	6.351	7.607
	GWMP	1.670	2.073	0.689	2.178	0.760	0.689	1.554	5.217	3.456	3.650	7.390	8.189
	HAFE	1.875	2.013	1.599	2.178	0.782	1.065	1.153	4.667	5.262	5.325	7.625	7.050
	MANA	2.125	2.206	1.086	2.042	0.794	1.086	1.488	4.681	5.700	5.567	6.304	6.750
	MONOB	2.290	2.318	3.357	2.500	0.870	1.390	1.480	5.850	5.214	5.258	8.132	7.777
	MONOV	1.585	2.400	1.320	1.931	1.310	1.010	1.276	6.245	6.282	7.100	8.342	7.700
	NACE	2.715	1.528	2.813	2.057	0.641	1.427	1.242	6.000	5.274	5.553	5.707	5.475
	PRWIO	3.330	2.417	3.459	2.424	1.261	1.522	1.143	7.499	7.325	6.996	9.718	8.708
	PRWIT	4.330	2.596	4.292	3.249	1.196	1.498	1.384	5.355	6.043	6.348	7.865	7.630
	WOTRC	1.835	1.443	3.425	2.282	0.552	1.344	1.304	4.231	4.817	4.952	5.763	7.020
	WOTRW	1.553	1.434	3.366	2.676	0.291	1.330	1.491	4.486	4.978	4.844	5.502	7.314
Output matrix: (correlation coefficients below the diagonal, P-values above the diagonal)
		BIBI from Supplemental File S1	Brillouin's index from Mueller 2016	COI H	mt16S H	manual HFG	COI HFG	mt16S HFG	manual T	COI Tw	COI Tu	mt16S Tw	mt16S Tu
	BIBI from Supplemental File S1		0.16973	0.13343	0.36894	0.20057	0.0062331	0.18994	0.1252	0.10974	0.16015	0.31182	0.81099
	Brillouin's index from Mueller 2016	0.44545		0.65003	0.80022	0.016471	0.43344	0.91547	0.028865	0.088953	0.055576	0.0037461	0.095565
	COI H	0.48182	0.15455		0.0065451	0.79037	0.0010452	0.43344	0.93656	0.48409	0.66958	0.74951	0.66958
	mt16S H	0.30068	-0.086561	0.76082		0.90472	0.10157	0.82094	0.56374	0.89419	0.55453	0.92584	0.41604
	manual HFG	0.41818	0.7	0.090909	-0.041002		0.74951	0.20057	0.016471	0.0010452	0.0010452	0.00061169	0.070952
	COI HFG	0.76364	0.26364	0.84545	0.51936	0.10909		0.3403	0.3403	0.31182	0.45004	0.79037	0.93656
	mt16S HFG	-0.42727	-0.036364	-0.26364	0.077449	-0.41818	-0.31818		0.31182	0.051003	0.082651	0.27164	0.95769
	manual T	0.49091	0.65455	0.027273	-0.1959	0.7	0.31818	-0.33636		0.031963	0.042646	0.023313	0.095565
	COI Tw	0.50909	0.53636	0.23636	-0.045558	0.84545	0.33636	-0.6	0.64545		5.1422E-07	0.065543	0.53722
	COI Tu	0.45455	0.59091	0.14545	-0.20046	0.84545	0.25455	-0.54545	0.61818	0.97273		0.065543	0.70921
	mt16S Tw	0.33636	0.79091	0.10909	-0.031891	0.86364	0.090909	-0.36364	0.67273	0.57273	0.57273		0.0062331
	mt16S Tu	0.081818	0.52727	0.14545	0.27335	0.56364	0.027273	0.018182	0.52727	0.20909	0.12727	0.76364

## Sheet: Correlation.matrix.from.Figure.8
Test: Spearman's r (pairwise rank correlation)
Input data:		From Supplemental File S1	From Lookingbill et al. 2014				Weighted tolerance score			From Mueller 2016	Genus-level Shannon index		Functional-group Shannon index
	Park	BIBI	Summation	Hypervolume	Ordination	Distance	mt16S	manual	COI	Brillouin index	mt16S H	COI H	COI	manual	mt16S	PCA1
	ANTI	2.250	0.250	0.000	0.000	0.760	6.351	5.148	5.792	1.443	2.664	3.236	1.287	0.902	0.763	5.158
	GWMP	1.670	0.750	0.700	0.700	0.790	7.390	5.217	3.456	2.206	2.178	0.689	0.689	0.760	1.011	3.652
	HAFE	1.875	0.500	0.000	1.000	0.960	7.625	4.667	5.262	2.073	2.178	1.599	1.065	0.782	0.944	1.078
	MANA	2.125	0.750	0.480	0.880	0.890	6.304	4.681	5.700	2.417	2.042	1.086	1.086	0.794	0.704	3.443
	MONO	2.000	0.490	0.400	0.930	0.870	8.237	6.047	5.748	1.881	2.216	2.339	1.200	1.090	0.801	2.407
	NACE	2.715	0.600	0.130	0.310	0.740	5.707	6.000	5.274	1.528	2.057	2.813	1.427	1.528	0.402	-1.453
	PRWI	3.830	0.970	1.000	1.000	1.000	8.791	6.427	6.684	2.366	2.837	3.876	1.510	1.229	1.146	7.716
	WOTR	1.694	0.620	0.000	0.300	0.650	5.632	4.358	4.898	2.063	2.479	3.396	1.337	0.421	1.153	2.122
Output matrix: (correlation coefficients below the diagonal, P-values above the diagonal)
		BIBI	Summation	Hypervolume	Ordination	Distance	mt16S	manual	COI	Brillouin index	mt16S H	COI H	COI	manual	mt16S	PCA1
	BIBI		0.91766	0.61667	0.80635	0.53641	0.66458	0.13229	0.010714	0.75203	0.60853	0.17098	0.045833	0.0072421	0.26746	0.53641
	Summation	0.047905		0.042411	0.406	0.4129	0.87371	0.69415	0.77966	0.013095	0.85317	0.99018	0.77966	0.8251	0.34583	0.43333
	Hypervolume	0.21958	0.74859		0.2439	0.20595	0.22708	0.075	0.61667	0.092262	0.94375	0.6997	0.97857	0.48274	0.83006	0.17827
	Ordination	0.10779	0.33735	0.46634		0.0051587	0.03244	0.41042	0.62937	0.1248	0.92416	0.71567	0.73591	0.64663	0.64663	0.91587
	Distance	0.2619	0.33534	0.51235	0.89822		0.021776	0.38938	0.26746	0.083085	0.89792	0.70332	0.66458	0.58214	0.84013	0.35987
	mt16S	0.19048	0.071858	0.48795	0.76648	0.80952		0.11498	0.21617	0.53641	0.33532	1	0.84013	0.46181	0.53641	0.21617
	manual	0.57143	0.16767	0.68313	0.33534	0.33333	0.61905		0.13229	0.97679	0.54861	0.66458	0.35987	0.027927	0.70332	0.35987
	COI	0.83333	-0.11976	0.21958	0.2036	0.42857	0.47619	0.57143		0.84013	0.23254	0.19663	0.17098	0.057589	0.53641	0.19663
	Brillouin index	-0.11905	0.83834	0.65873	0.59881	0.64286	0.2619	-0.02381	-0.095238		0.58859	0.46181	0.53641	0.53641	0.46181	0.46181
	mt16S H	0.21557	-0.078313	-0.036816	-0.042169	0.059881	0.39522	0.2515	0.47905	-0.22755		0.032341	0.22202	0.89792	0.11577	0.14325
	COI H	0.54762	-0.011976	-0.17078	-0.15569	-0.14286	0	0.19048	0.52381	-0.30952	0.76648		0.0022321	0.38938	0.38938	0.66458
	COI	0.7381	0.11976	0.024398	-0.14372	-0.16667	-0.095238	0.38095	0.54762	-0.2619	0.49103	0.90476		0.13229	0.93487	0.84013
	manual	0.88095	-0.09581	0.29277	0.19162	0.21429	0.30952	0.78571	0.71429	-0.2619	0.059881	0.33333	0.59524		0.17098	0.93487
	mt16S	-0.42857	0.38324	0.09759	0.19162	0.095238	0.2381	-0.14286	-0.2381	0.30952	0.61079	0.33333	0.047619	-0.54762		0.46181
	PCA1	0.2381	0.32336	0.53675	0.047905	0.38095	0.47619	0.38095	0.52381	0.30952	0.57486	0.19048	0.071429	0.047619	0.28571

## Sheet: Correlation.matrix.from.Fig.S12B
Test: Spearman's r (pairwise rank correlation)
Input data:		From Supplemental File S1	From Lookingbill et al. 2014				From Mueller 2016
	Park	BIBI	Summation	Hypervolume	Ordination	Distance	Brillouin index	manual HFG	manual Tw	COI H	COI HFG	COI Tw	COI Tu	mt16S H	mt16S HFG	mt16S Tw	mt16S Tu	PCA1
	ANTI	2.250	0.250	0.000	0.000	0.760	1.443	0.902	5.148	3.236	1.287	5.792	5.554	2.664	0.763	6.351	7.607	5.158
	GWMP	1.670	0.750	0.700	0.700	0.790	2.206	0.760	5.217	0.689	0.689	3.456	3.650	2.178	1.011	7.390	8.189	3.652
	HAFE	1.875	0.500	0.000	1.000	0.960	2.073	0.782	4.667	1.599	1.065	5.262	5.325	2.178	0.944	7.625	7.050	1.078
	MANA	2.125	0.750	0.480	0.880	0.890	2.417	0.794	4.681	1.086	1.086	5.700	5.567	2.042	0.704	6.304	6.750	3.443
	MONO	2.000	0.490	0.400	0.930	0.870	1.881	1.090	6.047	2.339	1.200	5.748	6.179	2.216	0.801	8.237	7.738	2.407
	NACE	2.715	0.600	0.130	0.310	0.740	1.528	1.528	6.000	2.813	1.427	5.274	5.553	2.057	0.402	5.707	5.475	-1.453
	PRWI	3.830	0.970	1.000	1.000	1.000	2.366	1.229	6.427	3.876	1.510	6.684	6.672	2.837	1.146	8.791	8.169	7.716
	WOTR	1.694	0.620	0.000	0.300	0.650	2.063	0.421	4.358	3.396	1.337	4.898	4.898	2.479	1.153	5.632	7.167	2.122
Output matrix: (correlation coefficients below the diagonal, P-values above the diagonal)
		BIBI	Summation	Hypervolume	Ordination	Distance	Brillouin index	manual HFG	manual Tw	COI H	COI HFG	COI Tw	COI Tu	mt16S H	mt16S HFG	mt16S Tw	mt16S Tu	PCA1
	BIBI		0.91766	0.61667	0.80635	0.53641	0.75203	0.0072421	0.13229	0.17098	0.045833	0.010714	0.036756	0.60853	0.26746	0.66458	0.53641	0.53641
	Summation	0.047905		0.042411	0.406	0.4129	0.013095	0.8251	0.69415	0.99018	0.77966	0.77966	0.94534	0.85317	0.34583	0.87371	0.61002	0.43333
	Hypervolume	0.21958	0.74859		0.2439	0.20595	0.092262	0.48274	0.075	0.6997	0.97857	0.61667	0.3369	0.94375	0.83006	0.22708	0.22708	0.17827
	Ordination	0.10779	0.33735	0.46634		0.0051587	0.1248	0.64663	0.41042	0.71567	0.73591	0.62937	0.30129	0.92416	0.64663	0.03244	0.69315	0.91587
	Distance	0.2619	0.33534	0.51235	0.89822		0.083085	0.58214	0.38938	0.70332	0.66458	0.26746	0.17098	0.89792	0.84013	0.021776	0.53641	0.35987
	Brillouin index	-0.11905	0.83834	0.65873	0.59881	0.64286		0.53641	0.97679	0.46181	0.53641	0.84013	0.75203	0.58859	0.46181	0.53641	0.66458	0.46181
	manual HFG	0.88095	-0.09581	0.29277	0.19162	0.21429	-0.2619		0.027927	0.38938	0.13229	0.057589	0.057589	0.89792	0.17098	0.46181	0.66458	0.93487
	manual Tw	0.57143	0.16767	0.68313	0.33534	0.33333	-0.02381	0.78571		0.66458	0.35987	0.13229	0.11498	0.54861	0.70332	0.11498	0.26746	0.35987
	COI H	0.54762	-0.011976	-0.17078	-0.15569	-0.14286	-0.30952	0.33333	0.19048		0.0022321	0.19663	0.35987	0.032341	0.38938	1	0.93487	0.66458
	COI HFG	0.7381	0.11976	0.024398	-0.14372	-0.16667	-0.2619	0.59524	0.38095	0.90476		0.17098	0.21617	0.22202	0.93487	0.84013	0.70332	0.84013
	COI Tw	0.83333	-0.11976	0.21958	0.2036	0.42857	-0.095238	0.71429	0.57143	0.52381	0.54762		0.0022321	0.23254	0.53641	0.21617	0.84013	0.19663
	COI Tu	0.7619	0.035929	0.39036	0.41917	0.54762	0.11905	0.71429	0.61905	0.38095	0.47619	0.92857		0.48671	0.53641	0.19663	0.93487	0.32684
	mt16S H	0.21557	-0.078313	-0.036816	-0.042169	0.059881	-0.22755	0.059881	0.2515	0.76648	0.49103	0.47905	0.28743		0.11577	0.33532	0.11577	0.14325
	mt16S HFG	-0.42857	0.38324	0.09759	0.19162	0.095238	0.30952	-0.54762	-0.14286	0.33333	0.047619	-0.2381	-0.2381	0.61079		0.53641	0.11498	0.46181
	mt16S Tw	0.19048	0.071858	0.48795	0.76648	0.80952	0.2619	0.30952	0.61905	0	-0.095238	0.47619	0.52381	0.39522	0.2381		0.11498	0.21617
	mt16S Tu	-0.2381	0.21557	0.48795	0.16767	0.2381	0.16667	-0.16667	0.42857	0.047619	-0.14286	0.095238	0.047619	0.61079	0.61905	0.61905		0.057589
	PCA1	0.2381	0.32336	0.53675	0.047905	0.38095	0.30952	0.047619	0.38095	0.19048	0.071429	0.52381	0.40476	0.57486	0.28571	0.47619	0.71429
